# Supplementary material for: Genomic Characterisation of Campylobacter jejuni Isolates Recovered During Commercial Broiler Production
Source: Front Microbiol. 2021 Oct 14;12:716182. doi: 10.3389/fmicb.2021.716182 (PMC8552067; doi:10.3389/fmicb.2021.716182)
Supplement: APPENDIX S1 — MLST and cgMLST allelic profiles. [file Data_Sheet_1.ZIP]

Archive with 25 entries (18 files):
- Supplementary materials/S1 Allelic Profiles/
- Supplementary materials/S1 Allelic Profiles/S1 cgMLST.txt
- Supplementary materials/S1 Allelic Profiles/S1 MLST.csv
- Supplementary materials/S2 Functional annotation/
- Supplementary materials/S2 Functional annotation/S2.1 Eggnog output/
- Supplementary materials/S2 Functional annotation/S2.1 Eggnog output/S257vsST814.tsv
- Supplementary materials/S2 Functional annotation/S2.1 Eggnog output/ST257vsST48.tsv
- Supplementary materials/S2 Functional annotation/S2.1 Eggnog output/ST48vsST257.tsv
- Supplementary materials/S2 Functional annotation/S2.1 Eggnog output/ST48vsST814.tsv
- Supplementary materials/S2 Functional annotation/S2.1 Eggnog output/ST6209vsST9401.tsv
- Supplementary materials/S2 Functional annotation/S2.1 Eggnog output/ST814vsST257.tsv
- Supplementary materials/S2 Functional annotation/S2.1 Eggnog output/ST814vsST48.tsv
- Supplementary materials/S2 Functional annotation/S2.1 Eggnog output/ST9401vsST6209.tsv
- Supplementary materials/S2 Functional annotation/S2.2 Whole genome comparison/
- Supplementary materials/S3 Virulence and AMR/
- Supplementary materials/S3 Virulence and AMR/AMR/
- Supplementary materials/S3 Virulence and AMR/AMR/argannot_summary.tab
- Supplementary materials/S3 Virulence and AMR/AMR/CARD_summary.tab
- Supplementary materials/S3 Virulence and AMR/AMR/ncbi_summary.tab
- Supplementary materials/S3 Virulence and AMR/AMR/plasmidfinder_summary.tab
- Supplementary materials/S3 Virulence and AMR/AMR/resfinder_summary.tab
- Supplementary materials/S3 Virulence and AMR/Virulence/
- Supplementary materials/S3 Virulence and AMR/Virulence/vfdb_summary.tab
- Supplementary materials/S3 Virulence and AMR/Virulence/victors_summary.tab
- Supplementary materials.zip
