# Supplementary material for: Genomic Characterisation of Campylobacter jejuni Isolates Recovered During Commercial Broiler Production
Source: Front Microbiol. 2021 Oct 14;12:716182. doi: 10.3389/fmicb.2021.716182 (PMC8552067; doi:10.3389/fmicb.2021.716182)
Supplement: APPENDIX S1 — MLST and cgMLST allelic profiles. [file Data_Sheet_1.ZIP › Supplementary materials/S1 Allelic Profiles/S1 cgMLST.txt]

FILE	SCHEME	ST	CAMP0001	CAMP0002	CAMP0003	CAMP0006	CAMP0007	CAMP0009	CAMP0010	CAMP0012	CAMP0013	CAMP0015	CAMP0016	CAMP0017	CAMP0018	CAMP0021	CAMP0022	CAMP0023	CAMP0024	CAMP0025	CAMP0026	CAMP0027	CAMP0028	CAMP0029	CAMP0031	CAMP0033	CAMP0034	CAMP0035	CAMP0037	CAMP0038	CAMP0039	CAMP0041	CAMP0042	CAMP0043	CAMP0045	CAMP0046	CAMP0051	CAMP0052	CAMP0053	CAMP0054	CAMP0055	CAMP0056	CAMP0057	CAMP0058	CAMP0059	CAMP0060	CAMP0061	CAMP0062	CAMP0063
a21f105_HCYTYDSXY_L4_1.clean	campylobacter	12407	17	19	~21	772?	21	368	18	18	18	17	4	20	1	1	1	1	1	1	1	1	1	1	676?	16	20	594	14	17	16	6	19	36	20	30	20	13	6	1	1	1	2	14	20	17	19	6	17
a21f14_HCYTYDSXY_L3_1.clean	campylobacter	12407	17	19	~21	772?	21	368	18	18	18	17	4	20	1	1	1	1	1	1	1	1	1	1	378?	16	20	594	14	17	16	6	19	36	20	30	20	13	6	1	1	1	2	14	20	17	19	6	17
a21f23_HCYTYDSXY_L4_1.clean	campylobacter	12407	17	19	~21	772?	21	368	18	18	18	17	4	20	1	1	1	1	1	1	1	1	1	1	676?	16	20	594	14	17	16	6	19	36	20	30	20	13	6	1	1	1	2	14	20	17	19	6	17
a21f35_HCYTYDSXY_L4_1.clean	campylobacter	12407	17	19	~21	772?	21	368	18	18	18	17	4	20	1	1	1	1	1	1	1	1	1	1	676?	16	20	594	14	17	16	6	19	36	20	30	20	13	6	1	1	1	2	14	20	17	19	6	17
a21f62_HCYTYDSXY_L3_1.clean	campylobacter	12407	17	19	~21	772?	21	368	18	18	18	17	4	20	1	1	1	1	1	1	1	1	1	1	378?	16	20	594	14	17	16	6	19	36	20	30	20	13	6	1	1	1	2	14	20	17	19	6	17
a21f71_HCYTYDSXY_L4_1.clean	campylobacter	12407	17	19	~21	772?	21	368	18	18	18	17	4	20	1	1	1	1	1	1	1	1	1	1	378?	16	20	594	14	17	16	6	19	36	20	30	20	13	6	1	1	1	2	14	20	17	19	6	17
a21f82_HCYTYDSXY_L4_1.clean	campylobacter	12407	17	19	~21	772?	21	368	18	18	18	17	4	20	1	1	1	1	1	1	1	1	1	1	676?	16	20	594	14	17	16	6	19	36	20	30	20	13	6	1	1	1	2	14	20	17	19	6	17
a28f15_HCYTYDSXY_L4_1.clean	campylobacter	12407	17	19	~21	772?	21	368	18	18	18	17	4	20	1	1	1	1	1	1	1	1	1	1	676?	16	20	594	14	17	16	6	19	36	20	30	20	13	6	1	1	1	2	14	20	17	19	6	17
a28f25_HCYTYDSXY_L4_1.clean	campylobacter	34286	252	210	315	79	119	1	1	1	84	110	1	28	1	50	67	2	146	37	25	26	24	2	31	19	36	22	98	17	31	1	1	20	14	12	1	1	1	1	1	1	1	1	1	1	1	1	1
a28f32_HCYTYDSXY_L4_1.clean	campylobacter	12407	17	19	~21	772?	21	368	18	18	18	17	4	20	1	1	1	1	1	1	1	1	1	1	676?	16	20	594	14	17	16	6	19	36	20	30	20	13	6	1	1	1	2	14	20	17	19	6	17
a28f64_HCYTYDSXY_L4_1.clean	campylobacter	34286	252	210	315	79	119	1	1	1	84	110	1	28	1	50	67	2	146	37	25	26	24	2	31	19	36	22	98	17	31	1	1	20	14	12	1	1	1	1	1	1	1	1	1	1	1	1	1
a28f73_HCYTYDSXY_L4_1.clean	campylobacter	12407	17	19	~21	772?	21	368	18	18	18	17	4	20	1	1	1	1	1	1	1	1	1	1	676?	16	20	594	14	17	16	6	19	36	20	30	20	13	6	1	1	1	2	14	20	17	19	6	17
a28f82_HCYTYDSXY_L4_1.clean	campylobacter	12407	17	19	~21	772?	21	368	18	18	18	17	4	20	1	1	1	1	1	1	1	1	1	1	378?	16	20	594	14	17	16	6	19	36	20	30	20	13	6	1	1	1	2	14	20	17	19	6	17
a28f91_HCYTYDSXY_L4_1.clean	campylobacter	34272	252	210	315	79	119	1	1	1	84	110	1	28	1	50	67	2	146	37	25	26	24	2	31	19	36	22	98	17	31	1	1	20	14	12	1	1	1	1	1	1	1	1	1	1	1	1	1
a34f104_HCYTYDSXY_L4_1.clean	campylobacter	10385	111	197	~182	289?	~1303	676	18	55	~28	32	18	33	1	27	34	~32	47	36	2	32	26	14	24?	838	~106	~883	~88	~20	2	13	~34	22	32	26	31	25	10	17	24	13	21	22	158	29?	381	6	24
a34f11_HCYTYDSXY_L4_1.clean	campylobacter	34286	252	210	315	79	119	1	1	1	84	110	1	28	1	50	67	2	146	37	25	26	24	2	31	19	36	22	98	17	31	1	1	20	14	12	1	1	1	1	1	1	1	1	1	1	1	1	1
a34f24_HCYTYDSXY_L4_1.clean	campylobacter	34286	252	210	315	79	119	1	1	1	84	110	1	28	1	50	67	2	146	37	25	26	24	2	31	19	36	22	98	17	31	1	1	20	14	12	1	1	1	1	1	1	1	1	1	1	1	1	1
a34f42_HCYTYDSXY_L4_1.clean	campylobacter	34286	252	210	315	79	119	1	1	1	84	110	1	28	1	50	67	2	146	37	25	26	24	2	31	19	36	22	98	17	31	1	1	20	14	12	1	1	1	1	1	1	1	1	1	1	1	1	1
a34f72_HCYTYDSXY_L4_1.clean	campylobacter	10385	111	197	~182	289?	~1303	676	18	55	~28	32	18	33	1	27	34	~32	47	36	2	32	26	14	24?	838	~106	~883	~88	~20	2	13	~34	22	32	26	31	25	10	17	24	13	21	22	158	29?	381	6	24
a34f85_HCYTYDSXY_L4_1.clean	campylobacter	34286	252	210	315	79	119	1	1	1	84	110	1	~28	1	50	67	2	146	37	25	26	24	2	31	19	36	22	98	17	31	1	1	20	14	12	1	1	1	1	1	1	1	1	1	1	1	1	1
a34f91_HCYTYDSXY_L4_1.clean	campylobacter	34286	252	210	315	79	119	1	1	1	84	110	1	28	1	50	67	2	146	37	25	26	24	2	31	19	36	22	98	17	31	1	1	20	14	12	1	1	1	1	1	1	1	1	1	1	1	1	1
a38c13_HCYTYDSXY_L4_1.clean	campylobacter	10385	111	197	~182	289?	~1303	676	18	55	~28	32	18	33	1	27	34	~32	47	36	2	32	26	14	24?	838	~106	~883	~88	~20	2	13	~34	22	32	26	31	25	10	17	24	13	21	22	158	29?	381	6	24
a38c21_HCYTYDSXY_L4_1.clean	campylobacter	34286	252	210	315	79	119	1	1	1	84	110	1	28	1	50	67	2	146	37	25	26	24	2	31	19	36	22	98	17	31	1	1	20	14	12	1	1	1	1	1	1	1	1	1	1	1	1	1
a38c44_HCYTYDSXY_L4_1.clean	campylobacter	34286	252	210	315	79	119	1	1	1	84	110	1	28	1	50	67	2	146	37	25	26	24	2	31	19	36	22	98	17	31	1	1	20	14	12	1	1	1	1	1	1	1	1	1	1	1	1	1
a38c51_HCYTYDSXY_L4_1.clean	campylobacter	34286	252	210	315	79	119	1	1	1	84	110	1	28	1	50	67	2	146	37	25	26	24	2	31	19	36	22	98	17	31	1	1	20	14	12	1	1	1	1	1	1	1	1	1	1	1	1	1
a38c65_HCYTYDSXY_L4_1.clean	campylobacter	34272	252	210	315	79	119	1	1	1	84	110	1	28	1	50	67	2	146	37	25	26	24	2	31	19	36	22	98	17	31	1	1	20	14	12	1	1	1	1	1	1	1	1	1	1	1	1	1
a38c84_HCYTYDSXY_L4_1.clean	campylobacter	34286	252	210	315	79	119	1	1	1	84	110	1	28	1	50	67	2	146	37	25	26	24	2	31	19	36	22	98	17	31	1	1	20	14	12	1	1	1	1	1	1	1	1	1	1	1	1	1
a38c92_HCYTYDSXY_L4_1.clean	campylobacter	34286	252	210	315	79	119	1	1	1	84	110	1	28	1	50	67	2	146	37	25	26	24	2	31	19	36	22	98	17	31	1	1	20	14	12	1	1	1	1	1	1	1	1	1	1	1	1	1
c14c41_H57VHDSXY_L2_1.clean	campylobacter	21553	1079	58	61	487?	1343?	507	229	71	97	22	4	41	1	2	395?	22	38	81	30	38	31	2	433?	36	~412	23	13	~19	17	~13	~251	89	37	30	35	13	6	1	1	1	16	28	37	36	35	1	25
c14c54_H57VHDSXY_L2_1.clean	campylobacter	21553	1079	58	61	487?	1343?	507	229	71	97	22	4	41	1	2	395?	22	38	81	30	38	31	2	433?	36	~412	23	13	~19	17	~13	~251	89	37	30	35	13	6	1	1	1	16	28	37	36	35	1	25
c14c65_H57VHDSXY_L2_1.clean	campylobacter	21553	1079	58	61	487?	1343?	507	229	71	97	22	4	41	1	2	395?	22	38	81	30	38	31	2	433?	36	~412	23	13	~19	17	~13	~251	89	37	30	35	13	6	1	1	1	16	28	37	36	35	1	25
c14f11_H57VHDSXY_L2_1.clean	campylobacter	21553	1079	58	61	487?	1343?	507	229	71	97	22	4	41	1	2	395?	22	38	81	30	38	31	2	433?	36	~412	23	13	~19	17	~13	~251	89	37	30	35	13	6	1	1	1	16	28	37	36	35	1	25
c14f23_H57VHDSXY_L2_1.clean	campylobacter	21553	1079	58	61	487?	1343?	507	229	71	97	22	4	41	1	2	395?	22	38	81	30	38	31	2	433?	36	~412	23	13	~19	17	~13	~251	89	37	30	35	13	6	1	1	1	16	28	37	36	35	1	25
c14f35_H57VHDSXY_L2_1.clean	campylobacter	21553	1079	58	61	487?	1343?	507	229	71	97	22	4	41	1	2	395?	22	38	81	30	38	31	2	433?	36	~412	23	13	~19	17	~13	~251	89	37	30	35	13	6	1	1	1	16	28	37	36	35	1	25
c14f72_H57VHDSXY_L2_1.clean	campylobacter	21553	1079	58	61	487?	1343?	507	229	71	97	22	4	41	1	2	395?	22	38	81	30	38	31	2	433?	36	~412	23	13	~19	17	~13	~251	89	37	30	35	13	6	1	1	1	16	28	37	36	35	1	25
c21f103_H57VHDSXY_L2_1.clean	campylobacter	21553	1079	58	61	487?	1343?	507	229	71	97	22	4	41	1	2	395?	22	38	81	30	38	31	2	433?	36	~412	23	13	~19	17	~13	~251	89	37	30	35	13	6	1	1	1	16	28	37	36	35	1	25
c21f11_H57VHDSXY_L2_1.clean	campylobacter	21553	1079	58	61	487?	1343?	507	229	71	97	22	4	41	1	2	395?	22	38	81	30	38	31	2	433?	36	~412	23	13	~19	17	~13	~251	89	37	30	35	13	6	1	1	1	16	28	37	36	35	1	25
c21f25_H57VHDSXY_L2_1.clean	campylobacter	21553	1079	58	61	487?	1343?	507	229	71	97	22	4	41	1	2	395?	22	38	81	30	38	31	2	433?	36	~412	23	13	~19	17	~13	~251	89	37	30	35	13	6	1	1	1	16	28	37	36	35	1	25
c21f44_H57VHDSXY_L2_1.clean	campylobacter	21553	1079	58	61	487?	1343?	507	229	71	97	22	4	41	1	2	395?	22	38	81	30	38	31	2	433?	36	~412	23	13	~19	17	~13	~251	89	37	30	35	13	6	1	1	1	16	28	37	36	35	1	25
c21f53_H57VHDSXY_L2_1.clean	campylobacter	21553	1079	58	61	487?	1343?	507	229	71	97	22	4	41	1	2	395?	22	38	81	30	38	31	2	433?	36	~412	23	13	~19	17	~13	~251	89	37	30	35	13	6	1	1	1	16	28	37	36	35	1	25
c21f65_H57VHDSXY_L2_1.clean	campylobacter	21553	1079	58	61	487?	1343?	507	229	71	97	22	4	41	1	2	395?	22	38	81	30	38	31	2	433?	36	~412	23	13	~19	17	~13	~251	89	37	30	35	13	6	1	1	1	16	28	37	36	35	1	25
c21f71_H57VHDSXY_L2_1.clean	campylobacter	21553	1079	58	61	487?	1343?	507	229	71	97	22	4	41	1	2	395?	22	38	81	30	38	31	2	433?	36	~412	23	13	~19	17	~13	~251	89	37	30	35	13	6	1	1	1	16	28	37	36	35	1	25
c28f101_H57VHDSXY_L2_1.clean	campylobacter	21553	1079	58	61	487?	1343?	507	229	71	97	22	4	41	1	2	395?	22	38	81	30	38	31	2	433?	36	~412	23	13	~19	17	~13	~251	89	37	30	35	13	6	1	1	1	16	28	37	36	35	1	25
c28f33_H57VHDSXY_L2_1.clean	campylobacter	21553	1079	58	61	487?	1343?	507	229	71	97	22	4	41	1	2	395?	22	38	81	30	38	31	2	433?	36	~412	23	13	~19	17	~13	~251	89	37	30	35	13	6	1	1	1	16	28	37	36	35	1	25
c28f45_H57VHDSXY_L2_1.clean	campylobacter	21553	1079	58	61	487?	1343?	507	229	71	97	22	4	41	1	2	395?	22	38	81	30	38	31	2	433?	36	~412	23	13	~19	17	~13	~251	89	37	30	35	13	6	1	1	1	16	28	37	36	35	1	25
c28f52_H57VHDSXY_L2_1.clean	campylobacter	21553	1079	58	61	487?	1343?	507	229	71	97	22	4	41	1	2	395?	22	38	81	30	38	31	2	433?	36	~412	23	13	~19	17	~13	~251	89	37	30	35	13	6	1	1	1	16	28	37	36	35	1	25
c28f61_H57VHDSXY_L2_1.clean	campylobacter	21553	1079	58	61	487?	1343?	507	229	71	97	22	4	41	1	2	395?	22	38	81	30	38	31	2	433?	36	~412	23	13	~19	17	~13	~251	89	37	30	35	13	6	1	1	1	16	28	37	36	35	1	25
c28f73_H57VHDSXY_L2_1.clean	campylobacter	21553	1079	58	61	487?	1343?	507	229	71	97	22	4	41	1	2	395?	22	38	81	30	38	31	2	433?	36	~412	23	13	~19	17	~13	~251	89	37	30	35	13	6	1	1	1	16	28	37	36	35	1	25
c28f82_H57VHDSXY_L2_1.clean	campylobacter	21553	1079	58	61	487?	1343?	507	229	71	97	22	4	41	1	2	395?	22	38	81	30	38	31	2	433?	36	~412	23	13	~19	17	~13	~251	89	37	30	35	13	6	1	1	1	16	28	37	36	35	1	25
c34f102_HCYCKDSXY_L1_1.clean	campylobacter	21553	1079	58	61	487?	1343?	507	229	71	97	22	4	41	1	2	395?	22	38	81	30	38	31	2	433?	36	~412	23	13	~19	17	~13	~251	89	37	30	35	13	6	1	1	1	16	28	37	36	35	1	25
c34f21_H57VHDSXY_L2_1.clean	campylobacter	21553	1079	58	61	487?	1343?	507	229	71	97	22	4	41	1	2	395?	22	38	81	30	38	31	2	433?	36	~412	23	13	~19	17	~13	~251	89	37	30	35	13	6	1	1	1	16	28	37	36	35	1	25
c34f34_H57VHDSXY_L2_1.clean	campylobacter	21553	1079	58	61	487?	1343?	507	229	71	97	22	4	41	1	2	395?	22	38	81	30	38	31	2	433?	36	~412	23	13	~19	17	~13	~251	89	37	30	35	13	6	1	1	1	16	28	37	36	35	1	25
c34f43_H57VHDSXY_L2_1.clean	campylobacter	21553	1079	58	61	487?	1343?	507	229	71	97	22	4	41	1	2	395?	22	38	81	30	38	31	2	433?	36	~412	23	13	~19	17	~13	~251	89	37	30	35	13	6	1	1	1	16	28	37	36	35	1	25
c34f55_H57VHDSXY_L2_1.clean	campylobacter	21553	1079	58	61	487?	1343?	507	229	71	97	22	4	41	1	2	395?	22	38	81	30	38	31	2	433?	36	~412	23	13	~19	17	~13	~251	89	37	30	35	13	6	1	1	1	16	28	37	36	35	1	25
c34f71_HCYCKDSXY_L1_1.clean	campylobacter	21553	1079	58	61	487?	1343?	507	229	71	97	22	4	41	1	2	395?	22	38	81	30	38	31	2	433?	36	~412	23	13	~19	17	~13	~251	89	37	30	35	13	6	1	1	1	16	28	37	36	35	1	25
c34f93_HCYCKDSXY_L1_1.clean	campylobacter	21553	1079	58	61	487?	1343?	507	229	71	97	22	4	41	1	2	395?	22	38	81	30	38	31	2	433?	36	~412	23	13	~19	17	~13	~251	89	37	30	35	13	6	1	1	1	16	28	37	36	35	1	25
c38c105_HCYCKDSXY_L1_1.clean	campylobacter	16486	500	125	608	101	167	109	35	2	326	303	64	107	1	2	395?	99	1014	97	59	23	83	2	343?	274	1100	503	280	44	99	1	397	398	39	57	22	191	1	1	147	76	16	67	243	69	35	6	25
c38c12_HCYCKDSXY_L1_1.clean	campylobacter	21553	1079	58	61	487?	1343?	507	229	71	97	22	4	41	1	2	395?	22	38	81	30	38	31	2	433?	36	~412	23	13	~19	17	~13	~251	89	37	30	35	13	6	1	1	1	16	28	37	36	35	1	25
c38c24_HCYCKDSXY_L1_1.clean	campylobacter	16486	500	125	608	101	167	109	35	2	326	303	64	107	1	2	395?	99	1014	97	59	23	83	2	343?	274	1100	503	280	44	99	1	397	398	39	57	22	191	1	1	147	76	16	67	243	69	35	6	25
c38c31_HCYCKDSXY_L1_1.clean	campylobacter	21553	1079	58	61	487?	1343?	507	229	71	97	22	4	41	1	2	395?	22	38	81	30	38	31	2	433?	36	~412	23	13	~19	17	~13	~251	89	37	30	35	13	6	1	1	1	16	28	37	36	35	1	25
c38c43_HCYTYDSXY_L1_1.clean	campylobacter	21553	1079	58	61	487?	1343?	507	229	71	97	22	4	41	1	2	395?	22	38	81	30	38	31	2	433?	36	~412	23	13	~19	17	~13	~251	89	37	30	35	13	6	1	1	1	16	28	37	36	35	1	25
c38c55_HCYCKDSXY_L1_1.clean	campylobacter	21553	1079	58	61	487?	1343?	507	229	71	97	22	4	41	1	2	395?	22	38	81	30	38	31	2	433?	36	~412	23	13	~19	17	~13	~251	89	37	30	35	13	6	1	1	1	16	28	37	36	35	1	25
c38c81_HCYCKDSXY_L1_1.clean	campylobacter	16486	500	125	608	101	167	109	35	2	326	303	64	107	1	2	395?	99	1014	97	59	23	83	2	343?	274	1100	503	280	44	99	1	397	398	39	57	22	191	1	1	147	76	16	67	243	69	35	6	25
[truncated: 1,297 more columns]
