# Supplementary material for: Genomic Characterisation of Campylobacter jejuni Isolates Recovered During Commercial Broiler Production
Source: Front Microbiol. 2021 Oct 14;12:716182. doi: 10.3389/fmicb.2021.716182 (PMC8552067; doi:10.3389/fmicb.2021.716182)
Supplement: APPENDIX S1 — MLST and cgMLST allelic profiles. [file Data_Sheet_1.ZIP › Supplementary materials/S1 Allelic Profiles/S1 MLST.csv]

Farm	Day	ID	Species	ST	CC	aspA	glnA	gltA	glyA	pgm	tkt	uncA
A	21	a21f105.fasta	campylobacter	257	257	aspA(9)	glnA(2)	gltA(4)	glyA(62)	pgm(4)	tkt(5)	uncA(6)
A	21	a21f14.fasta	campylobacter	257	257	aspA(9)	glnA(2)	gltA(4)	glyA(62)	pgm(4)	tkt(5)	uncA(6)
A	21	a21f23.fasta	campylobacter	257	257	aspA(9)	glnA(2)	gltA(4)	glyA(62)	pgm(4)	tkt(5)	uncA(6)
A	21	a21f35.fasta	campylobacter	257	257	aspA(9)	glnA(2)	gltA(4)	glyA(62)	pgm(4)	tkt(5)	uncA(6)
A	21	a21f62.fasta	campylobacter	257	257	aspA(9)	glnA(2)	gltA(4)	glyA(62)	pgm(4)	tkt(5)	uncA(6)
A	21	a21f71.fasta	campylobacter	257	257	aspA(9)	glnA(2)	gltA(4)	glyA(62)	pgm(4)	tkt(5)	uncA(6)
A	21	a21f82.fasta	campylobacter	257	257	aspA(9)	glnA(2)	gltA(4)	glyA(62)	pgm(4)	tkt(5)	uncA(6)
A	28	a28f15.fasta	campylobacter	257	257	aspA(9)	glnA(2)	gltA(4)	glyA(62)	pgm(4)	tkt(5)	uncA(6)
A	28	a28f25.fasta	campylobacter	48	48	aspA(2)	glnA(4)	gltA(1)	glyA(2)	pgm(7)	tkt(1)	uncA(5)
A	28	a28f32.fasta	campylobacter	257	257	aspA(9)	glnA(2)	gltA(4)	glyA(62)	pgm(4)	tkt(5)	uncA(6)
A	28	a28f64.fasta	campylobacter	48	48	aspA(2)	glnA(4)	gltA(1)	glyA(2)	pgm(7)	tkt(1)	uncA(5)
A	28	a28f73.fasta	campylobacter	257	257	aspA(9)	glnA(2)	gltA(4)	glyA(62)	pgm(4)	tkt(5)	uncA(6)
A	28	a28f82.fasta	campylobacter	257	257	aspA(9)	glnA(2)	gltA(4)	glyA(62)	pgm(4)	tkt(5)	uncA(6)
A	28	a28f91.fasta	campylobacter	48	48	aspA(2)	glnA(4)	gltA(1)	glyA(2)	pgm(7)	tkt(1)	uncA(5)
A	34	a34f104.fasta	campylobacter	814	661	aspA(2)	glnA(75)	gltA(4)	glyA(48)	pgm(141)	tkt(34)	uncA(1)
A	34	a34f11.fasta	campylobacter	48	48	aspA(2)	glnA(4)	gltA(1)	glyA(2)	pgm(7)	tkt(1)	uncA(5)
A	34	a34f24.fasta	campylobacter	48	48	aspA(2)	glnA(4)	gltA(1)	glyA(2)	pgm(7)	tkt(1)	uncA(5)
A	34	a34f42.fasta	campylobacter	48	48	aspA(2)	glnA(4)	gltA(1)	glyA(2)	pgm(7)	tkt(1)	uncA(5)
A	34	a34f72.fasta	campylobacter	814	661	aspA(2)	glnA(75)	gltA(4)	glyA(48)	pgm(141)	tkt(34)	uncA(1)
A	34	a34f85.fasta	campylobacter	48	48	aspA(2)	glnA(4)	gltA(1)	glyA(2)	pgm(7)	tkt(1)	uncA(5)
A	34	a34f91.fasta	campylobacter	48	48	aspA(2)	glnA(4)	gltA(1)	glyA(2)	pgm(7)	tkt(1)	uncA(5)
A	38	a38c13.fasta	campylobacter	814	661	aspA(2)	glnA(75)	gltA(4)	glyA(48)	pgm(141)	tkt(34)	uncA(1)
A	38	a38c21.fasta	campylobacter	48	48	aspA(2)	glnA(4)	gltA(1)	glyA(2)	pgm(7)	tkt(1)	uncA(5)
A	38	a38c44.fasta	campylobacter	48	48	aspA(2)	glnA(4)	gltA(1)	glyA(2)	pgm(7)	tkt(1)	uncA(5)
A	38	a38c51.fasta	campylobacter	48	48	aspA(2)	glnA(4)	gltA(1)	glyA(2)	pgm(7)	tkt(1)	uncA(5)
A	38	a38c65.fasta	campylobacter	48	48	aspA(2)	glnA(4)	gltA(1)	glyA(2)	pgm(7)	tkt(1)	uncA(5)
A	38	a38c84.fasta	campylobacter	48	48	aspA(2)	glnA(4)	gltA(1)	glyA(2)	pgm(7)	tkt(1)	uncA(5)
A	38	a38c92.fasta	campylobacter	48	48	aspA(2)	glnA(4)	gltA(1)	glyA(2)	pgm(7)	tkt(1)	uncA(5)
C	14	c14c41.fasta	campylobacter	6209	464	aspA(2)	glnA(2)	gltA(2)	glyA(2)	pgm(10)	tkt(3)	uncA(1)
C	14	c14c54.fasta	campylobacter	6209	464	aspA(2)	glnA(2)	gltA(2)	glyA(2)	pgm(10)	tkt(3)	uncA(1)
C	14	c14c65.fasta	campylobacter	6209	464	aspA(2)	glnA(2)	gltA(2)	glyA(2)	pgm(10)	tkt(3)	uncA(1)
C	14	c14f11.fasta	campylobacter	6209	464	aspA(2)	glnA(2)	gltA(2)	glyA(2)	pgm(10)	tkt(3)	uncA(1)
C	14	c14f23.fasta	campylobacter	6209	464	aspA(2)	glnA(2)	gltA(2)	glyA(2)	pgm(10)	tkt(3)	uncA(1)
C	14	c14f35.fasta	campylobacter	6209	464	aspA(2)	glnA(2)	gltA(2)	glyA(2)	pgm(10)	tkt(3)	uncA(1)
C	14	c14f72.fasta	campylobacter	6209	464	aspA(2)	glnA(2)	gltA(2)	glyA(2)	pgm(10)	tkt(3)	uncA(1)
C	21	c21f103.fasta	campylobacter	6209	464	aspA(2)	glnA(2)	gltA(2)	glyA(2)	pgm(10)	tkt(3)	uncA(1)
C	21	c21f11.fasta	campylobacter	6209	464	aspA(2)	glnA(2)	gltA(2)	glyA(2)	pgm(10)	tkt(3)	uncA(1)
C	21	c21f25.fasta	campylobacter	6209	464	aspA(2)	glnA(2)	gltA(2)	glyA(2)	pgm(10)	tkt(3)	uncA(1)
C	21	c21f44.fasta	campylobacter	6209	464	aspA(2)	glnA(2)	gltA(2)	glyA(2)	pgm(10)	tkt(3)	uncA(1)
C	21	c21f53.fasta	campylobacter	6209	464	aspA(2)	glnA(2)	gltA(2)	glyA(2)	pgm(10)	tkt(3)	uncA(1)
C	21	c21f65.fasta	campylobacter	6209	464	aspA(2)	glnA(2)	gltA(2)	glyA(2)	pgm(10)	tkt(3)	uncA(1)
C	21	c21f71.fasta	campylobacter	6209	464	aspA(2)	glnA(2)	gltA(2)	glyA(2)	pgm(10)	tkt(3)	uncA(1)
C	28	c28f101.fasta	campylobacter	6209	464	aspA(2)	glnA(2)	gltA(2)	glyA(2)	pgm(10)	tkt(3)	uncA(1)
C	28	c28f33.fasta	campylobacter	6209	464	aspA(2)	glnA(2)	gltA(2)	glyA(2)	pgm(10)	tkt(3)	uncA(1)
C	28	c28f45.fasta	campylobacter	6209	464	aspA(2)	glnA(2)	gltA(2)	glyA(2)	pgm(10)	tkt(3)	uncA(1)
C	28	c28f52.fasta	campylobacter	6209	464	aspA(2)	glnA(2)	gltA(2)	glyA(2)	pgm(10)	tkt(3)	uncA(1)
C	28	c28f61.fasta	campylobacter	6209	464	aspA(2)	glnA(2)	gltA(2)	glyA(2)	pgm(10)	tkt(3)	uncA(1)
C	28	c28f73.fasta	campylobacter	6209	464	aspA(2)	glnA(2)	gltA(2)	glyA(2)	pgm(10)	tkt(3)	uncA(1)
C	34	c28f82.fasta	campylobacter	6209	464	aspA(2)	glnA(2)	gltA(2)	glyA(2)	pgm(10)	tkt(3)	uncA(1)
C	34	c34f102.fasta	campylobacter	6209	464	aspA(2)	glnA(2)	gltA(2)	glyA(2)	pgm(10)	tkt(3)	uncA(1)
C	34	c34f21.fasta	campylobacter	6209	464	aspA(2)	glnA(2)	gltA(2)	glyA(2)	pgm(10)	tkt(3)	uncA(1)
C	34	c34f34.fasta	campylobacter	6209	464	aspA(2)	glnA(2)	gltA(2)	glyA(2)	pgm(10)	tkt(3)	uncA(1)
C	34	c34f43.fasta	campylobacter	6209	464	aspA(2)	glnA(2)	gltA(2)	glyA(2)	pgm(10)	tkt(3)	uncA(1)
C	34	c34f55.fasta	campylobacter	6209	464	aspA(2)	glnA(2)	gltA(2)	glyA(2)	pgm(10)	tkt(3)	uncA(1)
C	34	c34f71.fasta	campylobacter	6209	464	aspA(2)	glnA(2)	gltA(2)	glyA(2)	pgm(10)	tkt(3)	uncA(1)
C	38	c34f93.fasta	campylobacter	6209	464	aspA(2)	glnA(2)	gltA(2)	glyA(2)	pgm(10)	tkt(3)	uncA(1)
C	38	c38c105.fasta	campylobacter	9401	NA	aspA(7)	glnA(84)	gltA(1)	glyA(767)	pgm(11)	tkt(3)	uncA(6)
C	38	c38c12.fasta	campylobacter	6209	464	aspA(2)	glnA(2)	gltA(2)	glyA(2)	pgm(10)	tkt(3)	uncA(1)
C	38	c38c24.fasta	campylobacter	9401	NA	aspA(7)	glnA(84)	gltA(1)	glyA(767)	pgm(11)	tkt(3)	uncA(6)
C	38	c38c31.fasta	campylobacter	6209	464	aspA(2)	glnA(2)	gltA(2)	glyA(2)	pgm(10)	tkt(3)	uncA(1)
C	38	c38c43.fasta	campylobacter	6209	464	aspA(2)	glnA(2)	gltA(2)	glyA(2)	pgm(10)	tkt(3)	uncA(1)
C	38	c38c55.fasta	campylobacter	6209	464	aspA(2)	glnA(2)	gltA(2)	glyA(2)	pgm(10)	tkt(3)	uncA(1)
C	38	c38c81.fasta	campylobacter	9401	NA	aspA(7)	glnA(84)	gltA(1)	glyA(767)	pgm(11)	tkt(3)	uncA(6)
