# Supplementary material for: Genomic Characterisation of Campylobacter jejuni Isolates Recovered During Commercial Broiler Production
Source: Front Microbiol. 2021 Oct 14;12:716182. doi: 10.3389/fmicb.2021.716182 (PMC8552067; doi:10.3389/fmicb.2021.716182)
Supplement: APPENDIX S1 — MLST and cgMLST allelic profiles. [file Data_Sheet_1.ZIP › Supplementary materials/S2 Functional annotation/S2.1 Eggnog output/S257vsST814.tsv]

# emapper version: emapper-1.0.3-35-g63c274b emapper DB: 2.0
# command: ./emapper.py --cpu 6 -i /data/shared/emapper_jobs/user_data/MM_eqt6ii82/query_seqs.fa --output query_seqs.fa --output_dir /data/shared/emapper_jobs/user_data/MM_eqt6ii82 -m diamond -d none --tax_scope 29547 --go_evidence non-electronic --target_orthologs all --seed_ortholog_evalue 0.001 --seed_ortholog_score 60 --query-cover 20 --subject-cover 0 --override --temp_dir /data/shared/emapp…
# time: Mon Oct 5 03:27:14 2020
#query_name	seed_eggNOG_ortholog	seed_ortholog_evalue	seed_ortholog_score	best_tax_level	Preferred_name	GOs	EC	KEGG_ko	KEGG_Pathway	KEGG_Module	KEGG_Reaction	KEGG_rclass	BRITE	KEGG_TC	CAZy	BiGG_Reaction
a21f105_00312	192222.Cj0490	7.7e-194	682.9	Epsilonproteobacteria	aldA		1.2.1.21,1.2.1.22	ko:K07248	ko00620,ko00630,ko01120,map00620,map00630,map01120		R00203,R01333,R01446	RC00080,RC00104,RC00242	ko00000,ko00001,ko01000				Epsilonproteobacteria	1MU1V@1224,2YMDS@29547,42N0C@68525,COG1012@1,COG1012@2	NA|NA|NA	C	Belongs to the aldehyde dehydrogenase family
a21f105_00313	1548153.LR59_07075	1.9e-55	221.9	Epsilonproteobacteria	aldA		1.2.1.21,1.2.1.22	ko:K07248	ko00620,ko00630,ko01120,map00620,map00630,map01120		R00203,R01333,R01446	RC00080,RC00104,RC00242	ko00000,ko00001,ko01000				Epsilonproteobacteria	1MU1V@1224,2YMDS@29547,42N0C@68525,COG1012@1,COG1012@2	NA|NA|NA	C	Belongs to the aldehyde dehydrogenase family
a21f105_00572	306263.Cla_1227	1.1e-44	187.2	Epsilonproteobacteria	waaV												Epsilonproteobacteria	1N72Z@1224,2YNNI@29547,42NJA@68525,COG1216@1,COG1216@2	NA|NA|NA	S	Glycosyltransferase like family 2
a21f105_00571	1357400.HMPREF2086_00301	9.7e-84	317.4	Epsilonproteobacteria													Epsilonproteobacteria	1N01F@1224,2YS73@29547,431XI@68525,COG0463@1,COG0463@2	NA|NA|NA	M	Glycosyl transferase
a21f105_00890	354242.CJJ81176_0882	4.1e-25	119.8	Epsilonproteobacteria			2.8.2.22	ko:K01023					ko00000,ko01000				Epsilonproteobacteria	1R5CV@1224,28MBK@1,2YMMZ@29547,2ZAQ1@2,42PFZ@68525	NA|NA|NA	M	hmm pf05935
a21f105_00891	354242.CJJ81176_0882	4.7e-10	69.7	Epsilonproteobacteria			2.8.2.22	ko:K01023					ko00000,ko01000				Epsilonproteobacteria	1R5CV@1224,28MBK@1,2YMMZ@29547,2ZAQ1@2,42PFZ@68525	NA|NA|NA	M	hmm pf05935
a21f105_00317	192222.Cj0485	1.2e-148	532.3	Epsilonproteobacteria				ko:K18333	ko00051,ko01120,map00051,map01120		R08926	RC00066	ko00000,ko00001				Epsilonproteobacteria	1MV44@1224,2YNKD@29547,42MH8@68525,COG1028@1,COG1028@2	NA|NA|NA	IQ	Enoyl-(Acyl carrier protein) reductase
a21f105_01479	354242.CJJ81176_0389	0.0	1955.6	Epsilonproteobacteria	cmeB			ko:K03296,ko:K18138	ko01501,ko01503,map01501,map01503	M00647,M00699,M00718			ko00000,ko00001,ko00002,ko01504,ko02000	2.A.6.2			Epsilonproteobacteria	1MU48@1224,2YM7R@29547,42MF6@68525,COG0841@1,COG0841@2	NA|NA|NA	V	Efflux pump membrane transporter
a21f105_00016	354242.CJJ81176_0755	1.9e-178	631.7	Epsilonproteobacteria	potA		3.6.3.30,3.6.3.31	ko:K02010,ko:K02052,ko:K11072	ko02010,ko02024,map02010,map02024	M00190,M00193,M00299			ko00000,ko00001,ko00002,ko01000,ko02000	3.A.1.10,3.A.1.11,3.A.1.11.1			Epsilonproteobacteria	1MU3I@1224,2YNN0@29547,42MUK@68525,COG3842@1,COG3842@2	NA|NA|NA	P	Belongs to the ABC transporter superfamily
a21f105_01543	192222.Cj0300c	6.9e-156	556.6	Epsilonproteobacteria	modC		3.6.3.29	ko:K02017	ko02010,map02010	M00189			ko00000,ko00001,ko00002,ko01000,ko02000	3.A.1.8			Epsilonproteobacteria	1QVTM@1224,2YTA1@29547,430AU@68525,COG1118@1,COG1118@2	NA|NA|NA	P	ATP-binding protein
a21f105_01002	1367491.BN865_13690c	0.0	1377.8	Epsilonproteobacteria	cfrA			ko:K16089					ko00000,ko02000	1.B.14.1,1.B.14.10			Epsilonproteobacteria	1MUC1@1224,2YN51@29547,42NGM@68525,COG1629@1,COG4771@2	NA|NA|NA	P	receptor
a21f105_01127	556267.HWAG_01352	7.6e-195	686.4	Epsilonproteobacteria			1.17.1.1	ko:K12452	ko00520,map00520		R03391,R03392	RC00230	ko00000,ko00001,ko01000				Epsilonproteobacteria	1MUPN@1224,2YMI4@29547,42MA3@68525,COG0399@1,COG0399@2	NA|NA|NA	E	Belongs to the DegT DnrJ EryC1 family
a21f105_00321	192222.Cj0481	1.6e-163	582.0	Epsilonproteobacteria			4.3.3.7	ko:K01714	ko00261,ko00300,ko01100,ko01110,ko01120,ko01130,ko01230,map00261,map00300,map01100,map01110,map01120,map01130,map01230	M00016,M00525,M00526,M00527	R10147	RC03062,RC03063	ko00000,ko00001,ko00002,ko01000				Epsilonproteobacteria	1MYI6@1224,2YRDX@29547,42Z9M@68525,COG0329@1,COG0329@2	NA|NA|NA	EM	Dihydrodipicolinate synthetase family
a21f105_01038	1367491.BN865_06230c	1.5e-84	318.9	Epsilonproteobacteria				ko:K03326					ko00000,ko02000	2.A.61.1			Epsilonproteobacteria	1MWBG@1224,2YNED@29547,42Q9E@68525,COG3069@1,COG3069@2	NA|NA|NA	C	C4-dicarboxylate
a21f105_01758	306264.CUP1614	6.6e-123	446.8	Epsilonproteobacteria				ko:K03561					ko00000,ko02000	1.A.30.2.1			Epsilonproteobacteria	1NCWW@1224,2YNV7@29547,42PKF@68525,COG0811@1,COG0811@2	NA|NA|NA	U	MotA/TolQ/ExbB proton channel family
a21f105_01757	192222.Cj0180	5.8e-65	253.4	Epsilonproteobacteria				ko:K03559					ko00000,ko02000	1.A.30.2.1			Epsilonproteobacteria	1RDJZ@1224,2YNXB@29547,42RJ1@68525,COG0848@1,COG0848@2	NA|NA|NA	U	Biopolymer transport protein ExbD/TolR
a21f105_00383	1367491.BN865_08040c	3.6e-140	504.2	Epsilonproteobacteria	ptmA												Epsilonproteobacteria	1R96E@1224,2YNIV@29547,43AE3@68525,COG1028@1,COG1028@2	NA|NA|NA	N	Enoyl-(Acyl carrier protein) reductase
a21f105_00400	306263.Cla_1314	1.1e-83	317.0	Epsilonproteobacteria			2.3.1.180	ko:K00648	ko00061,ko01100,ko01212,map00061,map01100,map01212	M00082,M00083	R10707	RC00004,RC02729,RC02888	ko00000,ko00001,ko00002,ko01000,ko01004				Epsilonproteobacteria	1Q46D@1224,2YRAW@29547,42YEN@68525,COG0332@1,COG0332@2	NA|NA|NA	I	3-Oxoacyl-[acyl-carrier-protein (ACP)] synthase III
a21f105_01151	192222.Cj1397	2.3e-31	141.0	Epsilonproteobacteria	feoA			ko:K04758					ko00000,ko02000				Epsilonproteobacteria	1Q2PS@1224,2YQHX@29547,42W2D@68525,COG1918@1,COG1918@2	NA|NA|NA	P	FeoA
a21f105_00405	306263.Cla_1312	7.1e-66	257.3	Epsilonproteobacteria													Epsilonproteobacteria	1PF16@1224,2YPA3@29547,42RYZ@68525,COG0223@1,COG0223@2	NA|NA|NA	J	Formyl transferase
a21f105_00395	537970.HCAN_0915	9.5e-83	313.2	Epsilonproteobacteria													Epsilonproteobacteria	1RFNX@1224,2YP4H@29547,42RDS@68525,COG0223@1,COG0223@2	NA|NA|NA	J	Formyl transferase
a21f105_00316	192222.Cj0486	1.3e-224	785.4	Epsilonproteobacteria	fucP			ko:K02429					ko00000,ko02000	2.A.1.7			Epsilonproteobacteria	1MXDC@1224,2YMWM@29547,42PX4@68525,COG0738@1,COG0738@2	NA|NA|NA	G	Major Facilitator Superfamily
a21f105_00386	1367491.BN865_08070c	6.3e-185	653.3	Epsilonproteobacteria	ptmE												Epsilonproteobacteria	1MUYJ@1224,2YMSQ@29547,42MX5@68525,COG0517@1,COG0517@2,COG1208@1,COG1208@2	NA|NA|NA	M	COG1208 Nucleoside-diphosphate-sugar pyrophosphorylase involved in lipopolysaccharide biosynthesis translation initiation factor 2B, gamma epsilon subunits (eIF-2Bgamma eIF-2Bepsilon)
a21f105_01130	354242.CJJ81176_1423	1.2e-106	392.5	Epsilonproteobacteria	gmhA		5.3.1.28	ko:K03271	ko00540,ko01100,map00540,map01100	M00064	R05645,R09768,R09769	RC00434	ko00000,ko00001,ko00002,ko01000,ko01005				Epsilonproteobacteria	1NVIE@1224,2YNVS@29547,42QUT@68525,COG0279@1,COG0279@2	NA|NA|NA	G	Catalyzes the isomerization of sedoheptulose 7-phosphate in D-glycero-D-manno-heptose 7-phosphate
a21f105_01208	354242.CJJ81176_1341	1.3e-237	828.6	Epsilonproteobacteria													Epsilonproteobacteria	1NV4Y@1224,2YN6P@29547,42Q8X@68525,COG1506@1,COG1506@2	NA|NA|NA	E	no Hp match. A member of the 617 family of C.j. proteins containing homopolymeric tracts
a21f105_01597	192222.Cj0122	6e-123	446.8	Epsilonproteobacteria													Epsilonproteobacteria	1QEDD@1224,2AIYB@1,2YNGE@29547,31GPM@2,42QMM@68525	NA|NA|NA
a21f105_00019	192222.Cj0729	3.9e-59	233.8	Epsilonproteobacteria													Epsilonproteobacteria	1MYH0@1224,2YNBK@29547,42QJN@68525,COG1524@1,COG1524@2	NA|NA|NA	S	type I phosphodiesterase nucleotide pyrophosphatase
a21f105_00009	1367491.BN865_12620	1.1e-13	84.0	Bacteria													Epsilonproteobacteria	COG3210@1,COG3210@2	NA|NA|NA	U	domain, Protein
a21f105_00391	1367491.BN865_08130c	3.4e-216	757.3	Epsilonproteobacteria													Epsilonproteobacteria	1QWU6@1224,2YTAF@29547,43BVI@68525,COG1365@1,COG1365@2	NA|NA|NA
a21f105_00396	1367491.BN865_08230c	3.4e-59	234.6	Epsilonproteobacteria	pseH		2.3.1.202	ko:K15896	ko00520,map00520		R09842	RC00004,RC00166	ko00000,ko00001,ko01000				Epsilonproteobacteria	1NIVC@1224,2YPSY@29547,42U80@68525,COG1670@1,COG1670@2	NA|NA|NA	J	Pseudaminic acid biosynthesis N-acetyl transferase
a21f105_00013	354242.CJJ81176_0758	3.2e-107	394.4	Epsilonproteobacteria													Epsilonproteobacteria	1Q4H2@1224,2BUTW@1,2YR6M@29547,32Q5F@2,42Z6G@68525	NA|NA|NA
a21f105_00131	306263.Cla_1307	1.1e-122	446.8	Epsilonproteobacteria													Epsilonproteobacteria	1NV4Y@1224,2YN6P@29547,42Q8X@68525,COG1506@1,COG1506@2	NA|NA|NA	E	no Hp match. A member of the 617 family of C.j. proteins containing homopolymeric tracts
a21f105_00664	354242.CJJ81176_1068	1.6e-25	121.3	Epsilonproteobacteria	thiS			ko:K03154	ko04122,map04122				ko00000,ko00001				Epsilonproteobacteria	1Q27P@1224,2YQJU@29547,42V40@68525,COG2104@1,COG2104@2	NA|NA|NA	H	Thiamine biosynthesis protein
a21f105_00185	1121342.AUCO01000010_gene2242	7.6e-28	130.6	Clostridiaceae													Epsilonproteobacteria	1W3ZW@1239,256TI@186801,36U41@31979,COG4735@1,COG4735@2	NA|NA|NA	S	Domain of unknown function (DUF3944)
a21f105_00186	1244083.CSUNSWCD_1239	6.1e-25	119.8	Epsilonproteobacteria													Epsilonproteobacteria	1R4VH@1224,2YRIV@29547,42YJU@68525,COG4735@1,COG4735@2	NA|NA|NA	S	protein conserved in bacteria
a21f105_00788	354242.CJJ81176_0527	4.4e-155	553.9	Epsilonproteobacteria													Epsilonproteobacteria	1Q4H2@1224,2BUTW@1,2YR6M@29547,32Q5F@2,42Z6G@68525	NA|NA|NA
a21f105_01003	192222.Cj0753c	2.4e-87	328.6	Epsilonproteobacteria				ko:K03832					ko00000,ko02000	2.C.1.1			Epsilonproteobacteria	1NDQZ@1224,2YP2X@29547,42VIY@68525,COG0810@1,COG0810@2	NA|NA|NA	M	Interacts with outer membrane receptor proteins that carry out high-affinity binding and energy dependent uptake into the periplasmic space of specific substrates. It could act to transduce energy from the cytoplasmic membrane to specific energy- requiring processes in the outer membrane, resulting in the release into the periplasm of ligands bound by these outer membrane proteins
a21f105_01004	85963.jhp_0826	2.1e-54	218.8	delta/epsilon subdivisions													Epsilonproteobacteria	1MUU0@1224,42U0V@68525,COG0675@1,COG0675@2	NA|NA|NA	L	COG0675 Transposase and inactivated derivatives
a21f105_01009	683083.C414_000020003	1.1e-64	252.7	Epsilonproteobacteria													Epsilonproteobacteria	1RH1V@1224,2YPR3@29547,42SSF@68525,COG1917@1,COG1917@2	NA|NA|NA	S	Cupin domain
a21f105_00408	192222.Cj1306c	2.2e-30	137.5	Epsilonproteobacteria													Epsilonproteobacteria	1NV4Y@1224,2YN5F@29547,42N7G@68525,COG1506@1,COG1506@2	NA|NA|NA	E	no Hp match. A member of the 617 family of C.j. proteins containing homopolymeric tracts
a21f105_00409	192222.Cj1306c	5e-27	126.3	Epsilonproteobacteria													Epsilonproteobacteria	1NV4Y@1224,2YN5F@29547,42N7G@68525,COG1506@1,COG1506@2	NA|NA|NA	E	no Hp match. A member of the 617 family of C.j. proteins containing homopolymeric tracts
a21f105_00410	192222.Cj1306c	5.8e-109	400.2	Epsilonproteobacteria													Epsilonproteobacteria	1NV4Y@1224,2YN5F@29547,42N7G@68525,COG1506@1,COG1506@2	NA|NA|NA	E	no Hp match. A member of the 617 family of C.j. proteins containing homopolymeric tracts
a21f105_00995	537972.ABQU01000039_gene1744	2.9e-26	124.4	delta/epsilon subdivisions													Epsilonproteobacteria	1QX6B@1224,43BYX@68525,COG2242@1,COG2242@2	NA|NA|NA	H	Methyltransferase FkbM domain
a21f105_00996	537972.ABQU01000039_gene1744	3.8e-09	67.0	delta/epsilon subdivisions													Epsilonproteobacteria	1QX6B@1224,43BYX@68525,COG2242@1,COG2242@2	NA|NA|NA	H	Methyltransferase FkbM domain
a21f105_01104	192222.Cj1456c	2.5e-52	211.1	Epsilonproteobacteria													Epsilonproteobacteria	1Q6PM@1224,2BVZI@1,2YSSQ@29547,2ZZD7@2,433IC@68525	NA|NA|NA
a21f105_01119	314282.PCNPT3_05455	1.2e-298	1033.1	Gammaproteobacteria													Epsilonproteobacteria	1RD2U@1224,1S53V@1236,COG0438@1,COG0438@2,COG4641@1,COG4641@2	NA|NA|NA	M	Protein conserved in bacteria
a21f105_01132	537972.ABQU01000017_gene635	1e-68	267.3	Bacteria													Epsilonproteobacteria	COG1216@1,COG1216@2,COG1874@1,COG1874@2	NA|NA|NA	G	beta-galactosidase activity
a21f105_01217	192222.Cj0022c	5.4e-158	563.5	Epsilonproteobacteria	sfhB		5.4.99.23	ko:K06180					ko00000,ko01000,ko03009				Epsilonproteobacteria	1MVJ5@1224,2YMNI@29547,42MDF@68525,COG0564@1,COG0564@2	NA|NA|NA	J	Pseudouridine synthase
a21f105_01538	192222.Cj0305c	6.6e-97	360.1	Epsilonproteobacteria			3.1.1.85	ko:K09789	ko00780,ko01100,map00780,map01100	M00572	R09725	RC00460,RC00461	ko00000,ko00001,ko00002,ko01000				Epsilonproteobacteria	1R3YT@1224,2YP4J@29547,42RXG@68525,COG2830@1,COG2830@2	NA|NA|NA	S	Protein of unknown function (DUF452)
a21f105_01683	192222.Cj0031	1.3e-130	473.0	Epsilonproteobacteria													Epsilonproteobacteria	1MVG5@1224,2YN2S@29547,42PJ2@68525,COG0827@1,COG0827@2,COG1002@1,COG1002@2	NA|NA|NA	LV	TaqI-like C-terminal specificity domain
a21f105_01684	192222.Cj0031	0.0	1672.9	Epsilonproteobacteria													Epsilonproteobacteria	1MVG5@1224,2YN2S@29547,42PJ2@68525,COG0827@1,COG0827@2,COG1002@1,COG1002@2	NA|NA|NA	LV	TaqI-like C-terminal specificity domain
a21f105_01645	354242.CJJ81176_0109	3.3e-36	157.1	Epsilonproteobacteria				ko:K07216					ko00000				Epsilonproteobacteria	1N8CP@1224,2YQG2@29547,42NR3@68525,COG2703@1,COG2703@2	NA|NA|NA	P	Hemerythrin HHE cation binding domain
a21f105_00010	192222.Cj0737	6.3e-110	404.4	Epsilonproteobacteria													Epsilonproteobacteria	1MXIP@1224,2YQSP@29547,42WVY@68525,COG3210@1,COG3210@2	NA|NA|NA	U	haemagglutination activity domain
a21f105_00011	192222.Cj0737	1.2e-22	112.1	Epsilonproteobacteria													Epsilonproteobacteria	1MXIP@1224,2YQSP@29547,42WVY@68525,COG3210@1,COG3210@2	NA|NA|NA	U	haemagglutination activity domain
a21f105_00005	1367491.BN865_12640	1.2e-32	145.6	Epsilonproteobacteria													Epsilonproteobacteria	1MWEC@1224,2YNTF@29547,42N70@68525,COG2831@1,COG2831@2	NA|NA|NA	U	Haemolysin secretion/activation protein ShlB/FhaC/HecB
a21f105_00008	354242.CJJ81176_0764	1.2e-07	61.2	Epsilonproteobacteria													Epsilonproteobacteria	1MWEC@1224,2YNTF@29547,42N70@68525,COG2831@1,COG2831@2	NA|NA|NA	U	Haemolysin secretion/activation protein ShlB/FhaC/HecB
a21f105_00012	354242.CJJ81176_0759	0.0	1234.9	Epsilonproteobacteria													Epsilonproteobacteria	1Q4H2@1224,2BUTW@1,2YR6M@29547,32Q5F@2,42Z6G@68525	NA|NA|NA
a21f105_00015	354242.CJJ81176_0756	9.5e-115	419.5	Epsilonproteobacteria													Epsilonproteobacteria	1RA1A@1224,2YPX4@29547,42TQ7@68525,COG0560@1,COG0560@2	NA|NA|NA	E	HAD-superfamily subfamily IB hydrolase
a21f105_00017	354242.CJJ81176_0754	3.6e-132	477.6	Epsilonproteobacteria				ko:K02053	ko02024,map02024	M00193			ko00000,ko00001,ko00002,ko02000	3.A.1.11			Epsilonproteobacteria	1MV4A@1224,2YNEJ@29547,42PM7@68525,COG1177@1,COG1177@2	NA|NA|NA	P	ABC transporter permease
a21f105_00018	354242.CJJ81176_0753	7.8e-141	506.5	Epsilonproteobacteria				ko:K02054	ko02024,map02024	M00193			ko00000,ko00001,ko00002,ko02000	3.A.1.11			Epsilonproteobacteria	1NF20@1224,2YNE4@29547,42PD5@68525,COG4132@1,COG4132@2	NA|NA|NA	P	ABC transporter permease
a21f105_00020	354242.CJJ81176_0752	3.9e-19	100.1	Epsilonproteobacteria													Epsilonproteobacteria	1MYH0@1224,2YNBK@29547,42QJN@68525,COG1524@1,COG1524@2	NA|NA|NA	S	type I phosphodiesterase nucleotide pyrophosphatase
a21f105_00022	192222.Cj0727	1.6e-196	691.8	Epsilonproteobacteria				ko:K02055	ko02024,map02024	M00193			ko00000,ko00001,ko00002,ko02000	3.A.1.11			Epsilonproteobacteria	1Q13Q@1224,2YNG8@29547,42NKP@68525,COG1840@1,COG1840@2	NA|NA|NA	P	Bacterial extracellular solute-binding protein
a21f105_00066	354242.CJJ81176_0708	1.6e-42	178.3	Epsilonproteobacteria													Epsilonproteobacteria	1QRZB@1224,2B1PT@1,2YNG9@29547,31U5C@2,42P8S@68525	NA|NA|NA	S	Protein of unknown function (DUF2972)
a21f105_00086	192222.Cj0668	7.8e-70	269.6	Epsilonproteobacteria	tsaE			ko:K06925					ko00000,ko03016				Epsilonproteobacteria	1Q97W@1224,2YPKI@29547,42TIG@68525,COG0802@1,COG0802@2	NA|NA|NA	S	ATPase or kinase
a21f105_00096	354242.CJJ81176_0682	7.6e-34	149.4	Epsilonproteobacteria				ko:K03305					ko00000	2.A.17			Epsilonproteobacteria	1MW6W@1224,2YMFA@29547,42NNY@68525,COG3104@1,COG3104@2	NA|NA|NA	P	Di- tripeptide transporter
a21f105_00200	192222.Cj0550	3.1e-30	137.5	Epsilonproteobacteria													Epsilonproteobacteria	1Q3GJ@1224,2AJ56@1,2YQTK@29547,319PQ@2,42XAB@68525	NA|NA|NA
a21f105_00255	683083.C414_000260142	7e-37	160.2	Epsilonproteobacteria													Epsilonproteobacteria	1Q2FU@1224,2BQUX@1,2YQEZ@29547,32JRS@2,42VKS@68525	NA|NA|NA
a21f105_00256	1470460.X2KRD2_9VIRU	3.6e-79	300.8	dsDNA viruses, no RNA stage													Epsilonproteobacteria	4QEHN@10239,4QVR9@35237	NA|NA|NA
a21f105_00258	683083.C414_000260145	3.4e-56	224.2	Epsilonproteobacteria													Epsilonproteobacteria	1NMSX@1224,2C4D9@1,2YQB1@29547,33FB1@2,42W0V@68525	NA|NA|NA	S	Protein of unknown function (DUF1353)
a21f105_00266	683083.C414_000260162	1.5e-62	246.1	Epsilonproteobacteria													Epsilonproteobacteria	1N86G@1224,2YPW9@29547,42TVM@68525,COG3646@1,COG3646@2	NA|NA|NA	S	Phage regulatory protein Rha (Phage_pRha)
a21f105_00267	306263.Cla_0864	1.2e-111	409.5	Bacteria													Epsilonproteobacteria	2DNWU@1,32ZKI@2	NA|NA|NA
a21f105_00270	613026.HRAG_02299	1.7e-25	125.6	Epsilonproteobacteria													Epsilonproteobacteria	1Q39B@1224,2BSDU@1,2YPMB@29547,32MFT@2,42SUB@68525	NA|NA|NA
a21f105_00275	1242969.ATCC51562_1623	1.4e-119	436.8	Epsilonproteobacteria													Epsilonproteobacteria	1Q1H2@1224,2AIJS@1,2YP7B@29547,3191W@2,42RZC@68525	NA|NA|NA
a21f105_00284	683083.C414_000260137	1.5e-34	153.3	Bacteria													Epsilonproteobacteria	COG2932@1,COG2932@2	NA|NA|NA	K	sequence-specific DNA binding
a21f105_00286	1470460.X2KR27_9VIRU	2e-110	405.2	dsDNA viruses, no RNA stage													Epsilonproteobacteria	4QH2X@10239,4QZ8N@35237	NA|NA|NA	S	DNA/RNA non-specific endonuclease
a21f105_00287	1325130.HFN_1251	1.3e-42	179.5	Proteobacteria													Epsilonproteobacteria	1NHNQ@1224,COG3600@1,COG3600@2	NA|NA|NA	S	Protein of unknown function (DUF4065)
a21f105_00298	760568.Desku_0904	1.2e-20	107.1	Bacteria													Epsilonproteobacteria	2EI39@1,33BUS@2	NA|NA|NA
a21f105_00302	449673.BACSTE_02200	3.8e-12	77.4	Bacteroidaceae													Epsilonproteobacteria	2A8NJ@1,2FYNT@200643,30XR3@2,4AUEG@815,4PB8W@976	NA|NA|NA
a21f105_00315	192222.Cj0487	2.3e-123	448.4	Bacteria													Epsilonproteobacteria	COG3618@1,COG3618@2	NA|NA|NA	H	amidohydrolase
a21f105_00330	192222.Cj0472	2.7e-19	100.5	Epsilonproteobacteria	secE			ko:K03073	ko02024,ko03060,ko03070,map02024,map03060,map03070	M00335			ko00000,ko00001,ko00002,ko02044	3.A.5.1,3.A.5.2			Epsilonproteobacteria	1N8YN@1224,2YQ7E@29547,42VP0@68525,COG0690@1,COG0690@2	NA|NA|NA	U	Essential subunit of the Sec protein translocation channel SecYEG. Clamps together the 2 halves of SecY. May contact the channel plug during translocation
a21f105_00380	354242.CJJ81176_1337	1.4e-270	938.7	Epsilonproteobacteria	pseE												Epsilonproteobacteria	1R4P0@1224,2YMMI@29547,42NB8@68525,COG2604@1,COG2604@2	NA|NA|NA	S	hmm pf01973
a21f105_00381	192222.Cj1318	2.7e-216	758.4	Epsilonproteobacteria	pseE												Epsilonproteobacteria	1R4P0@1224,2YMMI@29547,42NB8@68525,COG2604@1,COG2604@2	NA|NA|NA	S	hmm pf01973
a21f105_00382	192222.Cj1334	1.1e-232	812.8	Epsilonproteobacteria	pseE												Epsilonproteobacteria	1R4P0@1224,2YMMI@29547,42NB8@68525,COG2604@1,COG2604@2	NA|NA|NA	S	hmm pf01973
a21f105_00385	1367491.BN865_08060c	2.7e-163	581.3	Epsilonproteobacteria	ptmF												Epsilonproteobacteria	1R7HT@1224,2YNFZ@29547,42MT0@68525,COG0673@1,COG0673@2	NA|NA|NA	S	dehydrogenases and related proteins
a21f105_00183	192222.Cj0569	2.7e-165	588.6	Proteobacteria													Epsilonproteobacteria	1R6ZA@1224,28IDW@1,2Z8G1@2	NA|NA|NA
a21f105_00399	192222.Cj1310c	1.7e-213	748.4	Epsilonproteobacteria													Epsilonproteobacteria	1NV4Y@1224,2YN5F@29547,42N7G@68525,COG1506@1,COG1506@2	NA|NA|NA	E	no Hp match. A member of the 617 family of C.j. proteins containing homopolymeric tracts
a21f105_00401	1367491.BN865_08300	3.2e-08	63.2	Epsilonproteobacteria													Epsilonproteobacteria	1QWU4@1224,2EB7Q@1,2YNDH@29547,33589@2,42Q7B@68525	NA|NA|NA
a21f105_00184	1509403.GW12_25640	2e-14	87.4	Moraxellaceae													Epsilonproteobacteria	1R0R6@1224,1T4P6@1236,3NMIZ@468,COG4103@1,COG4103@2	NA|NA|NA	S	Tellurite resistance protein TerB
a21f105_00402	192222.Cj1309c	1.1e-13	81.6	Epsilonproteobacteria													Epsilonproteobacteria	1QWU4@1224,2EB7Q@1,2YNDH@29547,33589@2,42Q7B@68525	NA|NA|NA
a21f105_00406	354242.CJJ81176_1323	2.7e-81	308.5	Epsilonproteobacteria			2.3.1.128	ko:K03789					ko00000,ko01000,ko03009				Epsilonproteobacteria	1Q2AT@1224,2YQBG@29547,42VAY@68525,COG0454@1,COG0456@2	NA|NA|NA	K	Acetyltransferase (GNAT) domain
a21f105_00417	306263.Cla_1303	1.4e-60	239.2	Epsilonproteobacteria													Epsilonproteobacteria	1RCG6@1224,2YR8R@29547,42ZAV@68525,COG2227@1,COG2227@2	NA|NA|NA	H	Methyltransferase domain
a21f105_00418	306263.Cla_1302	9.2e-25	119.0	Epsilonproteobacteria	acpP2			ko:K02078					ko00000,ko00001				Epsilonproteobacteria	1Q5SV@1224,2YS9X@29547,431RM@68525,COG0236@1,COG0236@2	NA|NA|NA	IQ	Carrier of the growing fatty acid chain in fatty acid biosynthesis
a21f105_00419	1367491.BN865_08330c	3e-126	458.0	Epsilonproteobacteria			2.3.1.81	ko:K00662					ko00000,ko01000,ko01504				Epsilonproteobacteria	1MZ5F@1224,2YNHP@29547,42N21@68525,COG2746@1,COG2746@2	NA|NA|NA	V	Updated (2006) note Literature search identified paper linking product function of Cj1296 Cj1297 Cj1298 to antimicrobial efflux pumps
a21f105_00545	354242.CJJ81176_1185	4.4e-245	853.6	Epsilonproteobacteria													Epsilonproteobacteria	1NH3V@1224,2BYEY@1,2YNM5@29547,33IGY@2,42M8W@68525	NA|NA|NA	S	Protein of unknown function (DUF3373)
a21f105_00556	192222.Cj1158c	6.9e-36	156.0	Bacteria													Epsilonproteobacteria	COG5472@1,COG5472@2	NA|NA|NA	S	Small integral membrane protein
a21f105_00569	192222.Cj1144c	2.2e-85	322.4	Bacteria													Epsilonproteobacteria	COG3774@1,COG3774@2	NA|NA|NA	M	pathogenesis
a21f105_00570	679897.HMU06090	1.2e-89	336.7	Epsilonproteobacteria													Epsilonproteobacteria	1QWU3@1224,2YPRT@29547,42SMA@68525,COG1216@1,COG1216@2	NA|NA|NA	S	Glycosyltransferase like family 2
a21f105_00573	683083.C414_000240111	2.1e-264	917.9	Epsilonproteobacteria													Epsilonproteobacteria	1QU2Q@1224,2YN4Y@29547,43BK5@68525,COG1215@1,COG1215@2,COG1216@1,COG1216@2	NA|NA|NA	M	glycosyl transferase
a21f105_00652	192222.Cj1056c	6.6e-142	510.0	Epsilonproteobacteria			3.5.5.1	ko:K01501	ko00380,ko00460,ko00627,ko00643,ko00910,ko01120,map00380,map00460,map00627,map00643,map00910,map01120		R00540,R01887,R03093,R03542,R05591,R07855	RC00315,RC00325,RC00617,RC00959,RC02811	ko00000,ko00001,ko01000				Epsilonproteobacteria	1QBMA@1224,2YMD1@29547,42PD8@68525,COG0388@1,COG0388@2	NA|NA|NA	S	hydrolase
a21f105_00656	192222.Cj1051c	0.0	1765.4	Epsilonproteobacteria			3.1.21.3	ko:K01154					ko00000,ko01000,ko02048				Epsilonproteobacteria	1R74K@1224,2YN5X@29547,42Q92@68525,COG0286@1,COG0286@2,COG0732@1,COG0732@2	NA|NA|NA	V	restriction
a21f105_00660	683083.C414_000240012	0.0	1376.7	Epsilonproteobacteria			2.1.1.72	ko:K03427					ko00000,ko01000,ko02048				Epsilonproteobacteria	1MXPV@1224,2YMPM@29547,42QFW@68525,COG0286@1,COG0286@2	NA|NA|NA	V	N-6 DNA Methylase
a21f105_00661	683083.C414_000240011	9.1e-114	416.4	Proteobacteria													Epsilonproteobacteria	1MY0A@1224,28I7P@1,2Z8AJ@2	NA|NA|NA	S	Protein of unknown function (DUF3800)
a21f105_00662	945550.VISI1226_20650	5.5e-33	147.5	Gammaproteobacteria													Epsilonproteobacteria	1N087@1224,1T13D@1236,2E0JQ@1,32W57@2	NA|NA|NA
a21f105_00663	1449345.JHWC01000003_gene432	2.3e-124	452.6	Bacteria													Epsilonproteobacteria	COG0732@1,COG0732@2	NA|NA|NA	V	type I restriction modification DNA specificity domain
a21f105_00701	1121267.JHZL01000019_gene1269	8.3e-38	164.9	Epsilonproteobacteria													Epsilonproteobacteria	1MU7T@1224,2YSUP@29547,432NK@68525,COG2931@1,COG2931@2	NA|NA|NA	Q	COG2931, RTX toxins and related Ca2 -binding proteins
a21f105_00702	1121267.JHZL01000019_gene1269	6.2e-242	843.6	Epsilonproteobacteria													Epsilonproteobacteria	1MU7T@1224,2YSUP@29547,432NK@68525,COG2931@1,COG2931@2	NA|NA|NA	Q	COG2931, RTX toxins and related Ca2 -binding proteins
a21f105_00706	1121267.JHZL01000019_gene1261	2.5e-19	102.4	Epsilonproteobacteria				ko:K11904	ko03070,map03070	M00334			ko00000,ko00001,ko00002,ko02044	3.A.23.1			Epsilonproteobacteria	1MU7Q@1224,2YN67@29547,42Q4M@68525,COG3501@1,COG3501@2	NA|NA|NA	S	protein conserved in bacteria
a21f105_00708	1325130.HFN_1435	1.4e-31	142.9	Epsilonproteobacteria													Epsilonproteobacteria	1QZCJ@1224,2YRWF@29547,42ZZJ@68525,COG1388@1,COG1388@2	NA|NA|NA	M	LysM domain
a21f105_00710	50960.LS81_11830	9.9e-28	129.0	Epsilonproteobacteria													Epsilonproteobacteria	1NGDW@1224,2YT18@29547,42XBQ@68525,COG4461@1,COG4461@2	NA|NA|NA	S	Protein conserved in bacteria
a21f105_00714	683083.C414_000080050	6.3e-52	209.9	Bacteria													Epsilonproteobacteria	2E7YT@1,332D7@2	NA|NA|NA
a21f105_00715	235279.HH_1587	4e-72	277.7	Bacteria													Epsilonproteobacteria	29NMT@1,309JR@2	NA|NA|NA
a21f105_00716	683083.C414_000050004	8.4e-73	280.4	Epsilonproteobacteria													Epsilonproteobacteria	1QBHE@1224,2YN7Y@29547,42PCC@68525,COG2931@1,COG2931@2	NA|NA|NA	Q	calcium- and calmodulin-responsive adenylate cyclase activity
a21f105_00719	425400.LS65_01170	7.6e-34	150.6	Bacteria													Epsilonproteobacteria	COG0666@1,COG0666@2	NA|NA|NA	G	response to abiotic stimulus
a21f105_00720	235279.HH_0213	4.8e-09	67.4	Bacteria													Epsilonproteobacteria	COG0666@1,COG0666@2	NA|NA|NA	G	response to abiotic stimulus
a21f105_00723	683083.C414_000040099	9.2e-25	118.6	Epsilonproteobacteria	tssG			ko:K11895	ko02025,map02025	M00334			ko00000,ko00001,ko00002,ko02044	3.A.23.1			Epsilonproteobacteria	1MWVS@1224,2YN8Z@29547,42Q2Y@68525,COG3520@1,COG3520@2	NA|NA|NA	S	Type VI secretion, TssG
a21f105_00724	1121267.JHZL01000019_gene1260	1.9e-53	215.3	Epsilonproteobacteria	tssG			ko:K11895	ko02025,map02025	M00334			ko00000,ko00001,ko00002,ko02044	3.A.23.1			Epsilonproteobacteria	1MWVS@1224,2YN8Z@29547,42Q2Y@68525,COG3520@1,COG3520@2	NA|NA|NA	S	Type VI secretion, TssG
a21f105_00726	1121267.JHZL01000044_gene466	1.2e-38	165.6	Epsilonproteobacteria													Epsilonproteobacteria	1PZRK@1224,2AHR9@1,2YP2N@29547,3183K@2,42R13@68525	NA|NA|NA
a21f105_00729	354242.CJJ81176_0952	4e-156	558.1	Epsilonproteobacteria				ko:K12056					ko00000,ko02044	3.A.7.11.1			Epsilonproteobacteria	1MXCR@1224,2YPC2@29547,42S5X@68525,COG4678@1,COG4678@2	NA|NA|NA	G	TraG-like protein, N-terminal region
a21f105_00737	1548153.LR59_01905	5.8e-21	106.3	Epsilonproteobacteria				ko:K07341					ko00000,ko02048				Epsilonproteobacteria	1QCQF@1224,2YQ6T@29547,42VS1@68525,COG3654@1,COG3654@2	NA|NA|NA	S	Fic/DOC family
a21f105_00785	354242.CJJ81176_0529	2.4e-48	199.1	Epsilonproteobacteria													Epsilonproteobacteria	1MXIP@1224,2YQSP@29547,42WVY@68525,COG3210@1,COG3210@2	NA|NA|NA	U	haemagglutination activity domain
a21f105_00786	354242.CJJ81176_0529	1.9e-12	77.8	Epsilonproteobacteria													Epsilonproteobacteria	1MXIP@1224,2YQSP@29547,42WVY@68525,COG3210@1,COG3210@2	NA|NA|NA	U	haemagglutination activity domain
a21f105_00787	192222.Cj0967	8.2e-34	149.4	Epsilonproteobacteria													Epsilonproteobacteria	1Q4H2@1224,2BUTW@1,2YR6M@29547,32Q5F@2,42Z6G@68525	NA|NA|NA
a21f105_00790	192222.Cj0967	4e-18	96.7	Epsilonproteobacteria													Epsilonproteobacteria	1Q4H2@1224,2BUTW@1,2YR6M@29547,32Q5F@2,42Z6G@68525	NA|NA|NA
a21f105_00805	192222.Cj0951c	2.8e-43	181.8	Epsilonproteobacteria				ko:K03406	ko02020,ko02030,map02020,map02030				ko00000,ko00001,ko02035				Epsilonproteobacteria	1MU9B@1224,2YM92@29547,42P4R@68525,COG0840@1,COG0840@2	NA|NA|NA	NT	chemotaxis protein
a21f105_00856	192222.Cj0909	2.7e-70	271.2	Epsilonproteobacteria				ko:K09796					ko00000,ko03110				Epsilonproteobacteria	1MZ3M@1224,2YPS9@29547,42TJB@68525,COG2847@1,COG2847@2	NA|NA|NA	S	hmm pf04314
a21f105_00893	354242.CJJ81176_0882	3.5e-30	137.1	Epsilonproteobacteria			2.8.2.22	ko:K01023					ko00000,ko01000				Epsilonproteobacteria	1R5CV@1224,28MBK@1,2YMMZ@29547,2ZAQ1@2,42PFZ@68525	NA|NA|NA	M	hmm pf05935
a21f105_00910	354242.CJJ81176_0865	5.9e-238	830.5	Epsilonproteobacteria													Epsilonproteobacteria	1QAAY@1224,2AN97@1,2YNFR@29547,31D79@2,42NHK@68525	NA|NA|NA
a21f105_00941	354242.CJJ81176_0835	3.7e-137	495.0	Epsilonproteobacteria													Epsilonproteobacteria	1Q9T8@1224,2A5ZX@1,2YMU5@29547,30US6@2,42N02@68525	NA|NA|NA	S	Annotation was generated automatically without manual curation
a21f105_00946	192222.Cj0809c	6.6e-102	376.7	Epsilonproteobacteria	ycbL												Epsilonproteobacteria	1MUDN@1224,2YNVD@29547,42QWD@68525,COG0491@1,COG0491@2	NA|NA|NA	S	COG0491 Zn-dependent hydrolases, including glyoxylases
a21f105_00961	354242.CJJ81176_0815	2.4e-197	694.9	Epsilonproteobacteria													Epsilonproteobacteria	1Q9T8@1224,2A5ZX@1,2YMU5@29547,30US6@2,42N02@68525	NA|NA|NA	S	Annotation was generated automatically without manual curation
a21f105_01010	537970.HCAN_0465	5.7e-66	257.7	Epsilonproteobacteria			4.1.1.44	ko:K01607	ko00362,ko01100,ko01120,ko01220,map00362,map01100,map01120,map01220		R03470	RC00938	ko00000,ko00001,ko01000				Epsilonproteobacteria	1PEP4@1224,2YPAX@29547,42RP1@68525,COG0599@1,COG0599@2	NA|NA|NA	S	Carboxymuconolactone decarboxylase
a21f105_01012	360107.CHAB381_1403	5e-124	451.1	Epsilonproteobacteria													Epsilonproteobacteria	1MV69@1224,2YMTV@29547,42MWV@68525,COG3177@1,COG3177@2	NA|NA|NA	S	Fic/DOC family N-terminal
a21f105_01013	1367491.BN865_05940c	9.9e-65	254.2	Epsilonproteobacteria			3.1.21.3	ko:K01154					ko00000,ko01000,ko02048				Epsilonproteobacteria	1R4KU@1224,2YPNG@29547,42SK0@68525,COG0732@1,COG0732@2	NA|NA|NA	V	COG0732 Restriction endonuclease S subunits
a21f105_01014	1408442.JADE01000005_gene1088	1.2e-89	337.4	Epsilonproteobacteria													Epsilonproteobacteria	1NRBC@1224,2YQVW@29547,42VMR@68525,COG1479@1,COG1479@2	NA|NA|NA	S	Protein of unknown function DUF262
a21f105_01037	683083.C414_000020024	2.9e-18	97.4	Epsilonproteobacteria				ko:K03326					ko00000,ko02000	2.A.61.1			Epsilonproteobacteria	1MWBG@1224,2YNED@29547,42Q9E@68525,COG3069@1,COG3069@2	NA|NA|NA	C	C4-dicarboxylate
a21f105_01120	637905.SVI_0622	1.6e-09	68.6	Gammaproteobacteria													Epsilonproteobacteria	1NFKR@1224,1SE95@1236,COG1073@1,COG1073@2	NA|NA|NA	S	alpha beta
a21f105_01122	1313301.AUGC01000005_gene261	1e-19	105.9	Bacteroidetes													Epsilonproteobacteria	4NE6P@976,COG0500@1,COG2226@2	NA|NA|NA	Q	Methyltransferase
a21f105_00389	1367491.BN865_08110c	7e-72	276.6	Epsilonproteobacteria													Epsilonproteobacteria	1QE88@1224,2YPD0@29547,42S4M@68525,COG0500@1,COG0500@2	NA|NA|NA	Q	identified by Glimmer3 with a raw score of
a21f105_00390	1367491.BN865_08110c	2e-45	188.0	Epsilonproteobacteria													Epsilonproteobacteria	1QE88@1224,2YPD0@29547,42S4M@68525,COG0500@1,COG0500@2	NA|NA|NA	Q	identified by Glimmer3 with a raw score of
a21f105_01133	484022.Fphi_1179	2e-103	382.5	Gammaproteobacteria													Epsilonproteobacteria	1R8HV@1224,1S3XH@1236,COG4641@1,COG4641@2	NA|NA|NA	Q	Glycosyl transferases group 1
a21f105_01170	192222.Cj1376	3.4e-67	260.8	Epsilonproteobacteria													Epsilonproteobacteria	1R54Q@1224,2YT8J@29547,43BHT@68525,COG2819@1,COG2819@2	NA|NA|NA	S	Putative esterase
a21f105_01181	192222.Cj1365c	0.0	2057.7	Epsilonproteobacteria													Epsilonproteobacteria	1N95G@1224,2YMMD@29547,42PXC@68525,COG1404@1,COG1404@2,COG4625@1,COG4625@2	NA|NA|NA	O	serine protease
a21f105_01209	192222.Cj1341c	7.6e-213	746.9	Epsilonproteobacteria													Epsilonproteobacteria	1R4P0@1224,2YNAS@29547,42NFM@68525,COG2604@1,COG2604@2	NA|NA|NA	S	Protein of unknown function DUF115
a21f105_01239	1367491.BN865_03750c	0.0	1356.7	Epsilonproteobacteria	flgE	GO:0005575,GO:0005623,GO:0009288,GO:0009425,GO:0042995,GO:0043226,GO:0043228,GO:0044422,GO:0044461,GO:0044463,GO:0044464		ko:K02390	ko02040,map02040				ko00000,ko00001,ko02035				Epsilonproteobacteria	1MU5J@1224,2YN81@29547,42NGP@68525,COG1749@1,COG1749@2	NA|NA|NA	N	Flagellar hook protein flgE
a21f105_01370	192222.Cj1602	4.3e-156	557.4	Epsilonproteobacteria				ko:K09805					ko00000				Epsilonproteobacteria	1R6W9@1224,2YNTK@29547,42QN3@68525,COG2958@1,COG2958@2	NA|NA|NA	S	protein conserved in bacteria
a21f105_01388	354242.CJJ81176_1572	2.2e-38	164.9	Epsilonproteobacteria				ko:K07308	ko00920,map00920		R09501	RC02555	ko00000,ko00001,ko02000	5.A.3.3			Epsilonproteobacteria	1Q5NA@1224,2YPFH@29547,42T62@68525,COG3302@1,COG3302@2	NA|NA|NA	S	DMSO reductase anchor subunit (DmsC)
a21f105_01392	354242.CJJ81176_1570	1.4e-43	182.2	Epsilonproteobacteria			1.8.5.3	ko:K07306	ko00920,map00920		R09501	RC02555	ko00000,ko00001,ko01000,ko02000	5.A.3.3			Epsilonproteobacteria	1NR6J@1224,2YNSQ@29547,42MQZ@68525,COG0243@1,COG0243@2	NA|NA|NA	C	Molybdopterin oxidoreductase Fe4S4 domain
a21f105_01421	192222.Cj0424	6.6e-60	237.3	Epsilonproteobacteria													Epsilonproteobacteria	1MZCG@1224,2YQY0@29547,42XCP@68525,COG2849@1,COG2849@2	NA|NA|NA	S	MORN repeat variant
a21f105_01422	700598.Niako_1372	1.8e-07	61.6	Bacteria													Epsilonproteobacteria	2CIZN@1,33BAP@2	NA|NA|NA	S	Superinfection immunity protein
a21f105_01423	192222.Cj0422c	2.8e-31	140.6	Epsilonproteobacteria													Epsilonproteobacteria	1PD29@1224,2BQJF@1,2YQAQ@29547,32JFD@2,42WIH@68525	NA|NA|NA
a21f105_01539	192222.Cj0304c	8.4e-117	426.4	Epsilonproteobacteria	bioC		2.1.1.197	ko:K02169	ko00780,ko01100,map00780,map01100	M00572	R09543	RC00003,RC00460	ko00000,ko00001,ko00002,ko01000				Epsilonproteobacteria	1QUHW@1224,2YTAA@29547,43BVE@68525,COG0500@1,COG0500@2	NA|NA|NA	Q	Converts the free carboxyl group of a malonyl-thioester to its methyl ester by transfer of a methyl group from S-adenosyl- L-methionine (SAM). It allows to synthesize pimeloyl-ACP via the fatty acid synthetic pathway
a21f105_01580	354242.CJJ81176_0174	4.9e-160	571.2	Epsilonproteobacteria				ko:K07452					ko00000,ko01000,ko02048				Epsilonproteobacteria	1MYQM@1224,2YNP7@29547,42PCZ@68525,COG1401@1,COG1401@2	NA|NA|NA	L	AAA domain (dynein-related subfamily)
a21f105_01661	192222.Cj0057	2.3e-57	228.0	Epsilonproteobacteria													Epsilonproteobacteria	1Q98N@1224,29FAA@1,2YNPK@29547,3027Y@2,42P73@68525	NA|NA|NA
a21f105_01662	1121267.JHZL01000010_gene371	3.7e-32	144.8	Epsilonproteobacteria													Epsilonproteobacteria	1Q97T@1224,2AJ0E@1,2YPCH@29547,30TS6@2,42RF5@68525	NA|NA|NA
a21f105_01663	1121267.JHZL01000007_gene798	8.4e-37	161.4	Epsilonproteobacteria													Epsilonproteobacteria	1Q2MY@1224,2AIYB@1,2YQJ4@29547,319G1@2,42VYZ@68525	NA|NA|NA
a21f105_01669	354242.CJJ81176_0085	6.2e-52	209.9	Epsilonproteobacteria				ko:K03319					ko00000	2.A.47			Epsilonproteobacteria	1MUSA@1224,2YN37@29547,42NGE@68525,COG0471@1,COG0471@2	NA|NA|NA	P	COG0471 Di- and tricarboxylate
a21f105_01682	1242969.ATCC51562_774	2.1e-20	107.8	Epsilonproteobacteria													Epsilonproteobacteria	1NCWB@1224,2YPY2@29547,42U7X@68525,COG1357@1,COG1357@2	NA|NA|NA	S	PFAM Pentapeptide repeats (8 copies)
a21f105_01701	192222.Cj0246c	2e-59	235.0	Epsilonproteobacteria													Epsilonproteobacteria	1MVUZ@1224,2YM9R@29547,42MYH@68525,COG0840@1,COG0840@2,COG3287@1,COG3287@2	NA|NA|NA	NT	FIST N domain
a21f105_01756	192222.Cj0181	2.9e-107	394.8	Epsilonproteobacteria	tonB1			ko:K03832					ko00000,ko02000	2.C.1.1			Epsilonproteobacteria	1Q56B@1224,2YNES@29547,42QH6@68525,COG0810@1,COG0810@2	NA|NA|NA	M	TonB C terminal
a21f105_01759	1367491.BN865_02330c	0.0	1515.0	Epsilonproteobacteria				ko:K16087					ko00000,ko02000	1.B.14.2			Epsilonproteobacteria	1MWH0@1224,2YNIQ@29547,42MRI@68525,COG1629@1,COG1629@2,COG4206@1,COG4206@2	NA|NA|NA	P	TonB dependent receptor
a21f105_01760	192222.Cj0177	9e-153	546.2	Epsilonproteobacteria													Epsilonproteobacteria	1R5UH@1224,2YNQZ@29547,42PS6@68525,COG3016@1,COG3016@2	NA|NA|NA	S	Haem-binding uptake, Tiki superfamily, ChaN
a21f105_01797	537971.HCCG_02290	3.3e-12	80.1	Bacteria													Epsilonproteobacteria	COG2931@1,COG2931@2	NA|NA|NA	Q	calcium- and calmodulin-responsive adenylate cyclase activity
a21f105_01802	1172562.HCN_1416	1.1e-52	213.4	Bacteria													Epsilonproteobacteria	COG3675@1,COG3675@2	NA|NA|NA	I	Lipase (class 3)
a21f105_01803	1134474.O59_000403	4.4e-42	177.9	Gammaproteobacteria													Epsilonproteobacteria	1MZJD@1224,1SA7C@1236,COG3772@1,COG3772@2	NA|NA|NA	G	Phage lysozyme
a21f105_00711	537971.HCCG_02290	4.6e-67	262.7	Bacteria													Epsilonproteobacteria	COG2931@1,COG2931@2	NA|NA|NA	Q	calcium- and calmodulin-responsive adenylate cyclase activity
a21f105_01544	192222.Cj0299	1.2e-137	495.7	Epsilonproteobacteria			3.5.2.6	ko:K17838,ko:K19210,ko:K22333,ko:K22334	ko01501,map01501		R06363	RC01499	br01600,ko00000,ko00001,ko01000,ko01504				Epsilonproteobacteria	1NWXE@1224,2YNVP@29547,42QWH@68525,COG2602@1,COG2602@2	NA|NA|NA	V	Penicillin binding protein transpeptidase domain
a21f105_00789	192222.Cj0967	3.2e-101	374.4	Epsilonproteobacteria													Epsilonproteobacteria	1Q4H2@1224,2BUTW@1,2YR6M@29547,32Q5F@2,42Z6G@68525	NA|NA|NA
a21f105_01123	1509403.GW12_27490	4.3e-63	249.2	Gammaproteobacteria													Epsilonproteobacteria	1NJ4U@1224,1T0KR@1236,COG0627@1,COG0627@2	NA|NA|NA	S	Heparinase II/III N-terminus
a21f105_01129	354242.CJJ81176_1424	5.1e-187	660.2	Epsilonproteobacteria			2.7.1.168	ko:K07031	ko00540,map00540		R09770	RC00002,RC00078	ko00000,ko00001,ko01000				Epsilonproteobacteria	1QWU7@1224,2YN5I@29547,42QI3@68525,COG2605@1,COG2605@2	NA|NA|NA	S	GHMP kinases C terminal
a21f105_01001	192222.Cj0757	1.1e-144	519.2	Epsilonproteobacteria	hrcA			ko:K03705					ko00000,ko03000				Epsilonproteobacteria	1PIAE@1224,2YMP1@29547,42MUC@68525,COG1420@1,COG1420@2	NA|NA|NA	K	Heat-inducible transcription repressor HrcA
a21f105_00781	192222.Cj0975	1.2e-171	609.0	Epsilonproteobacteria													Epsilonproteobacteria	1MWEC@1224,2YNTF@29547,42N70@68525,COG2831@1,COG2831@2	NA|NA|NA	U	Haemolysin secretion/activation protein ShlB/FhaC/HecB
a21f105_00782	192222.Cj0975	1.8e-104	385.6	Epsilonproteobacteria													Epsilonproteobacteria	1MWEC@1224,2YNTF@29547,42N70@68525,COG2831@1,COG2831@2	NA|NA|NA	U	Haemolysin secretion/activation protein ShlB/FhaC/HecB
a21f105_00322	192222.Cj0480c	2e-127	461.8	Epsilonproteobacteria													Epsilonproteobacteria	1R9GJ@1224,2YPSZ@29547,42URK@68525,COG1414@1,COG1414@2	NA|NA|NA	K	Transcriptional regulator
a21f105_00388	1367491.BN865_08100c	1.2e-175	622.5	Epsilonproteobacteria	legI	GO:0003674,GO:0003824,GO:0005975,GO:0008150,GO:0008152,GO:0009058,GO:0016051,GO:0016740,GO:0016765,GO:0044238,GO:0071704,GO:1901576	2.5.1.101	ko:K18430	ko00520,map00520		R10304	RC00159	ko00000,ko00001,ko01000				Epsilonproteobacteria	1MWG3@1224,2YMZ1@29547,42ME3@68525,COG2089@1,COG2089@2	NA|NA|NA	M	NeuB family
a21f105_01540	192222.Cj0303c	1e-128	466.1	Epsilonproteobacteria	modA			ko:K02020	ko02010,map02010	M00189			ko00000,ko00001,ko00002,ko02000	3.A.1.8			Epsilonproteobacteria	1MVNA@1224,2YNG3@29547,42QWE@68525,COG0725@1,COG0725@2	NA|NA|NA	P	ABC transporter, periplasmic molybdate-binding protein
a21f105_01545	192222.Cj0298c	1.6e-146	525.4	Epsilonproteobacteria	panB		2.1.2.11	ko:K00606	ko00770,ko01100,ko01110,map00770,map01100,map01110	M00119	R01226	RC00022,RC00200	ko00000,ko00001,ko00002,ko01000				Epsilonproteobacteria	1MU3B@1224,2YMU9@29547,42MES@68525,COG0413@1,COG0413@2	NA|NA|NA	H	Catalyzes the reversible reaction in which hydroxymethyl group from 5,10-methylenetetrahydrofolate is transferred onto alpha-ketoisovalerate to form ketopantoate
a21f105_01546	192222.Cj0297c	1.2e-157	562.4	Epsilonproteobacteria	panC		6.3.2.1	ko:K01918	ko00410,ko00770,ko01100,ko01110,map00410,map00770,map01100,map01110	M00119	R02473	RC00096,RC00141	ko00000,ko00001,ko00002,ko01000				Epsilonproteobacteria	1MV1S@1224,2YMKA@29547,42N3J@68525,COG0414@1,COG0414@2	NA|NA|NA	H	Catalyzes the condensation of pantoate with beta-alanine in an ATP-dependent reaction via a pantoyl-adenylate intermediate
a21f105_01547	192222.Cj0296c	7.3e-62	243.0	Epsilonproteobacteria	panD		4.1.1.11	ko:K01579	ko00410,ko00770,ko01100,ko01110,map00410,map00770,map01100,map01110	M00119	R00489	RC00299	ko00000,ko00001,ko00002,ko01000				Epsilonproteobacteria	1RI1B@1224,2YPGH@29547,42SBM@68525,COG0853@1,COG0853@2	NA|NA|NA	H	Catalyzes the pyruvoyl-dependent decarboxylation of aspartate to produce beta-alanine
a21f105_00645	192222.Cj1063	4.9e-75	287.0	Epsilonproteobacteria													Epsilonproteobacteria	1QWU1@1224,2YTAD@29547,43BVF@68525,COG0454@1,COG0454@2	NA|NA|NA	K	Acetyltransferase (GNAT) domain
a21f105_00458	192222.Cj1259	4e-229	800.4	Epsilonproteobacteria	cmp1	GO:0005575,GO:0005623,GO:0009279,GO:0016020,GO:0019867,GO:0030312,GO:0030313,GO:0031975,GO:0044462,GO:0044464,GO:0071944											Epsilonproteobacteria	1Q4WK@1224,2YMXN@29547,42NQH@68525,COG4773@1,COG4773@2	NA|NA|NA	P	major outer membrane protein
a21f105_01688	192222.Cj0259	9.5e-194	682.6	Epsilonproteobacteria	pyrC		3.5.2.3	ko:K01465	ko00240,ko01100,map00240,map01100	M00051	R01993	RC00632	ko00000,ko00001,ko00002,ko01000				Epsilonproteobacteria	1MUYP@1224,2YMQ0@29547,42ND2@68525,COG0418@1,COG0418@2	NA|NA|NA	F	Catalyzes the reversible cyclization of carbamoyl aspartate to dihydroorotate
a21f105_00314	192222.Cj0488	3.9e-53	213.8	Epsilonproteobacteria													Epsilonproteobacteria	1N1TG@1224,2YQD4@29547,42VV1@68525,COG3254@1,COG3254@2	NA|NA|NA	S	L-rhamnose mutarotase
a21f105_00318	192222.Cj0484	7.1e-226	789.6	Epsilonproteobacteria													Epsilonproteobacteria	1MUEK@1224,2YR71@29547,42MII@68525,COG2271@1,COG2271@2	NA|NA|NA	G	Major Facilitator Superfamily
a21f105_01581	354242.CJJ81176_0173	1.1e-71	275.8	Epsilonproteobacteria	rimP			ko:K09748					ko00000,ko03009				Epsilonproteobacteria	1RDP2@1224,2YPXJ@29547,42THF@68525,COG0779@1,COG0779@2	NA|NA|NA	J	Required for maturation of 30S ribosomal subunits
a21f105_01008	1367491.BN865_06040	7.1e-116	424.1	Epsilonproteobacteria													Epsilonproteobacteria	1R7SG@1224,2YMI7@29547,42P1G@68525,COG0477@1,COG2814@2	NA|NA|NA	EGP	Major facilitator Superfamily
a21f105_01386	354242.CJJ81176_1573	2.2e-73	281.6	Epsilonproteobacteria													Epsilonproteobacteria	1NNES@1224,2YQJQ@29547,42V5I@68525,COG3381@1,COG3381@2	NA|NA|NA	S	Nitrate reductase delta subunit
a21f105_00416	306263.Cla_1303	7.5e-54	216.5	Epsilonproteobacteria													Epsilonproteobacteria	1RCG6@1224,2YR8R@29547,42ZAV@68525,COG2227@1,COG2227@2	NA|NA|NA	H	Methyltransferase domain
a21f105_01686	354242.CJJ81176_0288	1.6e-118	432.2	Epsilonproteobacteria													Epsilonproteobacteria	1R80V@1224,2YP4C@29547,42N8T@68525,COG2265@1,COG2265@2	NA|NA|NA	J	Tellurite resistance protein TehB
a21f105_00319	192222.Cj0483	3.8e-218	763.8	Epsilonproteobacteria			4.2.1.42,4.2.1.7	ko:K01708,ko:K16850	ko00040,ko00053,ko01100,map00040,map00053,map01100	M00631	R01540,R05608	RC00543	ko00000,ko00001,ko00002,ko01000				Epsilonproteobacteria	1MU9V@1224,2YNEI@29547,42M37@68525,COG2721@1,COG2721@2	NA|NA|NA	G	Altronate hydrolase
a21f105_00320	192222.Cj0482	7.5e-42	176.0	Epsilonproteobacteria													Epsilonproteobacteria	1NH0U@1224,2YS7U@29547,42XSV@68525,COG2721@1,COG2721@2	NA|NA|NA	G	SAF
a21f105_01117	1165841.SULAR_06538	6.7e-151	540.4	Epsilonproteobacteria			5.1.3.14	ko:K01791	ko00520,ko01100,ko05111,map00520,map01100,map05111	M00362	R00420	RC00290	ko00000,ko00001,ko00002,ko01000,ko01005				Epsilonproteobacteria	1MWZN@1224,2YMS6@29547,43B4D@68525,COG0381@1,COG0381@2	NA|NA|NA	G	Belongs to the UDP-N-acetylglucosamine 2-epimerase family
a21f105_01118	573569.F7308_0769	3.5e-158	564.7	Proteobacteria													Epsilonproteobacteria	1QV0P@1224,COG0677@1,COG0677@2	NA|NA|NA	M	Belongs to the UDP-glucose GDP-mannose dehydrogenase family
a21f105_01548	192222.Cj0295	7.9e-79	299.7	Bacteria													Epsilonproteobacteria	COG0454@1,COG0454@2	NA|NA|NA	K	-acetyltransferase
a21f105_01225	192222.Cj0014c	1.3e-98	365.5	Epsilonproteobacteria				ko:K08996					ko00000				Epsilonproteobacteria	1R4CC@1224,2YT7S@29547,43BDA@68525,COG3477@1,COG3477@2	NA|NA|NA	S	Protein of unknown function (DUF1440)
a21f105_00899	192222.Cj0860	4.6e-152	543.9	Epsilonproteobacteria													Epsilonproteobacteria	1NCMC@1224,2YT4T@29547,43AZW@68525,COG0697@1,COG0697@2	NA|NA|NA	EG	EamA-like transporter family
a21f105_01218	192222.Cj0021c	1.5e-166	592.0	Epsilonproteobacteria													Epsilonproteobacteria	1MUPF@1224,2YM8I@29547,42NS5@68525,COG0179@1,COG0179@2	NA|NA|NA	Q	Fumarylacetoacetate (FAA) hydrolase family
a21f105_01533	192222.Cj0310c	4.6e-52	210.3	Epsilonproteobacteria				ko:K18924		M00712			ko00000,ko00002,ko02000	2.A.7.1.5			Epsilonproteobacteria	1NM5S@1224,2YPSW@29547,42UMP@68525,COG2076@1,COG2076@2	NA|NA|NA	P	resistance protein
a21f105_01534	192222.Cj0309c	1.1e-42	179.1	Epsilonproteobacteria				ko:K18925		M00712			ko00000,ko00002,ko02000	2.A.7.1.5			Epsilonproteobacteria	1Q1NM@1224,2YPYQ@29547,42U2E@68525,COG2076@1,COG2076@2	NA|NA|NA	P	multidrug resistance protein, SMR family
a21f105_01806	192222.Cj0263	8.1e-141	506.5	Epsilonproteobacteria	zupT			ko:K07238					ko00000,ko02000	2.A.5.5			Epsilonproteobacteria	1MWEZ@1224,2YMWF@29547,42NT2@68525,COG0428@1,COG0428@2	NA|NA|NA	P	Mediates zinc uptake. May also transport other divalent cations
# 199 queries scanned
# Total time (seconds): 13.1332337856
# Rate: 15.15 q/s
