# Supplementary material for: Genomic Characterisation of Campylobacter jejuni Isolates Recovered During Commercial Broiler Production
Source: Front Microbiol. 2021 Oct 14;12:716182. doi: 10.3389/fmicb.2021.716182 (PMC8552067; doi:10.3389/fmicb.2021.716182)
Supplement: APPENDIX S1 — MLST and cgMLST allelic profiles. [file Data_Sheet_1.ZIP › Supplementary materials/S2 Functional annotation/S2.1 Eggnog output/ST257vsST48.tsv]

# emapper version: emapper-1.0.3-35-g63c274b emapper DB: 2.0
# command: ./emapper.py --cpu 6 -i /data/shared/emapper_jobs/user_data/MM_hv99jrt8/query_seqs.fa --output query_seqs.fa --output_dir /data/shared/emapper_jobs/user_data/MM_hv99jrt8 -m diamond -d none --tax_scope 29547 --go_evidence non-electronic --target_orthologs all --seed_ortholog_evalue 0.001 --seed_ortholog_score 60 --query-cover 20 --subject-cover 0 --override --temp_dir /data/shared/emapp…
# time: Mon Oct 5 01:08:48 2020
#query_name	seed_eggNOG_ortholog	seed_ortholog_evalue	seed_ortholog_score	best_tax_level	Preferred_name	GOs	EC	KEGG_ko	KEGG_Pathway	KEGG_Module	KEGG_Reaction	KEGG_rclass	BRITE	KEGG_TC	CAZy	BiGG_Reaction
a21f105_01016	192222.Cj1548c	2.1e-207	728.0	Epsilonproteobacteria				ko:K13979					ko00000,ko01000				Epsilonproteobacteria	1MUTT@1224,2YMXV@29547,42MY6@68525,COG1064@1,COG1064@2	NA|NA|NA	C	alcohol dehydrogenase
a21f105_00572	306263.Cla_1227	1.1e-44	187.2	Epsilonproteobacteria	waaV												Epsilonproteobacteria	1N72Z@1224,2YNNI@29547,42NJA@68525,COG1216@1,COG1216@2	NA|NA|NA	S	Glycosyltransferase like family 2
a21f105_00571	1357400.HMPREF2086_00301	9.7e-84	317.4	Epsilonproteobacteria													Epsilonproteobacteria	1N01F@1224,2YS73@29547,431XI@68525,COG0463@1,COG0463@2	NA|NA|NA	M	Glycosyl transferase
a21f105_00890	354242.CJJ81176_0882	4.1e-25	119.8	Epsilonproteobacteria			2.8.2.22	ko:K01023					ko00000,ko01000				Epsilonproteobacteria	1R5CV@1224,28MBK@1,2YMMZ@29547,2ZAQ1@2,42PFZ@68525	NA|NA|NA	M	hmm pf05935
a21f105_00891	354242.CJJ81176_0882	4.7e-10	69.7	Epsilonproteobacteria			2.8.2.22	ko:K01023					ko00000,ko01000				Epsilonproteobacteria	1R5CV@1224,28MBK@1,2YMMZ@29547,2ZAQ1@2,42PFZ@68525	NA|NA|NA	M	hmm pf05935
a21f105_01127	556267.HWAG_01352	7.6e-195	686.4	Epsilonproteobacteria			1.17.1.1	ko:K12452	ko00520,map00520		R03391,R03392	RC00230	ko00000,ko00001,ko01000				Epsilonproteobacteria	1MUPN@1224,2YMI4@29547,42MA3@68525,COG0399@1,COG0399@2	NA|NA|NA	E	Belongs to the DegT DnrJ EryC1 family
a21f105_01038	1367491.BN865_06230c	1.5e-84	318.9	Epsilonproteobacteria				ko:K03326					ko00000,ko02000	2.A.61.1			Epsilonproteobacteria	1MWBG@1224,2YNED@29547,42Q9E@68525,COG3069@1,COG3069@2	NA|NA|NA	C	C4-dicarboxylate
a21f105_01390	354242.CJJ81176_1571	5.3e-129	466.8	Epsilonproteobacteria				ko:K07307	ko00920,map00920		R09501	RC02555	ko00000,ko00001,ko02000	5.A.3.3			Epsilonproteobacteria	1MU5T@1224,2YTJR@29547,42P94@68525,COG0437@1,COG0437@2	NA|NA|NA	C	4Fe-4S dicluster domain
a21f105_00383	1367491.BN865_08040c	3.6e-140	504.2	Epsilonproteobacteria	ptmA												Epsilonproteobacteria	1R96E@1224,2YNIV@29547,43AE3@68525,COG1028@1,COG1028@2	NA|NA|NA	N	Enoyl-(Acyl carrier protein) reductase
a21f105_00400	306263.Cla_1314	1.1e-83	317.0	Epsilonproteobacteria			2.3.1.180	ko:K00648	ko00061,ko01100,ko01212,map00061,map01100,map01212	M00082,M00083	R10707	RC00004,RC02729,RC02888	ko00000,ko00001,ko00002,ko01000,ko01004				Epsilonproteobacteria	1Q46D@1224,2YRAW@29547,42YEN@68525,COG0332@1,COG0332@2	NA|NA|NA	I	3-Oxoacyl-[acyl-carrier-protein (ACP)] synthase III
a21f105_00940	354242.CJJ81176_0836	6.7e-139	500.0	Epsilonproteobacteria	glnH			ko:K02030		M00236			ko00000,ko00002,ko02000	3.A.1.3			Epsilonproteobacteria	1RBDN@1224,2YNH4@29547,43AG9@68525,COG0834@1,COG0834@2	NA|NA|NA	ET	glutamine-binding periplasmic protein
a21f105_00405	306263.Cla_1312	7.1e-66	257.3	Epsilonproteobacteria													Epsilonproteobacteria	1PF16@1224,2YPA3@29547,42RYZ@68525,COG0223@1,COG0223@2	NA|NA|NA	J	Formyl transferase
a21f105_00395	537970.HCAN_0915	9.5e-83	313.2	Epsilonproteobacteria													Epsilonproteobacteria	1RFNX@1224,2YP4H@29547,42RDS@68525,COG0223@1,COG0223@2	NA|NA|NA	J	Formyl transferase
a21f105_00386	1367491.BN865_08070c	6.3e-185	653.3	Epsilonproteobacteria	ptmE												Epsilonproteobacteria	1MUYJ@1224,2YMSQ@29547,42MX5@68525,COG0517@1,COG0517@2,COG1208@1,COG1208@2	NA|NA|NA	M	COG1208 Nucleoside-diphosphate-sugar pyrophosphorylase involved in lipopolysaccharide biosynthesis translation initiation factor 2B, gamma epsilon subunits (eIF-2Bgamma eIF-2Bepsilon)
a21f105_01208	354242.CJJ81176_1341	1.3e-237	828.6	Epsilonproteobacteria													Epsilonproteobacteria	1NV4Y@1224,2YN6P@29547,42Q8X@68525,COG1506@1,COG1506@2	NA|NA|NA	E	no Hp match. A member of the 617 family of C.j. proteins containing homopolymeric tracts
a21f105_01387	354242.CJJ81176_1572	9.6e-59	232.6	Epsilonproteobacteria				ko:K07308	ko00920,map00920		R09501	RC02555	ko00000,ko00001,ko02000	5.A.3.3			Epsilonproteobacteria	1Q5NA@1224,2YPFH@29547,42T62@68525,COG3302@1,COG3302@2	NA|NA|NA	S	DMSO reductase anchor subunit (DmsC)
a21f105_01389	354242.CJJ81176_1572	1.6e-18	97.8	Epsilonproteobacteria				ko:K07308	ko00920,map00920		R09501	RC02555	ko00000,ko00001,ko02000	5.A.3.3			Epsilonproteobacteria	1Q5NA@1224,2YPFH@29547,42T62@68525,COG3302@1,COG3302@2	NA|NA|NA	S	DMSO reductase anchor subunit (DmsC)
a21f105_01791	1121267.JHZL01000034_gene1445	2.8e-122	446.4	delta/epsilon subdivisions													Epsilonproteobacteria	1QZCH@1224,43CHQ@68525,COG3675@1,COG3675@2	NA|NA|NA	I	Pfam Lipase (class 3)
a21f105_00272	1242969.ATCC51562_1635	2.3e-07	62.0	Epsilonproteobacteria													Epsilonproteobacteria	1Q6R7@1224,2AKBA@1,2YSWF@29547,31B20@2,433MG@68525	NA|NA|NA
a21f105_00277	1242969.ATCC51562_1608	2.8e-113	415.6	Epsilonproteobacteria													Epsilonproteobacteria	1R1AT@1224,2YQ2G@29547,42UU6@68525,COG0507@1,COG0507@2	NA|NA|NA	L	A helicase nuclease that prepares dsDNA breaks (DSB) for recombinational DNA repair. Binds to DSBs and unwinds DNA via a highly rapid and processive ATP-dependent bidirectional helicase activity. Unwinds dsDNA until it encounters a Chi (crossover hotspot instigator) sequence from the 3' direction. Cuts ssDNA a few nucleotides 3' to the Chi site. The properties and activities of the enzyme are cha…
a21f105_00278	1111732.AZOD01000009_gene1236	8e-08	63.5	Gammaproteobacteria													Epsilonproteobacteria	1N3JB@1224,1SBAK@1236,2CXUI@1,32T2N@2	NA|NA|NA	S	DNA-packaging protein gp3
a21f105_00296	1470460.X2KRC4_9VIRU	3.3e-111	407.9	dsDNA viruses, no RNA stage													Epsilonproteobacteria	4QAPV@10239,4QV7H@35237	NA|NA|NA	S	DNA binding
a21f105_00297	1244083.CSUNSWCD_1453	1.7e-29	136.7	Epsilonproteobacteria													Epsilonproteobacteria	1Q5U3@1224,2YSD6@29547,431U5@68525,COG5377@1,COG5377@2	NA|NA|NA	L	YqaJ-like viral recombinase domain
a21f105_00391	1367491.BN865_08130c	3.4e-216	757.3	Epsilonproteobacteria													Epsilonproteobacteria	1QWU6@1224,2YTAF@29547,43BVI@68525,COG1365@1,COG1365@2	NA|NA|NA
a21f105_00396	1367491.BN865_08230c	3.4e-59	234.6	Epsilonproteobacteria	pseH		2.3.1.202	ko:K15896	ko00520,map00520		R09842	RC00004,RC00166	ko00000,ko00001,ko01000				Epsilonproteobacteria	1NIVC@1224,2YPSY@29547,42U80@68525,COG1670@1,COG1670@2	NA|NA|NA	J	Pseudaminic acid biosynthesis N-acetyl transferase
a21f105_00566	683083.C414_000240119	3e-99	368.2	Epsilonproteobacteria				ko:K07270					ko00000		GT25		Epsilonproteobacteria	1PEP3@1224,2YPQ9@29547,42TE1@68525,COG3306@1,COG3306@2	NA|NA|NA	M	Glycosyltransferase family 25 (LPS biosynthesis protein)
a21f105_00727	1121267.JHZL01000044_gene466	6.3e-50	203.0	Epsilonproteobacteria													Epsilonproteobacteria	1PZRK@1224,2AHR9@1,2YP2N@29547,3183K@2,42R13@68525	NA|NA|NA
a21f105_00740	1244531.CIG1485E_a0022	2e-07	61.2	Epsilonproteobacteria													Epsilonproteobacteria	1Q3VE@1224,2YQVT@29547,42XVY@68525,COG3831@1,COG3831@2	NA|NA|NA	S	WGR domain
a21f105_01007	1367491.BN865_05890c	2.8e-38	164.5	Epsilonproteobacteria	arsR			ko:K03892					ko00000,ko03000				Epsilonproteobacteria	1MZT1@1224,2YPSD@29547,42U0X@68525,COG0640@1,COG0640@2	NA|NA|NA	K	Transcriptional regulator
a21f105_00995	537972.ABQU01000039_gene1744	2.9e-26	124.4	delta/epsilon subdivisions													Epsilonproteobacteria	1QX6B@1224,43BYX@68525,COG2242@1,COG2242@2	NA|NA|NA	H	Methyltransferase FkbM domain
a21f105_00996	537972.ABQU01000039_gene1744	3.8e-09	67.0	delta/epsilon subdivisions													Epsilonproteobacteria	1QX6B@1224,43BYX@68525,COG2242@1,COG2242@2	NA|NA|NA	H	Methyltransferase FkbM domain
a21f105_01119	314282.PCNPT3_05455	1.2e-298	1033.1	Gammaproteobacteria													Epsilonproteobacteria	1RD2U@1224,1S53V@1236,COG0438@1,COG0438@2,COG4641@1,COG4641@2	NA|NA|NA	M	Protein conserved in bacteria
a21f105_01132	537972.ABQU01000017_gene635	1e-68	267.3	Bacteria													Epsilonproteobacteria	COG1216@1,COG1216@2,COG1874@1,COG1874@2	NA|NA|NA	G	beta-galactosidase activity
a21f105_01134	192222.Cj1414c	0.0	1214.9	Epsilonproteobacteria	kpsC			ko:K07266					ko00000				Epsilonproteobacteria	1MW0T@1224,2YN4A@29547,42PXV@68525,COG3563@1,COG3563@2	NA|NA|NA	M	polysaccharide export protein KPSC
a21f105_01799	1121267.JHZL01000028_gene1882	1.5e-95	357.1	Epsilonproteobacteria													Epsilonproteobacteria	1R16J@1224,2YRBV@29547,42YYH@68525,COG3675@1,COG3675@2	NA|NA|NA	I	Protein of unknown function (DUF2974)
a21f105_01805	613026.HRAG_01967	3.9e-134	486.5	Epsilonproteobacteria													Epsilonproteobacteria	1Q1X4@1224,2AIPW@1,2YSC0@29547,3196J@2,431C8@68525	NA|NA|NA
a21f105_00005	1367491.BN865_12640	1.2e-32	145.6	Epsilonproteobacteria													Epsilonproteobacteria	1MWEC@1224,2YNTF@29547,42N70@68525,COG2831@1,COG2831@2	NA|NA|NA	U	Haemolysin secretion/activation protein ShlB/FhaC/HecB
a21f105_00008	354242.CJJ81176_0764	1.2e-07	61.2	Epsilonproteobacteria													Epsilonproteobacteria	1MWEC@1224,2YNTF@29547,42N70@68525,COG2831@1,COG2831@2	NA|NA|NA	U	Haemolysin secretion/activation protein ShlB/FhaC/HecB
a21f105_00020	354242.CJJ81176_0752	3.9e-19	100.1	Epsilonproteobacteria													Epsilonproteobacteria	1MYH0@1224,2YNBK@29547,42QJN@68525,COG1524@1,COG1524@2	NA|NA|NA	S	type I phosphodiesterase nucleotide pyrophosphatase
a21f105_00066	354242.CJJ81176_0708	1.6e-42	178.3	Epsilonproteobacteria													Epsilonproteobacteria	1QRZB@1224,2B1PT@1,2YNG9@29547,31U5C@2,42P8S@68525	NA|NA|NA	S	Protein of unknown function (DUF2972)
a21f105_00096	354242.CJJ81176_0682	7.6e-34	149.4	Epsilonproteobacteria				ko:K03305					ko00000	2.A.17			Epsilonproteobacteria	1MW6W@1224,2YMFA@29547,42NNY@68525,COG3104@1,COG3104@2	NA|NA|NA	P	Di- tripeptide transporter
a21f105_00200	192222.Cj0550	3.1e-30	137.5	Epsilonproteobacteria													Epsilonproteobacteria	1Q3GJ@1224,2AJ56@1,2YQTK@29547,319PQ@2,42XAB@68525	NA|NA|NA
a21f105_00255	683083.C414_000260142	7e-37	160.2	Epsilonproteobacteria													Epsilonproteobacteria	1Q2FU@1224,2BQUX@1,2YQEZ@29547,32JRS@2,42VKS@68525	NA|NA|NA
a21f105_00256	1470460.X2KRD2_9VIRU	3.6e-79	300.8	dsDNA viruses, no RNA stage													Epsilonproteobacteria	4QEHN@10239,4QVR9@35237	NA|NA|NA
a21f105_00257	1470460.X2KLT6_9VIRU	9.2e-210	736.1	dsDNA viruses, no RNA stage													Epsilonproteobacteria	4QHKI@10239,4QYR8@35237	NA|NA|NA
a21f105_00258	683083.C414_000260145	3.4e-56	224.2	Epsilonproteobacteria													Epsilonproteobacteria	1NMSX@1224,2C4D9@1,2YQB1@29547,33FB1@2,42W0V@68525	NA|NA|NA	S	Protein of unknown function (DUF1353)
a21f105_00260	1470460.X2KRD7_9VIRU	9.9e-96	356.3	dsDNA viruses, no RNA stage													Epsilonproteobacteria	4QBCK@10239,4QWCG@35237	NA|NA|NA	S	Domain of unknown function (DUF4376)
a21f105_00264	553220.CAMGR0001_2771	5.1e-21	107.5	Epsilonproteobacteria													Epsilonproteobacteria	1Q5W1@1224,2A0TT@1,2YS9D@29547,30NYI@2,431X8@68525	NA|NA|NA
a21f105_00265	1242969.ATCC51562_1593	1.1e-107	396.7	Epsilonproteobacteria													Epsilonproteobacteria	1PY6F@1224,2A75A@1,2YPD2@29547,30W15@2,42RUV@68525	NA|NA|NA	S	Family of unknown function (DUF5309)
a21f105_00266	683083.C414_000260162	1.5e-62	246.1	Epsilonproteobacteria													Epsilonproteobacteria	1N86G@1224,2YPW9@29547,42TVM@68525,COG3646@1,COG3646@2	NA|NA|NA	S	Phage regulatory protein Rha (Phage_pRha)
a21f105_00267	306263.Cla_0864	1.2e-111	409.5	Bacteria													Epsilonproteobacteria	2DNWU@1,32ZKI@2	NA|NA|NA
a21f105_00270	613026.HRAG_02299	1.7e-25	125.6	Epsilonproteobacteria													Epsilonproteobacteria	1Q39B@1224,2BSDU@1,2YPMB@29547,32MFT@2,42SUB@68525	NA|NA|NA
a21f105_00275	1242969.ATCC51562_1623	1.4e-119	436.8	Epsilonproteobacteria													Epsilonproteobacteria	1Q1H2@1224,2AIJS@1,2YP7B@29547,3191W@2,42RZC@68525	NA|NA|NA
a21f105_00284	683083.C414_000260137	1.5e-34	153.3	Bacteria													Epsilonproteobacteria	COG2932@1,COG2932@2	NA|NA|NA	K	sequence-specific DNA binding
a21f105_00286	1470460.X2KR27_9VIRU	2e-110	405.2	dsDNA viruses, no RNA stage													Epsilonproteobacteria	4QH2X@10239,4QZ8N@35237	NA|NA|NA	S	DNA/RNA non-specific endonuclease
a21f105_00287	1325130.HFN_1251	1.3e-42	179.5	Proteobacteria													Epsilonproteobacteria	1NHNQ@1224,COG3600@1,COG3600@2	NA|NA|NA	S	Protein of unknown function (DUF4065)
a21f105_00298	760568.Desku_0904	1.2e-20	107.1	Bacteria													Epsilonproteobacteria	2EI39@1,33BUS@2	NA|NA|NA
a21f105_00302	449673.BACSTE_02200	3.8e-12	77.4	Bacteroidaceae													Epsilonproteobacteria	2A8NJ@1,2FYNT@200643,30XR3@2,4AUEG@815,4PB8W@976	NA|NA|NA
a21f105_00307	1448857.JFAP01000014_gene53	3.7e-35	156.0	Epsilonproteobacteria													Epsilonproteobacteria	1MU23@1224,2YMDW@29547,42N7I@68525,COG0582@1,COG0582@2	NA|NA|NA	L	Belongs to the 'phage' integrase family
a21f105_00315	192222.Cj0487	2.3e-123	448.4	Bacteria													Epsilonproteobacteria	COG3618@1,COG3618@2	NA|NA|NA	H	amidohydrolase
a21f105_00380	354242.CJJ81176_1337	1.4e-270	938.7	Epsilonproteobacteria	pseE												Epsilonproteobacteria	1R4P0@1224,2YMMI@29547,42NB8@68525,COG2604@1,COG2604@2	NA|NA|NA	S	hmm pf01973
a21f105_00381	192222.Cj1318	2.7e-216	758.4	Epsilonproteobacteria	pseE												Epsilonproteobacteria	1R4P0@1224,2YMMI@29547,42NB8@68525,COG2604@1,COG2604@2	NA|NA|NA	S	hmm pf01973
a21f105_00382	192222.Cj1334	1.1e-232	812.8	Epsilonproteobacteria	pseE												Epsilonproteobacteria	1R4P0@1224,2YMMI@29547,42NB8@68525,COG2604@1,COG2604@2	NA|NA|NA	S	hmm pf01973
a21f105_00385	1367491.BN865_08060c	2.7e-163	581.3	Epsilonproteobacteria	ptmF												Epsilonproteobacteria	1R7HT@1224,2YNFZ@29547,42MT0@68525,COG0673@1,COG0673@2	NA|NA|NA	S	dehydrogenases and related proteins
a21f105_00399	192222.Cj1310c	1.7e-213	748.4	Epsilonproteobacteria													Epsilonproteobacteria	1NV4Y@1224,2YN5F@29547,42N7G@68525,COG1506@1,COG1506@2	NA|NA|NA	E	no Hp match. A member of the 617 family of C.j. proteins containing homopolymeric tracts
a21f105_00401	1367491.BN865_08300	3.2e-08	63.2	Epsilonproteobacteria													Epsilonproteobacteria	1QWU4@1224,2EB7Q@1,2YNDH@29547,33589@2,42Q7B@68525	NA|NA|NA
a21f105_00402	192222.Cj1309c	1.1e-13	81.6	Epsilonproteobacteria													Epsilonproteobacteria	1QWU4@1224,2EB7Q@1,2YNDH@29547,33589@2,42Q7B@68525	NA|NA|NA
a21f105_00406	354242.CJJ81176_1323	2.7e-81	308.5	Epsilonproteobacteria			2.3.1.128	ko:K03789					ko00000,ko01000,ko03009				Epsilonproteobacteria	1Q2AT@1224,2YQBG@29547,42VAY@68525,COG0454@1,COG0456@2	NA|NA|NA	K	Acetyltransferase (GNAT) domain
a21f105_00417	306263.Cla_1303	1.4e-60	239.2	Epsilonproteobacteria													Epsilonproteobacteria	1RCG6@1224,2YR8R@29547,42ZAV@68525,COG2227@1,COG2227@2	NA|NA|NA	H	Methyltransferase domain
a21f105_00418	306263.Cla_1302	9.2e-25	119.0	Epsilonproteobacteria	acpP2			ko:K02078					ko00000,ko00001				Epsilonproteobacteria	1Q5SV@1224,2YS9X@29547,431RM@68525,COG0236@1,COG0236@2	NA|NA|NA	IQ	Carrier of the growing fatty acid chain in fatty acid biosynthesis
a21f105_00419	1367491.BN865_08330c	3e-126	458.0	Epsilonproteobacteria			2.3.1.81	ko:K00662					ko00000,ko01000,ko01504				Epsilonproteobacteria	1MZ5F@1224,2YNHP@29547,42N21@68525,COG2746@1,COG2746@2	NA|NA|NA	V	Updated (2006) note Literature search identified paper linking product function of Cj1296 Cj1297 Cj1298 to antimicrobial efflux pumps
a21f105_00462	354242.CJJ81176_1270	5.6e-83	313.5	Epsilonproteobacteria	mug												Epsilonproteobacteria	1REPV@1224,2YPP8@29547,42SIJ@68525,COG3663@1,COG3663@2	NA|NA|NA	L	G T U mismatch-specific DNA glycosylase
a21f105_00545	354242.CJJ81176_1185	4.4e-245	853.6	Epsilonproteobacteria													Epsilonproteobacteria	1NH3V@1224,2BYEY@1,2YNM5@29547,33IGY@2,42M8W@68525	NA|NA|NA	S	Protein of unknown function (DUF3373)
a21f105_00556	192222.Cj1158c	6.9e-36	156.0	Bacteria													Epsilonproteobacteria	COG5472@1,COG5472@2	NA|NA|NA	S	Small integral membrane protein
a21f105_00569	192222.Cj1144c	2.2e-85	322.4	Bacteria													Epsilonproteobacteria	COG3774@1,COG3774@2	NA|NA|NA	M	pathogenesis
a21f105_00570	679897.HMU06090	1.2e-89	336.7	Epsilonproteobacteria													Epsilonproteobacteria	1QWU3@1224,2YPRT@29547,42SMA@68525,COG1216@1,COG1216@2	NA|NA|NA	S	Glycosyltransferase like family 2
a21f105_00656	192222.Cj1051c	0.0	1765.4	Epsilonproteobacteria			3.1.21.3	ko:K01154					ko00000,ko01000,ko02048				Epsilonproteobacteria	1R74K@1224,2YN5X@29547,42Q92@68525,COG0286@1,COG0286@2,COG0732@1,COG0732@2	NA|NA|NA	V	restriction
a21f105_00660	683083.C414_000240012	0.0	1376.7	Epsilonproteobacteria			2.1.1.72	ko:K03427					ko00000,ko01000,ko02048				Epsilonproteobacteria	1MXPV@1224,2YMPM@29547,42QFW@68525,COG0286@1,COG0286@2	NA|NA|NA	V	N-6 DNA Methylase
a21f105_00661	683083.C414_000240011	9.1e-114	416.4	Proteobacteria													Epsilonproteobacteria	1MY0A@1224,28I7P@1,2Z8AJ@2	NA|NA|NA	S	Protein of unknown function (DUF3800)
a21f105_00662	945550.VISI1226_20650	5.5e-33	147.5	Gammaproteobacteria													Epsilonproteobacteria	1N087@1224,1T13D@1236,2E0JQ@1,32W57@2	NA|NA|NA
a21f105_00663	1449345.JHWC01000003_gene432	2.3e-124	452.6	Bacteria													Epsilonproteobacteria	COG0732@1,COG0732@2	NA|NA|NA	V	type I restriction modification DNA specificity domain
a21f105_00701	1121267.JHZL01000019_gene1269	8.3e-38	164.9	Epsilonproteobacteria													Epsilonproteobacteria	1MU7T@1224,2YSUP@29547,432NK@68525,COG2931@1,COG2931@2	NA|NA|NA	Q	COG2931, RTX toxins and related Ca2 -binding proteins
a21f105_00702	1121267.JHZL01000019_gene1269	6.2e-242	843.6	Epsilonproteobacteria													Epsilonproteobacteria	1MU7T@1224,2YSUP@29547,432NK@68525,COG2931@1,COG2931@2	NA|NA|NA	Q	COG2931, RTX toxins and related Ca2 -binding proteins
a21f105_00706	1121267.JHZL01000019_gene1261	2.5e-19	102.4	Epsilonproteobacteria				ko:K11904	ko03070,map03070	M00334			ko00000,ko00001,ko00002,ko02044	3.A.23.1			Epsilonproteobacteria	1MU7Q@1224,2YN67@29547,42Q4M@68525,COG3501@1,COG3501@2	NA|NA|NA	S	protein conserved in bacteria
a21f105_00708	1325130.HFN_1435	1.4e-31	142.9	Epsilonproteobacteria													Epsilonproteobacteria	1QZCJ@1224,2YRWF@29547,42ZZJ@68525,COG1388@1,COG1388@2	NA|NA|NA	M	LysM domain
a21f105_00710	50960.LS81_11830	9.9e-28	129.0	Epsilonproteobacteria													Epsilonproteobacteria	1NGDW@1224,2YT18@29547,42XBQ@68525,COG4461@1,COG4461@2	NA|NA|NA	S	Protein conserved in bacteria
a21f105_00714	683083.C414_000080050	6.3e-52	209.9	Bacteria													Epsilonproteobacteria	2E7YT@1,332D7@2	NA|NA|NA
a21f105_00715	235279.HH_1587	4e-72	277.7	Bacteria													Epsilonproteobacteria	29NMT@1,309JR@2	NA|NA|NA
a21f105_00716	683083.C414_000050004	8.4e-73	280.4	Epsilonproteobacteria													Epsilonproteobacteria	1QBHE@1224,2YN7Y@29547,42PCC@68525,COG2931@1,COG2931@2	NA|NA|NA	Q	calcium- and calmodulin-responsive adenylate cyclase activity
a21f105_00719	425400.LS65_01170	7.6e-34	150.6	Bacteria													Epsilonproteobacteria	COG0666@1,COG0666@2	NA|NA|NA	G	response to abiotic stimulus
a21f105_00720	235279.HH_0213	4.8e-09	67.4	Bacteria													Epsilonproteobacteria	COG0666@1,COG0666@2	NA|NA|NA	G	response to abiotic stimulus
a21f105_00723	683083.C414_000040099	9.2e-25	118.6	Epsilonproteobacteria	tssG			ko:K11895	ko02025,map02025	M00334			ko00000,ko00001,ko00002,ko02044	3.A.23.1			Epsilonproteobacteria	1MWVS@1224,2YN8Z@29547,42Q2Y@68525,COG3520@1,COG3520@2	NA|NA|NA	S	Type VI secretion, TssG
a21f105_00724	1121267.JHZL01000019_gene1260	1.9e-53	215.3	Epsilonproteobacteria	tssG			ko:K11895	ko02025,map02025	M00334			ko00000,ko00001,ko00002,ko02044	3.A.23.1			Epsilonproteobacteria	1MWVS@1224,2YN8Z@29547,42Q2Y@68525,COG3520@1,COG3520@2	NA|NA|NA	S	Type VI secretion, TssG
a21f105_00725	683083.C414_000040089	4.3e-145	520.8	Epsilonproteobacteria													Epsilonproteobacteria	1PST9@1224,2YPJF@29547,42SMI@68525,COG1716@1,COG1716@2	NA|NA|NA	T	conserved protein contains FHA domain
a21f105_00726	1121267.JHZL01000044_gene466	1.2e-38	165.6	Epsilonproteobacteria													Epsilonproteobacteria	1PZRK@1224,2AHR9@1,2YP2N@29547,3183K@2,42R13@68525	NA|NA|NA
a21f105_00729	354242.CJJ81176_0952	4e-156	558.1	Epsilonproteobacteria				ko:K12056					ko00000,ko02044	3.A.7.11.1			Epsilonproteobacteria	1MXCR@1224,2YPC2@29547,42S5X@68525,COG4678@1,COG4678@2	NA|NA|NA	G	TraG-like protein, N-terminal region
a21f105_00734	613026.HRAG_00867	3.8e-23	114.0	Bacteria													Epsilonproteobacteria	COG3041@1,COG3041@2	NA|NA|NA	S	endonuclease activity
a21f105_00737	1548153.LR59_01905	5.8e-21	106.3	Epsilonproteobacteria				ko:K07341					ko00000,ko02048				Epsilonproteobacteria	1QCQF@1224,2YQ6T@29547,42VS1@68525,COG3654@1,COG3654@2	NA|NA|NA	S	Fic/DOC family
a21f105_00741	1548153.LR59_01765	9.6e-09	65.9	Epsilonproteobacteria													Epsilonproteobacteria	1Q63K@1224,2AK3P@1,2YSQM@29547,31ATG@2,432BW@68525	NA|NA|NA
a21f105_00785	354242.CJJ81176_0529	2.4e-48	199.1	Epsilonproteobacteria													Epsilonproteobacteria	1MXIP@1224,2YQSP@29547,42WVY@68525,COG3210@1,COG3210@2	NA|NA|NA	U	haemagglutination activity domain
a21f105_00786	354242.CJJ81176_0529	1.9e-12	77.8	Epsilonproteobacteria													Epsilonproteobacteria	1MXIP@1224,2YQSP@29547,42WVY@68525,COG3210@1,COG3210@2	NA|NA|NA	U	haemagglutination activity domain
a21f105_00787	192222.Cj0967	8.2e-34	149.4	Epsilonproteobacteria													Epsilonproteobacteria	1Q4H2@1224,2BUTW@1,2YR6M@29547,32Q5F@2,42Z6G@68525	NA|NA|NA
a21f105_00790	192222.Cj0967	4e-18	96.7	Epsilonproteobacteria													Epsilonproteobacteria	1Q4H2@1224,2BUTW@1,2YR6M@29547,32Q5F@2,42Z6G@68525	NA|NA|NA
a21f105_00805	192222.Cj0951c	2.8e-43	181.8	Epsilonproteobacteria				ko:K03406	ko02020,ko02030,map02020,map02030				ko00000,ko00001,ko02035				Epsilonproteobacteria	1MU9B@1224,2YM92@29547,42P4R@68525,COG0840@1,COG0840@2	NA|NA|NA	NT	chemotaxis protein
a21f105_00893	354242.CJJ81176_0882	3.5e-30	137.1	Epsilonproteobacteria			2.8.2.22	ko:K01023					ko00000,ko01000				Epsilonproteobacteria	1R5CV@1224,28MBK@1,2YMMZ@29547,2ZAQ1@2,42PFZ@68525	NA|NA|NA	M	hmm pf05935
a21f105_00910	354242.CJJ81176_0865	5.9e-238	830.5	Epsilonproteobacteria													Epsilonproteobacteria	1QAAY@1224,2AN97@1,2YNFR@29547,31D79@2,42NHK@68525	NA|NA|NA
a21f105_00941	354242.CJJ81176_0835	3.7e-137	495.0	Epsilonproteobacteria													Epsilonproteobacteria	1Q9T8@1224,2A5ZX@1,2YMU5@29547,30US6@2,42N02@68525	NA|NA|NA	S	Annotation was generated automatically without manual curation
a21f105_00946	192222.Cj0809c	6.6e-102	376.7	Epsilonproteobacteria	ycbL												Epsilonproteobacteria	1MUDN@1224,2YNVD@29547,42QWD@68525,COG0491@1,COG0491@2	NA|NA|NA	S	COG0491 Zn-dependent hydrolases, including glyoxylases
a21f105_00961	354242.CJJ81176_0815	2.4e-197	694.9	Epsilonproteobacteria													Epsilonproteobacteria	1Q9T8@1224,2A5ZX@1,2YMU5@29547,30US6@2,42N02@68525	NA|NA|NA	S	Annotation was generated automatically without manual curation
a21f105_01015	306263.Cla_0344	0.0	1321.2	Epsilonproteobacteria	hsdR		3.1.21.3	ko:K01153					ko00000,ko01000,ko02048				Epsilonproteobacteria	1QTS7@1224,2YMST@29547,42MXU@68525,COG4096@1,COG4096@2	NA|NA|NA	L	COGs COG4096 Type I site-specific restriction-modification system R (restriction) subunit and related helicase
a21f105_01037	683083.C414_000020024	2.9e-18	97.4	Epsilonproteobacteria				ko:K03326					ko00000,ko02000	2.A.61.1			Epsilonproteobacteria	1MWBG@1224,2YNED@29547,42Q9E@68525,COG3069@1,COG3069@2	NA|NA|NA	C	C4-dicarboxylate
a21f105_01120	637905.SVI_0622	1.6e-09	68.6	Gammaproteobacteria													Epsilonproteobacteria	1NFKR@1224,1SE95@1236,COG1073@1,COG1073@2	NA|NA|NA	S	alpha beta
a21f105_01122	1313301.AUGC01000005_gene261	1e-19	105.9	Bacteroidetes													Epsilonproteobacteria	4NE6P@976,COG0500@1,COG2226@2	NA|NA|NA	Q	Methyltransferase
a21f105_00389	1367491.BN865_08110c	7e-72	276.6	Epsilonproteobacteria													Epsilonproteobacteria	1QE88@1224,2YPD0@29547,42S4M@68525,COG0500@1,COG0500@2	NA|NA|NA	Q	identified by Glimmer3 with a raw score of
a21f105_00390	1367491.BN865_08110c	2e-45	188.0	Epsilonproteobacteria													Epsilonproteobacteria	1QE88@1224,2YPD0@29547,42S4M@68525,COG0500@1,COG0500@2	NA|NA|NA	Q	identified by Glimmer3 with a raw score of
a21f105_01133	484022.Fphi_1179	2e-103	382.5	Gammaproteobacteria													Epsilonproteobacteria	1R8HV@1224,1S3XH@1236,COG4641@1,COG4641@2	NA|NA|NA	Q	Glycosyl transferases group 1
a21f105_01209	192222.Cj1341c	7.6e-213	746.9	Epsilonproteobacteria													Epsilonproteobacteria	1R4P0@1224,2YNAS@29547,42NFM@68525,COG2604@1,COG2604@2	NA|NA|NA	S	Protein of unknown function DUF115
a21f105_01239	1367491.BN865_03750c	0.0	1356.7	Epsilonproteobacteria	flgE	GO:0005575,GO:0005623,GO:0009288,GO:0009425,GO:0042995,GO:0043226,GO:0043228,GO:0044422,GO:0044461,GO:0044463,GO:0044464		ko:K02390	ko02040,map02040				ko00000,ko00001,ko02035				Epsilonproteobacteria	1MU5J@1224,2YN81@29547,42NGP@68525,COG1749@1,COG1749@2	NA|NA|NA	N	Flagellar hook protein flgE
a21f105_01250	683083.C414_000010038	6.5e-176	623.2	Epsilonproteobacteria													Epsilonproteobacteria	1PSDD@1224,2DB9N@1,2YRDQ@29547,2Z7XI@2,42RHU@68525	NA|NA|NA	S	Glycosyl transferase family 90
a21f105_01370	192222.Cj1602	4.3e-156	557.4	Epsilonproteobacteria				ko:K09805					ko00000				Epsilonproteobacteria	1R6W9@1224,2YNTK@29547,42QN3@68525,COG2958@1,COG2958@2	NA|NA|NA	S	protein conserved in bacteria
a21f105_01388	354242.CJJ81176_1572	2.2e-38	164.9	Epsilonproteobacteria				ko:K07308	ko00920,map00920		R09501	RC02555	ko00000,ko00001,ko02000	5.A.3.3			Epsilonproteobacteria	1Q5NA@1224,2YPFH@29547,42T62@68525,COG3302@1,COG3302@2	NA|NA|NA	S	DMSO reductase anchor subunit (DmsC)
a21f105_01392	354242.CJJ81176_1570	1.4e-43	182.2	Epsilonproteobacteria			1.8.5.3	ko:K07306	ko00920,map00920		R09501	RC02555	ko00000,ko00001,ko01000,ko02000	5.A.3.3			Epsilonproteobacteria	1NR6J@1224,2YNSQ@29547,42MQZ@68525,COG0243@1,COG0243@2	NA|NA|NA	C	Molybdopterin oxidoreductase Fe4S4 domain
a21f105_01539	192222.Cj0304c	8.4e-117	426.4	Epsilonproteobacteria	bioC		2.1.1.197	ko:K02169	ko00780,ko01100,map00780,map01100	M00572	R09543	RC00003,RC00460	ko00000,ko00001,ko00002,ko01000				Epsilonproteobacteria	1QUHW@1224,2YTAA@29547,43BVE@68525,COG0500@1,COG0500@2	NA|NA|NA	Q	Converts the free carboxyl group of a malonyl-thioester to its methyl ester by transfer of a methyl group from S-adenosyl- L-methionine (SAM). It allows to synthesize pimeloyl-ACP via the fatty acid synthetic pathway
a21f105_01661	192222.Cj0057	2.3e-57	228.0	Epsilonproteobacteria													Epsilonproteobacteria	1Q98N@1224,29FAA@1,2YNPK@29547,3027Y@2,42P73@68525	NA|NA|NA
a21f105_01662	1121267.JHZL01000010_gene371	3.7e-32	144.8	Epsilonproteobacteria													Epsilonproteobacteria	1Q97T@1224,2AJ0E@1,2YPCH@29547,30TS6@2,42RF5@68525	NA|NA|NA
a21f105_01663	1121267.JHZL01000007_gene798	8.4e-37	161.4	Epsilonproteobacteria													Epsilonproteobacteria	1Q2MY@1224,2AIYB@1,2YQJ4@29547,319G1@2,42VYZ@68525	NA|NA|NA
a21f105_01669	354242.CJJ81176_0085	6.2e-52	209.9	Epsilonproteobacteria				ko:K03319					ko00000	2.A.47			Epsilonproteobacteria	1MUSA@1224,2YN37@29547,42NGE@68525,COG0471@1,COG0471@2	NA|NA|NA	P	COG0471 Di- and tricarboxylate
a21f105_01682	1242969.ATCC51562_774	2.1e-20	107.8	Epsilonproteobacteria													Epsilonproteobacteria	1NCWB@1224,2YPY2@29547,42U7X@68525,COG1357@1,COG1357@2	NA|NA|NA	S	PFAM Pentapeptide repeats (8 copies)
a21f105_01701	192222.Cj0246c	2e-59	235.0	Epsilonproteobacteria													Epsilonproteobacteria	1MVUZ@1224,2YM9R@29547,42MYH@68525,COG0840@1,COG0840@2,COG3287@1,COG3287@2	NA|NA|NA	NT	FIST N domain
a21f105_01797	537971.HCCG_02290	3.3e-12	80.1	Bacteria													Epsilonproteobacteria	COG2931@1,COG2931@2	NA|NA|NA	Q	calcium- and calmodulin-responsive adenylate cyclase activity
a21f105_01798	1121267.JHZL01000034_gene1445	2.1e-14	85.1	delta/epsilon subdivisions													Epsilonproteobacteria	1QZCH@1224,43CHQ@68525,COG3675@1,COG3675@2	NA|NA|NA	I	Pfam Lipase (class 3)
a21f105_01802	1172562.HCN_1416	1.1e-52	213.4	Bacteria													Epsilonproteobacteria	COG3675@1,COG3675@2	NA|NA|NA	I	Lipase (class 3)
a21f105_01803	1134474.O59_000403	4.4e-42	177.9	Gammaproteobacteria													Epsilonproteobacteria	1MZJD@1224,1SA7C@1236,COG3772@1,COG3772@2	NA|NA|NA	G	Phage lysozyme
a21f105_00711	537971.HCCG_02290	4.6e-67	262.7	Bacteria													Epsilonproteobacteria	COG2931@1,COG2931@2	NA|NA|NA	Q	calcium- and calmodulin-responsive adenylate cyclase activity
a21f105_00712	1121267.JHZL01000019_gene1261	4.7e-39	168.3	Epsilonproteobacteria				ko:K11904	ko03070,map03070	M00334			ko00000,ko00001,ko00002,ko02044	3.A.23.1			Epsilonproteobacteria	1MU7Q@1224,2YN67@29547,42Q4M@68525,COG3501@1,COG3501@2	NA|NA|NA	S	protein conserved in bacteria
a21f105_00722	683083.C414_000040100	2.2e-295	1021.1	Epsilonproteobacteria				ko:K11904	ko03070,map03070	M00334			ko00000,ko00001,ko00002,ko02044	3.A.23.1			Epsilonproteobacteria	1MU7Q@1224,2YN67@29547,42Q4M@68525,COG3501@1,COG3501@2	NA|NA|NA	S	protein conserved in bacteria
a21f105_01036	1172562.HCN_1050	7.1e-08	64.7	Epsilonproteobacteria													Epsilonproteobacteria	1R35U@1224,29Z33@1,2YSR6@29547,30M0M@2,432JS@68525	NA|NA|NA
a21f105_01123	1509403.GW12_27490	4.3e-63	249.2	Gammaproteobacteria													Epsilonproteobacteria	1NJ4U@1224,1T0KR@1236,COG0627@1,COG0627@2	NA|NA|NA	S	Heparinase II/III N-terminus
a21f105_00388	1367491.BN865_08100c	1.2e-175	622.5	Epsilonproteobacteria	legI	GO:0003674,GO:0003824,GO:0005975,GO:0008150,GO:0008152,GO:0009058,GO:0016051,GO:0016740,GO:0016765,GO:0044238,GO:0071704,GO:1901576	2.5.1.101	ko:K18430	ko00520,map00520		R10304	RC00159	ko00000,ko00001,ko01000				Epsilonproteobacteria	1MWG3@1224,2YMZ1@29547,42ME3@68525,COG2089@1,COG2089@2	NA|NA|NA	M	NeuB family
a21f105_01551	1367491.BN865_01310	6.7e-87	326.6	Epsilonproteobacteria				ko:K02445,ko:K11382	ko02020,map02020				ko00000,ko00001,ko02000	2.A.1.4.2,2.A.1.4.3			Epsilonproteobacteria	1MX4V@1224,2YP96@29547,42QEQ@68525,COG2271@1,COG2271@2	NA|NA|NA	G	Catalyzes the uptake of glycerol-3-phosphate into the cell with the simultaneous export of inorganic phosphate from the cell
a21f105_00567	354242.CJJ81176_1164	2.4e-170	604.7	Epsilonproteobacteria	waaF			ko:K02843	ko00540,ko01100,map00540,map01100	M00080			ko00000,ko00001,ko00002,ko01000,ko01003,ko01005		GT9		Epsilonproteobacteria	1MXA2@1224,2YME1@29547,42NEW@68525,COG0859@1,COG0859@2	NA|NA|NA	M	heptosyltransferase ii
a21f105_01386	354242.CJJ81176_1573	2.2e-73	281.6	Epsilonproteobacteria													Epsilonproteobacteria	1NNES@1224,2YQJQ@29547,42V5I@68525,COG3381@1,COG3381@2	NA|NA|NA	S	Nitrate reductase delta subunit
a21f105_00416	306263.Cla_1303	7.5e-54	216.5	Epsilonproteobacteria													Epsilonproteobacteria	1RCG6@1224,2YR8R@29547,42ZAV@68525,COG2227@1,COG2227@2	NA|NA|NA	H	Methyltransferase domain
a21f105_01686	354242.CJJ81176_0288	1.6e-118	432.2	Epsilonproteobacteria													Epsilonproteobacteria	1R80V@1224,2YP4C@29547,42N8T@68525,COG2265@1,COG2265@2	NA|NA|NA	J	Tellurite resistance protein TehB
a21f105_01117	1165841.SULAR_06538	6.7e-151	540.4	Epsilonproteobacteria			5.1.3.14	ko:K01791	ko00520,ko01100,ko05111,map00520,map01100,map05111	M00362	R00420	RC00290	ko00000,ko00001,ko00002,ko01000,ko01005				Epsilonproteobacteria	1MWZN@1224,2YMS6@29547,43B4D@68525,COG0381@1,COG0381@2	NA|NA|NA	G	Belongs to the UDP-N-acetylglucosamine 2-epimerase family
a21f105_01118	573569.F7308_0769	3.5e-158	564.7	Proteobacteria													Epsilonproteobacteria	1QV0P@1224,COG0677@1,COG0677@2	NA|NA|NA	M	Belongs to the UDP-glucose GDP-mannose dehydrogenase family
a21f105_00742	1548153.LR59_01770	7.8e-73	280.8	Epsilonproteobacteria				ko:K04763					ko00000,ko03036				Epsilonproteobacteria	1QSH9@1224,2YQ0X@29547,42TCV@68525,COG4974@1,COG4974@2	NA|NA|NA	L	Phage integrase family
a21f105_01391	354242.CJJ81176_1570	8.5e-184	649.4	Epsilonproteobacteria			1.8.5.3	ko:K07306	ko00920,map00920		R09501	RC02555	ko00000,ko00001,ko01000,ko02000	5.A.3.3			Epsilonproteobacteria	1NR6J@1224,2YNSQ@29547,42MQZ@68525,COG0243@1,COG0243@2	NA|NA|NA	C	Molybdopterin oxidoreductase Fe4S4 domain
# 148 queries scanned
# Total time (seconds): 5.80396080017
# Rate: 25.50 q/s
