# Supplementary material for: Genomic Characterisation of Campylobacter jejuni Isolates Recovered During Commercial Broiler Production
Source: Front Microbiol. 2021 Oct 14;12:716182. doi: 10.3389/fmicb.2021.716182 (PMC8552067; doi:10.3389/fmicb.2021.716182)
Supplement: APPENDIX S1 — MLST and cgMLST allelic profiles. [file Data_Sheet_1.ZIP › Supplementary materials/S2 Functional annotation/S2.1 Eggnog output/ST48vsST257.tsv]

# emapper version: emapper-1.0.3-35-g63c274b emapper DB: 2.0
# command: ./emapper.py --cpu 6 -i /data/shared/emapper_jobs/user_data/MM_cnd9q29s/query_seqs.fa --output query_seqs.fa --output_dir /data/shared/emapper_jobs/user_data/MM_cnd9q29s -m diamond -d none --tax_scope 29547 --go_evidence non-electronic --target_orthologs all --seed_ortholog_evalue 0.001 --seed_ortholog_score 60 --query-cover 20 --subject-cover 0 --override --temp_dir /data/shared/emapp…
# time: Mon Oct 5 02:20:33 2020
#query_name	seed_eggNOG_ortholog	seed_ortholog_evalue	seed_ortholog_score	best_tax_level	Preferred_name	GOs	EC	KEGG_ko	KEGG_Pathway	KEGG_Module	KEGG_Reaction	KEGG_rclass	BRITE	KEGG_TC	CAZy	BiGG_Reaction
a28f25_01281	1367491.BN865_05870c	6.6e-131	473.4	Epsilonproteobacteria				ko:K03325					ko00000,ko02000	2.A.59			Epsilonproteobacteria	1MUXY@1224,2YPKR@29547,42M0Z@68525,COG0798@1,COG0798@2	NA|NA|NA	P	Sodium Bile acid symporter family
a28f25_01093	192222.Cj1584c	8.8e-300	1035.4	Epsilonproteobacteria	nikZ			ko:K02035	ko02024,map02024	M00239			ko00000,ko00001,ko00002,ko02000	3.A.1.5			Epsilonproteobacteria	1MUZH@1224,2YN87@29547,42MFK@68525,COG0747@1,COG0747@2	NA|NA|NA	E	Abc transporter
a28f25_01282	1367491.BN865_05880c	1.4e-58	232.3	Epsilonproteobacteria			1.20.4.1	ko:K03741					ko00000,ko01000				Epsilonproteobacteria	1Q3HY@1224,2YQPJ@29547,42XCK@68525,COG0394@1,COG0394@2	NA|NA|NA	T	Belongs to the low molecular weight phosphotyrosine protein phosphatase family
a28f25_01623	192222.Cj1415c	4.2e-89	334.0	Epsilonproteobacteria			2.7.1.25	ko:K00860	ko00230,ko00920,ko01100,ko01120,map00230,map00920,map01100,map01120	M00176	R00509,R04928	RC00002,RC00078	ko00000,ko00001,ko00002,ko01000				Epsilonproteobacteria	1N2Z8@1224,2YTS3@29547,42SD8@68525,COG0529@1,COG0529@2	NA|NA|NA	P	Adenylylsulfate kinase
a28f25_00195	354242.CJJ81176_1162	1.7e-108	399.1	Epsilonproteobacteria													Epsilonproteobacteria	1MUCJ@1224,2YQJ9@29547,42VP2@68525,COG0110@1,COG0110@2	NA|NA|NA	S	Bacterial transferase hexapeptide (six repeats)
a28f25_01315	1367491.BN865_06230c	1.2e-75	289.3	Epsilonproteobacteria				ko:K03326					ko00000,ko02000	2.A.61.1			Epsilonproteobacteria	1MWBG@1224,2YNED@29547,42Q9E@68525,COG3069@1,COG3069@2	NA|NA|NA	C	C4-dicarboxylate
a28f25_00672	683083.C414_000080052	1.3e-277	961.8	Epsilonproteobacteria				ko:K03305					ko00000	2.A.17			Epsilonproteobacteria	1MW6W@1224,2YMFA@29547,42NNY@68525,COG3104@1,COG3104@2	NA|NA|NA	P	Di- tripeptide transporter
a28f25_00194	354242.CJJ81176_1163	2.3e-142	511.5	Epsilonproteobacteria	waaV												Epsilonproteobacteria	1N72Z@1224,2YNNI@29547,42NJA@68525,COG1216@1,COG1216@2	NA|NA|NA	S	Glycosyltransferase like family 2
a28f25_00019	192222.Cj1321	6.7e-77	293.5	Epsilonproteobacteria													Epsilonproteobacteria	1QWU5@1224,2YPVA@29547,42TTH@68525,COG1044@1,COG1044@2	NA|NA|NA	M	Bacterial transferase hexapeptide (six repeats)
a28f25_00020	192222.Cj1320	7.8e-216	756.1	Epsilonproteobacteria													Epsilonproteobacteria	1MUPN@1224,2YMVU@29547,42MJD@68525,COG0399@1,COG0399@2	NA|NA|NA	E	Belongs to the DegT DnrJ EryC1 family
a28f25_01701	537972.ABQU01000027_gene499	6e-159	567.0	Epsilonproteobacteria	fcl		1.1.1.271	ko:K02377	ko00051,ko00520,ko01100,map00051,map00520,map01100		R05692	RC01014	ko00000,ko00001,ko01000				Epsilonproteobacteria	1MUGT@1224,2YNBD@29547,42M12@68525,COG0451@1,COG0451@2	NA|NA|NA	GM	Catalyzes the two-step NADP-dependent conversion of GDP- 4-dehydro-6-deoxy-D-mannose to GDP-fucose, involving an epimerase and a reductase reaction
a28f25_00885	354242.CJJ81176_0471	1.2e-171	609.0	Epsilonproteobacteria				ko:K16089					ko00000,ko02000	1.B.14.1,1.B.14.10			Epsilonproteobacteria	1MUC1@1224,2YN51@29547,42NGM@68525,COG1629@1,COG4771@2	NA|NA|NA	P	receptor
a28f25_00780	192222.Cj0549	4.2e-65	253.8	Epsilonproteobacteria	fliS			ko:K02422	ko02040,map02040				ko00000,ko00001,ko02035				Epsilonproteobacteria	1PSYY@1224,2YP6R@29547,42V8K@68525,COG1516@1,COG1516@2	NA|NA|NA	N	flagellar protein FLIS
a28f25_00011	192222.Cj1329	7.7e-183	646.4	Epsilonproteobacteria	ptmE												Epsilonproteobacteria	1MUYJ@1224,2YMSQ@29547,42MX5@68525,COG0517@1,COG0517@2,COG1208@1,COG1208@2	NA|NA|NA	M	COG1208 Nucleoside-diphosphate-sugar pyrophosphorylase involved in lipopolysaccharide biosynthesis translation initiation factor 2B, gamma epsilon subunits (eIF-2Bgamma eIF-2Bepsilon)
a28f25_01622	192222.Cj1416c	6.6e-139	500.0	Epsilonproteobacteria													Epsilonproteobacteria	1RB54@1224,2YNAE@29547,42PKE@68525,COG1213@1,COG1213@2	NA|NA|NA	M	Nucleotidyl transferase
a28f25_01709	1367491.BN865_07200	2.6e-203	714.9	Bacteria													Epsilonproteobacteria	COG1208@1,COG1208@2,COG1209@1,COG1209@2	NA|NA|NA	M	Catalyzes the formation of dTDP-glucose, from dTTP and glucose 1-phosphate, as well as its pyrophosphorolysis
a28f25_00197	354242.CJJ81176_1160	9e-178	629.4	Epsilonproteobacteria				ko:K13689					ko00000,ko01000,ko01003		GT82		Epsilonproteobacteria	1PEBH@1224,2YRM4@29547,43A3A@68525,COG1083@1,COG1083@2	NA|NA|NA	M	Beta-1,4-N-acetylgalactosaminyltransferase (CgtA)
a28f25_01697	192222.Cj1342c	1.2e-106	392.5	Epsilonproteobacteria													Epsilonproteobacteria	1NV4Y@1224,2YN6P@29547,42Q8X@68525,COG1506@1,COG1506@2	NA|NA|NA	E	no Hp match. A member of the 617 family of C.j. proteins containing homopolymeric tracts
a28f25_01698	192222.Cj1342c	4.4e-123	447.2	Epsilonproteobacteria													Epsilonproteobacteria	1NV4Y@1224,2YN6P@29547,42Q8X@68525,COG1506@1,COG1506@2	NA|NA|NA	E	no Hp match. A member of the 617 family of C.j. proteins containing homopolymeric tracts
a28f25_01706	1367491.BN865_07160	3.5e-61	241.5	Proteobacteria													Epsilonproteobacteria	1R1EI@1224,28YJQ@1,2ZKDH@2	NA|NA|NA
a28f25_00036	192222.Cj1305c	2.4e-105	388.3	Epsilonproteobacteria													Epsilonproteobacteria	1NV4Y@1224,2YN5F@29547,42N7G@68525,COG1506@1,COG1506@2	NA|NA|NA	E	no Hp match. A member of the 617 family of C.j. proteins containing homopolymeric tracts
a28f25_00037	192222.Cj1305c	3.2e-109	401.0	Epsilonproteobacteria													Epsilonproteobacteria	1NV4Y@1224,2YN5F@29547,42N7G@68525,COG1506@1,COG1506@2	NA|NA|NA	E	no Hp match. A member of the 617 family of C.j. proteins containing homopolymeric tracts
a28f25_00004	192222.Cj1318	0.0	1154.8	Epsilonproteobacteria	pseE												Epsilonproteobacteria	1R4P0@1224,2YMMI@29547,42NB8@68525,COG2604@1,COG2604@2	NA|NA|NA	S	hmm pf01973
a28f25_00005	192222.Cj1318	3e-21	107.1	Epsilonproteobacteria	pseE												Epsilonproteobacteria	1R4P0@1224,2YMMI@29547,42NB8@68525,COG2604@1,COG2604@2	NA|NA|NA	S	hmm pf01973
a28f25_00007	192222.Cj1333	4.7e-298	1030.0	Epsilonproteobacteria	pseE												Epsilonproteobacteria	1R4P0@1224,2YMMI@29547,42NB8@68525,COG2604@1,COG2604@2	NA|NA|NA	S	hmm pf01973
a28f25_00014	192222.Cj1325	5.3e-62	243.4	Epsilonproteobacteria													Epsilonproteobacteria	1QE88@1224,2YPD0@29547,42S4M@68525,COG0500@1,COG0500@2	NA|NA|NA	Q	identified by Glimmer3 with a raw score of
a28f25_00003	192222.Cj1337	0.0	1147.1	Epsilonproteobacteria	pseE												Epsilonproteobacteria	1R4P0@1224,2YMMI@29547,42NB8@68525,COG2604@1,COG2604@2	NA|NA|NA	S	hmm pf01973
a28f25_00008	192222.Cj1332	2.8e-137	494.6	Epsilonproteobacteria	ptmA												Epsilonproteobacteria	1R96E@1224,2YNIV@29547,43AE3@68525,COG1028@1,COG1028@2	NA|NA|NA	N	Enoyl-(Acyl carrier protein) reductase
a28f25_00015	192222.Cj1325	2.4e-43	181.0	Epsilonproteobacteria													Epsilonproteobacteria	1QE88@1224,2YPD0@29547,42S4M@68525,COG0500@1,COG0500@2	NA|NA|NA	Q	identified by Glimmer3 with a raw score of
a28f25_00016	192222.Cj1324	1.8e-217	761.5	Epsilonproteobacteria													Epsilonproteobacteria	1QWU6@1224,2YTAF@29547,43BVI@68525,COG1365@1,COG1365@2	NA|NA|NA
a28f25_00018	1548153.LR59_09770	4.2e-10	70.9	Epsilonproteobacteria													Epsilonproteobacteria	1Q9BD@1224,2YS0S@29547,434AD@68525,COG1250@1,COG1250@2	NA|NA|NA	I	3-hydroxyacyl-CoA dehydrogenase
a28f25_00029	354242.CJJ81176_1327	3.2e-188	664.5	Epsilonproteobacteria													Epsilonproteobacteria	1NV4Y@1224,2YN5F@29547,42N7G@68525,COG1506@1,COG1506@2	NA|NA|NA	E	no Hp match. A member of the 617 family of C.j. proteins containing homopolymeric tracts
a28f25_00200	354242.CJJ81176_1157	1.2e-155	555.8	Epsilonproteobacteria													Epsilonproteobacteria	1N3W4@1224,2CBTA@1,2YR8X@29547,32RU0@2,42Y79@68525	NA|NA|NA	G	Alpha-2,3-sialyltransferase (CST-I)
a28f25_01240	192222.Cj0304c	4.1e-124	450.7	Epsilonproteobacteria	bioC		2.1.1.197	ko:K02169	ko00780,ko01100,map00780,map01100	M00572	R09543	RC00003,RC00460	ko00000,ko00001,ko00002,ko01000				Epsilonproteobacteria	1QUHW@1224,2YTAA@29547,43BVE@68525,COG0500@1,COG0500@2	NA|NA|NA	Q	Converts the free carboxyl group of a malonyl-thioester to its methyl ester by transfer of a methyl group from S-adenosyl- L-methionine (SAM). It allows to synthesize pimeloyl-ACP via the fatty acid synthetic pathway
a28f25_01533	354242.CJJ81176_0206	7.9e-37	159.1	Bacteria													Epsilonproteobacteria	COG0500@1,COG0500@2	NA|NA|NA	Q	methyltransferase activity
a28f25_01621	354242.CJJ81176_1416	3.4e-114	417.5	Epsilonproteobacteria				ko:K07010					ko00000,ko01002				Epsilonproteobacteria	1MZVA@1224,2YNZY@29547,42R3F@68525,COG2071@1,COG2071@2	NA|NA|NA	S	glutamine amidotransferase
a28f25_01714	192222.Cj1341c	1.3e-23	114.8	Epsilonproteobacteria													Epsilonproteobacteria	1R4P0@1224,2YNAS@29547,42NFM@68525,COG2604@1,COG2604@2	NA|NA|NA	S	Protein of unknown function DUF115
a28f25_00006	192222.Cj1334	0.0	1239.9	Epsilonproteobacteria	pseE												Epsilonproteobacteria	1R4P0@1224,2YMMI@29547,42NB8@68525,COG2604@1,COG2604@2	NA|NA|NA	S	hmm pf01973
a28f25_00010	192222.Cj1330	1.1e-153	549.3	Epsilonproteobacteria	ptmF												Epsilonproteobacteria	1R7HT@1224,2YNFZ@29547,42MT0@68525,COG0673@1,COG0673@2	NA|NA|NA	S	dehydrogenases and related proteins
a28f25_00017	192222.Cj1323	1.6e-69	268.5	Epsilonproteobacteria													Epsilonproteobacteria	1Q9BD@1224,2YS0S@29547,434AD@68525,COG1250@1,COG1250@2	NA|NA|NA	I	3-hydroxyacyl-CoA dehydrogenase
a28f25_00023	354242.CJJ81176_1333	3.5e-229	800.4	Epsilonproteobacteria	pseA												Epsilonproteobacteria	1MVXT@1224,2YMG1@29547,43BTS@68525,COG0037@1,COG0037@2	NA|NA|NA	D	tRNA processing
a28f25_00030	192222.Cj1310c	2.9e-237	827.4	Epsilonproteobacteria													Epsilonproteobacteria	1NV4Y@1224,2YN5F@29547,42N7G@68525,COG1506@1,COG1506@2	NA|NA|NA	E	no Hp match. A member of the 617 family of C.j. proteins containing homopolymeric tracts
a28f25_00041	192222.Cj1301	1.8e-74	285.0	Proteobacteria													Epsilonproteobacteria	1N9AQ@1224,COG0346@1,COG0346@2	NA|NA|NA	E	Glyoxalase/Bleomycin resistance protein/Dioxygenase superfamily
a28f25_00042	192222.Cj1300	3e-167	594.3	Epsilonproteobacteria													Epsilonproteobacteria	1RCG6@1224,2YR8R@29547,42ZAV@68525,COG2227@1,COG2227@2	NA|NA|NA	H	Methyltransferase domain
a28f25_00043	192222.Cj1299	3.6e-32	143.7	Epsilonproteobacteria	acpP2			ko:K02078					ko00000,ko00001				Epsilonproteobacteria	1Q5SV@1224,2YS9X@29547,431RM@68525,COG0236@1,COG0236@2	NA|NA|NA	IQ	Carrier of the growing fatty acid chain in fatty acid biosynthesis
a28f25_00044	192222.Cj1298	4.6e-143	513.8	Epsilonproteobacteria	Cj1298		2.3.1.81	ko:K00662					ko00000,ko01000,ko01504				Epsilonproteobacteria	1MZ5F@1224,2YNHP@29547,42N21@68525,COG2746@1,COG2746@2	NA|NA|NA	V	Updated (2006) note Literature search identified paper linking product function of Cj1296 Cj1297 Cj1298 to antimicrobial efflux pumps
a28f25_00048	192222.Cj1295	6.5e-22	109.4	Epsilonproteobacteria													Epsilonproteobacteria	1NDWT@1224,2YMYV@29547,42PN9@68525,COG4310@1,COG4310@2	NA|NA|NA	Q	Domain of unknown function (DUF4910)
a28f25_00089	192222.Cj1255	8.9e-30	135.6	Epsilonproteobacteria			5.3.2.6	ko:K01821	ko00362,ko00621,ko00622,ko01100,ko01120,ko01220,map00362,map00621,map00622,map01100,map01120,map01220	M00569	R03966,R05389	RC01040,RC01355	ko00000,ko00001,ko00002,ko01000				Epsilonproteobacteria	1N6WW@1224,2YQ6X@29547,42V9V@68525,COG1942@1,COG1942@2	NA|NA|NA	G	Belongs to the 4-oxalocrotonate tautomerase family
a28f25_00090	354242.CJJ81176_1270	6.3e-87	326.6	Epsilonproteobacteria	mug												Epsilonproteobacteria	1REPV@1224,2YPP8@29547,42SIJ@68525,COG3663@1,COG3663@2	NA|NA|NA	L	G T U mismatch-specific DNA glycosylase
a28f25_00173	354242.CJJ81176_1185	6.6e-225	786.6	Epsilonproteobacteria													Epsilonproteobacteria	1NH3V@1224,2BYEY@1,2YNM5@29547,33IGY@2,42M8W@68525	NA|NA|NA	S	Protein of unknown function (DUF3373)
a28f25_00201	192222.Cj1139c	9e-79	300.4	Epsilonproteobacteria													Epsilonproteobacteria	1QWU3@1224,2YPRT@29547,42SMA@68525,COG1216@1,COG1216@2	NA|NA|NA	S	Glycosyltransferase like family 2
a28f25_00202	354242.CJJ81176_1154	4.8e-95	354.8	Epsilonproteobacteria													Epsilonproteobacteria	1Q4SH@1224,2YRQD@29547,42ZSD@68525,COG1083@1,COG1083@2	NA|NA|NA	M	Beta-1,4-N-acetylgalactosaminyltransferase (CgtA)
a28f25_00203	354242.CJJ81176_1153	2.5e-201	708.0	Bacteria													Epsilonproteobacteria	COG0463@1,COG0463@2	NA|NA|NA	M	Glycosyl transferase, family 2
a28f25_00283	354242.CJJ81176_1075	0.0	1224.5	Epsilonproteobacteria													Epsilonproteobacteria	1MVCM@1224,2YMVW@29547,42Q3N@68525,COG1368@1,COG1368@2	NA|NA|NA	M	Sulfatase
a28f25_00287	192222.Cj1051c	0.0	2066.6	Epsilonproteobacteria			3.1.21.3	ko:K01154					ko00000,ko01000,ko02048				Epsilonproteobacteria	1R74K@1224,2YN5X@29547,42Q92@68525,COG0286@1,COG0286@2,COG0732@1,COG0732@2	NA|NA|NA	V	restriction
a28f25_00365	306263.Cla_1530	5.6e-12	78.2	Epsilonproteobacteria													Epsilonproteobacteria	1MXIP@1224,2YQSP@29547,42WVY@68525,COG3210@1,COG3210@2	NA|NA|NA	U	haemagglutination activity domain
a28f25_00366	306263.Cla_1530	2.8e-20	106.3	Epsilonproteobacteria													Epsilonproteobacteria	1MXIP@1224,2YQSP@29547,42WVY@68525,COG3210@1,COG3210@2	NA|NA|NA	U	haemagglutination activity domain
a28f25_00367	306263.Cla_1530	1.8e-46	193.0	Epsilonproteobacteria													Epsilonproteobacteria	1MXIP@1224,2YQSP@29547,42WVY@68525,COG3210@1,COG3210@2	NA|NA|NA	U	haemagglutination activity domain
a28f25_00369	192222.Cj0967	1.8e-63	248.4	Epsilonproteobacteria													Epsilonproteobacteria	1Q4H2@1224,2BUTW@1,2YR6M@29547,32Q5F@2,42Z6G@68525	NA|NA|NA
a28f25_00488	192222.Cj0849c	7.9e-246	856.7	Epsilonproteobacteria													Epsilonproteobacteria	1QAAY@1224,2AN97@1,2YNFR@29547,31D79@2,42NHK@68525	NA|NA|NA
a28f25_00518	192222.Cj0818	3.4e-35	153.7	Epsilonproteobacteria													Epsilonproteobacteria	1Q609@1224,2AK1V@1,2YSWN@29547,31ARG@2,43268@68525	NA|NA|NA
a28f25_00520	354242.CJJ81176_0835	6.1e-185	653.7	Epsilonproteobacteria													Epsilonproteobacteria	1Q9T8@1224,2A5ZX@1,2YMU5@29547,30US6@2,42N02@68525	NA|NA|NA	S	Annotation was generated automatically without manual curation
a28f25_00525	192222.Cj0809c	6.6e-118	429.9	Epsilonproteobacteria	ycbL												Epsilonproteobacteria	1MUDN@1224,2YNVD@29547,42QWD@68525,COG0491@1,COG0491@2	NA|NA|NA	S	COG0491 Zn-dependent hydrolases, including glyoxylases
a28f25_00540	192222.Cj0794	9.5e-207	726.1	Epsilonproteobacteria													Epsilonproteobacteria	1Q9T8@1224,2A5ZX@1,2YMU5@29547,30US6@2,42N02@68525	NA|NA|NA	S	Annotation was generated automatically without manual curation
a28f25_00576	354242.CJJ81176_0780	0.0	1699.9	Epsilonproteobacteria			3.1.21.3	ko:K01153					ko00000,ko01000,ko02048				Epsilonproteobacteria	1MU96@1224,2YMGE@29547,42MDY@68525,COG0610@1,COG0610@2	NA|NA|NA	L	COG0610 Type I site-specific restriction-modification system R (restriction) subunit and related
a28f25_00577	354242.CJJ81176_0779	1.4e-186	658.7	Epsilonproteobacteria													Epsilonproteobacteria	1R7KB@1224,29A35@1,2YRB7@29547,2ZX4F@2,42TFB@68525	NA|NA|NA	S	Domain of unknown function (DUF4917)
a28f25_00578	354242.CJJ81176_0778	4.5e-107	394.0	Epsilonproteobacteria													Epsilonproteobacteria	1RAPV@1224,28TYB@1,2YQHC@29547,2ZG4Y@2,42WAK@68525	NA|NA|NA	S	Domain of unknown function (DUF4145)
a28f25_00579	354242.CJJ81176_0777	1.3e-227	795.4	Epsilonproteobacteria			3.1.21.3	ko:K01154					ko00000,ko01000,ko02048				Epsilonproteobacteria	1Q4FB@1224,2YP02@29547,42R35@68525,COG0732@1,COG0732@2	NA|NA|NA	V	DNA specificity
a28f25_00580	354242.CJJ81176_0776	0.0	1264.2	Epsilonproteobacteria			2.1.1.72	ko:K03427					ko00000,ko01000,ko02048				Epsilonproteobacteria	1MW3A@1224,2YMM6@29547,42MUF@68525,COG0286@1,COG0286@2	NA|NA|NA	V	type I restriction-modification system
a28f25_00588	1367491.BN865_12640	8.6e-43	179.5	Epsilonproteobacteria													Epsilonproteobacteria	1MWEC@1224,2YNTF@29547,42N70@68525,COG2831@1,COG2831@2	NA|NA|NA	U	Haemolysin secretion/activation protein ShlB/FhaC/HecB
a28f25_00749	306264.CUP0667	5.2e-80	305.4	Epsilonproteobacteria													Epsilonproteobacteria	1QV6I@1224,2YPH2@29547,42SDT@68525,COG1216@1,COG1216@2	NA|NA|NA	S	Glycosyl transferase, family 2
a28f25_00779	192222.Cj0550	1.1e-40	172.2	Epsilonproteobacteria													Epsilonproteobacteria	1Q3GJ@1224,2AJ56@1,2YQTK@29547,319PQ@2,42XAB@68525	NA|NA|NA
a28f25_00807	192222.Cj0522	2.2e-63	248.4	Epsilonproteobacteria				ko:K03324					ko00000,ko02000	2.A.58.2			Epsilonproteobacteria	1MUDE@1224,2YN4S@29547,42PW9@68525,COG1283@1,COG1283@2	NA|NA|NA	P	Na Pi-cotransporter
a28f25_00839	192222.Cj0487	2.6e-130	471.5	Bacteria													Epsilonproteobacteria	COG3618@1,COG3618@2	NA|NA|NA	H	amidohydrolase
a28f25_00920	192222.Cj0008	0.0	1186.0	Epsilonproteobacteria													Epsilonproteobacteria	1R5X1@1224,2YR87@29547,42PXR@68525,COG1479@1,COG1479@2,COG3472@1,COG3472@2	NA|NA|NA	S	Protein of unknown function DUF262
a28f25_00929	354242.CJJ81176_0025	0.0	1328.9	Epsilonproteobacteria	flgE	GO:0005575,GO:0005623,GO:0009288,GO:0009425,GO:0042995,GO:0043226,GO:0043228,GO:0044422,GO:0044461,GO:0044463,GO:0044464		ko:K02390	ko02040,map02040				ko00000,ko00001,ko02035				Epsilonproteobacteria	1MU5J@1224,2YN81@29547,42NGP@68525,COG1749@1,COG1749@2	NA|NA|NA	N	Flagellar hook protein flgE
a28f25_00932	354242.CJJ81176_0021	5.8e-106	390.2	Epsilonproteobacteria													Epsilonproteobacteria	1NSCZ@1224,2YNVQ@29547,42QQ9@68525,COG0492@1,COG0492@2	NA|NA|NA	O	Pyridine nucleotide-disulphide oxidoreductase
a28f25_00942	537970.HCAN_0528	7.3e-132	477.2	Epsilonproteobacteria													Epsilonproteobacteria	1R42B@1224,2YTNE@29547,42S4D@68525,COG0732@1,COG0732@2	NA|NA|NA	V	Type I restriction modification DNA specificity domain
a28f25_00943	1123311.KB904457_gene664	2.6e-208	731.1	Firmicutes													Epsilonproteobacteria	1TRWU@1239,COG1131@1,COG1131@2	NA|NA|NA	V	Anti-codon nuclease
a28f25_00944	1123311.KB904457_gene665	0.0	1097.4	Bacilli													Epsilonproteobacteria	1TPGZ@1239,4HA1J@91061,COG0286@1,COG0286@2	NA|NA|NA	V	type I restriction-modification system
a28f25_00946	983328.AFGH01000026_gene528	1.8e-64	253.1	Epsilonproteobacteria													Epsilonproteobacteria	1QZ21@1224,2YTBS@29547,43CE7@68525,COG0305@1,COG0305@2	NA|NA|NA	L	AAA domain
a28f25_00988	192222.Cj1679	2.9e-53	214.2	Epsilonproteobacteria													Epsilonproteobacteria	1MUZK@1224,2YPIQ@29547,42T06@68525,COG0457@1,COG0457@2,COG0859@1,COG0859@2	NA|NA|NA	M	Tetratricopeptide repeat
a28f25_00989	192222.Cj1679	5.6e-272	943.0	Epsilonproteobacteria													Epsilonproteobacteria	1MUZK@1224,2YPIQ@29547,42T06@68525,COG0457@1,COG0457@2,COG0859@1,COG0859@2	NA|NA|NA	M	Tetratricopeptide repeat
a28f25_00990	192222.Cj1677	0.0	1248.4	Bacteria													Epsilonproteobacteria	COG3210@1,COG3210@2	NA|NA|NA	U	domain, Protein
a28f25_00991	192222.Cj1677	2e-67	262.3	Bacteria													Epsilonproteobacteria	COG3210@1,COG3210@2	NA|NA|NA	U	domain, Protein
a28f25_01074	192222.Cj1602	1.9e-175	621.7	Epsilonproteobacteria				ko:K09805					ko00000				Epsilonproteobacteria	1R6W9@1224,2YNTK@29547,42QN3@68525,COG2958@1,COG2958@2	NA|NA|NA	S	protein conserved in bacteria
a28f25_01090	192222.Cj1585c	7.8e-24	115.5	Epsilonproteobacteria	dld			ko:K18930					ko00000				Epsilonproteobacteria	1MU6Y@1224,2YN4K@29547,42M5I@68525,COG0247@1,COG0247@2,COG0277@1,COG0277@2,COG1150@1,COG1150@2	NA|NA|NA	C	D-lactate dehydrogenase
a28f25_01091	192222.Cj1585c	9.2e-167	592.8	Epsilonproteobacteria	dld			ko:K18930					ko00000				Epsilonproteobacteria	1MU6Y@1224,2YN4K@29547,42M5I@68525,COG0247@1,COG0247@2,COG0277@1,COG0277@2,COG1150@1,COG1150@2	NA|NA|NA	C	D-lactate dehydrogenase
a28f25_01092	192222.Cj1585c	7.2e-302	1042.3	Epsilonproteobacteria	dld			ko:K18930					ko00000				Epsilonproteobacteria	1MU6Y@1224,2YN4K@29547,42M5I@68525,COG0247@1,COG0247@2,COG0277@1,COG0277@2,COG1150@1,COG1150@2	NA|NA|NA	C	D-lactate dehydrogenase
a28f25_01127	354242.CJJ81176_0440	1.8e-13	81.6	Epsilonproteobacteria	Cj0417												Epsilonproteobacteria	1QE93@1224,2AV9P@1,2YSW0@29547,31M0Q@2,432SI@68525	NA|NA|NA
a28f25_01128	1121267.JHZL01000010_gene372	5.4e-84	317.0	Epsilonproteobacteria													Epsilonproteobacteria	1QEDD@1224,2AIYB@1,2YNGE@29547,31GPM@2,42QMM@68525	NA|NA|NA
a28f25_01204	192222.Cj0339	1.6e-18	98.2	Epsilonproteobacteria				ko:K08173					ko00000,ko02000	2.A.1.6			Epsilonproteobacteria	1MU46@1224,2YTMB@29547,42QW3@68525,COG0477@1,COG0477@2	NA|NA|NA	P	MFS/sugar transport protein
a28f25_01252	1367491.BN865_01310	1.2e-29	136.0	Epsilonproteobacteria				ko:K02445,ko:K11382	ko02020,map02020				ko00000,ko00001,ko02000	2.A.1.4.2,2.A.1.4.3			Epsilonproteobacteria	1MX4V@1224,2YP96@29547,42QEQ@68525,COG2271@1,COG2271@2	NA|NA|NA	G	Catalyzes the uptake of glycerol-3-phosphate into the cell with the simultaneous export of inorganic phosphate from the cell
a28f25_01283	1367491.BN865_05890c	5.3e-50	203.4	Epsilonproteobacteria	arsR			ko:K03892					ko00000,ko03000				Epsilonproteobacteria	1MZT1@1224,2YPSD@29547,42U0X@68525,COG0640@1,COG0640@2	NA|NA|NA	K	Transcriptional regulator
a28f25_01284	1367491.BN865_05900c	3.3e-105	388.3	Epsilonproteobacteria				ko:K07089					ko00000				Epsilonproteobacteria	1MUN8@1224,2YN61@29547,42MF8@68525,COG0701@1,COG0701@2	NA|NA|NA	S	permease
a28f25_01293	306263.Cla_0344	0.0	1331.6	Epsilonproteobacteria	hsdR		3.1.21.3	ko:K01153					ko00000,ko01000,ko02048				Epsilonproteobacteria	1QTS7@1224,2YMST@29547,42MXU@68525,COG4096@1,COG4096@2	NA|NA|NA	L	COGs COG4096 Type I site-specific restriction-modification system R (restriction) subunit and related helicase
a28f25_01316	1367491.BN865_06230c	7.6e-32	142.9	Epsilonproteobacteria				ko:K03326					ko00000,ko02000	2.A.61.1			Epsilonproteobacteria	1MWBG@1224,2YNED@29547,42Q9E@68525,COG3069@1,COG3069@2	NA|NA|NA	C	C4-dicarboxylate
a28f25_01396	192222.Cj1442c	5.1e-290	1003.0	Epsilonproteobacteria													Epsilonproteobacteria	1R615@1224,2YNMN@29547,42QGC@68525,COG4092@1,COG4092@2	NA|NA|NA	M	N-terminal domain of galactosyltransferase
a28f25_01397	1367491.BN865_06850c	5.2e-265	920.6	Epsilonproteobacteria													Epsilonproteobacteria	1MU66@1224,2YMXQ@29547,42NYK@68525,COG0463@1,COG0463@2,COG1887@1,COG1887@2	NA|NA|NA	M	CDP-Glycerol:Poly(glycerophosphate) glycerophosphotransferase
a28f25_01398	192222.Cj1422c	2.3e-28	133.3	Epsilonproteobacteria													Epsilonproteobacteria	1QAMS@1224,2YMA4@29547,42NWI@68525,COG1216@1,COG1216@2	NA|NA|NA	S	Protein of unknown function (DUF2972)
a28f25_01401	1242969.ATCC51562_774	2.7e-09	71.2	Epsilonproteobacteria													Epsilonproteobacteria	1NCWB@1224,2YPY2@29547,42U7X@68525,COG1357@1,COG1357@2	NA|NA|NA	S	PFAM Pentapeptide repeats (8 copies)
a28f25_01414	1121267.JHZL01000007_gene841	4.8e-16	90.5	Bacteria													Epsilonproteobacteria	COG0471@1,COG0471@2	NA|NA|NA	P	metal ion transport
a28f25_01420	192222.Cj0055c	1.8e-126	458.8	Epsilonproteobacteria													Epsilonproteobacteria	1Q2MY@1224,2AIYB@1,2YQJ4@29547,319G1@2,42VYZ@68525	NA|NA|NA
a28f25_01421	192222.Cj0056c	9.5e-76	289.3	Epsilonproteobacteria													Epsilonproteobacteria	1Q2VQ@1224,2AJ0E@1,2YQAN@29547,319IF@2,42WBH@68525	NA|NA|NA
a28f25_01534	192222.Cj0170	1.9e-64	251.5	Epsilonproteobacteria													Epsilonproteobacteria	1QE88@1224,2YPD0@29547,42S4M@68525,COG0500@1,COG0500@2	NA|NA|NA	Q	identified by Glimmer3 with a raw score of
a28f25_01601	192222.Cj0246c	3.9e-68	264.2	Epsilonproteobacteria													Epsilonproteobacteria	1MVUZ@1224,2YM9R@29547,42MYH@68525,COG0840@1,COG0840@2,COG3287@1,COG3287@2	NA|NA|NA	NT	FIST N domain
a28f25_01617	1548153.LR59_13295	9.9e-139	500.0	Epsilonproteobacteria													Epsilonproteobacteria	1QAMS@1224,2YMA4@29547,42NWI@68525,COG1216@1,COG1216@2	NA|NA|NA	S	Protein of unknown function (DUF2972)
a28f25_01620	192222.Cj1418c	0.0	1520.8	Epsilonproteobacteria			2.7.3.13	ko:K22424					ko00000,ko01000				Epsilonproteobacteria	1MUSN@1224,2YMK3@29547,42NI2@68525,COG0574@1,COG0574@2,COG3848@1,COG3848@2	NA|NA|NA	G	PEP-utilising enzyme, mobile domain
a28f25_01624	192222.Cj1414c	0.0	1315.1	Epsilonproteobacteria	kpsC			ko:K07266					ko00000				Epsilonproteobacteria	1MW0T@1224,2YN4A@29547,42PXV@68525,COG3563@1,COG3563@2	NA|NA|NA	M	polysaccharide export protein KPSC
a28f25_01699	192222.Cj1440c	3.8e-94	353.6	Epsilonproteobacteria													Epsilonproteobacteria	1N8QE@1224,2YPF8@29547,42SKS@68525,COG0463@1,COG0463@2	NA|NA|NA	M	Involved in cell wall biogenesis
a28f25_01708	1367491.BN865_07190	1.1e-71	276.6	Bacteria													Epsilonproteobacteria	COG3347@1,COG3347@2	NA|NA|NA	IQ	Class II Aldolase and Adducin N-terminal domain
a28f25_00045	192222.Cj1297	3.6e-77	294.3	Epsilonproteobacteria	Cj1298		2.3.1.81	ko:K00662					ko00000,ko01000,ko01504				Epsilonproteobacteria	1MZ5F@1224,2YNHP@29547,42N21@68525,COG2746@1,COG2746@2	NA|NA|NA	V	Updated (2006) note Literature search identified paper linking product function of Cj1296 Cj1297 Cj1298 to antimicrobial efflux pumps
a28f25_00046	192222.Cj1296	8.6e-56	222.6	Epsilonproteobacteria	Cj1298		2.3.1.81	ko:K00662					ko00000,ko01000,ko01504				Epsilonproteobacteria	1MZ5F@1224,2YNHP@29547,42N21@68525,COG2746@1,COG2746@2	NA|NA|NA	V	Updated (2006) note Literature search identified paper linking product function of Cj1296 Cj1297 Cj1298 to antimicrobial efflux pumps
a28f25_00582	192222.Cj0758	2.9e-64	251.5	Epsilonproteobacteria	grpE			ko:K03687					ko00000,ko03029,ko03110				Epsilonproteobacteria	1RH8T@1224,2YPMC@29547,42TM2@68525,COG0576@1,COG0576@2	NA|NA|NA	O	Participates actively in the response to hyperosmotic and heat shock by preventing the aggregation of stress-denatured proteins, in association with DnaK and GrpE. It is the nucleotide exchange factor for DnaK and may function as a thermosensor. Unfolded proteins bind initially to DnaJ
a28f25_01705	354242.CJJ81176_1422	2e-110	405.2	Epsilonproteobacteria			2.7.7.71	ko:K15669	ko00540,map00540		R09772	RC00002	ko00000,ko00001,ko01000				Epsilonproteobacteria	1MUYJ@1224,2YNSH@29547,42PGT@68525,COG1208@1,COG1208@2	NA|NA|NA	JM	Nucleotidyl transferase
a28f25_00025	354242.CJJ81176_1331	2.6e-135	488.0	Epsilonproteobacteria	hisF2			ko:K02500	ko00340,ko01100,ko01110,ko01230,map00340,map01100,map01110,map01230	M00026	R04558	RC00010,RC01190,RC01943	ko00000,ko00001,ko00002,ko01000				Epsilonproteobacteria	1MUS0@1224,2YPNI@29547,42NDY@68525,COG0107@1,COG0107@2	NA|NA|NA	E	IGPS catalyzes the conversion of PRFAR and glutamine to IGP, AICAR and glutamate. The HisF subunit catalyzes the cyclization activity that produces IGP and AICAR from PRFAR using the ammonia provided by the HisH subunit
a28f25_00024	192222.Cj1315c	8.7e-110	402.9	Epsilonproteobacteria	hisH2			ko:K02501	ko00340,ko01100,ko01110,ko01230,map00340,map01100,map01110,map01230	M00026	R04558	RC00010,RC01190,RC01943	ko00000,ko00001,ko00002,ko01000				Epsilonproteobacteria	1MU4X@1224,2YP1G@29547,42QX8@68525,COG0118@1,COG0118@2	NA|NA|NA	E	IGPS catalyzes the conversion of PRFAR and glutamine to IGP, AICAR and glutamate. The HisH subunit provides the glutamine amidotransferase activity that produces the ammonia necessary to HisF for the synthesis of IGP and AICAR
a28f25_00941	1123311.KB904457_gene662	0.0	1903.3	Bacilli													Epsilonproteobacteria	1TP7S@1239,4HB5A@91061,COG0610@1,COG0610@2	NA|NA|NA	L	Subunit R is required for both nuclease and ATPase activities, but not for modification
a28f25_00949	983328.AFGH01000027_gene685	2.6e-116	425.6	Epsilonproteobacteria													Epsilonproteobacteria	1MU23@1224,2YMDW@29547,42N7I@68525,COG0582@1,COG0582@2	NA|NA|NA	L	Belongs to the 'phage' integrase family
a28f25_00009	192222.Cj1331	6.2e-91	340.5	Epsilonproteobacteria	ptmB	GO:0000271,GO:0003674,GO:0003824,GO:0005975,GO:0005976,GO:0006629,GO:0008150,GO:0008152,GO:0008610,GO:0008653,GO:0009058,GO:0009059,GO:0009103,GO:0009987,GO:0016051,GO:0016740,GO:0016772,GO:0016779,GO:0033692,GO:0034637,GO:0034645,GO:0043170,GO:0044237,GO:0044238,GO:0044249,GO:0044255,GO:0044260,GO:0044262,GO:0044264,GO:0071704,GO:1901135,GO:1901137,GO:1901576,GO:1903509	2.7.7.82	ko:K18431	ko00520,map00520		R10182	RC00152	ko00000,ko00001,ko01000				Epsilonproteobacteria	1QACI@1224,2YN1C@29547,42P8F@68525,COG1083@1,COG1083@2	NA|NA|NA	M	Cytidylyltransferase
a28f25_00012	192222.Cj1328	2.3e-191	674.9	Epsilonproteobacteria	legG	GO:0003674,GO:0003824,GO:0004553,GO:0005975,GO:0008150,GO:0008152,GO:0009058,GO:0016051,GO:0016787,GO:0016798,GO:0044238,GO:0071704,GO:1901576	3.2.1.184	ko:K18429	ko00520,map00520		R10187	RC00005,RC00288	ko00000,ko00001,ko01000				Epsilonproteobacteria	1MWZN@1224,2YMSZ@29547,42N4A@68525,COG0381@1,COG0381@2	NA|NA|NA	M	UDP-N-acetylglucosamine 2-epimerase
a28f25_00013	192222.Cj1327	6e-180	636.7	Epsilonproteobacteria	legI	GO:0003674,GO:0003824,GO:0005975,GO:0008150,GO:0008152,GO:0009058,GO:0016051,GO:0016740,GO:0016765,GO:0044238,GO:0071704,GO:1901576	2.5.1.101	ko:K18430	ko00520,map00520		R10304	RC00159	ko00000,ko00001,ko01000				Epsilonproteobacteria	1MWG3@1224,2YMZ1@29547,42ME3@68525,COG2089@1,COG2089@2	NA|NA|NA	M	NeuB family
a28f25_00199	354242.CJJ81176_1158	1.3e-190	672.2	Epsilonproteobacteria			2.5.1.56,3.2.1.183	ko:K01654,ko:K08068	ko00520,ko01100,map00520,map01100		R01804,R04435	RC00159	ko00000,ko00001,ko01000				Epsilonproteobacteria	1MWG3@1224,2YNC9@29547,42MK3@68525,COG2089@1,COG2089@2	NA|NA|NA	M	sialic acid synthase
a28f25_00931	192222.Cj1726c	6.2e-165	586.6	Epsilonproteobacteria	metA		2.3.1.46	ko:K00651	ko00270,ko00920,ko01100,ko01110,ko01230,map00270,map00920,map01100,map01110,map01230	M00017	R01777	RC00004,RC00041	ko00000,ko00001,ko00002,ko01000				Epsilonproteobacteria	1MV64@1224,2YNBT@29547,42M9B@68525,COG1897@1,COG1897@2	NA|NA|NA	E	Transfers an acetyl group from acetyl-CoA to L- homoserine, forming acetyl-L-homoserine
a28f25_00930	192222.Cj1727c	8e-238	829.3	Epsilonproteobacteria	metY		2.5.1.49	ko:K01740	ko00270,ko01100,map00270,map01100		R01287,R04859	RC00020,RC02821,RC02848	ko00000,ko00001,ko01000				Epsilonproteobacteria	1NQME@1224,2YMSV@29547,43DRR@68525,COG2873@1,COG2873@2	NA|NA|NA	E	o-acetylhomoserine
a28f25_00196	354242.CJJ81176_1161	5.1e-119	433.7	Epsilonproteobacteria			2.7.7.82	ko:K18431	ko00520,map00520		R10182	RC00152	ko00000,ko00001,ko01000				Epsilonproteobacteria	1QACI@1224,2YP8B@29547,42RJA@68525,COG1083@1,COG1083@2	NA|NA|NA	M	Cytidylyltransferase
a28f25_00027	354242.CJJ81176_1329	3.7e-151	540.8	Epsilonproteobacteria	pseG		3.6.1.57	ko:K15897	ko00520,map00520		R09834	RC00005,RC00078	ko00000,ko00001,ko01000				Epsilonproteobacteria	1Q330@1224,2YMEH@29547,42P4J@68525,COG3980@1,COG3980@2	NA|NA|NA	M	pseudaminic acid biosynthesis-associated protein PseG
a28f25_00026	354242.CJJ81176_1330	1.2e-85	322.4	Epsilonproteobacteria	pseH		2.3.1.202	ko:K15896	ko00520,map00520		R09842	RC00004,RC00166	ko00000,ko00001,ko01000				Epsilonproteobacteria	1NIVC@1224,2YPSY@29547,42U80@68525,COG1670@1,COG1670@2	NA|NA|NA	J	Pseudaminic acid biosynthesis N-acetyl transferase
a28f25_00022	354242.CJJ81176_1334	6.8e-187	659.8	Epsilonproteobacteria	pseI		2.5.1.56,2.5.1.97	ko:K01654,ko:K15898	ko00520,ko01100,map00520,map01100		R01804,R04435,R09841	RC00159	ko00000,ko00001,ko01000				Epsilonproteobacteria	1MWG3@1224,2YMDZ@29547,42ME3@68525,COG2089@1,COG2089@2	NA|NA|NA	M	acid synthase
a28f25_01700	354242.CJJ81176_1430	2.5e-95	354.8	Epsilonproteobacteria			5.1.3.13	ko:K01790	ko00521,ko00523,ko01130,map00521,map00523,map01130	M00793	R06514	RC01531	ko00000,ko00001,ko00002,ko01000				Epsilonproteobacteria	1N5YT@1224,2YNQT@29547,42PR2@68525,COG1898@1,COG1898@2	NA|NA|NA	M	dTDP-4-dehydrorhamnose 3,5-epimerase
a28f25_01702	556267.HWAG_01358	1.3e-182	645.6	Epsilonproteobacteria	gmd		4.2.1.47	ko:K01711	ko00051,ko00520,ko01100,map00051,map00520,map01100		R00888	RC00402	ko00000,ko00001,ko01000				Epsilonproteobacteria	1MUX0@1224,2YMQF@29547,42KZY@68525,COG1089@1,COG1089@2	NA|NA|NA	M	Catalyzes the conversion of GDP-D-mannose to GDP-4- dehydro-6-deoxy-D-mannose
a28f25_00198	354242.CJJ81176_1159	4.6e-205	720.3	Epsilonproteobacteria			3.2.1.183	ko:K08068	ko00520,map00520				ko00000,ko00001,ko01000				Epsilonproteobacteria	1PC61@1224,2YMYC@29547,42NDV@68525,COG0381@1,COG0381@2	NA|NA|NA	M	UDP-N-acetylglucosamine 2-epimerase
a28f25_00021	192222.Cj1319	9.5e-183	646.0	Epsilonproteobacteria													Epsilonproteobacteria	1QUEV@1224,2YMGV@29547,43BNE@68525,COG0451@1,COG0451@2	NA|NA|NA	M	Male sterility protein
a28f25_01277	354242.CJJ81176_0292	1.1e-104	386.0	Epsilonproteobacteria	torC			ko:K03532	ko02020,map02020				ko00000,ko00001,ko02000	5.A.3.4			Epsilonproteobacteria	1PZYT@1224,2YNXD@29547,42RCW@68525,COG3005@1,COG3005@2	NA|NA|NA	C	denitrification pathway
a28f25_01278	354242.CJJ81176_0291	0.0	1722.2	Epsilonproteobacteria	bisC		1.7.2.3	ko:K07812					ko00000,ko01000,ko02000	5.A.3.4			Epsilonproteobacteria	1NR6J@1224,2YN9U@29547,42MQZ@68525,COG0243@1,COG0243@2	NA|NA|NA	C	Belongs to the prokaryotic molybdopterin-containing oxidoreductase family
a28f25_01618	354242.CJJ81176_1419	5.3e-152	543.5	Epsilonproteobacteria													Epsilonproteobacteria	1RKTD@1224,2YNJ5@29547,42N8D@68525,COG0500@1,COG2226@2	NA|NA|NA	Q	Methyltransferase domain
a28f25_01619	683083.C414_000040060	1.7e-142	511.9	Epsilonproteobacteria													Epsilonproteobacteria	1RBX8@1224,2YN27@29547,42N2M@68525,COG0500@1,COG2226@2	NA|NA|NA	Q	methyltransferase
a28f25_01616	354242.CJJ81176_0288	3.7e-131	474.2	Epsilonproteobacteria													Epsilonproteobacteria	1R80V@1224,2YP4C@29547,42N8T@68525,COG2265@1,COG2265@2	NA|NA|NA	J	Tellurite resistance protein TehB
a28f25_01707	1367491.BN865_07180	2.5e-151	542.0	Bacteria													Epsilonproteobacteria	COG0546@1,COG0546@2,COG0572@1,COG0572@2	NA|NA|NA	F	uridine kinase
# 139 queries scanned
# Total time (seconds): 7.21100306511
# Rate: 19.28 q/s
