# Supplementary material for: Genomic Characterisation of Campylobacter jejuni Isolates Recovered During Commercial Broiler Production
Source: Front Microbiol. 2021 Oct 14;12:716182. doi: 10.3389/fmicb.2021.716182 (PMC8552067; doi:10.3389/fmicb.2021.716182)
Supplement: APPENDIX S1 — MLST and cgMLST allelic profiles. [file Data_Sheet_1.ZIP › Supplementary materials/S2 Functional annotation/S2.1 Eggnog output/ST48vsST814.tsv]

# emapper version: emapper-1.0.3-35-g63c274b emapper DB: 2.0
# command: ./emapper.py --cpu 6 -i /data/shared/emapper_jobs/user_data/MM_cbtc0jmb/query_seqs.fa --output query_seqs.fa --output_dir /data/shared/emapper_jobs/user_data/MM_cbtc0jmb -m diamond -d none --tax_scope 29547 --go_evidence non-electronic --target_orthologs all --seed_ortholog_evalue 0.001 --seed_ortholog_score 60 --query-cover 20 --subject-cover 0 --override --temp_dir /data/shared/emapp…
# time: Mon Oct 5 05:39:17 2020
#query_name	seed_eggNOG_ortholog	seed_ortholog_evalue	seed_ortholog_score	best_tax_level	Preferred_name	GOs	EC	KEGG_ko	KEGG_Pathway	KEGG_Module	KEGG_Reaction	KEGG_rclass	BRITE	KEGG_TC	CAZy	BiGG_Reaction
a28f25_01281	1367491.BN865_05870c	6.6e-131	473.4	Epsilonproteobacteria				ko:K03325					ko00000,ko02000	2.A.59			Epsilonproteobacteria	1MUXY@1224,2YPKR@29547,42M0Z@68525,COG0798@1,COG0798@2	NA|NA|NA	P	Sodium Bile acid symporter family
a28f25_00837	1548153.LR59_07075	8.7e-241	839.3	Epsilonproteobacteria	aldA		1.2.1.21,1.2.1.22	ko:K07248	ko00620,ko00630,ko01120,map00620,map00630,map01120		R00203,R01333,R01446	RC00080,RC00104,RC00242	ko00000,ko00001,ko01000				Epsilonproteobacteria	1MU1V@1224,2YMDS@29547,42N0C@68525,COG1012@1,COG1012@2	NA|NA|NA	C	Belongs to the aldehyde dehydrogenase family
a28f25_01282	1367491.BN865_05880c	1.4e-58	232.3	Epsilonproteobacteria			1.20.4.1	ko:K03741					ko00000,ko01000				Epsilonproteobacteria	1Q3HY@1224,2YQPJ@29547,42XCK@68525,COG0394@1,COG0394@2	NA|NA|NA	T	Belongs to the low molecular weight phosphotyrosine protein phosphatase family
a28f25_00841	192222.Cj0485	1.2e-148	532.3	Epsilonproteobacteria				ko:K18333	ko00051,ko01120,map00051,map01120		R08926	RC00066	ko00000,ko00001				Epsilonproteobacteria	1MV44@1224,2YNKD@29547,42MH8@68525,COG1028@1,COG1028@2	NA|NA|NA	IQ	Enoyl-(Acyl carrier protein) reductase
a28f25_01178	192222.Cj0366c	0.0	1958.0	Epsilonproteobacteria	cmeB			ko:K03296,ko:K18138	ko01501,ko01503,map01501,map01503	M00647,M00699,M00718			ko00000,ko00001,ko00002,ko01504,ko02000	2.A.6.2			Epsilonproteobacteria	1MU48@1224,2YM7R@29547,42MF6@68525,COG0841@1,COG0841@2	NA|NA|NA	V	Efflux pump membrane transporter
a28f25_00596	354242.CJJ81176_0755	6.5e-179	633.3	Epsilonproteobacteria	potA		3.6.3.30,3.6.3.31	ko:K02010,ko:K02052,ko:K11072	ko02010,ko02024,map02010,map02024	M00190,M00193,M00299			ko00000,ko00001,ko00002,ko01000,ko02000	3.A.1.10,3.A.1.11,3.A.1.11.1			Epsilonproteobacteria	1MU3I@1224,2YNN0@29547,42MUK@68525,COG3842@1,COG3842@2	NA|NA|NA	P	Belongs to the ABC transporter superfamily
a28f25_01244	192222.Cj0300c	6.9e-156	556.6	Epsilonproteobacteria	modC		3.6.3.29	ko:K02017	ko02010,map02010	M00189			ko00000,ko00001,ko00002,ko01000,ko02000	3.A.1.8			Epsilonproteobacteria	1QVTM@1224,2YTA1@29547,430AU@68525,COG1118@1,COG1118@2	NA|NA|NA	P	ATP-binding protein
a28f25_00584	1367491.BN865_13690c	0.0	1377.1	Epsilonproteobacteria	cfrA			ko:K16089					ko00000,ko02000	1.B.14.1,1.B.14.10			Epsilonproteobacteria	1MUC1@1224,2YN51@29547,42NGM@68525,COG1629@1,COG4771@2	NA|NA|NA	P	receptor
a28f25_01623	192222.Cj1415c	4.2e-89	334.0	Epsilonproteobacteria			2.7.1.25	ko:K00860	ko00230,ko00920,ko01100,ko01120,map00230,map00920,map01100,map01120	M00176	R00509,R04928	RC00002,RC00078	ko00000,ko00001,ko00002,ko01000				Epsilonproteobacteria	1N2Z8@1224,2YTS3@29547,42SD8@68525,COG0529@1,COG0529@2	NA|NA|NA	P	Adenylylsulfate kinase
a28f25_00845	192222.Cj0481	5.4e-164	583.6	Epsilonproteobacteria			4.3.3.7	ko:K01714	ko00261,ko00300,ko01100,ko01110,ko01120,ko01130,ko01230,map00261,map00300,map01100,map01110,map01120,map01130,map01230	M00016,M00525,M00526,M00527	R10147	RC03062,RC03063	ko00000,ko00001,ko00002,ko01000				Epsilonproteobacteria	1MYI6@1224,2YRDX@29547,42Z9M@68525,COG0329@1,COG0329@2	NA|NA|NA	EM	Dihydrodipicolinate synthetase family
a28f25_00195	354242.CJJ81176_1162	1.7e-108	399.1	Epsilonproteobacteria													Epsilonproteobacteria	1MUCJ@1224,2YQJ9@29547,42VP2@68525,COG0110@1,COG0110@2	NA|NA|NA	S	Bacterial transferase hexapeptide (six repeats)
a28f25_01315	1367491.BN865_06230c	1.2e-75	289.3	Epsilonproteobacteria				ko:K03326					ko00000,ko02000	2.A.61.1			Epsilonproteobacteria	1MWBG@1224,2YNED@29547,42Q9E@68525,COG3069@1,COG3069@2	NA|NA|NA	C	C4-dicarboxylate
a28f25_00194	354242.CJJ81176_1163	2.3e-142	511.5	Epsilonproteobacteria	waaV												Epsilonproteobacteria	1N72Z@1224,2YNNI@29547,42NJA@68525,COG1216@1,COG1216@2	NA|NA|NA	S	Glycosyltransferase like family 2
a28f25_01542	192222.Cj0179	4.3e-114	417.5	Epsilonproteobacteria				ko:K03561					ko00000,ko02000	1.A.30.2.1			Epsilonproteobacteria	1NCWW@1224,2YNV7@29547,42PKF@68525,COG0811@1,COG0811@2	NA|NA|NA	U	MotA/TolQ/ExbB proton channel family
a28f25_01543	192222.Cj0180	3.8e-64	250.8	Epsilonproteobacteria				ko:K03559					ko00000,ko02000	1.A.30.2.1			Epsilonproteobacteria	1RDJZ@1224,2YNXB@29547,42RJ1@68525,COG0848@1,COG0848@2	NA|NA|NA	U	Biopolymer transport protein ExbD/TolR
a28f25_01701	537972.ABQU01000027_gene499	6e-159	567.0	Epsilonproteobacteria	fcl		1.1.1.271	ko:K02377	ko00051,ko00520,ko01100,map00051,map00520,map01100		R05692	RC01014	ko00000,ko00001,ko01000				Epsilonproteobacteria	1MUGT@1224,2YNBD@29547,42M12@68525,COG0451@1,COG0451@2	NA|NA|NA	GM	Catalyzes the two-step NADP-dependent conversion of GDP- 4-dehydro-6-deoxy-D-mannose to GDP-fucose, involving an epimerase and a reductase reaction
a28f25_01641	192222.Cj1397	2.3e-31	141.0	Epsilonproteobacteria	feoA			ko:K04758					ko00000,ko02000				Epsilonproteobacteria	1Q2PS@1224,2YQHX@29547,42W2D@68525,COG1918@1,COG1918@2	NA|NA|NA	P	FeoA
a28f25_00885	354242.CJJ81176_0471	1.2e-171	609.0	Epsilonproteobacteria				ko:K16089					ko00000,ko02000	1.B.14.1,1.B.14.10			Epsilonproteobacteria	1MUC1@1224,2YN51@29547,42NGM@68525,COG1629@1,COG4771@2	NA|NA|NA	P	receptor
a28f25_00840	192222.Cj0486	1.4e-226	792.0	Epsilonproteobacteria	fucP			ko:K02429					ko00000,ko02000	2.A.1.7			Epsilonproteobacteria	1MXDC@1224,2YMWM@29547,42PX4@68525,COG0738@1,COG0738@2	NA|NA|NA	G	Major Facilitator Superfamily
a28f25_01709	1367491.BN865_07200	2.6e-203	714.9	Bacteria													Epsilonproteobacteria	COG1208@1,COG1208@2,COG1209@1,COG1209@2	NA|NA|NA	M	Catalyzes the formation of dTDP-glucose, from dTTP and glucose 1-phosphate, as well as its pyrophosphorolysis
a28f25_01704	354242.CJJ81176_1423	3.3e-109	401.0	Epsilonproteobacteria	gmhA		5.3.1.28	ko:K03271	ko00540,ko01100,map00540,map01100	M00064	R05645,R09768,R09769	RC00434	ko00000,ko00001,ko00002,ko01000,ko01005				Epsilonproteobacteria	1NVIE@1224,2YNVS@29547,42QUT@68525,COG0279@1,COG0279@2	NA|NA|NA	G	Catalyzes the isomerization of sedoheptulose 7-phosphate in D-glycero-D-manno-heptose 7-phosphate
a28f25_01485	192222.Cj0122	1.4e-68	265.8	Epsilonproteobacteria													Epsilonproteobacteria	1QEDD@1224,2AIYB@1,2YNGE@29547,31GPM@2,42QMM@68525	NA|NA|NA
a28f25_01486	192222.Cj0122	8.3e-20	102.1	Epsilonproteobacteria													Epsilonproteobacteria	1QEDD@1224,2AIYB@1,2YNGE@29547,31GPM@2,42QMM@68525	NA|NA|NA
a28f25_00197	354242.CJJ81176_1160	9e-178	629.4	Epsilonproteobacteria				ko:K13689					ko00000,ko01000,ko01003		GT82		Epsilonproteobacteria	1PEBH@1224,2YRM4@29547,43A3A@68525,COG1083@1,COG1083@2	NA|NA|NA	M	Beta-1,4-N-acetylgalactosaminyltransferase (CgtA)
a28f25_01706	1367491.BN865_07160	3.5e-61	241.5	Proteobacteria													Epsilonproteobacteria	1R1EI@1224,28YJQ@1,2ZKDH@2	NA|NA|NA
a28f25_00599	354242.CJJ81176_0752	3.5e-154	550.8	Epsilonproteobacteria													Epsilonproteobacteria	1MYH0@1224,2YNBK@29547,42QJN@68525,COG1524@1,COG1524@2	NA|NA|NA	S	type I phosphodiesterase nucleotide pyrophosphatase
a28f25_00593	354242.CJJ81176_0758	1.1e-107	396.0	Epsilonproteobacteria													Epsilonproteobacteria	1Q4H2@1224,2BUTW@1,2YR6M@29547,32Q5F@2,42Z6G@68525	NA|NA|NA
a28f25_00707	306263.Cla_1307	1.1e-122	446.8	Epsilonproteobacteria													Epsilonproteobacteria	1NV4Y@1224,2YN6P@29547,42Q8X@68525,COG1506@1,COG1506@2	NA|NA|NA	E	no Hp match. A member of the 617 family of C.j. proteins containing homopolymeric tracts
a28f25_00291	192222.Cj1047c	7.2e-26	122.5	Epsilonproteobacteria	thiS			ko:K03154	ko04122,map04122				ko00000,ko00001				Epsilonproteobacteria	1Q27P@1224,2YQJU@29547,42V40@68525,COG2104@1,COG2104@2	NA|NA|NA	H	Thiamine biosynthesis protein
a28f25_00764	1244083.CSUNSWCD_1239	1.4e-42	179.5	Epsilonproteobacteria													Epsilonproteobacteria	1R4VH@1224,2YRIV@29547,42YJU@68525,COG4735@1,COG4735@2	NA|NA|NA	S	protein conserved in bacteria
a28f25_00763	1408310.JHUW01000007_gene491	6.8e-12	75.9	Bacteroidia													Epsilonproteobacteria	2FXUW@200643,4P5UD@976,COG4735@1,COG4735@2	NA|NA|NA	S	Ubiquinol-cytochrome C chaperone
a28f25_00368	192222.Cj0967	2.2e-120	438.3	Epsilonproteobacteria													Epsilonproteobacteria	1Q4H2@1224,2BUTW@1,2YR6M@29547,32Q5F@2,42Z6G@68525	NA|NA|NA
a28f25_00585	192222.Cj0753c	1.1e-84	319.7	Epsilonproteobacteria				ko:K03832					ko00000,ko02000	2.C.1.1			Epsilonproteobacteria	1NDQZ@1224,2YP2X@29547,42VIY@68525,COG0810@1,COG0810@2	NA|NA|NA	M	Interacts with outer membrane receptor proteins that carry out high-affinity binding and energy dependent uptake into the periplasmic space of specific substrates. It could act to transduce energy from the cytoplasmic membrane to specific energy- requiring processes in the outer membrane, resulting in the release into the periplasm of ligands bound by these outer membrane proteins
a28f25_00586	1163745.HCD_01015	6.2e-37	160.2	delta/epsilon subdivisions													Epsilonproteobacteria	1MUU0@1224,42U0V@68525,COG0675@1,COG0675@2	NA|NA|NA	L	COG0675 Transposase and inactivated derivatives
a28f25_01286	683083.C414_000020003	1.3e-65	255.8	Epsilonproteobacteria													Epsilonproteobacteria	1RH1V@1224,2YPR3@29547,42SSF@68525,COG1917@1,COG1917@2	NA|NA|NA	S	Cupin domain
a28f25_00034	192222.Cj1306c	2.3e-108	398.3	Epsilonproteobacteria													Epsilonproteobacteria	1NV4Y@1224,2YN5F@29547,42N7G@68525,COG1506@1,COG1506@2	NA|NA|NA	E	no Hp match. A member of the 617 family of C.j. proteins containing homopolymeric tracts
a28f25_00035	192222.Cj1306c	5.8e-117	426.8	Epsilonproteobacteria													Epsilonproteobacteria	1NV4Y@1224,2YN5F@29547,42N7G@68525,COG1506@1,COG1506@2	NA|NA|NA	E	no Hp match. A member of the 617 family of C.j. proteins containing homopolymeric tracts
a28f25_01383	192222.Cj1456c	4.2e-32	143.3	Epsilonproteobacteria													Epsilonproteobacteria	1Q6PM@1224,2BVZI@1,2YSSQ@29547,2ZZD7@2,433IC@68525	NA|NA|NA
a28f25_00906	192222.Cj0022c	1.6e-157	562.0	Epsilonproteobacteria	sfhB		5.4.99.23	ko:K06180					ko00000,ko01000,ko03009				Epsilonproteobacteria	1MVJ5@1224,2YMNI@29547,42MDF@68525,COG0564@1,COG0564@2	NA|NA|NA	J	Pseudouridine synthase
a28f25_01239	192222.Cj0305c	9.1e-107	392.9	Epsilonproteobacteria			3.1.1.85	ko:K09789	ko00780,ko01100,map00780,map01100	M00572	R09725	RC00460,RC00461	ko00000,ko00001,ko00002,ko01000				Epsilonproteobacteria	1R3YT@1224,2YP4J@29547,42RXG@68525,COG2830@1,COG2830@2	NA|NA|NA	S	Protein of unknown function (DUF452)
a28f25_01400	306263.Cla_1457	0.0	1826.2	Epsilonproteobacteria													Epsilonproteobacteria	1MVG5@1224,2YN2S@29547,42PJ2@68525,COG0827@1,COG0827@2,COG1002@1,COG1002@2	NA|NA|NA	LV	TaqI-like C-terminal specificity domain
a28f25_01436	354242.CJJ81176_0109	5.1e-47	193.4	Epsilonproteobacteria				ko:K07216					ko00000				Epsilonproteobacteria	1N8CP@1224,2YQG2@29547,42NR3@68525,COG2703@1,COG2703@2	NA|NA|NA	P	Hemerythrin HHE cation binding domain
a28f25_00591	192222.Cj0737	3e-157	562.4	Epsilonproteobacteria													Epsilonproteobacteria	1MXIP@1224,2YQSP@29547,42WVY@68525,COG3210@1,COG3210@2	NA|NA|NA	U	haemagglutination activity domain
a28f25_00015	192222.Cj1325	2.4e-43	181.0	Epsilonproteobacteria													Epsilonproteobacteria	1QE88@1224,2YPD0@29547,42S4M@68525,COG0500@1,COG0500@2	NA|NA|NA	Q	identified by Glimmer3 with a raw score of
a28f25_00029	354242.CJJ81176_1327	3.2e-188	664.5	Epsilonproteobacteria													Epsilonproteobacteria	1NV4Y@1224,2YN5F@29547,42N7G@68525,COG1506@1,COG1506@2	NA|NA|NA	E	no Hp match. A member of the 617 family of C.j. proteins containing homopolymeric tracts
a28f25_00200	354242.CJJ81176_1157	1.2e-155	555.8	Epsilonproteobacteria													Epsilonproteobacteria	1N3W4@1224,2CBTA@1,2YR8X@29547,32RU0@2,42Y79@68525	NA|NA|NA	G	Alpha-2,3-sialyltransferase (CST-I)
a28f25_01533	354242.CJJ81176_0206	7.9e-37	159.1	Bacteria													Epsilonproteobacteria	COG0500@1,COG0500@2	NA|NA|NA	Q	methyltransferase activity
a28f25_00592	354242.CJJ81176_0759	0.0	1234.2	Epsilonproteobacteria													Epsilonproteobacteria	1Q4H2@1224,2BUTW@1,2YR6M@29547,32Q5F@2,42Z6G@68525	NA|NA|NA
a28f25_00595	354242.CJJ81176_0756	9.5e-115	419.5	Epsilonproteobacteria													Epsilonproteobacteria	1RA1A@1224,2YPX4@29547,42TQ7@68525,COG0560@1,COG0560@2	NA|NA|NA	E	HAD-superfamily subfamily IB hydrolase
a28f25_00597	354242.CJJ81176_0754	6.1e-132	476.9	Epsilonproteobacteria				ko:K02053	ko02024,map02024	M00193			ko00000,ko00001,ko00002,ko02000	3.A.1.11			Epsilonproteobacteria	1MV4A@1224,2YNEJ@29547,42PM7@68525,COG1177@1,COG1177@2	NA|NA|NA	P	ABC transporter permease
a28f25_00598	354242.CJJ81176_0753	7.8e-141	506.5	Epsilonproteobacteria				ko:K02054	ko02024,map02024	M00193			ko00000,ko00001,ko00002,ko02000	3.A.1.11			Epsilonproteobacteria	1NF20@1224,2YNE4@29547,42PD5@68525,COG4132@1,COG4132@2	NA|NA|NA	P	ABC transporter permease
a28f25_00601	354242.CJJ81176_0750	1.9e-197	694.9	Epsilonproteobacteria				ko:K02055	ko02024,map02024	M00193			ko00000,ko00001,ko00002,ko02000	3.A.1.11			Epsilonproteobacteria	1Q13Q@1224,2YNG8@29547,42NKP@68525,COG1840@1,COG1840@2	NA|NA|NA	P	Bacterial extracellular solute-binding protein
a28f25_00661	192222.Cj0668	7e-71	273.1	Epsilonproteobacteria	tsaE			ko:K06925					ko00000,ko03016				Epsilonproteobacteria	1Q97W@1224,2YPKI@29547,42TIG@68525,COG0802@1,COG0802@2	NA|NA|NA	S	ATPase or kinase
a28f25_00854	192222.Cj0472	5.5e-20	102.8	Epsilonproteobacteria	secE			ko:K03073	ko02024,ko03060,ko03070,map02024,map03060,map03070	M00335			ko00000,ko00001,ko00002,ko02044	3.A.5.1,3.A.5.2			Epsilonproteobacteria	1N8YN@1224,2YQ7E@29547,42VP0@68525,COG0690@1,COG0690@2	NA|NA|NA	U	Essential subunit of the Sec protein translocation channel SecYEG. Clamps together the 2 halves of SecY. May contact the channel plug during translocation
a28f25_00759	192222.Cj0569	1.8e-164	585.5	Proteobacteria													Epsilonproteobacteria	1R6ZA@1224,28IDW@1,2Z8G1@2	NA|NA|NA
a28f25_00762	1055815.AYYA01000032_gene396	7.2e-09	68.2	Gammaproteobacteria													Epsilonproteobacteria	1RAG2@1224,1S2V5@1236,COG4103@1,COG4103@2	NA|NA|NA	S	Tellurite resistance protein TerB
a28f25_00204	683083.C414_000240111	1.9e-265	921.4	Epsilonproteobacteria													Epsilonproteobacteria	1QU2Q@1224,2YN4Y@29547,43BK5@68525,COG1215@1,COG1215@2,COG1216@1,COG1216@2	NA|NA|NA	M	glycosyl transferase
a28f25_00282	192222.Cj1056c	4.5e-143	513.8	Epsilonproteobacteria			3.5.5.1	ko:K01501	ko00380,ko00460,ko00627,ko00643,ko00910,ko01120,map00380,map00460,map00627,map00643,map00910,map01120		R00540,R01887,R03093,R03542,R05591,R07855	RC00315,RC00325,RC00617,RC00959,RC02811	ko00000,ko00001,ko01000				Epsilonproteobacteria	1QBMA@1224,2YMD1@29547,42PD8@68525,COG0388@1,COG0388@2	NA|NA|NA	S	hydrolase
a28f25_00435	192222.Cj0909	9.4e-71	272.7	Epsilonproteobacteria				ko:K09796					ko00000,ko03110				Epsilonproteobacteria	1MZ3M@1224,2YPS9@29547,42TJB@68525,COG2847@1,COG2847@2	NA|NA|NA	S	hmm pf04314
a28f25_01287	537970.HCAN_0465	1.1e-66	260.0	Epsilonproteobacteria			4.1.1.44	ko:K01607	ko00362,ko01100,ko01120,ko01220,map00362,map01100,map01120,map01220		R03470	RC00938	ko00000,ko00001,ko01000				Epsilonproteobacteria	1PEP4@1224,2YPAX@29547,42RP1@68525,COG0599@1,COG0599@2	NA|NA|NA	S	Carboxymuconolactone decarboxylase
a28f25_01290	360107.CHAB381_1403	2.5e-123	448.7	Epsilonproteobacteria													Epsilonproteobacteria	1MV69@1224,2YMTV@29547,42MWV@68525,COG3177@1,COG3177@2	NA|NA|NA	S	Fic/DOC family N-terminal
a28f25_01291	1367491.BN865_05940c	3.8e-64	252.3	Epsilonproteobacteria			3.1.21.3	ko:K01154					ko00000,ko01000,ko02048				Epsilonproteobacteria	1R4KU@1224,2YPNG@29547,42SK0@68525,COG0732@1,COG0732@2	NA|NA|NA	V	COG0732 Restriction endonuclease S subunits
a28f25_01292	1408442.JADE01000005_gene1088	1.2e-89	337.4	Epsilonproteobacteria													Epsilonproteobacteria	1NRBC@1224,2YQVW@29547,42VMR@68525,COG1479@1,COG1479@2	NA|NA|NA	S	Protein of unknown function DUF262
a28f25_01658	192222.Cj1376	1.3e-66	258.8	Epsilonproteobacteria													Epsilonproteobacteria	1R54Q@1224,2YT8J@29547,43BHT@68525,COG2819@1,COG2819@2	NA|NA|NA	S	Putative esterase
a28f25_01669	192222.Cj1365c	0.0	2060.0	Epsilonproteobacteria													Epsilonproteobacteria	1N95G@1224,2YMMD@29547,42PXC@68525,COG1404@1,COG1404@2,COG4625@1,COG4625@2	NA|NA|NA	O	serine protease
a28f25_01120	192222.Cj0424	6.6e-60	237.3	Epsilonproteobacteria													Epsilonproteobacteria	1MZCG@1224,2YQY0@29547,42XCP@68525,COG2849@1,COG2849@2	NA|NA|NA	S	MORN repeat variant
a28f25_01121	700598.Niako_1372	1.8e-07	61.6	Bacteria													Epsilonproteobacteria	2CIZN@1,33BAP@2	NA|NA|NA	S	Superinfection immunity protein
a28f25_01122	192222.Cj0422c	5.6e-32	142.9	Epsilonproteobacteria													Epsilonproteobacteria	1PD29@1224,2BQJF@1,2YQAQ@29547,32JFD@2,42WIH@68525	NA|NA|NA
a28f25_01503	354242.CJJ81176_0174	1e-157	563.5	Epsilonproteobacteria				ko:K07452					ko00000,ko01000,ko02048				Epsilonproteobacteria	1MYQM@1224,2YNP7@29547,42PCZ@68525,COG1401@1,COG1401@2	NA|NA|NA	L	AAA domain (dynein-related subfamily)
a28f25_01544	192222.Cj0181	7.5e-111	406.8	Epsilonproteobacteria	tonB1			ko:K03832					ko00000,ko02000	2.C.1.1			Epsilonproteobacteria	1Q56B@1224,2YNES@29547,42QH6@68525,COG0810@1,COG0810@2	NA|NA|NA	M	TonB C terminal
a28f25_01541	192222.Cj0178	0.0	1525.4	Epsilonproteobacteria				ko:K16087					ko00000,ko02000	1.B.14.2			Epsilonproteobacteria	1MWH0@1224,2YNIQ@29547,42MRI@68525,COG1629@1,COG1629@2,COG4206@1,COG4206@2	NA|NA|NA	P	TonB dependent receptor
a28f25_01540	192222.Cj0177	3.1e-153	547.7	Epsilonproteobacteria													Epsilonproteobacteria	1R5UH@1224,2YNQZ@29547,42PS6@68525,COG3016@1,COG3016@2	NA|NA|NA	S	Haem-binding uptake, Tiki superfamily, ChaN
a28f25_00048	192222.Cj1295	6.5e-22	109.4	Epsilonproteobacteria													Epsilonproteobacteria	1NDWT@1224,2YMYV@29547,42PN9@68525,COG4310@1,COG4310@2	NA|NA|NA	Q	Domain of unknown function (DUF4910)
a28f25_00089	192222.Cj1255	8.9e-30	135.6	Epsilonproteobacteria			5.3.2.6	ko:K01821	ko00362,ko00621,ko00622,ko01100,ko01120,ko01220,map00362,map00621,map00622,map01100,map01120,map01220	M00569	R03966,R05389	RC01040,RC01355	ko00000,ko00001,ko00002,ko01000				Epsilonproteobacteria	1N6WW@1224,2YQ6X@29547,42V9V@68525,COG1942@1,COG1942@2	NA|NA|NA	G	Belongs to the 4-oxalocrotonate tautomerase family
a28f25_00090	354242.CJJ81176_1270	6.3e-87	326.6	Epsilonproteobacteria	mug												Epsilonproteobacteria	1REPV@1224,2YPP8@29547,42SIJ@68525,COG3663@1,COG3663@2	NA|NA|NA	L	G T U mismatch-specific DNA glycosylase
a28f25_00173	354242.CJJ81176_1185	6.6e-225	786.6	Epsilonproteobacteria													Epsilonproteobacteria	1NH3V@1224,2BYEY@1,2YNM5@29547,33IGY@2,42M8W@68525	NA|NA|NA	S	Protein of unknown function (DUF3373)
a28f25_00201	192222.Cj1139c	9e-79	300.4	Epsilonproteobacteria													Epsilonproteobacteria	1QWU3@1224,2YPRT@29547,42SMA@68525,COG1216@1,COG1216@2	NA|NA|NA	S	Glycosyltransferase like family 2
a28f25_00202	354242.CJJ81176_1154	4.8e-95	354.8	Epsilonproteobacteria													Epsilonproteobacteria	1Q4SH@1224,2YRQD@29547,42ZSD@68525,COG1083@1,COG1083@2	NA|NA|NA	M	Beta-1,4-N-acetylgalactosaminyltransferase (CgtA)
a28f25_00203	354242.CJJ81176_1153	2.5e-201	708.0	Bacteria													Epsilonproteobacteria	COG0463@1,COG0463@2	NA|NA|NA	M	Glycosyl transferase, family 2
a28f25_00283	354242.CJJ81176_1075	0.0	1224.5	Epsilonproteobacteria													Epsilonproteobacteria	1MVCM@1224,2YMVW@29547,42Q3N@68525,COG1368@1,COG1368@2	NA|NA|NA	M	Sulfatase
a28f25_00287	192222.Cj1051c	0.0	2066.6	Epsilonproteobacteria			3.1.21.3	ko:K01154					ko00000,ko01000,ko02048				Epsilonproteobacteria	1R74K@1224,2YN5X@29547,42Q92@68525,COG0286@1,COG0286@2,COG0732@1,COG0732@2	NA|NA|NA	V	restriction
a28f25_00365	306263.Cla_1530	5.6e-12	78.2	Epsilonproteobacteria													Epsilonproteobacteria	1MXIP@1224,2YQSP@29547,42WVY@68525,COG3210@1,COG3210@2	NA|NA|NA	U	haemagglutination activity domain
a28f25_00366	306263.Cla_1530	2.8e-20	106.3	Epsilonproteobacteria													Epsilonproteobacteria	1MXIP@1224,2YQSP@29547,42WVY@68525,COG3210@1,COG3210@2	NA|NA|NA	U	haemagglutination activity domain
a28f25_00367	306263.Cla_1530	1.8e-46	193.0	Epsilonproteobacteria													Epsilonproteobacteria	1MXIP@1224,2YQSP@29547,42WVY@68525,COG3210@1,COG3210@2	NA|NA|NA	U	haemagglutination activity domain
a28f25_00369	192222.Cj0967	1.8e-63	248.4	Epsilonproteobacteria													Epsilonproteobacteria	1Q4H2@1224,2BUTW@1,2YR6M@29547,32Q5F@2,42Z6G@68525	NA|NA|NA
a28f25_00518	192222.Cj0818	3.4e-35	153.7	Epsilonproteobacteria													Epsilonproteobacteria	1Q609@1224,2AK1V@1,2YSWN@29547,31ARG@2,43268@68525	NA|NA|NA
a28f25_00520	354242.CJJ81176_0835	6.1e-185	653.7	Epsilonproteobacteria													Epsilonproteobacteria	1Q9T8@1224,2A5ZX@1,2YMU5@29547,30US6@2,42N02@68525	NA|NA|NA	S	Annotation was generated automatically without manual curation
a28f25_00540	192222.Cj0794	9.5e-207	726.1	Epsilonproteobacteria													Epsilonproteobacteria	1Q9T8@1224,2A5ZX@1,2YMU5@29547,30US6@2,42N02@68525	NA|NA|NA	S	Annotation was generated automatically without manual curation
a28f25_00576	354242.CJJ81176_0780	0.0	1699.9	Epsilonproteobacteria			3.1.21.3	ko:K01153					ko00000,ko01000,ko02048				Epsilonproteobacteria	1MU96@1224,2YMGE@29547,42MDY@68525,COG0610@1,COG0610@2	NA|NA|NA	L	COG0610 Type I site-specific restriction-modification system R (restriction) subunit and related
a28f25_00577	354242.CJJ81176_0779	1.4e-186	658.7	Epsilonproteobacteria													Epsilonproteobacteria	1R7KB@1224,29A35@1,2YRB7@29547,2ZX4F@2,42TFB@68525	NA|NA|NA	S	Domain of unknown function (DUF4917)
a28f25_00578	354242.CJJ81176_0778	4.5e-107	394.0	Epsilonproteobacteria													Epsilonproteobacteria	1RAPV@1224,28TYB@1,2YQHC@29547,2ZG4Y@2,42WAK@68525	NA|NA|NA	S	Domain of unknown function (DUF4145)
a28f25_00579	354242.CJJ81176_0777	1.3e-227	795.4	Epsilonproteobacteria			3.1.21.3	ko:K01154					ko00000,ko01000,ko02048				Epsilonproteobacteria	1Q4FB@1224,2YP02@29547,42R35@68525,COG0732@1,COG0732@2	NA|NA|NA	V	DNA specificity
a28f25_00580	354242.CJJ81176_0776	0.0	1264.2	Epsilonproteobacteria			2.1.1.72	ko:K03427					ko00000,ko01000,ko02048				Epsilonproteobacteria	1MW3A@1224,2YMM6@29547,42MUF@68525,COG0286@1,COG0286@2	NA|NA|NA	V	type I restriction-modification system
a28f25_00588	1367491.BN865_12640	8.6e-43	179.5	Epsilonproteobacteria													Epsilonproteobacteria	1MWEC@1224,2YNTF@29547,42N70@68525,COG2831@1,COG2831@2	NA|NA|NA	U	Haemolysin secretion/activation protein ShlB/FhaC/HecB
a28f25_00749	306264.CUP0667	5.2e-80	305.4	Epsilonproteobacteria													Epsilonproteobacteria	1QV6I@1224,2YPH2@29547,42SDT@68525,COG1216@1,COG1216@2	NA|NA|NA	S	Glycosyl transferase, family 2
a28f25_00807	192222.Cj0522	2.2e-63	248.4	Epsilonproteobacteria				ko:K03324					ko00000,ko02000	2.A.58.2			Epsilonproteobacteria	1MUDE@1224,2YN4S@29547,42PW9@68525,COG1283@1,COG1283@2	NA|NA|NA	P	Na Pi-cotransporter
a28f25_00839	192222.Cj0487	2.6e-130	471.5	Bacteria													Epsilonproteobacteria	COG3618@1,COG3618@2	NA|NA|NA	H	amidohydrolase
a28f25_00920	192222.Cj0008	0.0	1186.0	Epsilonproteobacteria													Epsilonproteobacteria	1R5X1@1224,2YR87@29547,42PXR@68525,COG1479@1,COG1479@2,COG3472@1,COG3472@2	NA|NA|NA	S	Protein of unknown function DUF262
a28f25_00929	354242.CJJ81176_0025	0.0	1328.9	Epsilonproteobacteria	flgE	GO:0005575,GO:0005623,GO:0009288,GO:0009425,GO:0042995,GO:0043226,GO:0043228,GO:0044422,GO:0044461,GO:0044463,GO:0044464		ko:K02390	ko02040,map02040				ko00000,ko00001,ko02035				Epsilonproteobacteria	1MU5J@1224,2YN81@29547,42NGP@68525,COG1749@1,COG1749@2	NA|NA|NA	N	Flagellar hook protein flgE
a28f25_00932	354242.CJJ81176_0021	5.8e-106	390.2	Epsilonproteobacteria													Epsilonproteobacteria	1NSCZ@1224,2YNVQ@29547,42QQ9@68525,COG0492@1,COG0492@2	NA|NA|NA	O	Pyridine nucleotide-disulphide oxidoreductase
a28f25_00942	537970.HCAN_0528	7.3e-132	477.2	Epsilonproteobacteria													Epsilonproteobacteria	1R42B@1224,2YTNE@29547,42S4D@68525,COG0732@1,COG0732@2	NA|NA|NA	V	Type I restriction modification DNA specificity domain
a28f25_00943	1123311.KB904457_gene664	2.6e-208	731.1	Firmicutes													Epsilonproteobacteria	1TRWU@1239,COG1131@1,COG1131@2	NA|NA|NA	V	Anti-codon nuclease
a28f25_00944	1123311.KB904457_gene665	0.0	1097.4	Bacilli													Epsilonproteobacteria	1TPGZ@1239,4HA1J@91061,COG0286@1,COG0286@2	NA|NA|NA	V	type I restriction-modification system
a28f25_00946	983328.AFGH01000026_gene528	1.8e-64	253.1	Epsilonproteobacteria													Epsilonproteobacteria	1QZ21@1224,2YTBS@29547,43CE7@68525,COG0305@1,COG0305@2	NA|NA|NA	L	AAA domain
a28f25_00988	192222.Cj1679	2.9e-53	214.2	Epsilonproteobacteria													Epsilonproteobacteria	1MUZK@1224,2YPIQ@29547,42T06@68525,COG0457@1,COG0457@2,COG0859@1,COG0859@2	NA|NA|NA	M	Tetratricopeptide repeat
a28f25_00989	192222.Cj1679	5.6e-272	943.0	Epsilonproteobacteria													Epsilonproteobacteria	1MUZK@1224,2YPIQ@29547,42T06@68525,COG0457@1,COG0457@2,COG0859@1,COG0859@2	NA|NA|NA	M	Tetratricopeptide repeat
a28f25_00990	192222.Cj1677	0.0	1248.4	Bacteria													Epsilonproteobacteria	COG3210@1,COG3210@2	NA|NA|NA	U	domain, Protein
a28f25_00991	192222.Cj1677	2e-67	262.3	Bacteria													Epsilonproteobacteria	COG3210@1,COG3210@2	NA|NA|NA	U	domain, Protein
a28f25_01074	192222.Cj1602	1.9e-175	621.7	Epsilonproteobacteria				ko:K09805					ko00000				Epsilonproteobacteria	1R6W9@1224,2YNTK@29547,42QN3@68525,COG2958@1,COG2958@2	NA|NA|NA	S	protein conserved in bacteria
a28f25_01090	192222.Cj1585c	7.8e-24	115.5	Epsilonproteobacteria	dld			ko:K18930					ko00000				Epsilonproteobacteria	1MU6Y@1224,2YN4K@29547,42M5I@68525,COG0247@1,COG0247@2,COG0277@1,COG0277@2,COG1150@1,COG1150@2	NA|NA|NA	C	D-lactate dehydrogenase
a28f25_01091	192222.Cj1585c	9.2e-167	592.8	Epsilonproteobacteria	dld			ko:K18930					ko00000				Epsilonproteobacteria	1MU6Y@1224,2YN4K@29547,42M5I@68525,COG0247@1,COG0247@2,COG0277@1,COG0277@2,COG1150@1,COG1150@2	NA|NA|NA	C	D-lactate dehydrogenase
a28f25_01092	192222.Cj1585c	7.2e-302	1042.3	Epsilonproteobacteria	dld			ko:K18930					ko00000				Epsilonproteobacteria	1MU6Y@1224,2YN4K@29547,42M5I@68525,COG0247@1,COG0247@2,COG0277@1,COG0277@2,COG1150@1,COG1150@2	NA|NA|NA	C	D-lactate dehydrogenase
a28f25_01127	354242.CJJ81176_0440	1.8e-13	81.6	Epsilonproteobacteria	Cj0417												Epsilonproteobacteria	1QE93@1224,2AV9P@1,2YSW0@29547,31M0Q@2,432SI@68525	NA|NA|NA
a28f25_01128	1121267.JHZL01000010_gene372	5.4e-84	317.0	Epsilonproteobacteria													Epsilonproteobacteria	1QEDD@1224,2AIYB@1,2YNGE@29547,31GPM@2,42QMM@68525	NA|NA|NA
a28f25_01204	192222.Cj0339	1.6e-18	98.2	Epsilonproteobacteria				ko:K08173					ko00000,ko02000	2.A.1.6			Epsilonproteobacteria	1MU46@1224,2YTMB@29547,42QW3@68525,COG0477@1,COG0477@2	NA|NA|NA	P	MFS/sugar transport protein
a28f25_01245	192222.Cj0299	9.4e-141	506.1	Epsilonproteobacteria			3.5.2.6	ko:K17838,ko:K19210,ko:K22333,ko:K22334	ko01501,map01501		R06363	RC01499	br01600,ko00000,ko00001,ko01000,ko01504				Epsilonproteobacteria	1NWXE@1224,2YNVP@29547,42QWH@68525,COG2602@1,COG2602@2	NA|NA|NA	V	Penicillin binding protein transpeptidase domain
a28f25_01252	1367491.BN865_01310	1.2e-29	136.0	Epsilonproteobacteria				ko:K02445,ko:K11382	ko02020,map02020				ko00000,ko00001,ko02000	2.A.1.4.2,2.A.1.4.3			Epsilonproteobacteria	1MX4V@1224,2YP96@29547,42QEQ@68525,COG2271@1,COG2271@2	NA|NA|NA	G	Catalyzes the uptake of glycerol-3-phosphate into the cell with the simultaneous export of inorganic phosphate from the cell
a28f25_01283	1367491.BN865_05890c	5.3e-50	203.4	Epsilonproteobacteria	arsR			ko:K03892					ko00000,ko03000				Epsilonproteobacteria	1MZT1@1224,2YPSD@29547,42U0X@68525,COG0640@1,COG0640@2	NA|NA|NA	K	Transcriptional regulator
a28f25_01284	1367491.BN865_05900c	3.3e-105	388.3	Epsilonproteobacteria				ko:K07089					ko00000				Epsilonproteobacteria	1MUN8@1224,2YN61@29547,42MF8@68525,COG0701@1,COG0701@2	NA|NA|NA	S	permease
a28f25_01293	306263.Cla_0344	0.0	1331.6	Epsilonproteobacteria	hsdR		3.1.21.3	ko:K01153					ko00000,ko01000,ko02048				Epsilonproteobacteria	1QTS7@1224,2YMST@29547,42MXU@68525,COG4096@1,COG4096@2	NA|NA|NA	L	COGs COG4096 Type I site-specific restriction-modification system R (restriction) subunit and related helicase
a28f25_01316	1367491.BN865_06230c	7.6e-32	142.9	Epsilonproteobacteria				ko:K03326					ko00000,ko02000	2.A.61.1			Epsilonproteobacteria	1MWBG@1224,2YNED@29547,42Q9E@68525,COG3069@1,COG3069@2	NA|NA|NA	C	C4-dicarboxylate
a28f25_01396	192222.Cj1442c	5.1e-290	1003.0	Epsilonproteobacteria													Epsilonproteobacteria	1R615@1224,2YNMN@29547,42QGC@68525,COG4092@1,COG4092@2	NA|NA|NA	M	N-terminal domain of galactosyltransferase
a28f25_01397	1367491.BN865_06850c	5.2e-265	920.6	Epsilonproteobacteria													Epsilonproteobacteria	1MU66@1224,2YMXQ@29547,42NYK@68525,COG0463@1,COG0463@2,COG1887@1,COG1887@2	NA|NA|NA	M	CDP-Glycerol:Poly(glycerophosphate) glycerophosphotransferase
a28f25_01398	192222.Cj1422c	2.3e-28	133.3	Epsilonproteobacteria													Epsilonproteobacteria	1QAMS@1224,2YMA4@29547,42NWI@68525,COG1216@1,COG1216@2	NA|NA|NA	S	Protein of unknown function (DUF2972)
a28f25_01401	1242969.ATCC51562_774	2.7e-09	71.2	Epsilonproteobacteria													Epsilonproteobacteria	1NCWB@1224,2YPY2@29547,42U7X@68525,COG1357@1,COG1357@2	NA|NA|NA	S	PFAM Pentapeptide repeats (8 copies)
a28f25_00371	192222.Cj0967	5.4e-101	373.6	Epsilonproteobacteria													Epsilonproteobacteria	1Q4H2@1224,2BUTW@1,2YR6M@29547,32Q5F@2,42Z6G@68525	NA|NA|NA
a28f25_00370	192222.Cj0967	2.2e-41	174.5	Epsilonproteobacteria													Epsilonproteobacteria	1Q4H2@1224,2BUTW@1,2YR6M@29547,32Q5F@2,42Z6G@68525	NA|NA|NA
a28f25_01414	1121267.JHZL01000007_gene841	4.8e-16	90.5	Bacteria													Epsilonproteobacteria	COG0471@1,COG0471@2	NA|NA|NA	P	metal ion transport
a28f25_01420	192222.Cj0055c	1.8e-126	458.8	Epsilonproteobacteria													Epsilonproteobacteria	1Q2MY@1224,2AIYB@1,2YQJ4@29547,319G1@2,42VYZ@68525	NA|NA|NA
a28f25_01421	192222.Cj0056c	9.5e-76	289.3	Epsilonproteobacteria													Epsilonproteobacteria	1Q2VQ@1224,2AJ0E@1,2YQAN@29547,319IF@2,42WBH@68525	NA|NA|NA
a28f25_01534	192222.Cj0170	1.9e-64	251.5	Epsilonproteobacteria													Epsilonproteobacteria	1QE88@1224,2YPD0@29547,42S4M@68525,COG0500@1,COG0500@2	NA|NA|NA	Q	identified by Glimmer3 with a raw score of
a28f25_01601	192222.Cj0246c	3.9e-68	264.2	Epsilonproteobacteria													Epsilonproteobacteria	1MVUZ@1224,2YM9R@29547,42MYH@68525,COG0840@1,COG0840@2,COG3287@1,COG3287@2	NA|NA|NA	NT	FIST N domain
a28f25_01617	1548153.LR59_13295	9.9e-139	500.0	Epsilonproteobacteria													Epsilonproteobacteria	1QAMS@1224,2YMA4@29547,42NWI@68525,COG1216@1,COG1216@2	NA|NA|NA	S	Protein of unknown function (DUF2972)
a28f25_01624	192222.Cj1414c	0.0	1315.1	Epsilonproteobacteria	kpsC			ko:K07266					ko00000				Epsilonproteobacteria	1MW0T@1224,2YN4A@29547,42PXV@68525,COG3563@1,COG3563@2	NA|NA|NA	M	polysaccharide export protein KPSC
a28f25_01699	192222.Cj1440c	3.8e-94	353.6	Epsilonproteobacteria													Epsilonproteobacteria	1N8QE@1224,2YPF8@29547,42SKS@68525,COG0463@1,COG0463@2	NA|NA|NA	M	Involved in cell wall biogenesis
a28f25_01708	1367491.BN865_07190	1.1e-71	276.6	Bacteria													Epsilonproteobacteria	COG3347@1,COG3347@2	NA|NA|NA	IQ	Class II Aldolase and Adducin N-terminal domain
a28f25_01703	192222.Cj1425c	7.2e-189	666.4	Epsilonproteobacteria			2.7.1.168	ko:K07031	ko00540,map00540		R09770	RC00002,RC00078	ko00000,ko00001,ko01000				Epsilonproteobacteria	1QWU7@1224,2YN5I@29547,42QI3@68525,COG2605@1,COG2605@2	NA|NA|NA	S	GHMP kinases C terminal
a28f25_01705	354242.CJJ81176_1422	2e-110	405.2	Epsilonproteobacteria			2.7.7.71	ko:K15669	ko00540,map00540		R09772	RC00002	ko00000,ko00001,ko01000				Epsilonproteobacteria	1MUYJ@1224,2YNSH@29547,42PGT@68525,COG1208@1,COG1208@2	NA|NA|NA	JM	Nucleotidyl transferase
a28f25_00583	192222.Cj0757	1.1e-144	519.2	Epsilonproteobacteria	hrcA			ko:K03705					ko00000,ko03000				Epsilonproteobacteria	1PIAE@1224,2YMP1@29547,42MUC@68525,COG1420@1,COG1420@2	NA|NA|NA	K	Heat-inducible transcription repressor HrcA
a28f25_00941	1123311.KB904457_gene662	0.0	1903.3	Bacilli													Epsilonproteobacteria	1TP7S@1239,4HB5A@91061,COG0610@1,COG0610@2	NA|NA|NA	L	Subunit R is required for both nuclease and ATPase activities, but not for modification
a28f25_00363	192222.Cj0975	6.3e-280	969.5	Epsilonproteobacteria													Epsilonproteobacteria	1MWEC@1224,2YNTF@29547,42N70@68525,COG2831@1,COG2831@2	NA|NA|NA	U	Haemolysin secretion/activation protein ShlB/FhaC/HecB
a28f25_00949	983328.AFGH01000027_gene685	2.6e-116	425.6	Epsilonproteobacteria													Epsilonproteobacteria	1MU23@1224,2YMDW@29547,42N7I@68525,COG0582@1,COG0582@2	NA|NA|NA	L	Belongs to the 'phage' integrase family
a28f25_00846	192222.Cj0480c	2e-127	461.8	Epsilonproteobacteria													Epsilonproteobacteria	1R9GJ@1224,2YPSZ@29547,42URK@68525,COG1414@1,COG1414@2	NA|NA|NA	K	Transcriptional regulator
a28f25_00199	354242.CJJ81176_1158	1.3e-190	672.2	Epsilonproteobacteria			2.5.1.56,3.2.1.183	ko:K01654,ko:K08068	ko00520,ko01100,map00520,map01100		R01804,R04435	RC00159	ko00000,ko00001,ko01000				Epsilonproteobacteria	1MWG3@1224,2YNC9@29547,42MK3@68525,COG2089@1,COG2089@2	NA|NA|NA	M	sialic acid synthase
a28f25_00931	192222.Cj1726c	6.2e-165	586.6	Epsilonproteobacteria	metA		2.3.1.46	ko:K00651	ko00270,ko00920,ko01100,ko01110,ko01230,map00270,map00920,map01100,map01110,map01230	M00017	R01777	RC00004,RC00041	ko00000,ko00001,ko00002,ko01000				Epsilonproteobacteria	1MV64@1224,2YNBT@29547,42M9B@68525,COG1897@1,COG1897@2	NA|NA|NA	E	Transfers an acetyl group from acetyl-CoA to L- homoserine, forming acetyl-L-homoserine
a28f25_00930	192222.Cj1727c	8e-238	829.3	Epsilonproteobacteria	metY		2.5.1.49	ko:K01740	ko00270,ko01100,map00270,map01100		R01287,R04859	RC00020,RC02821,RC02848	ko00000,ko00001,ko01000				Epsilonproteobacteria	1NQME@1224,2YMSV@29547,43DRR@68525,COG2873@1,COG2873@2	NA|NA|NA	E	o-acetylhomoserine
a28f25_01241	192222.Cj0303c	7.7e-132	476.5	Epsilonproteobacteria	modA			ko:K02020	ko02010,map02010	M00189			ko00000,ko00001,ko00002,ko02000	3.A.1.8			Epsilonproteobacteria	1MVNA@1224,2YNG3@29547,42QWE@68525,COG0725@1,COG0725@2	NA|NA|NA	P	ABC transporter, periplasmic molybdate-binding protein
a28f25_00196	354242.CJJ81176_1161	5.1e-119	433.7	Epsilonproteobacteria			2.7.7.82	ko:K18431	ko00520,map00520		R10182	RC00152	ko00000,ko00001,ko01000				Epsilonproteobacteria	1QACI@1224,2YP8B@29547,42RJA@68525,COG1083@1,COG1083@2	NA|NA|NA	M	Cytidylyltransferase
a28f25_01246	192222.Cj0298c	1.2e-146	525.8	Epsilonproteobacteria	panB		2.1.2.11	ko:K00606	ko00770,ko01100,ko01110,map00770,map01100,map01110	M00119	R01226	RC00022,RC00200	ko00000,ko00001,ko00002,ko01000				Epsilonproteobacteria	1MU3B@1224,2YMU9@29547,42MES@68525,COG0413@1,COG0413@2	NA|NA|NA	H	Catalyzes the reversible reaction in which hydroxymethyl group from 5,10-methylenetetrahydrofolate is transferred onto alpha-ketoisovalerate to form ketopantoate
a28f25_01247	192222.Cj0297c	4.6e-157	560.5	Epsilonproteobacteria	panC		6.3.2.1	ko:K01918	ko00410,ko00770,ko01100,ko01110,map00410,map00770,map01100,map01110	M00119	R02473	RC00096,RC00141	ko00000,ko00001,ko00002,ko01000				Epsilonproteobacteria	1MV1S@1224,2YMKA@29547,42N3J@68525,COG0414@1,COG0414@2	NA|NA|NA	H	Catalyzes the condensation of pantoate with beta-alanine in an ATP-dependent reaction via a pantoyl-adenylate intermediate
a28f25_01248	192222.Cj0296c	2.5e-62	244.6	Epsilonproteobacteria	panD		4.1.1.11	ko:K01579	ko00410,ko00770,ko01100,ko01110,map00410,map00770,map01100,map01110	M00119	R00489	RC00299	ko00000,ko00001,ko00002,ko01000				Epsilonproteobacteria	1RI1B@1224,2YPGH@29547,42SBM@68525,COG0853@1,COG0853@2	NA|NA|NA	H	Catalyzes the pyruvoyl-dependent decarboxylation of aspartate to produce beta-alanine
a28f25_00275	192222.Cj1063	5.4e-74	283.5	Epsilonproteobacteria													Epsilonproteobacteria	1QWU1@1224,2YTAD@29547,43BVF@68525,COG0454@1,COG0454@2	NA|NA|NA	K	Acetyltransferase (GNAT) domain
a28f25_00085	192222.Cj1259	2e-236	824.7	Epsilonproteobacteria	cmp1	GO:0005575,GO:0005623,GO:0009279,GO:0016020,GO:0019867,GO:0030312,GO:0030313,GO:0031975,GO:0044462,GO:0044464,GO:0071944											Epsilonproteobacteria	1Q4WK@1224,2YMXN@29547,42NQH@68525,COG4773@1,COG4773@2	NA|NA|NA	P	major outer membrane protein
a28f25_01614	192222.Cj0259	6.6e-195	686.4	Epsilonproteobacteria	pyrC		3.5.2.3	ko:K01465	ko00240,ko01100,map00240,map01100	M00051	R01993	RC00632	ko00000,ko00001,ko00002,ko01000				Epsilonproteobacteria	1MUYP@1224,2YMQ0@29547,42ND2@68525,COG0418@1,COG0418@2	NA|NA|NA	F	Catalyzes the reversible cyclization of carbamoyl aspartate to dihydroorotate
a28f25_01700	354242.CJJ81176_1430	2.5e-95	354.8	Epsilonproteobacteria			5.1.3.13	ko:K01790	ko00521,ko00523,ko01130,map00521,map00523,map01130	M00793	R06514	RC01531	ko00000,ko00001,ko00002,ko01000				Epsilonproteobacteria	1N5YT@1224,2YNQT@29547,42PR2@68525,COG1898@1,COG1898@2	NA|NA|NA	M	dTDP-4-dehydrorhamnose 3,5-epimerase
a28f25_00838	192222.Cj0488	2.7e-54	217.6	Epsilonproteobacteria													Epsilonproteobacteria	1N1TG@1224,2YQD4@29547,42VV1@68525,COG3254@1,COG3254@2	NA|NA|NA	S	L-rhamnose mutarotase
a28f25_00842	192222.Cj0484	1.6e-225	788.5	Epsilonproteobacteria													Epsilonproteobacteria	1MUEK@1224,2YR71@29547,42MII@68525,COG2271@1,COG2271@2	NA|NA|NA	G	Major Facilitator Superfamily
a28f25_01502	354242.CJJ81176_0173	1.1e-71	275.8	Epsilonproteobacteria	rimP			ko:K09748					ko00000,ko03009				Epsilonproteobacteria	1RDP2@1224,2YPXJ@29547,42THF@68525,COG0779@1,COG0779@2	NA|NA|NA	J	Required for maturation of 30S ribosomal subunits
a28f25_01702	556267.HWAG_01358	1.3e-182	645.6	Epsilonproteobacteria	gmd		4.2.1.47	ko:K01711	ko00051,ko00520,ko01100,map00051,map00520,map01100		R00888	RC00402	ko00000,ko00001,ko01000				Epsilonproteobacteria	1MUX0@1224,2YMQF@29547,42KZY@68525,COG1089@1,COG1089@2	NA|NA|NA	M	Catalyzes the conversion of GDP-D-mannose to GDP-4- dehydro-6-deoxy-D-mannose
a28f25_00198	354242.CJJ81176_1159	4.6e-205	720.3	Epsilonproteobacteria			3.2.1.183	ko:K08068	ko00520,map00520				ko00000,ko00001,ko01000				Epsilonproteobacteria	1PC61@1224,2YMYC@29547,42NDV@68525,COG0381@1,COG0381@2	NA|NA|NA	M	UDP-N-acetylglucosamine 2-epimerase
a28f25_01285	1367491.BN865_06040	3.8e-117	428.3	Epsilonproteobacteria													Epsilonproteobacteria	1R7SG@1224,2YMI7@29547,42P1G@68525,COG0477@1,COG2814@2	NA|NA|NA	EGP	Major facilitator Superfamily
a28f25_01277	354242.CJJ81176_0292	1.1e-104	386.0	Epsilonproteobacteria	torC			ko:K03532	ko02020,map02020				ko00000,ko00001,ko02000	5.A.3.4			Epsilonproteobacteria	1PZYT@1224,2YNXD@29547,42RCW@68525,COG3005@1,COG3005@2	NA|NA|NA	C	denitrification pathway
a28f25_01278	354242.CJJ81176_0291	0.0	1722.2	Epsilonproteobacteria	bisC		1.7.2.3	ko:K07812					ko00000,ko01000,ko02000	5.A.3.4			Epsilonproteobacteria	1NR6J@1224,2YN9U@29547,42MQZ@68525,COG0243@1,COG0243@2	NA|NA|NA	C	Belongs to the prokaryotic molybdopterin-containing oxidoreductase family
a28f25_01616	354242.CJJ81176_0288	3.7e-131	474.2	Epsilonproteobacteria													Epsilonproteobacteria	1R80V@1224,2YP4C@29547,42N8T@68525,COG2265@1,COG2265@2	NA|NA|NA	J	Tellurite resistance protein TehB
a28f25_01707	1367491.BN865_07180	2.5e-151	542.0	Bacteria													Epsilonproteobacteria	COG0546@1,COG0546@2,COG0572@1,COG0572@2	NA|NA|NA	F	uridine kinase
a28f25_00843	192222.Cj0483	3.8e-218	763.8	Epsilonproteobacteria			4.2.1.42,4.2.1.7	ko:K01708,ko:K16850	ko00040,ko00053,ko01100,map00040,map00053,map01100	M00631	R01540,R05608	RC00543	ko00000,ko00001,ko00002,ko01000				Epsilonproteobacteria	1MU9V@1224,2YNEI@29547,42M37@68525,COG2721@1,COG2721@2	NA|NA|NA	G	Altronate hydrolase
a28f25_00844	192222.Cj0482	7.5e-42	176.0	Epsilonproteobacteria													Epsilonproteobacteria	1NH0U@1224,2YS7U@29547,42XSV@68525,COG2721@1,COG2721@2	NA|NA|NA	G	SAF
a28f25_01249	192222.Cj0295	4.6e-79	300.4	Bacteria													Epsilonproteobacteria	COG0454@1,COG0454@2	NA|NA|NA	K	-acetyltransferase
a28f25_00914	192222.Cj0014c	2.1e-99	368.2	Epsilonproteobacteria				ko:K08996					ko00000				Epsilonproteobacteria	1R4CC@1224,2YT7S@29547,43BDA@68525,COG3477@1,COG3477@2	NA|NA|NA	S	Protein of unknown function (DUF1440)
a28f25_00477	192222.Cj0860	1e-151	542.7	Epsilonproteobacteria													Epsilonproteobacteria	1NCMC@1224,2YT4T@29547,43AZW@68525,COG0697@1,COG0697@2	NA|NA|NA	EG	EamA-like transporter family
a28f25_00907	354242.CJJ81176_0048	2.8e-165	587.8	Epsilonproteobacteria													Epsilonproteobacteria	1MUPF@1224,2YM8I@29547,42NS5@68525,COG0179@1,COG0179@2	NA|NA|NA	Q	Fumarylacetoacetate (FAA) hydrolase family
a28f25_01234	683083.C414_000430014	1.8e-51	208.4	Epsilonproteobacteria				ko:K18924		M00712			ko00000,ko00002,ko02000	2.A.7.1.5			Epsilonproteobacteria	1NM5S@1224,2YPSW@29547,42UMP@68525,COG2076@1,COG2076@2	NA|NA|NA	P	resistance protein
a28f25_01235	354242.CJJ81176_0331	5.8e-41	173.3	Epsilonproteobacteria				ko:K18925		M00712			ko00000,ko00002,ko02000	2.A.7.1.5			Epsilonproteobacteria	1Q1NM@1224,2YPYQ@29547,42U2E@68525,COG2076@1,COG2076@2	NA|NA|NA	P	multidrug resistance protein, SMR family
a28f25_01279	192222.Cj0263	6e-144	516.9	Epsilonproteobacteria	zupT			ko:K07238					ko00000,ko02000	2.A.5.5			Epsilonproteobacteria	1MWEZ@1224,2YMWF@29547,42NT2@68525,COG0428@1,COG0428@2	NA|NA|NA	P	Mediates zinc uptake. May also transport other divalent cations
# 174 queries scanned
# Total time (seconds): 5.6901268959
# Rate: 30.58 q/s
