# Supplementary material for: Genomic Characterisation of Campylobacter jejuni Isolates Recovered During Commercial Broiler Production
Source: Front Microbiol. 2021 Oct 14;12:716182. doi: 10.3389/fmicb.2021.716182 (PMC8552067; doi:10.3389/fmicb.2021.716182)
Supplement: APPENDIX S1 — MLST and cgMLST allelic profiles. [file Data_Sheet_1.ZIP › Supplementary materials/S2 Functional annotation/S2.1 Eggnog output/ST6209vsST9401.tsv]

# emapper version: emapper-1.0.3-35-g63c274b emapper DB: 2.0
# command: ./emapper.py --cpu 6 -i /data/shared/emapper_jobs/user_data/MM_5ruzqncw/query_seqs.fa --output query_seqs.fa --output_dir /data/shared/emapper_jobs/user_data/MM_5ruzqncw -m diamond -d none --tax_scope 29547 --go_evidence non-electronic --target_orthologs all --seed_ortholog_evalue 0.001 --seed_ortholog_score 60 --query-cover 20 --subject-cover 0 --override --temp_dir /data/shared/emapp…
# time: Sun Oct 4 22:51:16 2020
#query_name	seed_eggNOG_ortholog	seed_ortholog_evalue	seed_ortholog_score	best_tax_level	Preferred_name	GOs	EC	KEGG_ko	KEGG_Pathway	KEGG_Module	KEGG_Reaction	KEGG_rclass	BRITE	KEGG_TC	CAZy	BiGG_Reaction
c28f101_01235	192222.Cj0144	2.8e-67	261.9	Epsilonproteobacteria				ko:K03406	ko02020,ko02030,map02020,map02030				ko00000,ko00001,ko02035				Epsilonproteobacteria	1MU9B@1224,2YM8Z@29547,42M22@68525,COG0840@1,COG0840@2	NA|NA|NA	NT	methyl-accepting chemotaxis protein
c28f101_01603	192222.Cj1564	1.1e-18	99.0	Epsilonproteobacteria				ko:K03406	ko02020,ko02030,map02020,map02030				ko00000,ko00001,ko02035				Epsilonproteobacteria	1MU9B@1224,2YM8Z@29547,42M22@68525,COG0840@1,COG0840@2	NA|NA|NA	NT	methyl-accepting chemotaxis protein
c38c12_01667	192222.Cj1564	1.1e-18	99.0	Epsilonproteobacteria				ko:K03406	ko02020,ko02030,map02020,map02030				ko00000,ko00001,ko02035				Epsilonproteobacteria	1MU9B@1224,2YM8Z@29547,42M22@68525,COG0840@1,COG0840@2	NA|NA|NA	NT	methyl-accepting chemotaxis protein
c14f11_01549	192222.Cj1564	1.1e-18	99.0	Epsilonproteobacteria				ko:K03406	ko02020,ko02030,map02020,map02030				ko00000,ko00001,ko02035				Epsilonproteobacteria	1MU9B@1224,2YM8Z@29547,42M22@68525,COG0840@1,COG0840@2	NA|NA|NA	NT	methyl-accepting chemotaxis protein
c14f11_01894	192222.Cj1294	1.2e-12	77.8	Epsilonproteobacteria	pseC		2.6.1.92	ko:K15895	ko00520,map00520		R09825	RC00006,RC00781	ko00000,ko00001,ko01000				Epsilonproteobacteria	1MUPN@1224,2YMNH@29547,42MTX@68525,COG0399@1,COG0399@2	NA|NA|NA	E	Belongs to the DegT DnrJ EryC1 family
c14f11_01070	192222.Cj0144	2.8e-67	261.9	Epsilonproteobacteria				ko:K03406	ko02020,ko02030,map02020,map02030				ko00000,ko00001,ko02035				Epsilonproteobacteria	1MU9B@1224,2YM8Z@29547,42M22@68525,COG0840@1,COG0840@2	NA|NA|NA	NT	methyl-accepting chemotaxis protein
c14f11_01390	1367491.BN865_07280c	1.3e-54	218.8	Epsilonproteobacteria	acpS		2.7.8.7	ko:K00997	ko00770,map00770		R01625	RC00002	ko00000,ko00001,ko01000				Epsilonproteobacteria	1MZBF@1224,2YPX1@29547,42TWY@68525,COG0736@1,COG0736@2	NA|NA|NA	I	Transfers the 4'-phosphopantetheine moiety from coenzyme A to a Ser of acyl-carrier-protein
c14f11_01674	1367491.BN865_05870c	6.9e-171	606.7	Epsilonproteobacteria				ko:K03325					ko00000,ko02000	2.A.59			Epsilonproteobacteria	1MUXY@1224,2YPKR@29547,42M0Z@68525,COG0798@1,COG0798@2	NA|NA|NA	P	Sodium Bile acid symporter family
c14f11_01429	192222.Cj1369	1.6e-228	798.5	Epsilonproteobacteria				ko:K06901					ko00000,ko02000	2.A.1.40			Epsilonproteobacteria	1MUV0@1224,2YM94@29547,42MAE@68525,COG2252@1,COG2252@2	NA|NA|NA	S	permease
c14f11_01392	1367491.BN865_07300	6.5e-254	882.9	Epsilonproteobacteria	glmM_1		5.4.2.2,5.4.2.8	ko:K15778	ko00010,ko00030,ko00051,ko00052,ko00230,ko00500,ko00520,ko00521,ko01100,ko01110,ko01120,ko01130,map00010,map00030,map00051,map00052,map00230,map00500,map00520,map00521,map01100,map01110,map01120,map01130	M00114	R00959,R01057,R01818,R08639	RC00408	ko00000,ko00001,ko00002,ko01000				Epsilonproteobacteria	1MUA5@1224,2YMVE@29547,42MET@68525,COG1109@1,COG1109@2	NA|NA|NA	G	phosphomannomutase
c14f11_00382	1367491.BN865_15830c	5.9e-69	266.9	Epsilonproteobacteria	amt			ko:K03320					ko00000,ko02000	1.A.11			Epsilonproteobacteria	1NR9F@1224,2YN9H@29547,42MFT@68525,COG0004@1,COG0004@2	NA|NA|NA	P	Ammonium Transporter
c14f11_01673	1367491.BN865_05880c	9.9e-60	236.1	Epsilonproteobacteria			1.20.4.1	ko:K03741					ko00000,ko01000				Epsilonproteobacteria	1Q3HY@1224,2YQPJ@29547,42XCK@68525,COG0394@1,COG0394@2	NA|NA|NA	T	Belongs to the low molecular weight phosphotyrosine protein phosphatase family
c14f11_01363	192222.Cj0306c	2.5e-190	671.4	Epsilonproteobacteria	bioF		2.3.1.47	ko:K00652	ko00780,ko01100,map00780,map01100	M00123,M00573,M00577	R03210,R10124	RC00004,RC00039,RC02725	ko00000,ko00001,ko00002,ko01000,ko01007				Epsilonproteobacteria	1MVVH@1224,2YN3A@29547,42MM1@68525,COG0156@1,COG0156@2	NA|NA|NA	E	8-amino-7-oxononanoate synthase
c14f11_01020	354242.CJJ81176_1601	0.0	1350.1	Epsilonproteobacteria	chuA			ko:K02014					ko00000,ko02000	1.B.14			Epsilonproteobacteria	1REHF@1224,2YN71@29547,42PC6@68525,COG4772@1,COG4772@2	NA|NA|NA	P	TonB dependent receptor
c14f11_01551	192222.Cj0142c	4.3e-147	527.3	Epsilonproteobacteria	znuC			ko:K09817	ko02010,map02010	M00242			ko00000,ko00001,ko00002,ko01000,ko02000	3.A.1.15.3,3.A.1.15.5			Epsilonproteobacteria	1MW47@1224,2YT10@29547,43AE5@68525,COG1121@1,COG1121@2	NA|NA|NA	P	abc transporter atp-binding protein
c14f11_01635	192222.Cj1522c	5.2e-55	220.7	Epsilonproteobacteria	cas1			ko:K15342					ko00000,ko02048,ko03400				Epsilonproteobacteria	1MX9W@1224,2YP7R@29547,42S5F@68525,COG1518@1,COG1518@2	NA|NA|NA	L	CRISPR (clustered regularly interspaced short palindromic repeat), is an adaptive immune system that provides protection against mobile genetic elements (viruses, transposable elements and conjugative plasmids). CRISPR clusters contain spacers, sequences complementary to antecedent mobile elements, and target invading nucleic acids. CRISPR clusters are transcribed and processed into CRISPR RNA (c…
c14f11_00536	354242.CJJ81176_0685	2.4e-58	231.5	Epsilonproteobacteria													Epsilonproteobacteria	1MW6W@1224,2YMFA@29547,42NNY@68525,COG3104@1,COG3104@2	NA|NA|NA	P	Di- tripeptide transporter
c14f11_00172	354242.CJJ81176_1163	6.8e-142	510.0	Epsilonproteobacteria	waaV												Epsilonproteobacteria	1N72Z@1224,2YNNI@29547,42NJA@68525,COG1216@1,COG1216@2	NA|NA|NA	S	Glycosyltransferase like family 2
c14f11_01398	1367491.BN865_07370	6.1e-146	523.5	Epsilonproteobacteria	fabI	GO:0003674,GO:0003824,GO:0004312,GO:0004318,GO:0006082,GO:0006629,GO:0006631,GO:0006633,GO:0008150,GO:0008152,GO:0008610,GO:0009058,GO:0009987,GO:0016043,GO:0016053,GO:0016491,GO:0016627,GO:0016628,GO:0016740,GO:0016746,GO:0016747,GO:0019752,GO:0022607,GO:0030497,GO:0032787,GO:0043436,GO:0043933,GO:0044085,GO:0044237,GO:0044238,GO:0044249,GO:0044255,GO:0044281,GO:0044283,GO:0046394,GO:0051259,GO:…	1.3.1.10,1.3.1.9	ko:K00208	ko00061,ko00333,ko00780,ko01100,ko01130,ko01212,map00061,map00333,map00780,map01100,map01130,map01212	M00083,M00572	R01404,R04429,R04430,R04724,R04725,R04955,R04956,R04958,R04959,R04961,R04962,R04966,R04967,R04969,R04970,R07765,R10118,R10122,R11671	RC00052,RC00076,RC00120	ko00000,ko00001,ko00002,ko01000,ko01004				Epsilonproteobacteria	1MV05@1224,2YM9Q@29547,42MA4@68525,COG0623@1,COG0623@2	NA|NA|NA	I	Enoyl- acyl-carrier-protein reductase NADH
c14f11_01835	192222.Cj1428c	1.3e-198	698.7	Epsilonproteobacteria	fcl		1.1.1.271	ko:K02377	ko00051,ko00520,ko01100,map00051,map00520,map01100		R05692	RC01014	ko00000,ko00001,ko01000				Epsilonproteobacteria	1MUGT@1224,2YNBD@29547,42M12@68525,COG0451@1,COG0451@2	NA|NA|NA	GM	Catalyzes the two-step NADP-dependent conversion of GDP- 4-dehydro-6-deoxy-D-mannose to GDP-fucose, involving an epimerase and a reductase reaction
c14f11_01401	192222.Cj1397	4e-28	130.2	Epsilonproteobacteria	feoA			ko:K04758					ko00000,ko02000				Epsilonproteobacteria	1Q2PS@1224,2YQHX@29547,42W2D@68525,COG1918@1,COG1918@2	NA|NA|NA	P	FeoA
c14f11_01464	192222.Cj1338c	1.4e-248	865.5	Epsilonproteobacteria	flaB	GO:0001539,GO:0005575,GO:0005576,GO:0005623,GO:0006928,GO:0008150,GO:0009288,GO:0009987,GO:0040011,GO:0042995,GO:0043226,GO:0043228,GO:0044464,GO:0048870,GO:0051179,GO:0051674,GO:0071973,GO:0071978,GO:0097588		ko:K02406	ko02020,ko02040,ko04621,ko04626,ko05132,ko05134,map02020,map02040,map04621,map04626,map05132,map05134				ko00000,ko00001,ko02035				Epsilonproteobacteria	1MV1N@1224,2YN00@29547,42MX8@68525,COG1344@1,COG1344@2	NA|NA|NA	N	Flagellin is the subunit protein which polymerizes to form the filaments of bacterial flagella
c14f11_01463	192222.Cj1339c	9.1e-237	826.2	Epsilonproteobacteria	flaB	GO:0001539,GO:0005575,GO:0005576,GO:0005623,GO:0006928,GO:0008150,GO:0009288,GO:0009987,GO:0040011,GO:0042995,GO:0043226,GO:0043228,GO:0044464,GO:0048870,GO:0051179,GO:0051674,GO:0071973,GO:0071978,GO:0097588		ko:K02406	ko02020,ko02040,ko04621,ko04626,ko05132,ko05134,map02020,map02040,map04621,map04626,map05132,map05134				ko00000,ko00001,ko02035				Epsilonproteobacteria	1MV1N@1224,2YN00@29547,42MX8@68525,COG1344@1,COG1344@2	NA|NA|NA	N	Flagellin is the subunit protein which polymerizes to form the filaments of bacterial flagella
c14f11_01193	192222.Cj0208	8.5e-188	662.9	Epsilonproteobacteria			2.1.1.72	ko:K07318					ko00000,ko01000,ko02048				Epsilonproteobacteria	1R6P4@1224,2YM8P@29547,42ND7@68525,COG3392@1,COG3392@2	NA|NA|NA	L	DNA methyltransferase
c14f11_01466	192222.Cj1439c	1.2e-221	775.4	Epsilonproteobacteria	glf		5.4.99.9	ko:K01854	ko00052,ko00520,map00052,map00520		R00505,R09009	RC00317,RC02396	ko00000,ko00001,ko01000				Epsilonproteobacteria	1MV4H@1224,2YNDX@29547,42NAB@68525,COG0562@1,COG0562@2	NA|NA|NA	M	UDP-galactopyranose mutase
c14f11_01728	1367491.BN865_03860	8.1e-279	965.7	Epsilonproteobacteria	gltD		1.4.1.13,1.4.1.14	ko:K00266	ko00250,ko00910,ko01100,ko01110,ko01120,ko01130,ko01230,map00250,map00910,map01100,map01110,map01120,map01130,map01230		R00093,R00114,R00248	RC00006,RC00010,RC02799	ko00000,ko00001,ko01000				Epsilonproteobacteria	1MU2H@1224,2YN2P@29547,42MGY@68525,COG0493@1,COG0493@2	NA|NA|NA	C	Glutamate synthase
c14f11_01840	192222.Cj1424c	6.7e-110	403.3	Epsilonproteobacteria	gmhA		5.3.1.28	ko:K03271	ko00540,ko01100,map00540,map01100	M00064	R05645,R09768,R09769	RC00434	ko00000,ko00001,ko00002,ko01000,ko01005				Epsilonproteobacteria	1NVIE@1224,2YNVS@29547,42QUT@68525,COG0279@1,COG0279@2	NA|NA|NA	G	Catalyzes the isomerization of sedoheptulose 7-phosphate in D-glycero-D-manno-heptose 7-phosphate
c14f11_01837	192222.Cj1426c	4.1e-51	207.2	Epsilonproteobacteria													Epsilonproteobacteria	1RDD4@1224,2YP4N@29547,42RV1@68525,COG0030@1,COG0030@2	NA|NA|NA	J	Methyltransferase FkbM domain
c14f11_01838	192222.Cj1426c	1.3e-57	228.8	Epsilonproteobacteria													Epsilonproteobacteria	1RDD4@1224,2YP4N@29547,42RV1@68525,COG0030@1,COG0030@2	NA|NA|NA	J	Methyltransferase FkbM domain
c14f11_00662	354242.CJJ81176_0815	3.5e-188	664.5	Epsilonproteobacteria													Epsilonproteobacteria	1Q9T8@1224,2A5ZX@1,2YMU5@29547,30US6@2,42N02@68525	NA|NA|NA	S	Annotation was generated automatically without manual curation
c14f11_00682	354242.CJJ81176_0815	3.5e-188	664.5	Epsilonproteobacteria													Epsilonproteobacteria	1Q9T8@1224,2A5ZX@1,2YMU5@29547,30US6@2,42N02@68525	NA|NA|NA	S	Annotation was generated automatically without manual curation
c14f11_01842	192222.Cj1421c	1.7e-10	70.5	Epsilonproteobacteria													Epsilonproteobacteria	1QAMS@1224,2YMA4@29547,42NWI@68525,COG1216@1,COG1216@2	NA|NA|NA	S	Protein of unknown function (DUF2972)
c14f11_01888	192222.Cj1422c	2.6e-219	767.7	Epsilonproteobacteria													Epsilonproteobacteria	1QAMS@1224,2YMA4@29547,42NWI@68525,COG1216@1,COG1216@2	NA|NA|NA	S	Protein of unknown function (DUF2972)
c14f11_01112	1470460.X2KLT6_9VIRU	1.7e-52	213.4	dsDNA viruses, no RNA stage													Epsilonproteobacteria	4QHKI@10239,4QYR8@35237	NA|NA|NA
c14f11_01137	683083.C414_000080033	4.4e-114	417.5	Epsilonproteobacteria													Epsilonproteobacteria	1Q5NK@1224,2A0P1@1,2YS74@29547,30NTA@2,431II@68525	NA|NA|NA
c14f11_01462	192222.Cj1340c	0.0	1174.8	Epsilonproteobacteria													Epsilonproteobacteria	1R4P0@1224,2YNAS@29547,42NFM@68525,COG2604@1,COG2604@2	NA|NA|NA	S	Protein of unknown function DUF115
c14f11_01670	192222.Cj1555c	1e-52	212.6	Epsilonproteobacteria				ko:K07118					ko00000				Epsilonproteobacteria	1MV9B@1224,2YQ1N@29547,42TUD@68525,COG2910@1,COG2910@2	NA|NA|NA	S	NAD(P)H-binding
c14f11_01772	683083.C414_000430035	2.1e-165	589.3	Epsilonproteobacteria			2.1.1.72	ko:K07316					ko00000,ko01000,ko02048				Epsilonproteobacteria	1MX9M@1224,2YMSI@29547,42Q2X@68525,COG2189@1,COG2189@2	NA|NA|NA	L	COG2189 adenine specific DNA methylase Mod
c14f11_01849	683083.C414_000050004	8.5e-71	274.2	Epsilonproteobacteria													Epsilonproteobacteria	1QBHE@1224,2YN7Y@29547,42PCC@68525,COG2931@1,COG2931@2	NA|NA|NA	Q	calcium- and calmodulin-responsive adenylate cyclase activity
c14f11_01851	683083.C414_000050004	7.1e-72	277.3	Epsilonproteobacteria													Epsilonproteobacteria	1QBHE@1224,2YN7Y@29547,42PCC@68525,COG2931@1,COG2931@2	NA|NA|NA	Q	calcium- and calmodulin-responsive adenylate cyclase activity
c14f11_01790	192222.Cj0045c	1.1e-127	462.6	Epsilonproteobacteria													Epsilonproteobacteria	1MY86@1224,2YPMZ@29547,42T60@68525,COG2703@1,COG2703@2	NA|NA|NA	P	Hemerythrin HHE cation binding domain
c14f11_01096	192222.Cj0170	1.1e-32	145.2	Epsilonproteobacteria													Epsilonproteobacteria	1QE88@1224,2YPD0@29547,42S4M@68525,COG0500@1,COG0500@2	NA|NA|NA	Q	identified by Glimmer3 with a raw score of
c14f11_00160	192222.Cj1160c	8.2e-24	115.5	Bacteria													Epsilonproteobacteria	COG5472@1,COG5472@2	NA|NA|NA	S	Small integral membrane protein
c14f11_00161	354242.CJJ81176_1746	9.7e-55	219.2	Proteobacteria													Epsilonproteobacteria	1RI0Q@1224,COG5472@1,COG5472@2	NA|NA|NA	S	Small integral membrane protein
c14f11_00259	354242.CJJ81176_1075	0.0	1229.5	Epsilonproteobacteria													Epsilonproteobacteria	1MVCM@1224,2YMVW@29547,42Q3N@68525,COG1368@1,COG1368@2	NA|NA|NA	M	Sulfatase
c14f11_00265	192222.Cj1051c	1e-279	969.5	Epsilonproteobacteria			3.1.21.3	ko:K01154					ko00000,ko01000,ko02048				Epsilonproteobacteria	1R74K@1224,2YN5X@29547,42Q92@68525,COG0286@1,COG0286@2,COG0732@1,COG0732@2	NA|NA|NA	V	restriction
c14f11_00313	1325130.HFN_1438	4.6e-122	444.1	Epsilonproteobacteria													Epsilonproteobacteria	1N5TJ@1224,2YSNR@29547,43AZ8@68525,COG4461@1,COG4461@2	NA|NA|NA	G	4-amino-4-deoxy-alpha-L-arabinopyranosyl undecaprenyl phosphate biosynthetic process
c14f11_00379	1367491.BN865_15850c	2.5e-91	341.3	Epsilonproteobacteria													Epsilonproteobacteria	1RHYQ@1224,2YNWN@29547,42SEG@68525,COG0537@1,COG0537@2	NA|NA|NA	FG	HIT family
c14f11_00401	354242.CJJ81176_0549	6.1e-47	193.4	Epsilonproteobacteria				ko:K03324					ko00000,ko02000	2.A.58.2			Epsilonproteobacteria	1MUDE@1224,2YN4S@29547,42PW9@68525,COG1283@1,COG1283@2	NA|NA|NA	P	Na Pi-cotransporter
c14f11_00507	306264.CUP1577	2e-203	715.7	Epsilonproteobacteria			2.1.1.72	ko:K07316					ko00000,ko01000,ko02048				Epsilonproteobacteria	1MX9M@1224,2YTP9@29547,42S5A@68525,COG2189@1,COG2189@2	NA|NA|NA	L	Type III restriction/modification enzyme methylation subunit
c14f11_00508	306264.CUP1578	0.0	1211.8	Epsilonproteobacteria	res_1		3.1.21.5	ko:K01156					ko00000,ko01000,ko02048				Epsilonproteobacteria	1MWD2@1224,2YMXK@29547,42MV5@68525,COG3421@1,COG3421@2	NA|NA|NA	L	Type III restriction enzyme, res subunit
c14f11_00566	354242.CJJ81176_0713	0.0	2216.4	Epsilonproteobacteria													Epsilonproteobacteria	1NM9N@1224,2YR5T@29547,42PSP@68525,COG0827@1,COG0827@2,COG1002@1,COG1002@2,COG4748@1,COG4748@2	NA|NA|NA	V	Type II restriction enzyme, methylase subunits
c14f11_00597	192222.Cj0721c	1.5e-64	252.3	Epsilonproteobacteria													Epsilonproteobacteria	1P3H2@1224,2FGS9@1,2YPE7@29547,348MQ@2,42SDS@68525	NA|NA|NA	S	membrane
c14f11_00611	354242.CJJ81176_0758	1.4e-24	118.6	Epsilonproteobacteria													Epsilonproteobacteria	1Q4H2@1224,2BUTW@1,2YR6M@29547,32Q5F@2,42Z6G@68525	NA|NA|NA
c14f11_00612	192222.Cj0735	1.8e-25	121.3	Epsilonproteobacteria													Epsilonproteobacteria	1Q4H2@1224,2BUTW@1,2YR6M@29547,32Q5F@2,42Z6G@68525	NA|NA|NA
c14f11_00615	192222.Cj0737	2e-176	625.5	Epsilonproteobacteria													Epsilonproteobacteria	1MXIP@1224,2YQSP@29547,42WVY@68525,COG3210@1,COG3210@2	NA|NA|NA	U	haemagglutination activity domain
c14f11_00617	354242.CJJ81176_0764	1.2e-07	61.2	Epsilonproteobacteria													Epsilonproteobacteria	1MWEC@1224,2YNTF@29547,42N70@68525,COG2831@1,COG2831@2	NA|NA|NA	U	Haemolysin secretion/activation protein ShlB/FhaC/HecB
c14f11_00618	354242.CJJ81176_0764	1.1e-34	152.1	Epsilonproteobacteria													Epsilonproteobacteria	1MWEC@1224,2YNTF@29547,42N70@68525,COG2831@1,COG2831@2	NA|NA|NA	U	Haemolysin secretion/activation protein ShlB/FhaC/HecB
c14f11_00729	354242.CJJ81176_0882	5.2e-25	119.8	Epsilonproteobacteria			2.8.2.22	ko:K01023					ko00000,ko01000				Epsilonproteobacteria	1R5CV@1224,28MBK@1,2YMMZ@29547,2ZAQ1@2,42PFZ@68525	NA|NA|NA	M	hmm pf05935
c14f11_00731	354242.CJJ81176_0882	1.8e-07	61.2	Epsilonproteobacteria			2.8.2.22	ko:K01023					ko00000,ko01000				Epsilonproteobacteria	1R5CV@1224,28MBK@1,2YMMZ@29547,2ZAQ1@2,42PFZ@68525	NA|NA|NA	M	hmm pf05935
c14f11_00818	1121267.JHZL01000001_gene675	1.1e-08	64.7	Epsilonproteobacteria				ko:K03406	ko02020,ko02030,map02020,map02030				ko00000,ko00001,ko02035				Epsilonproteobacteria	1MU9B@1224,2YM92@29547,42P4R@68525,COG0840@1,COG0840@2	NA|NA|NA	NT	chemotaxis protein
c14f11_00837	354242.CJJ81176_0527	9.6e-98	362.8	Epsilonproteobacteria													Epsilonproteobacteria	1Q4H2@1224,2BUTW@1,2YR6M@29547,32Q5F@2,42Z6G@68525	NA|NA|NA
c14f11_00839	354242.CJJ81176_0529	1.9e-12	77.8	Epsilonproteobacteria													Epsilonproteobacteria	1MXIP@1224,2YQSP@29547,42WVY@68525,COG3210@1,COG3210@2	NA|NA|NA	U	haemagglutination activity domain
c14f11_00840	354242.CJJ81176_0529	1.2e-38	166.4	Epsilonproteobacteria													Epsilonproteobacteria	1MXIP@1224,2YQSP@29547,42WVY@68525,COG3210@1,COG3210@2	NA|NA|NA	U	haemagglutination activity domain
c14f11_00842	354242.CJJ81176_0529	2.8e-16	90.1	Epsilonproteobacteria													Epsilonproteobacteria	1MXIP@1224,2YQSP@29547,42WVY@68525,COG3210@1,COG3210@2	NA|NA|NA	U	haemagglutination activity domain
c14f11_00903	354242.CJJ81176_0025	0.0	1359.0	Epsilonproteobacteria	flgE	GO:0005575,GO:0005623,GO:0009288,GO:0009425,GO:0042995,GO:0043226,GO:0043228,GO:0044422,GO:0044461,GO:0044463,GO:0044464		ko:K02390	ko02040,map02040				ko00000,ko00001,ko02035				Epsilonproteobacteria	1MU5J@1224,2YN81@29547,42NGP@68525,COG1749@1,COG1749@2	NA|NA|NA	N	Flagellar hook protein flgE
c14f11_01097	192222.Cj0170	2.8e-63	247.7	Epsilonproteobacteria													Epsilonproteobacteria	1QE88@1224,2YPD0@29547,42S4M@68525,COG0500@1,COG0500@2	NA|NA|NA	Q	identified by Glimmer3 with a raw score of
c14f11_01101	683083.C414_000070001	9.4e-107	392.9	Epsilonproteobacteria													Epsilonproteobacteria	1RIP6@1224,2YP8P@29547,42RJG@68525,COG2932@1,COG2932@2	NA|NA|NA	K	phage repressor
c14f11_01107	683083.C414_000080000	1.3e-227	796.2	Epsilonproteobacteria													Epsilonproteobacteria	1NFKU@1224,2YNNF@29547,42NUQ@68525,COG5283@1,COG5283@2	NA|NA|NA	S	Tail tape measure protein, TP901 family
c14f11_01113	683083.C414_000080006	3.9e-60	237.3	Epsilonproteobacteria													Epsilonproteobacteria	1NMSX@1224,2C4D9@1,2YQB1@29547,33FB1@2,42W0V@68525	NA|NA|NA	S	Protein of unknown function (DUF1353)
c14f11_01114	722417.D5GVB9_9CAUD	7.3e-17	94.0	Caudovirales													Epsilonproteobacteria	4QBCK@10239,4QQ1I@28883,4QWCG@35237	NA|NA|NA	S	Domain of unknown function (DUF4376)
c14f11_01116	683083.C414_000080011	2.2e-100	371.7	Epsilonproteobacteria													Epsilonproteobacteria	1NZST@1224,2YR0J@29547,42X5S@68525,COG4385@1,COG4385@2	NA|NA|NA	S	Phage tail protein (Tail_P2_I)
c14f11_01185	354242.CJJ81176_0232	8.5e-82	309.7	Proteobacteria													Epsilonproteobacteria	1RKYC@1224,COG3863@1,COG3863@2	NA|NA|NA	S	Permuted papain-like amidase enzyme, YaeF/YiiX, C92 family
c14f11_01192	1548153.LR59_08035	8.1e-110	403.3	Epsilonproteobacteria			3.1.21.4	ko:K01155					ko00000,ko01000,ko02048				Epsilonproteobacteria	1PY4K@1224,2CJNI@1,2YS33@29547,2Z7QY@2,430E4@68525	NA|NA|NA	L	Type II restriction endonuclease, EcoRI family protein
c14f11_01196	1367491.BN865_02000c	4.8e-29	134.8	Epsilonproteobacteria				ko:K12684					ko00000,ko01000,ko02000,ko02044	1.B.12.4			Epsilonproteobacteria	1QIU6@1224,2YN7H@29547,42QDA@68525,COG3468@1,COG3468@2	NA|NA|NA	MU	Immunoglobulin A1 protease
c14f11_01221	192222.Cj0246c	3.2e-79	301.2	Epsilonproteobacteria													Epsilonproteobacteria	1MVUZ@1224,2YM9R@29547,42MYH@68525,COG0840@1,COG0840@2,COG3287@1,COG3287@2	NA|NA|NA	NT	FIST N domain
c14f11_01228	192222.Cj0253	9.8e-42	175.6	Epsilonproteobacteria													Epsilonproteobacteria	1Q5ZV@1224,2YQ79@29547,42VJ0@68525,COG2921@1,COG2921@2	NA|NA|NA	S	Belongs to the UPF0250 family
c14f11_01251	1121267.JHZL01000010_gene372	1.1e-28	133.7	Epsilonproteobacteria													Epsilonproteobacteria	1QEDD@1224,2AIYB@1,2YNGE@29547,31GPM@2,42QMM@68525	NA|NA|NA
c14f11_01287	192222.Cj0380c	1.8e-42	178.3	Epsilonproteobacteria													Epsilonproteobacteria	1Q46R@1224,29ZBD@1,2YRKB@29547,30M9W@2,42YFW@68525	NA|NA|NA
c14f11_01330	192222.Cj0339	1.7e-09	67.0	Epsilonproteobacteria				ko:K08173					ko00000,ko02000	2.A.1.6			Epsilonproteobacteria	1MU46@1224,2YTMB@29547,42QW3@68525,COG0477@1,COG0477@2	NA|NA|NA	P	MFS/sugar transport protein
c14f11_01364	354242.CJJ81176_0327	2.3e-110	404.8	Epsilonproteobacteria			3.1.1.85	ko:K09789	ko00780,ko01100,map00780,map01100	M00572	R09725	RC00460,RC00461	ko00000,ko00001,ko00002,ko01000				Epsilonproteobacteria	1R3YT@1224,2YP4J@29547,42RXG@68525,COG2830@1,COG2830@2	NA|NA|NA	S	Protein of unknown function (DUF452)
c14f11_01365	192222.Cj0304c	8.4e-125	453.0	Epsilonproteobacteria	bioC		2.1.1.197	ko:K02169	ko00780,ko01100,map00780,map01100	M00572	R09543	RC00003,RC00460	ko00000,ko00001,ko00002,ko01000				Epsilonproteobacteria	1QUHW@1224,2YTAA@29547,43BVE@68525,COG0500@1,COG0500@2	NA|NA|NA	Q	Converts the free carboxyl group of a malonyl-thioester to its methyl ester by transfer of a methyl group from S-adenosyl- L-methionine (SAM). It allows to synthesize pimeloyl-ACP via the fatty acid synthetic pathway
c14f11_01370	192222.Cj0299	1.9e-141	508.4	Epsilonproteobacteria			3.5.2.6	ko:K17838,ko:K19210,ko:K22333,ko:K22334	ko01501,map01501		R06363	RC01499	br01600,ko00000,ko00001,ko01000,ko01504				Epsilonproteobacteria	1NWXE@1224,2YNVP@29547,42QWH@68525,COG2602@1,COG2602@2	NA|NA|NA	V	Penicillin binding protein transpeptidase domain
c14f11_01388	1367491.BN865_07260	7.2e-253	879.4	Epsilonproteobacteria													Epsilonproteobacteria	1MV75@1224,2YMSP@29547,42NH2@68525,COG2124@1,COG2124@2	NA|NA|NA	C	Belongs to the cytochrome P450 family
c14f11_01389	1367491.BN865_07270	3e-56	224.6	Epsilonproteobacteria													Epsilonproteobacteria	1RM5X@1224,2BB53@1,2YP39@29547,324MI@2,42RBU@68525	NA|NA|NA
c14f11_01399	354242.CJJ81176_1398	3.2e-278	963.8	Epsilonproteobacteria	hydA2		1.12.5.1	ko:K05927					ko00000,ko01000				Epsilonproteobacteria	1MWAC@1224,2YN7S@29547,42NP8@68525,COG1740@1,COG1740@2	NA|NA|NA	C	small subunit
c14f11_01408	354242.CJJ81176_1391	5.5e-33	146.7	Epsilonproteobacteria				ko:K03326					ko00000,ko02000	2.A.61.1			Epsilonproteobacteria	1MWBG@1224,2YNED@29547,42Q9E@68525,COG3069@1,COG3069@2	NA|NA|NA	C	C4-dicarboxylate
c14f11_01410	354242.CJJ81176_1391	3.3e-25	120.9	Epsilonproteobacteria				ko:K03326					ko00000,ko02000	2.A.61.1			Epsilonproteobacteria	1MWBG@1224,2YNED@29547,42Q9E@68525,COG3069@1,COG3069@2	NA|NA|NA	C	C4-dicarboxylate
c14f11_01467	192222.Cj1440c	1.8e-234	818.1	Epsilonproteobacteria													Epsilonproteobacteria	1N8QE@1224,2YPF8@29547,42SKS@68525,COG0463@1,COG0463@2	NA|NA|NA	M	Involved in cell wall biogenesis
c14f11_01469	192222.Cj1442c	0.0	1092.0	Epsilonproteobacteria													Epsilonproteobacteria	1R615@1224,2YNMN@29547,42QGC@68525,COG4092@1,COG4092@2	NA|NA|NA	M	N-terminal domain of galactosyltransferase
c14f11_01477	354242.CJJ81176_1444	1.2e-131	475.7	Epsilonproteobacteria	dut												Epsilonproteobacteria	1RAX1@1224,2YN7I@29547,42MG5@68525,COG4508@1,COG4508@2	NA|NA|NA	S	PFAM dUTPase
c14f11_01544	553220.CAMGR0001_2755	1.1e-15	89.7	Epsilonproteobacteria													Epsilonproteobacteria	1Q2KW@1224,2YPGB@29547,42SKE@68525,COG3708@1,COG3708@2	NA|NA|NA	K	Transcriptional regulator, effector binding domain protein
c14f11_01553	192222.Cj0140	2.6e-247	860.9	Epsilonproteobacteria	mcrC			ko:K19147					ko00000,ko02048				Epsilonproteobacteria	1MW1B@1224,2YNIJ@29547,42Q9Z@68525,COG4268@1,COG4268@2	NA|NA|NA	V	McrBC 5-methylcytosine restriction system component
c14f11_01554	192222.Cj0139	0.0	1539.2	Epsilonproteobacteria				ko:K07452					ko00000,ko01000,ko02048				Epsilonproteobacteria	1MYQM@1224,2YNP7@29547,42PCZ@68525,COG1401@1,COG1401@2	NA|NA|NA	L	AAA domain (dynein-related subfamily)
c14f11_01634	1121864.OMO_01641	1.1e-65	255.8	Firmicutes													Epsilonproteobacteria	1V292@1239,2C5R4@1,2ZC1N@2	NA|NA|NA	S	Psort location Cytoplasmic, score 8.87
c14f11_01637	1367491.BN865_06230c	8e-70	270.0	Epsilonproteobacteria				ko:K03326					ko00000,ko02000	2.A.61.1			Epsilonproteobacteria	1MWBG@1224,2YNED@29547,42Q9E@68525,COG3069@1,COG3069@2	NA|NA|NA	C	C4-dicarboxylate
c14f11_01661	1357400.HMPREF2086_01460	1.9e-147	530.0	Proteobacteria													Epsilonproteobacteria	1PRHR@1224,COG4694@1,COG4694@2	NA|NA|NA	S	Protein conserved in bacteria
c14f11_01662	1357400.HMPREF2086_01461	1.9e-71	276.6	Bacteria													Epsilonproteobacteria	COG0732@1,COG0732@2	NA|NA|NA	V	type I restriction modification DNA specificity domain
c14f11_01663	360107.CHAB381_1403	1.7e-124	452.6	Epsilonproteobacteria													Epsilonproteobacteria	1MV69@1224,2YMTV@29547,42MWV@68525,COG3177@1,COG3177@2	NA|NA|NA	S	Fic/DOC family N-terminal
c14f11_01664	1367491.BN865_05930c	3.9e-236	823.9	Epsilonproteobacteria			2.1.1.72	ko:K03427					ko00000,ko01000,ko02048				Epsilonproteobacteria	1MW3A@1224,2YNEZ@29547,42P6W@68525,COG0286@1,COG0286@2	NA|NA|NA	L	COGs COG0286 Type I restriction-modification system methyltransferase subunit
c14f11_01665	537970.HCAN_0465	5.2e-39	167.2	Epsilonproteobacteria			4.1.1.44	ko:K01607	ko00362,ko01100,ko01120,ko01220,map00362,map01100,map01120,map01220		R03470	RC00938	ko00000,ko00001,ko01000				Epsilonproteobacteria	1PEP4@1224,2YPAX@29547,42RP1@68525,COG0599@1,COG0599@2	NA|NA|NA	S	Carboxymuconolactone decarboxylase
c14f11_01667	683083.C414_000020003	2.3e-64	251.5	Epsilonproteobacteria													Epsilonproteobacteria	1RH1V@1224,2YPR3@29547,42SSF@68525,COG1917@1,COG1917@2	NA|NA|NA	S	Cupin domain
c14f11_01669	192222.Cj1555c	1.3e-22	111.7	Epsilonproteobacteria				ko:K07118					ko00000				Epsilonproteobacteria	1MV9B@1224,2YQ1N@29547,42TUD@68525,COG2910@1,COG2910@2	NA|NA|NA	S	NAD(P)H-binding
c14f11_01671	192222.Cj1560	3.1e-101	375.2	Epsilonproteobacteria				ko:K07089					ko00000				Epsilonproteobacteria	1MUN8@1224,2YN61@29547,42MF8@68525,COG0701@1,COG0701@2	NA|NA|NA	S	permease
c14f11_01672	1367491.BN865_05890c	1.1e-47	195.7	Epsilonproteobacteria	arsR			ko:K03892					ko00000,ko03000				Epsilonproteobacteria	1MZT1@1224,2YPSD@29547,42U0X@68525,COG0640@1,COG0640@2	NA|NA|NA	K	Transcriptional regulator
c14f11_01677	354242.CJJ81176_pVir0014	1.2e-82	312.4	Epsilonproteobacteria				ko:K03111	ko03030,ko03430,ko03440,map03030,map03430,map03440				ko00000,ko00001,ko03029,ko03032,ko03400				Epsilonproteobacteria	1Q5YP@1224,2YQ50@29547,42UZF@68525,COG0629@1,COG0629@2	NA|NA|NA	L	Single-stranded DNA-binding protein
c14f11_01680	888055.HMPREF9015_01088	7.8e-07	60.5	Fusobacteria													Epsilonproteobacteria	2EGZP@1,33ART@2,37B5P@32066	NA|NA|NA	S	YopX protein
c14f11_01682	683083.C414_000160033	1e-12	80.1	Epsilonproteobacteria			5.99.1.2	ko:K03169					ko00000,ko01000,ko03032				Epsilonproteobacteria	1MUFZ@1224,2YNQ3@29547,42NQG@68525,COG0550@1,COG0550@2	NA|NA|NA	L	Bacterial DNA topoisomeraes I ATP-binding domain
c14f11_01685	354242.CJJ81176_pVir0023	2.3e-48	198.0	Epsilonproteobacteria													Epsilonproteobacteria	1Q6GC@1224,29DWT@1,2YSG9@29547,300UP@2,43339@68525	NA|NA|NA
c14f11_01688	354242.CJJ81176_pVir0025	1.3e-119	435.6	Epsilonproteobacteria				ko:K03496					ko00000,ko03036,ko04812				Epsilonproteobacteria	1MWRE@1224,2YT85@29547,43BFE@68525,COG1192@1,COG1192@2	NA|NA|NA	D	VirC1 protein
c14f11_01689	354242.CJJ81176_pVir0026	3.5e-101	374.4	Epsilonproteobacteria													Epsilonproteobacteria	1QE2B@1224,29H97@1,2YMAT@29547,3046R@2,42QBZ@68525	NA|NA|NA
c14f11_01690	354242.CJJ81176_pVir0027	1.5e-136	492.3	Epsilonproteobacteria													Epsilonproteobacteria	1QA1W@1224,2YMRJ@29547,42N8Q@68525,COG5527@1,COG5527@2	NA|NA|NA	L	Initiator Replication protein
c14f11_01691	354242.CJJ81176_pVir0028	6.2e-117	427.6	Epsilonproteobacteria													Epsilonproteobacteria	1QDH4@1224,2BJW4@1,2YN5R@29547,32E8G@2,42PYB@68525	NA|NA|NA
c14f11_01692	354242.CJJ81176_pVir0029	1.5e-108	399.4	Epsilonproteobacteria													Epsilonproteobacteria	1QAV0@1224,2BJI0@1,2YNFN@29547,32DUY@2,42P42@68525	NA|NA|NA
c14f11_01693	354242.CJJ81176_pVir0030	2e-151	541.6	Epsilonproteobacteria													Epsilonproteobacteria	1N2T2@1224,2CIMF@1,2YNQG@29547,32UGF@2,42WS5@68525	NA|NA|NA	S	TrbM
c14f11_01695	354242.CJJ81176_pVir0032	4.8e-232	810.1	Epsilonproteobacteria													Epsilonproteobacteria	1Q7VW@1224,2YME8@29547,42N59@68525,COG4643@1,COG4643@2	NA|NA|NA	S	Protein of unknown function (DUF3991)
c14f11_01707	354242.CJJ81176_pVir0048	8.3e-61	239.6	Epsilonproteobacteria													Epsilonproteobacteria	1Q6PM@1224,2BVZI@1,2YSSQ@29547,2ZZD7@2,433IC@68525	NA|NA|NA
c14f11_01708	354242.CJJ81176_pVir0049	1.9e-204	718.8	Epsilonproteobacteria													Epsilonproteobacteria	1QASD@1224,2YMME@29547,42P1H@68525,COG3843@1,COG3843@2	NA|NA|NA	U	relaxase mobilization nuclease domain protein
c14f11_01709	354242.CJJ81176_pVir0051	3e-42	177.6	Epsilonproteobacteria													Epsilonproteobacteria	1Q5K4@1224,29CHT@1,2YPA0@29547,2ZZG8@2,42VF0@68525	NA|NA|NA
c14f11_01710	354242.CJJ81176_pVir0052	4.7e-22	110.2	delta/epsilon subdivisions													Epsilonproteobacteria	1Q5VZ@1224,2AJZ9@1,31ANH@2,42V1C@68525	NA|NA|NA
c14f11_01711	354242.CJJ81176_pVir0053	0.0	1558.1	Epsilonproteobacteria	virB4			ko:K03199,ko:K12053	ko03070,map03070	M00333			ko00000,ko00001,ko00002,ko02044	3.A.7,3.A.7.8.1			Epsilonproteobacteria	1MXH0@1224,2YME2@29547,42N1G@68525,COG3451@1,COG3451@2	NA|NA|NA	U	COG3451 Type IV secretory pathway, VirB4 components
c14f11_01713	354242.CJJ81176_pVir0001	4.7e-120	437.2	Epsilonproteobacteria	virB8			ko:K03203,ko:K12050	ko03070,map03070	M00333			ko00000,ko00001,ko00002,ko02044	3.A.7,3.A.7.8.1			Epsilonproteobacteria	1R3Z0@1224,2YNNP@29547,42P1C@68525,COG3736@1,COG3736@2	NA|NA|NA	U	COG3736 Type IV secretory pathway, component VirB8
c14f11_01714	354242.CJJ81176_pVir0002	2e-194	684.9	Epsilonproteobacteria	comB2			ko:K03204,ko:K12049	ko03070,map03070	M00333			ko00000,ko00001,ko00002,ko02044	3.A.7,3.A.7.8.1			Epsilonproteobacteria	1MVN0@1224,2YNEE@29547,42P0X@68525,COG3504@1,COG3504@2	NA|NA|NA	U	COG3504 Type IV secretory pathway, VirB9 components
c14f11_01715	354242.CJJ81176_pVir0003	1.4e-201	708.8	Epsilonproteobacteria	comB3			ko:K03195,ko:K12048	ko03070,map03070	M00333			ko00000,ko00001,ko00002,ko02044	3.A.7,3.A.7.8.1			Epsilonproteobacteria	1MU7U@1224,2YNC2@29547,42MIT@68525,COG2948@1,COG2948@2	NA|NA|NA	U	COG2948 Type IV secretory pathway, VirB10 components
c14f11_01717	354242.CJJ81176_pVir0005	3.4e-177	627.5	Epsilonproteobacteria	virB11			ko:K03196	ko03070,ko05120,map03070,map05120	M00333,M00564			ko00000,ko00001,ko00002,ko02044	3.A.7			Epsilonproteobacteria	1QUJ6@1224,2YN60@29547,43BJE@68525,COG0630@1,COG0630@2	NA|NA|NA	NU	COG0630 Type IV secretory pathway, VirB11 components, and related ATPases involved in archaeal flagella biosynthesis
c14f11_01718	354242.CJJ81176_pVir0006	1.5e-65	255.4	Epsilonproteobacteria													Epsilonproteobacteria	1Q5ZB@1224,2AK1A@1,2YQ61@29547,31AQW@2,42T51@68525	NA|NA|NA
c14f11_01719	354242.CJJ81176_pVir0007	0.0	1190.6	Epsilonproteobacteria	virD4			ko:K03205	ko03070,map03070	M00333			ko00000,ko00001,ko00002,ko02044	3.A.7			Epsilonproteobacteria	1MV1G@1224,2YMAB@29547,42MMN@68525,COG3505@1,COG3505@2	NA|NA|NA	U	COG3505 Type IV secretory pathway, VirD4 components
c14f11_01721	354242.CJJ81176_pVir0009	1.1e-158	565.8	Epsilonproteobacteria													Epsilonproteobacteria	1QUJT@1224,29W5W@1,2YPFB@29547,30HR0@2,42SD4@68525	NA|NA|NA	S	Domain of unknown function (DUF1738)
c14f11_01723	354242.CJJ81176_pVir0011	1.1e-206	725.7	Epsilonproteobacteria				ko:K03201,ko:K12052	ko03070,map03070	M00333			ko00000,ko00001,ko00002,ko02044	3.A.7,3.A.7.8.1			Epsilonproteobacteria	1RCVB@1224,2YMB0@29547,42PT7@68525,COG3704@1,COG3704@2	NA|NA|NA	U	TrbL/VirB6 plasmid conjugal transfer protein
c14f11_01727	613026.HRAG_02110	3.2e-194	684.9	Proteobacteria													Epsilonproteobacteria	1NRBC@1224,COG1479@1,COG1479@2	NA|NA|NA	L	Protein of unknown function (DUF1524)
c14f11_01773	683083.C414_000430034	0.0	1607.4	Epsilonproteobacteria			3.1.21.5	ko:K01156					ko00000,ko01000,ko02048				Epsilonproteobacteria	1MVQ0@1224,2YNCV@29547,42PCS@68525,COG3587@1,COG3587@2	NA|NA|NA	L	type III restriction enzyme
c14f11_01377	192222.Cj1421c	7.7e-224	782.7	Epsilonproteobacteria													Epsilonproteobacteria	1QAMS@1224,2YMA4@29547,42NWI@68525,COG1216@1,COG1216@2	NA|NA|NA	S	Protein of unknown function (DUF2972)
c14f11_01777	192222.Cj0031	0.0	2415.2	Epsilonproteobacteria													Epsilonproteobacteria	1MVG5@1224,2YN2S@29547,42PJ2@68525,COG0827@1,COG0827@2,COG1002@1,COG1002@2	NA|NA|NA	LV	TaqI-like C-terminal specificity domain
c14f11_01778	537970.HCAN_0939	1.5e-156	559.7	Bacteria													Epsilonproteobacteria	COG4928@1,COG4928@2	NA|NA|NA	G	KAP family P-loop domain
c14f11_01796	1121267.JHZL01000007_gene798	1.3e-37	164.1	Epsilonproteobacteria													Epsilonproteobacteria	1Q2MY@1224,2AIYB@1,2YQJ4@29547,319G1@2,42VYZ@68525	NA|NA|NA
c14f11_01797	1121267.JHZL01000010_gene371	1.2e-29	136.3	Epsilonproteobacteria													Epsilonproteobacteria	1Q97T@1224,2AJ0E@1,2YPCH@29547,30TS6@2,42RF5@68525	NA|NA|NA
c14f11_01799	192222.Cj0057	6.4e-35	152.9	Epsilonproteobacteria													Epsilonproteobacteria	1Q98N@1224,29FAA@1,2YNPK@29547,3027Y@2,42P73@68525	NA|NA|NA
c14f11_01804	192222.Cj1330	1.1e-153	549.3	Epsilonproteobacteria	ptmF												Epsilonproteobacteria	1R7HT@1224,2YNFZ@29547,42MT0@68525,COG0673@1,COG0673@2	NA|NA|NA	S	dehydrogenases and related proteins
c14f11_01813	192222.Cj1321	1.9e-11	73.9	Epsilonproteobacteria													Epsilonproteobacteria	1QWU5@1224,2YPVA@29547,42TTH@68525,COG1044@1,COG1044@2	NA|NA|NA	M	Bacterial transferase hexapeptide (six repeats)
c14f11_01829	1121267.JHZL01000044_gene466	2e-59	235.3	Epsilonproteobacteria													Epsilonproteobacteria	1PZRK@1224,2AHR9@1,2YP2N@29547,3183K@2,42R13@68525	NA|NA|NA
c14f11_01830	192222.Cj1433c	3.6e-133	480.7	delta/epsilon subdivisions													Epsilonproteobacteria	1N9EE@1224,42Q2A@68525,COG2896@1,COG2896@2	NA|NA|NA	H	Catalyzes the cyclization of GTP to (8S)-3',8-cyclo-7,8- dihydroguanosine 5'-triphosphate
c14f11_01831	192222.Cj1432c	0.0	2056.2	Epsilonproteobacteria				ko:K20444					ko00000,ko01000,ko01005,ko02000	4.D.1.3	GT2,GT4		Epsilonproteobacteria	1Q4T5@1224,2YQM4@29547,42V28@68525,COG0438@1,COG0438@2,COG5610@1,COG5610@2	NA|NA|NA	M	Hydrolase
c14f11_01832	192222.Cj1431c	0.0	1191.0	Epsilonproteobacteria													Epsilonproteobacteria	1QWU8@1224,2YP7E@29547,42RWR@68525,COG5610@1,COG5610@2	NA|NA|NA	S	Hydrolase
c14f11_01843	683083.C414_000040100	1.9e-80	306.2	Epsilonproteobacteria				ko:K11904	ko03070,map03070	M00334			ko00000,ko00001,ko00002,ko02044	3.A.23.1			Epsilonproteobacteria	1MU7Q@1224,2YN67@29547,42Q4M@68525,COG3501@1,COG3501@2	NA|NA|NA	S	protein conserved in bacteria
c14f11_01844	425400.LS65_01170	2.6e-44	186.0	Bacteria													Epsilonproteobacteria	COG0666@1,COG0666@2	NA|NA|NA	G	response to abiotic stimulus
c14f11_01846	425400.LS65_01170	3.4e-44	185.7	Bacteria													Epsilonproteobacteria	COG0666@1,COG0666@2	NA|NA|NA	G	response to abiotic stimulus
c14f11_01852	235279.HH_1587	1.8e-69	268.9	Bacteria													Epsilonproteobacteria	29NMT@1,309JR@2	NA|NA|NA
c14f11_01858	537971.HCCG_02290	4.3e-12	79.7	Bacteria													Epsilonproteobacteria	COG2931@1,COG2931@2	NA|NA|NA	Q	calcium- and calmodulin-responsive adenylate cyclase activity
c14f11_01859	1121267.JHZL01000034_gene1445	1.6e-14	85.5	delta/epsilon subdivisions													Epsilonproteobacteria	1QZCH@1224,43CHQ@68525,COG3675@1,COG3675@2	NA|NA|NA	I	Pfam Lipase (class 3)
c14f11_01860	1121267.JHZL01000028_gene1882	1.5e-73	283.9	Epsilonproteobacteria													Epsilonproteobacteria	1R16J@1224,2YRBV@29547,42YYH@68525,COG3675@1,COG3675@2	NA|NA|NA	I	Protein of unknown function (DUF2974)
c14f11_01861	613026.HRAG_02486	3.8e-29	134.4	Epsilonproteobacteria													Epsilonproteobacteria	1R16J@1224,2YRBV@29547,42YYH@68525,COG3675@1,COG3675@2	NA|NA|NA	I	Protein of unknown function (DUF2974)
c14f11_01862	613026.HRAG_02242	2e-12	79.3	Epsilonproteobacteria													Epsilonproteobacteria	1Q4G4@1224,2BURK@1,2YRHE@29547,32Q2R@2,42Z4N@68525	NA|NA|NA
c14f11_01863	1121267.JHZL01000028_gene1882	7.3e-135	486.9	Epsilonproteobacteria													Epsilonproteobacteria	1R16J@1224,2YRBV@29547,42YYH@68525,COG3675@1,COG3675@2	NA|NA|NA	I	Protein of unknown function (DUF2974)
c14f11_01864	1134474.O59_000403	6.8e-43	180.6	Gammaproteobacteria													Epsilonproteobacteria	1MZJD@1224,1SA7C@1236,COG3772@1,COG3772@2	NA|NA|NA	G	Phage lysozyme
c14f11_01871	306263.Cla_a036	7.9e-70	269.6	Epsilonproteobacteria													Epsilonproteobacteria	1P3TT@1224,2YQHW@29547,42VW7@68525,COG1848@1,COG1848@2	NA|NA|NA	S	PIN domain
c14f11_01872	306263.Cla_a037	5.4e-129	467.2	Epsilonproteobacteria													Epsilonproteobacteria	1Q1JH@1224,2BP2P@1,2YPVB@29547,32HT9@2,42TV2@68525	NA|NA|NA
c14f11_01877	192222.Cj1438c	1.2e-296	1025.0	Epsilonproteobacteria													Epsilonproteobacteria	1QV6M@1224,2YNR4@29547,42UVZ@68525,COG1216@1,COG1216@2	NA|NA|NA	S	TupA-like ATPgrasp
c14f11_01880	192222.Cj1435c	7e-118	429.9	delta/epsilon subdivisions													Epsilonproteobacteria	1RCZP@1224,42VP5@68525,COG0560@1,COG0560@2	NA|NA|NA	E	haloacid dehalogenase-like hydrolase
c14f11_01883	32024.JMTI01000010_gene1289	6.1e-177	627.1	Epsilonproteobacteria				ko:K07496					ko00000				Epsilonproteobacteria	1MUU0@1224,2YN5Y@29547,42QJG@68525,COG0675@1,COG0675@2	NA|NA|NA	L	Putative transposase DNA-binding domain
c14f11_01884	32024.JMTI01000010_gene1288	5.4e-102	377.1	Epsilonproteobacteria													Epsilonproteobacteria	1QV30@1224,2YMDV@29547,42QJ9@68525,COG2452@1,COG2452@2	NA|NA|NA	L	Resolvase, N terminal domain
c14f11_01885	1121267.JHZL01000044_gene466	4.8e-197	693.7	Epsilonproteobacteria													Epsilonproteobacteria	1PZRK@1224,2AHR9@1,2YP2N@29547,3183K@2,42R13@68525	NA|NA|NA
c14f11_01889	1121267.JHZL01000044_gene466	9.5e-62	243.0	Epsilonproteobacteria													Epsilonproteobacteria	1PZRK@1224,2AHR9@1,2YP2N@29547,3183K@2,42R13@68525	NA|NA|NA
c14f11_01890	192222.Cj1434c	2e-88	331.6	Epsilonproteobacteria													Epsilonproteobacteria	1QV6M@1224,2YNR4@29547,42UVZ@68525,COG1216@1,COG1216@2	NA|NA|NA	S	TupA-like ATPgrasp
c14f11_01660	306263.Cla_0344	0.0	1315.4	Epsilonproteobacteria	hsdR		3.1.21.3	ko:K01153					ko00000,ko01000,ko02048				Epsilonproteobacteria	1QTS7@1224,2YMST@29547,42MXU@68525,COG4096@1,COG4096@2	NA|NA|NA	L	COGs COG4096 Type I site-specific restriction-modification system R (restriction) subunit and related helicase
c14f11_01834	192222.Cj1429c	3.3e-177	627.5	Epsilonproteobacteria													Epsilonproteobacteria	1N0ZI@1224,2AJKK@1,2YP2A@29547,31A7Q@2,42QQ2@68525	NA|NA|NA	S	Methyltransferase FkbM domain
c14f11_00014	192222.Cj1306c	1.3e-106	392.5	Epsilonproteobacteria													Epsilonproteobacteria	1NV4Y@1224,2YN5F@29547,42N7G@68525,COG1506@1,COG1506@2	NA|NA|NA	E	no Hp match. A member of the 617 family of C.j. proteins containing homopolymeric tracts
c14f11_00015	192222.Cj1306c	1.2e-109	402.5	Epsilonproteobacteria													Epsilonproteobacteria	1NV4Y@1224,2YN5F@29547,42N7G@68525,COG1506@1,COG1506@2	NA|NA|NA	E	no Hp match. A member of the 617 family of C.j. proteins containing homopolymeric tracts
c14f11_01839	192222.Cj1425c	2.5e-194	684.5	Epsilonproteobacteria			2.7.1.168	ko:K07031	ko00540,map00540		R09770	RC00002,RC00078	ko00000,ko00001,ko01000				Epsilonproteobacteria	1QWU7@1224,2YN5I@29547,42QI3@68525,COG2605@1,COG2605@2	NA|NA|NA	S	GHMP kinases C terminal
c14f11_01841	192222.Cj1423c	4.9e-122	443.7	Epsilonproteobacteria			2.7.7.71	ko:K15669	ko00540,map00540		R09772	RC00002	ko00000,ko00001,ko01000				Epsilonproteobacteria	1MUYJ@1224,2YNSH@29547,42PGT@68525,COG1208@1,COG1208@2	NA|NA|NA	JM	Nucleotidyl transferase
c14f11_01879	192222.Cj1436c	1.5e-220	771.9	delta/epsilon subdivisions													Epsilonproteobacteria	1MW7I@1224,42NV6@68525,COG0079@1,COG0079@2	NA|NA|NA	E	PFAM aminotransferase class I and II
c14f11_01878	192222.Cj1437c	3.8e-212	743.8	Epsilonproteobacteria			2.6.1.9	ko:K00817	ko00340,ko00350,ko00360,ko00400,ko00401,ko00960,ko01100,ko01110,ko01130,ko01230,map00340,map00350,map00360,map00400,map00401,map00960,map01100,map01110,map01130,map01230	M00026	R00694,R00734,R03243	RC00006,RC00888	ko00000,ko00001,ko00002,ko01000,ko01007				Epsilonproteobacteria	1MW7I@1224,2YRF2@29547,42NCH@68525,COG0079@1,COG0079@2	NA|NA|NA	E	Aminotransferase class I and II
c14f11_00501	192222.Cj0622	0.0	1328.5	Epsilonproteobacteria	hypF			ko:K04656					ko00000				Epsilonproteobacteria	1MVP8@1224,2YM8M@29547,42M3G@68525,COG0068@1,COG0068@2	NA|NA|NA	O	Along with HypE, it catalyzes the synthesis of the CN ligands of the active site iron of NiFe -hydrogenases using carbamoylphosphate as a substrate. It functions as a carbamoyl transferase using carbamoylphosphate as a substrate and transferring the carboxamido moiety in an ATP-dependent reaction to the thiolate of the C-terminal cysteine of HypE yielding a protein-S-carboxamide
c14f11_00554	354242.CJJ81176_0701	2.5e-60	238.0	Epsilonproteobacteria	kdpC		3.6.3.12	ko:K01548	ko02020,map02020				ko00000,ko00001,ko01000	3.A.3.7			Epsilonproteobacteria	1RABG@1224,2YSAE@29547,42SC9@68525,COG2156@1,COG2156@2	NA|NA|NA	P	Part of the high-affinity ATP-driven potassium transport (or Kdp) system, which catalyzes the hydrolysis of ATP coupled with the electrogenic transport of potassium into the cytoplasm. This subunit acts as a catalytic chaperone that increases the ATP- binding affinity of the ATP-hydrolyzing subunit KdpB by the formation of a transient KdpB KdpC ATP ternary complex
c14f11_01474	192222.Cj1448c	4e-139	500.7	Epsilonproteobacteria	kpsM			ko:K09688	ko02010,map02010	M00249			ko00000,ko00001,ko00002,ko02000	3.A.1.101			Epsilonproteobacteria	1MUTE@1224,2YN1I@29547,42NXC@68525,COG1682@1,COG1682@2	NA|NA|NA	GM	permease protein
c14f11_01770	192222.Cj0288c	1.1e-200	705.7	Epsilonproteobacteria	lpxB		2.4.1.182	ko:K00748	ko00540,ko01100,map00540,map01100	M00060	R04606	RC00005,RC00059	ko00000,ko00001,ko00002,ko01000,ko01003,ko01005		GT19	iIT341.HP0867	Epsilonproteobacteria	1MVBI@1224,2YN2K@29547,42P35@68525,COG0763@1,COG0763@2	NA|NA|NA	M	Condensation of UDP-2,3-diacylglucosamine and 2,3- diacylglucosamine-1-phosphate to form lipid A disaccharide, a precursor of lipid A, a phosphorylated glycolipid that anchors the lipopolysaccharide to the outer membrane of the cell
c14f11_01552	354242.CJJ81176_0177	5.7e-133	480.3	Epsilonproteobacteria	znuB			ko:K02075,ko:K09816	ko02010,map02010	M00242,M00244			ko00000,ko00001,ko00002,ko02000	3.A.1.15,3.A.1.15.3,3.A.1.15.5			Epsilonproteobacteria	1MVC2@1224,2YMMF@29547,42MYM@68525,COG1108@1,COG1108@2	NA|NA|NA	P	Abc transporter
c14f11_01366	192222.Cj0303c	7.7e-132	476.5	Epsilonproteobacteria	modA			ko:K02020	ko02010,map02010	M00189			ko00000,ko00001,ko00002,ko02000	3.A.1.8			Epsilonproteobacteria	1MVNA@1224,2YNG3@29547,42QWE@68525,COG0725@1,COG0725@2	NA|NA|NA	P	ABC transporter, periplasmic molybdate-binding protein
c14f11_01430	192222.Cj1368	6.3e-204	716.5	Epsilonproteobacteria	mqnE		2.5.1.120	ko:K18285	ko00130,ko01110,map00130,map01110		R10667	RC00021,RC03234	ko00000,ko00001,ko01000				Epsilonproteobacteria	1QN23@1224,2YMA7@29547,42M6Z@68525,COG1060@1,COG1060@2	NA|NA|NA	H	Radical SAM enzyme that catalyzes the addition of the adenosyl radical to the double bond of 3- (1- carboxyvinyl)oxy benzoate, leading to aminodeoxyfutalosine (AFL), a key intermediate in the formation of menaquinone (MK, vitamin K2) from chorismate
c14f11_01771	694427.Palpr_0900	5.1e-58	231.9	Bacteroidia													Epsilonproteobacteria	2G2RD@200643,4NFGH@976,COG0515@1,COG0515@2	NA|NA|NA	KLT	Protein tyrosine kinase
c14f11_00598	192222.Cj0722c	4.6e-154	550.4	Epsilonproteobacteria	hemK		2.1.1.297	ko:K02493			R10806	RC00003,RC03279	ko00000,ko01000,ko03012				Epsilonproteobacteria	1MXCQ@1224,2YP35@29547,42PKA@68525,COG2890@1,COG2890@2	NA|NA|NA	J	Belongs to the protein N5-glutamine methyltransferase family
c14f11_01234	192222.Cj0259	1e-168	599.4	Epsilonproteobacteria	pyrC		3.5.2.3	ko:K01465	ko00240,ko01100,map00240,map01100	M00051	R01993	RC00632	ko00000,ko00001,ko00002,ko01000				Epsilonproteobacteria	1MUYP@1224,2YMQ0@29547,42ND2@68525,COG0418@1,COG0418@2	NA|NA|NA	F	Catalyzes the reversible cyclization of carbamoyl aspartate to dihydroorotate
c14f11_01833	192222.Cj1430c	1.7e-104	385.2	Epsilonproteobacteria													Epsilonproteobacteria	1N5YT@1224,2YTQ7@29547,42RDH@68525,COG1898@1,COG1898@2	NA|NA|NA	M	dTDP-4-dehydrorhamnose 3,5-epimerase
c14f11_01836	192222.Cj1427c	1.5e-180	638.6	Epsilonproteobacteria			5.1.3.25	ko:K17947	ko00523,ko01130,map00523,map01130		R10279	RC00289	ko00000,ko00001,ko01000				Epsilonproteobacteria	1PB4Y@1224,2YNIP@29547,42QBV@68525,COG0451@1,COG0451@2	NA|NA|NA	M	NAD dependent epimerase dehydratase family
c14f11_01729	1367491.BN865_03870c	2.8e-97	361.3	Epsilonproteobacteria	rnhB		3.1.26.4	ko:K03470	ko03030,map03030				ko00000,ko00001,ko01000,ko03032				Epsilonproteobacteria	1RA65@1224,2YP63@29547,42REG@68525,COG0164@1,COG0164@2	NA|NA|NA	L	Endonuclease that specifically degrades the RNA of RNA- DNA hybrids
c14f11_00380	1367491.BN865_15840c	6.6e-187	659.8	Epsilonproteobacteria	selU			ko:K06917					ko00000,ko01000,ko03016				Epsilonproteobacteria	1N4T5@1224,2YMZD@29547,42P4D@68525,COG2603@1,COG2603@2	NA|NA|NA	H	Catalyzes the transfer of selenium from selenophosphate for conversion of 2-thiouridine to 2-selenouridine at the wobble position in tRNA
c14f11_01668	1367491.BN865_06040	5e-111	407.9	Epsilonproteobacteria													Epsilonproteobacteria	1R7SG@1224,2YMI7@29547,42P1G@68525,COG0477@1,COG2814@2	NA|NA|NA	EGP	Major facilitator Superfamily
c14f11_01397	1367491.BN865_07360	5e-114	417.2	Epsilonproteobacteria	tpiA		5.3.1.1	ko:K01803	ko00010,ko00051,ko00562,ko00710,ko01100,ko01110,ko01120,ko01130,ko01200,ko01230,map00010,map00051,map00562,map00710,map01100,map01110,map01120,map01130,map01200,map01230	M00001,M00002,M00003	R01015	RC00423	ko00000,ko00001,ko00002,ko01000,ko04147				Epsilonproteobacteria	1MWK5@1224,2YNW4@29547,42MIF@68525,COG0149@1,COG0149@2	NA|NA|NA	G	Involved in the gluconeogenesis. Catalyzes stereospecifically the conversion of dihydroxyacetone phosphate (DHAP) to D-glyceraldehyde-3-phosphate (G3P)
c14f11_00378	1367491.BN865_15860c	5.3e-136	490.3	Epsilonproteobacteria	trpC		4.1.1.48	ko:K01609	ko00400,ko01100,ko01110,ko01130,ko01230,map00400,map01100,map01110,map01130,map01230	M00023	R03508	RC00944	ko00000,ko00001,ko00002,ko01000				Epsilonproteobacteria	1MW5K@1224,2YM8T@29547,42MAG@68525,COG0134@1,COG0134@2	NA|NA|NA	E	Belongs to the TrpC family
c14f11_01468	192222.Cj1441c	8.5e-218	762.7	Epsilonproteobacteria	ugd		1.1.1.22	ko:K00012	ko00040,ko00053,ko00520,ko01100,map00040,map00053,map00520,map01100	M00014,M00129,M00361,M00362	R00286	RC00291	ko00000,ko00001,ko00002,ko01000				Epsilonproteobacteria	1MW5U@1224,2YMID@29547,42MDV@68525,COG1004@1,COG1004@2	NA|NA|NA	C	Belongs to the UDP-glucose GDP-mannose dehydrogenase family
c14f11_01706	537972.ABQU01000070_gene1405	7.7e-21	106.3	Proteobacteria													Epsilonproteobacteria	1N0K0@1224,COG3041@1,COG3041@2	NA|NA|NA	S	addiction module toxin RelE StbE family
c14f11_01359	192222.Cj0310c	1.2e-52	212.2	Epsilonproteobacteria				ko:K18924		M00712			ko00000,ko00002,ko02000	2.A.7.1.5			Epsilonproteobacteria	1NM5S@1224,2YPSW@29547,42UMP@68525,COG2076@1,COG2076@2	NA|NA|NA	P	resistance protein
c14f11_01550	192222.Cj0143c	8.8e-151	539.7	Epsilonproteobacteria	znuA			ko:K02077,ko:K09815	ko02010,map02010	M00242,M00244			ko00000,ko00001,ko00002,ko02000	3.A.1.15,3.A.1.15.3,3.A.1.15.5			Epsilonproteobacteria	1MVW9@1224,2YNB0@29547,42MBX@68525,COG0803@1,COG0803@2	NA|NA|NA	P	periplasmic solute binding protein
# 192 queries scanned
# Total time (seconds): 31.757185936
# Rate: 6.05 q/s
