# Supplementary material for: Genomic Characterisation of Campylobacter jejuni Isolates Recovered During Commercial Broiler Production
Source: Front Microbiol. 2021 Oct 14;12:716182. doi: 10.3389/fmicb.2021.716182 (PMC8552067; doi:10.3389/fmicb.2021.716182)
Supplement: APPENDIX S1 — MLST and cgMLST allelic profiles. [file Data_Sheet_1.ZIP › Supplementary materials/S2 Functional annotation/S2.1 Eggnog output/ST814vsST257.tsv]

# emapper version: emapper-1.0.3-35-g63c274b emapper DB: 2.0
# command: ./emapper.py --cpu 6 -i /data/shared/emapper_jobs/user_data/MM_72817s79/query_seqs.fa --output query_seqs.fa --output_dir /data/shared/emapper_jobs/user_data/MM_72817s79 -m diamond -d none --tax_scope 29547 --go_evidence non-electronic --target_orthologs all --seed_ortholog_evalue 0.001 --seed_ortholog_score 60 --query-cover 20 --subject-cover 0 --override --temp_dir /data/shared/emapp…
# time: Mon Oct 5 04:33:24 2020
#query_name	seed_eggNOG_ortholog	seed_ortholog_evalue	seed_ortholog_score	best_tax_level	Preferred_name	GOs	EC	KEGG_ko	KEGG_Pathway	KEGG_Module	KEGG_Reaction	KEGG_rclass	BRITE	KEGG_TC	CAZy	BiGG_Reaction
a34f104_01364	354242.CJJ81176_1569	9.1e-297	1025.4	Epsilonproteobacteria	nikZ			ko:K02035	ko02024,map02024	M00239			ko00000,ko00001,ko00002,ko02000	3.A.1.5			Epsilonproteobacteria	1MUZH@1224,2YN87@29547,42MFK@68525,COG0747@1,COG0747@2	NA|NA|NA	E	Abc transporter
a34f104_00961	1325130.HFN_1678	7.4e-139	500.4	delta/epsilon subdivisions													Epsilonproteobacteria	1MXKV@1224,42MI8@68525,COG0451@1,COG0451@2	NA|NA|NA	GM	PFAM NAD-dependent epimerase dehydratase
a34f104_00381	306263.Cla_1227	4.5e-46	191.8	Epsilonproteobacteria	waaV												Epsilonproteobacteria	1N72Z@1224,2YNNI@29547,42NJA@68525,COG1216@1,COG1216@2	NA|NA|NA	S	Glycosyltransferase like family 2
a34f104_01402	354242.CJJ81176_1601	6.4e-307	1059.3	Epsilonproteobacteria	chuA			ko:K02014					ko00000,ko02000	1.B.14			Epsilonproteobacteria	1REHF@1224,2YN71@29547,42PC6@68525,COG4772@1,COG4772@2	NA|NA|NA	P	TonB dependent receptor
a34f104_01838	306263.Cla_1266	7.8e-116	423.7	Epsilonproteobacteria	dinP			ko:K03502					ko00000,ko03400				Epsilonproteobacteria	1Q43B@1224,2YM7U@29547,4345B@68525,COG0389@1,COG0389@2	NA|NA|NA	L	impB/mucB/samB family C-terminal domain
a34f104_01365	354242.CJJ81176_1570	4.6e-79	300.4	Epsilonproteobacteria			1.8.5.3	ko:K07306	ko00920,map00920		R09501	RC02555	ko00000,ko00001,ko01000,ko02000	5.A.3.3			Epsilonproteobacteria	1NR6J@1224,2YNSQ@29547,42MQZ@68525,COG0243@1,COG0243@2	NA|NA|NA	C	Molybdopterin oxidoreductase Fe4S4 domain
a34f104_01372	354242.CJJ81176_1573	5e-91	340.5	Epsilonproteobacteria													Epsilonproteobacteria	1NNES@1224,2YQJQ@29547,42V5I@68525,COG3381@1,COG3381@2	NA|NA|NA	S	Nitrate reductase delta subunit
a34f104_00607	1470460.X2KR14_9VIRU	2.7e-140	504.6	dsDNA viruses, no RNA stage													Epsilonproteobacteria	4QB5I@10239,4QUT2@35237	NA|NA|NA	S	N-methyltransferase activity
a34f104_00837	553220.CAMGR0001_1641	3.1e-10	70.1	Epsilonproteobacteria	dam		2.1.1.72	ko:K06223	ko03430,map03430				ko00000,ko00001,ko01000,ko02048,ko03032,ko03400				Epsilonproteobacteria	1P85S@1224,2YNDD@29547,42MJQ@68525,COG0338@1,COG0338@2	NA|NA|NA	L	DNA methyltransferase
a34f104_01778	983328.AFGH01000014_gene973	3.3e-88	331.6	Epsilonproteobacteria	dam		2.1.1.72	ko:K06223	ko03430,map03430				ko00000,ko00001,ko01000,ko02048,ko03032,ko03400				Epsilonproteobacteria	1P85S@1224,2YNDD@29547,42MJQ@68525,COG0338@1,COG0338@2	NA|NA|NA	L	DNA methyltransferase
a34f104_00805	683083.C414_000080052	3.7e-252	877.1	Epsilonproteobacteria				ko:K03305					ko00000	2.A.17			Epsilonproteobacteria	1MW6W@1224,2YMFA@29547,42NNY@68525,COG3104@1,COG3104@2	NA|NA|NA	P	Di- tripeptide transporter
a34f104_01072	192222.Cj1321	1.5e-74	285.8	Epsilonproteobacteria													Epsilonproteobacteria	1QWU5@1224,2YPVA@29547,42TTH@68525,COG1044@1,COG1044@2	NA|NA|NA	M	Bacterial transferase hexapeptide (six repeats)
a34f104_01073	192222.Cj1320	7.3e-214	749.6	Epsilonproteobacteria													Epsilonproteobacteria	1MUPN@1224,2YMVU@29547,42MJD@68525,COG0399@1,COG0399@2	NA|NA|NA	E	Belongs to the DegT DnrJ EryC1 family
a34f104_00811	192222.Cj0661c	1.4e-153	548.9	Epsilonproteobacteria	era			ko:K03595					ko00000,ko03009,ko03029				Epsilonproteobacteria	1MUKT@1224,2YMG3@29547,42MUR@68525,COG1159@1,COG1159@2	NA|NA|NA	S	An essential GTPase that binds both GDP and GTP, with rapid nucleotide exchange. Plays a role in 16S rRNA processing and 30S ribosomal subunit biogenesis and possibly also in cell cycle regulation and energy metabolism
a34f104_00703	192222.Cj0549	4.2e-65	253.8	Epsilonproteobacteria	fliS			ko:K02422	ko02040,map02040				ko00000,ko00001,ko02035				Epsilonproteobacteria	1PSYY@1224,2YP6R@29547,42V8K@68525,COG1516@1,COG1516@2	NA|NA|NA	N	flagellar protein FLIS
a34f104_00956	192222.Cj1439c	5e-172	610.5	Epsilonproteobacteria	glf		5.4.99.9	ko:K01854	ko00052,ko00520,map00052,map00520		R00505,R09009	RC00317,RC02396	ko00000,ko00001,ko01000				Epsilonproteobacteria	1MV4H@1224,2YNDX@29547,42NAB@68525,COG0562@1,COG0562@2	NA|NA|NA	M	UDP-galactopyranose mutase
a34f104_01064	192222.Cj1329	7.7e-183	646.4	Epsilonproteobacteria	ptmE												Epsilonproteobacteria	1MUYJ@1224,2YMSQ@29547,42MX5@68525,COG0517@1,COG0517@2,COG1208@1,COG1208@2	NA|NA|NA	M	COG1208 Nucleoside-diphosphate-sugar pyrophosphorylase involved in lipopolysaccharide biosynthesis translation initiation factor 2B, gamma epsilon subunits (eIF-2Bgamma eIF-2Bepsilon)
a34f104_00830	192222.Cj1416c	7.3e-138	496.5	Epsilonproteobacteria													Epsilonproteobacteria	1RB54@1224,2YNAE@29547,42PKE@68525,COG1213@1,COG1213@2	NA|NA|NA	M	Nucleotidyl transferase
a34f104_01692	354242.CJJ81176_pVir0009	1.1e-158	565.8	Epsilonproteobacteria													Epsilonproteobacteria	1QUJT@1224,29W5W@1,2YPFB@29547,30HR0@2,42SD4@68525	NA|NA|NA	S	Domain of unknown function (DUF1738)
a34f104_01694	354242.CJJ81176_pVir0007	0.0	1190.6	Epsilonproteobacteria	virD4			ko:K03205	ko03070,map03070	M00333			ko00000,ko00001,ko00002,ko02044	3.A.7			Epsilonproteobacteria	1MV1G@1224,2YMAB@29547,42MMN@68525,COG3505@1,COG3505@2	NA|NA|NA	U	COG3505 Type IV secretory pathway, VirD4 components
a34f104_01695	354242.CJJ81176_pVir0006	1.5e-65	255.4	Epsilonproteobacteria													Epsilonproteobacteria	1Q5ZB@1224,2AK1A@1,2YQ61@29547,31AQW@2,42T51@68525	NA|NA|NA
a34f104_01696	354242.CJJ81176_pVir0005	3.4e-177	627.5	Epsilonproteobacteria	virB11			ko:K03196	ko03070,ko05120,map03070,map05120	M00333,M00564			ko00000,ko00001,ko00002,ko02044	3.A.7			Epsilonproteobacteria	1QUJ6@1224,2YN60@29547,43BJE@68525,COG0630@1,COG0630@2	NA|NA|NA	NU	COG0630 Type IV secretory pathway, VirB11 components, and related ATPases involved in archaeal flagella biosynthesis
a34f104_01698	354242.CJJ81176_pVir0003	1.4e-201	708.8	Epsilonproteobacteria	comB3			ko:K03195,ko:K12048	ko03070,map03070	M00333			ko00000,ko00001,ko00002,ko02044	3.A.7,3.A.7.8.1			Epsilonproteobacteria	1MU7U@1224,2YNC2@29547,42MIT@68525,COG2948@1,COG2948@2	NA|NA|NA	U	COG2948 Type IV secretory pathway, VirB10 components
a34f104_01699	354242.CJJ81176_pVir0002	2e-194	684.9	Epsilonproteobacteria	comB2			ko:K03204,ko:K12049	ko03070,map03070	M00333			ko00000,ko00001,ko00002,ko02044	3.A.7,3.A.7.8.1			Epsilonproteobacteria	1MVN0@1224,2YNEE@29547,42P0X@68525,COG3504@1,COG3504@2	NA|NA|NA	U	COG3504 Type IV secretory pathway, VirB9 components
a34f104_01700	354242.CJJ81176_pVir0001	4.7e-120	437.2	Epsilonproteobacteria	virB8			ko:K03203,ko:K12050	ko03070,map03070	M00333			ko00000,ko00001,ko00002,ko02044	3.A.7,3.A.7.8.1			Epsilonproteobacteria	1R3Z0@1224,2YNNP@29547,42P1C@68525,COG3736@1,COG3736@2	NA|NA|NA	U	COG3736 Type IV secretory pathway, component VirB8
a34f104_01702	354242.CJJ81176_pVir0053	0.0	1558.1	Epsilonproteobacteria	virB4			ko:K03199,ko:K12053	ko03070,map03070	M00333			ko00000,ko00001,ko00002,ko02044	3.A.7,3.A.7.8.1			Epsilonproteobacteria	1MXH0@1224,2YME2@29547,42N1G@68525,COG3451@1,COG3451@2	NA|NA|NA	U	COG3451 Type IV secretory pathway, VirB4 components
a34f104_01703	354242.CJJ81176_pVir0052	4.7e-22	110.2	delta/epsilon subdivisions													Epsilonproteobacteria	1Q5VZ@1224,2AJZ9@1,31ANH@2,42V1C@68525	NA|NA|NA
a34f104_01704	354242.CJJ81176_pVir0051	7.9e-43	179.5	Epsilonproteobacteria													Epsilonproteobacteria	1Q5K4@1224,29CHT@1,2YPA0@29547,2ZZG8@2,42VF0@68525	NA|NA|NA
a34f104_01705	354242.CJJ81176_pVir0049	1.9e-204	718.8	Epsilonproteobacteria													Epsilonproteobacteria	1QASD@1224,2YMME@29547,42P1H@68525,COG3843@1,COG3843@2	NA|NA|NA	U	relaxase mobilization nuclease domain protein
a34f104_01706	354242.CJJ81176_pVir0048	8.3e-61	239.6	Epsilonproteobacteria													Epsilonproteobacteria	1Q6PM@1224,2BVZI@1,2YSSQ@29547,2ZZD7@2,433IC@68525	NA|NA|NA
a34f104_01718	354242.CJJ81176_pVir0032	4.8e-232	810.1	Epsilonproteobacteria													Epsilonproteobacteria	1Q7VW@1224,2YME8@29547,42N59@68525,COG4643@1,COG4643@2	NA|NA|NA	S	Protein of unknown function (DUF3991)
a34f104_01720	354242.CJJ81176_pVir0030	2e-151	541.6	Epsilonproteobacteria													Epsilonproteobacteria	1N2T2@1224,2CIMF@1,2YNQG@29547,32UGF@2,42WS5@68525	NA|NA|NA	S	TrbM
a34f104_01721	354242.CJJ81176_pVir0029	1.5e-108	399.4	Epsilonproteobacteria													Epsilonproteobacteria	1QAV0@1224,2BJI0@1,2YNFN@29547,32DUY@2,42P42@68525	NA|NA|NA
a34f104_01722	354242.CJJ81176_pVir0028	6.2e-117	427.6	Epsilonproteobacteria													Epsilonproteobacteria	1QDH4@1224,2BJW4@1,2YN5R@29547,32E8G@2,42PYB@68525	NA|NA|NA
a34f104_01723	354242.CJJ81176_pVir0027	1.5e-136	492.3	Epsilonproteobacteria													Epsilonproteobacteria	1QA1W@1224,2YMRJ@29547,42N8Q@68525,COG5527@1,COG5527@2	NA|NA|NA	L	Initiator Replication protein
a34f104_01724	354242.CJJ81176_pVir0026	3.5e-101	374.4	Epsilonproteobacteria													Epsilonproteobacteria	1QE2B@1224,29H97@1,2YMAT@29547,3046R@2,42QBZ@68525	NA|NA|NA
a34f104_01725	354242.CJJ81176_pVir0025	1.3e-119	435.6	Epsilonproteobacteria				ko:K03496					ko00000,ko03036,ko04812				Epsilonproteobacteria	1MWRE@1224,2YT85@29547,43BFE@68525,COG1192@1,COG1192@2	NA|NA|NA	D	VirC1 protein
a34f104_01728	354242.CJJ81176_pVir0023	2.3e-48	198.0	Epsilonproteobacteria													Epsilonproteobacteria	1Q6GC@1224,29DWT@1,2YSG9@29547,300UP@2,43339@68525	NA|NA|NA
a34f104_01891	354242.CJJ81176_pVir0023	2.3e-48	198.0	Epsilonproteobacteria													Epsilonproteobacteria	1Q6GC@1224,29DWT@1,2YSG9@29547,300UP@2,43339@68525	NA|NA|NA
a34f104_01731	683083.C414_000160033	1e-12	80.1	Epsilonproteobacteria			5.99.1.2	ko:K03169					ko00000,ko01000,ko03032				Epsilonproteobacteria	1MUFZ@1224,2YNQ3@29547,42NQG@68525,COG0550@1,COG0550@2	NA|NA|NA	L	Bacterial DNA topoisomeraes I ATP-binding domain
a34f104_01733	888055.HMPREF9015_01088	4.6e-07	61.2	Fusobacteria													Epsilonproteobacteria	2EGZP@1,33ART@2,37B5P@32066	NA|NA|NA	S	YopX protein
a34f104_01736	354242.CJJ81176_pVir0014	1.2e-82	312.4	Epsilonproteobacteria				ko:K03111	ko03030,ko03430,ko03440,map03030,map03430,map03440				ko00000,ko00001,ko03029,ko03032,ko03400				Epsilonproteobacteria	1Q5YP@1224,2YQ50@29547,42UZF@68525,COG0629@1,COG0629@2	NA|NA|NA	L	Single-stranded DNA-binding protein
a34f104_01738	354242.CJJ81176_pVir0012	9.7e-09	65.5	Epsilonproteobacteria			5.99.1.2	ko:K03168					ko00000,ko01000,ko03032,ko03400				Epsilonproteobacteria	1MUFZ@1224,2YN9W@29547,42MHU@68525,COG0550@1,COG0550@2	NA|NA|NA	L	COG0550 Topoisomerase IA
a34f104_01741	537972.ABQU01000093_gene1107	4.5e-145	521.2	Epsilonproteobacteria				ko:K07344	ko02024,map02024				ko00000,ko00001,ko02044	3.A.7.4			Epsilonproteobacteria	1MVFD@1224,2YPTM@29547,42U4U@68525,COG3846@1,COG3846@2	NA|NA|NA	U	TrbL/VirB6 plasmid conjugal transfer protein
a34f104_01743	537972.ABQU01000093_gene1106	1.4e-119	435.6	Epsilonproteobacteria													Epsilonproteobacteria	1MVUC@1224,2YR7A@29547,42TGS@68525,COG3701@1,COG3701@2	NA|NA|NA	U	VirB8 protein
a34f104_01744	537972.ABQU01000093_gene1105	1.6e-160	572.4	Epsilonproteobacteria													Epsilonproteobacteria	1MVEF@1224,2YR66@29547,42RJC@68525,COG3504@1,COG3504@2	NA|NA|NA	U	Conjugal transfer protein
a34f104_01745	537972.ABQU01000093_gene1104	2.4e-48	198.4	Epsilonproteobacteria													Epsilonproteobacteria	1Q5RP@1224,2AJW9@1,2YSE3@29547,31AJ5@2,431PC@68525	NA|NA|NA
a34f104_01746	537972.ABQU01000093_gene1103	7.2e-135	487.3	Epsilonproteobacteria													Epsilonproteobacteria	1MU7U@1224,2YR2G@29547,42MIT@68525,COG2948@1,COG2948@2	NA|NA|NA	U	Bacterial conjugation TrbI-like protein
a34f104_01751	537972.ABQU01000093_gene1099	0.0	1266.1	Epsilonproteobacteria													Epsilonproteobacteria	1MU8I@1224,2YT93@29547,42N43@68525,COG4227@1,COG4227@2,COG4643@1,COG4643@2	NA|NA|NA	L	Domain of unknown function (DUF1738)
a34f104_01754	983328.AFGH01000043_gene1779	5.1e-19	100.1	Epsilonproteobacteria													Epsilonproteobacteria	1Q3J1@1224,2BSZB@1,2YQW2@29547,32N38@2,42XDZ@68525	NA|NA|NA
a34f104_01756	537972.ABQU01000093_gene1094	1.2e-53	215.7	Epsilonproteobacteria													Epsilonproteobacteria	1NCKG@1224,2YS68@29547,42XHW@68525,COG4959@1,COG4959@2	NA|NA|NA	OU	Signal peptidase, peptidase S26
a34f104_01757	1470460.X2KR27_9VIRU	1.7e-111	408.7	dsDNA viruses, no RNA stage													Epsilonproteobacteria	4QH2X@10239,4QZ8N@35237	NA|NA|NA	S	DNA/RNA non-specific endonuclease
a34f104_01758	537972.ABQU01000093_gene1093	1.6e-56	225.3	Epsilonproteobacteria													Epsilonproteobacteria	1Q1W9@1224,2AIPN@1,2YSC1@29547,31969@2,431BY@68525	NA|NA|NA
a34f104_01760	827.JFJK01000007_gene1582	3.5e-08	63.9	Epsilonproteobacteria													Epsilonproteobacteria	1Q3M6@1224,2AJ63@1,2YQQX@29547,319QR@2,42XHK@68525	NA|NA|NA
a34f104_01762	537972.ABQU01000096_gene1110	0.0	1182.2	Epsilonproteobacteria													Epsilonproteobacteria	1QUDG@1224,2YMZA@29547,42Q9I@68525,COG3843@1,COG3843@2	NA|NA|NA	U	Relaxase/Mobilisation nuclease domain
a34f104_01763	537972.ABQU01000096_gene1111	5.6e-62	243.4	Epsilonproteobacteria													Epsilonproteobacteria	1NK7M@1224,2C092@1,2YQ91@29547,31AZX@2,42VU6@68525	NA|NA|NA
a34f104_01764	537972.ABQU01000096_gene1112	2.4e-50	204.5	Epsilonproteobacteria													Epsilonproteobacteria	1Q4ZU@1224,2C3N5@1,2YRTQ@29547,2ZYG7@2,4308E@68525	NA|NA|NA
a34f104_01766	983328.AFGH01000044_gene1774	2.5e-52	212.6	Epsilonproteobacteria													Epsilonproteobacteria	1Q1JH@1224,2BP2P@1,2YPVB@29547,32HT9@2,42TV2@68525	NA|NA|NA
a34f104_01767	983328.AFGH01000044_gene1775	8.2e-59	233.0	Epsilonproteobacteria													Epsilonproteobacteria	1R0W3@1224,2YTFS@29547,43D28@68525,COG2402@1,COG2402@2	NA|NA|NA	S	PIN domain
a34f104_01769	537972.ABQU01000094_gene1090	1.8e-28	131.7	Epsilonproteobacteria													Epsilonproteobacteria	1NBH2@1224,2YS5C@29547,42XBK@68525,COG3838@1,COG3838@2	NA|NA|NA	U	TrbC/VIRB2 family
a34f104_01770	537972.ABQU01000094_gene1089	2.3e-36	157.9	Epsilonproteobacteria													Epsilonproteobacteria	1RKQ7@1224,2YS3H@29547,42WD2@68525,COG5268@1,COG5268@2	NA|NA|NA	NU	Type IV secretory pathway, VirB3-like protein
a34f104_01774	537972.ABQU01000094_gene1087	1.9e-86	325.9	Epsilonproteobacteria													Epsilonproteobacteria	1N2T2@1224,2CIMF@1,2YNQG@29547,32UGF@2,42WS5@68525	NA|NA|NA	S	TrbM
a34f104_01776	879212.DespoDRAFT_01283	2.8e-09	67.4	Desulfobacterales													Epsilonproteobacteria	1P58I@1224,2ANRP@1,2MP2I@213118,2WY9Q@28221,31DRG@2,43265@68525	NA|NA|NA
a34f104_01779	556267.HWAG_00810	9.4e-98	363.6	Epsilonproteobacteria				ko:K06905					ko00000				Epsilonproteobacteria	1MXT8@1224,2YPVC@29547,42U7Z@68525,COG3500@1,COG3500@2	NA|NA|NA	S	Phage late control gene D protein (GPD)
a34f104_01780	683083.C414_000080031	4.3e-23	113.2	Epsilonproteobacteria													Epsilonproteobacteria	1Q64D@1224,2AK44@1,2YSHM@29547,31ATY@2,432D8@68525	NA|NA|NA	S	Phage Tail Protein X
a34f104_01781	683083.C414_000080030	6.3e-34	150.2	Bacteria													Epsilonproteobacteria	COG3499@1,COG3499@2	NA|NA|NA	S	P2 GpU family protein
a34f104_01782	556267.HWAG_00813	5.3e-63	249.2	Bacteria													Epsilonproteobacteria	COG5283@1,COG5283@2	NA|NA|NA
a34f104_01785	553220.CAMGR0001_1650	1.3e-32	146.4	Epsilonproteobacteria				ko:K06908					ko00000				Epsilonproteobacteria	1Q8HB@1224,2YQYT@29547,42X1T@68525,COG3498@1,COG3498@2	NA|NA|NA	S	Phage tail tube protein FII
a34f104_01786	683083.C414_000080004	6.9e-183	646.7	Epsilonproteobacteria				ko:K06907					ko00000				Epsilonproteobacteria	1MW1V@1224,2YP8I@29547,42RUK@68525,COG3497@1,COG3497@2	NA|NA|NA	S	tail sheath protein
a34f104_01787	1470460.X2KLT6_9VIRU	5.3e-51	208.4	dsDNA viruses, no RNA stage													Epsilonproteobacteria	4QHKI@10239,4QYR8@35237	NA|NA|NA
a34f104_01788	683083.C414_000080006	5.8e-56	223.4	Epsilonproteobacteria													Epsilonproteobacteria	1NMSX@1224,2C4D9@1,2YQB1@29547,33FB1@2,42W0V@68525	NA|NA|NA	S	Protein of unknown function (DUF1353)
a34f104_01789	722417.D5GVB9_9CAUD	3.6e-16	91.7	Caudovirales													Epsilonproteobacteria	4QBCK@10239,4QQ1I@28883,4QWCG@35237	NA|NA|NA	S	Domain of unknown function (DUF4376)
a34f104_01790	683083.C414_000080010	1.9e-78	299.7	Epsilonproteobacteria													Epsilonproteobacteria	1MWNN@1224,2YQI3@29547,42VQN@68525,COG5301@1,COG5301@2	NA|NA|NA	S	Phage tail-collar fibre protein
a34f104_01791	683083.C414_000080011	3.9e-97	360.9	Epsilonproteobacteria													Epsilonproteobacteria	1NZST@1224,2YR0J@29547,42X5S@68525,COG4385@1,COG4385@2	NA|NA|NA	S	Phage tail protein (Tail_P2_I)
a34f104_01792	683083.C414_000080012	1.3e-194	685.6	Epsilonproteobacteria													Epsilonproteobacteria	1MUFF@1224,2YPXY@29547,42TMH@68525,COG3948@1,COG3948@2	NA|NA|NA	S	Baseplate assembly protein J
a34f104_01793	683083.C414_000080013	1.8e-44	184.9	Epsilonproteobacteria				ko:K06903					ko00000				Epsilonproteobacteria	1P07N@1224,2YS2Z@29547,42PMP@68525,COG3628@1,COG3628@2	NA|NA|NA	S	Gene 25-like lysozyme
a34f104_01794	683083.C414_000080015	1.6e-53	216.1	Epsilonproteobacteria													Epsilonproteobacteria	1Q4IG@1224,2YQTH@29547,42WYE@68525,COG4540@1,COG4540@2	NA|NA|NA	S	Baseplate assembly protein
a34f104_01795	50960.LS81_11215	6.6e-25	120.6	Epsilonproteobacteria													Epsilonproteobacteria	1Q2FC@1224,2AIWD@1,2YQ88@29547,319DV@2,42VJR@68525	NA|NA|NA	S	Protein of unknown function (DUF1804)
a34f104_01796	1448857.JFAP01000008_gene609	5.5e-35	155.2	Epsilonproteobacteria													Epsilonproteobacteria	1RA2J@1224,2YP1N@29547,42S1P@68525,COG4388@1,COG4388@2	NA|NA|NA	S	Mu-like prophage I protein
a34f104_01797	50960.LS81_11205	1.2e-83	316.6	Epsilonproteobacteria													Epsilonproteobacteria	1MWX8@1224,2YPRE@29547,42QUQ@68525,COG4397@1,COG4397@2	NA|NA|NA	S	Mu-like prophage major head subunit gpT
a34f104_01801	683083.C414_000080020	3.4e-67	260.8	Epsilonproteobacteria													Epsilonproteobacteria	1Q5N3@1224,2YT0B@29547,42XNX@68525,COG3108@1,COG3108@2	NA|NA|NA	S	Bacterial protein of unknown function (DUF882)
a34f104_01803	1121267.JHZL01000006_gene882	3.3e-07	60.8	Epsilonproteobacteria													Epsilonproteobacteria	1Q37J@1224,2AJ38@1,2YQSH@29547,319MM@2,42WW9@68525	NA|NA|NA
a34f104_01806	556267.HWAG_00816	2.8e-237	827.8	Epsilonproteobacteria													Epsilonproteobacteria	1N1KT@1224,2YN75@29547,42N35@68525,COG5362@1,COG5362@2	NA|NA|NA	S	TIGRFAM Phage
a34f104_01807	556267.HWAG_00817	2.2e-185	655.2	Epsilonproteobacteria													Epsilonproteobacteria	1Q4N8@1224,2YMJ4@29547,42NJ2@68525,COG4383@1,COG4383@2	NA|NA|NA	S	Protein of unknown function (DUF935)
a34f104_01808	556267.HWAG_00818	6.2e-149	533.9	Epsilonproteobacteria													Epsilonproteobacteria	1R40R@1224,2YNDE@29547,42P0H@68525,COG2369@1,COG2369@2,COG2932@1,COG2932@2	NA|NA|NA	K	Phage Mu protein F like protein
a34f104_01810	360107.CHAB381_0260	5.1e-08	63.2	Epsilonproteobacteria			4.1.1.61	ko:K07738,ko:K21759	ko00627,ko01120,ko01220,map00627,map01120,map01220		R01238	RC00391	ko00000,ko00001,ko01000,ko03000				Epsilonproteobacteria	1Q3C5@1224,2BSKN@1,2YQX7@29547,32MP7@2,42X33@68525	NA|NA|NA
a34f104_01811	1244083.CSUNSWCD_2451	5.3e-10	70.9	Epsilonproteobacteria													Epsilonproteobacteria	1QEN0@1224,2BP3B@1,2YQWG@29547,32HTZ@2,42XQ3@68525	NA|NA|NA
a34f104_01813	431943.CKL_1904	4.7e-08	64.3	Clostridiaceae													Epsilonproteobacteria	1VKPB@1239,24VKR@186801,2EGZP@1,33ART@2,36P8M@31979	NA|NA|NA	S	YopX protein
a34f104_01816	683083.C414_000080042	2.9e-79	301.2	Epsilonproteobacteria													Epsilonproteobacteria	1NA29@1224,2YP7Z@29547,42RKC@68525,COG4396@1,COG4396@2	NA|NA|NA	S	Bacteriophage Mu Gam like protein
a34f104_01817	683083.C414_000080043	8.7e-51	206.1	Epsilonproteobacteria													Epsilonproteobacteria	1Q14M@1224,2AIFX@1,2YPQ1@29547,318XH@2,42SW2@68525	NA|NA|NA
a34f104_01821	983328.AFGH01000031_gene911	6.9e-68	264.2	Epsilonproteobacteria			3.6.1.3	ko:K07132					ko00000,ko01000				Epsilonproteobacteria	1QMW0@1224,2YPEQ@29547,42SG3@68525,COG2842@1,COG2842@2	NA|NA|NA	S	AAA domain
a34f104_01823	1121267.JHZL01000044_gene466	3.2e-65	254.6	Epsilonproteobacteria													Epsilonproteobacteria	1PZRK@1224,2AHR9@1,2YP2N@29547,3183K@2,42R13@68525	NA|NA|NA
a34f104_01824	1121267.JHZL01000044_gene466	4.6e-132	478.0	Epsilonproteobacteria													Epsilonproteobacteria	1PZRK@1224,2AHR9@1,2YP2N@29547,3183K@2,42R13@68525	NA|NA|NA
a34f104_01826	354242.CJJ81176_0952	2.3e-172	612.8	Epsilonproteobacteria				ko:K12056					ko00000,ko02044	3.A.7.11.1			Epsilonproteobacteria	1MXCR@1224,2YPC2@29547,42S5X@68525,COG4678@1,COG4678@2	NA|NA|NA	G	TraG-like protein, N-terminal region
a34f104_01830	354242.CJJ81176_0947	4.9e-60	236.9	Epsilonproteobacteria													Epsilonproteobacteria	1QR3G@1224,2YQ5Y@29547,42TY1@68525,COG1598@1,COG1598@2	NA|NA|NA	S	PFAM Uncharacterised protein family UPF0150
a34f104_01831	1121267.JHZL01000008_gene1377	6.7e-29	132.9	delta/epsilon subdivisions													Epsilonproteobacteria	1MWA8@1224,42VAP@68525,COG3177@1,COG3177@2	NA|NA|NA	S	Fic/DOC family
a34f104_01832	1121267.JHZL01000008_gene1377	1.1e-44	186.0	delta/epsilon subdivisions													Epsilonproteobacteria	1MWA8@1224,42VAP@68525,COG3177@1,COG3177@2	NA|NA|NA	S	Fic/DOC family
a34f104_01833	306263.Cla_a035	4.1e-36	158.3	Epsilonproteobacteria													Epsilonproteobacteria	1QT4A@1224,29P1M@1,2YMWP@29547,309ZT@2,42PD1@68525	NA|NA|NA
a34f104_01834	888743.HMPREF9141_2586	2.3e-14	86.7	Bacteroidia													Epsilonproteobacteria	2FY25@200643,4NUCZ@976,COG1278@1,COG1278@2	NA|NA|NA	K	Domain of unknown function (DUF3825)
a34f104_01835	1548153.LR59_12890	2.9e-13	81.6	Epsilonproteobacteria													Epsilonproteobacteria	1Q40W@1224,2BTS0@1,2YQS1@29547,32NZA@2,42Y2R@68525	NA|NA|NA
a34f104_01837	306263.Cla_1266	9.3e-25	119.8	Epsilonproteobacteria	dinP			ko:K03502					ko00000,ko03400				Epsilonproteobacteria	1Q43B@1224,2YM7U@29547,4345B@68525,COG0389@1,COG0389@2	NA|NA|NA	L	impB/mucB/samB family C-terminal domain
a34f104_01841	306264.CUPA0009	1.1e-16	92.8	Epsilonproteobacteria													Epsilonproteobacteria	1QWBR@1224,2YMY5@29547,42PWJ@68525,COG3723@1,COG3723@2	NA|NA|NA	L	RecT family
a34f104_01849	1548151.LS70_00465	3e-24	117.9	Epsilonproteobacteria				ko:K19157					ko00000,ko01000,ko02048				Epsilonproteobacteria	1N0K0@1224,2YQ82@29547,42V7Z@68525,COG3041@1,COG3041@2	NA|NA|NA	S	RelE StbE family addiction module toxin
a34f104_01858	1121267.JHZL01000019_gene1269	1.9e-37	163.7	Epsilonproteobacteria													Epsilonproteobacteria	1MU7T@1224,2YSUP@29547,432NK@68525,COG2931@1,COG2931@2	NA|NA|NA	Q	COG2931, RTX toxins and related Ca2 -binding proteins
a34f104_01859	1121267.JHZL01000019_gene1269	6e-129	468.0	Epsilonproteobacteria													Epsilonproteobacteria	1MU7T@1224,2YSUP@29547,432NK@68525,COG2931@1,COG2931@2	NA|NA|NA	Q	COG2931, RTX toxins and related Ca2 -binding proteins
a34f104_01863	683083.C414_000160018	7.9e-29	132.5	Epsilonproteobacteria													Epsilonproteobacteria	1QSXW@1224,2YQQY@29547,42X4E@68525,COG1598@1,COG1598@2	NA|NA|NA	S	HicB_like antitoxin of bacterial toxin-antitoxin system
a34f104_01864	556267.HWAG_01599	0.0	1091.6	Bacteria													Epsilonproteobacteria	COG0305@1,COG0305@2	NA|NA|NA	L	Participates in initiation and elongation during chromosome replication
a34f104_01867	683083.C414_000160015	1e-97	362.8	Epsilonproteobacteria													Epsilonproteobacteria	1RIV6@1224,2YPYR@29547,42UK1@68525,COG1961@1,COG1961@2	NA|NA|NA	L	Resolvase, N terminal domain
a34f104_01868	683083.C414_000160014	1.4e-36	159.1	Epsilonproteobacteria													Epsilonproteobacteria	1Q532@1224,2YS3N@29547,430FE@68525,COG3309@1,COG3309@2	NA|NA|NA	S	Virulence-associated protein D
a34f104_01869	683083.C414_000160013	3e-56	224.2	Epsilonproteobacteria													Epsilonproteobacteria	1Q1KB@1224,2BP5C@1,2YPXI@29547,32HW8@2,42TWG@68525	NA|NA|NA
a34f104_01872	683083.C414_000160010	1.6e-78	298.9	Epsilonproteobacteria													Epsilonproteobacteria	1PSTP@1224,2YRWJ@29547,4302I@68525,COG3646@1,COG3646@2	NA|NA|NA	S	Phage regulatory protein Rha (Phage_pRha)
a34f104_01873	556267.HWAG_01605	4e-32	144.8	Epsilonproteobacteria													Epsilonproteobacteria	1PCKB@1224,2A4E5@1,2YQF3@29547,30SZZ@2,42W9W@68525	NA|NA|NA
a34f104_01874	683083.C414_000160008	1.8e-69	268.5	Epsilonproteobacteria				ko:K03111	ko03030,ko03430,ko03440,map03030,map03430,map03440				ko00000,ko00001,ko03029,ko03032,ko03400				Epsilonproteobacteria	1QJD6@1224,2YP55@29547,42S92@68525,COG0629@1,COG0629@2	NA|NA|NA	L	Single-strand binding protein family
a34f104_01876	683083.C414_000160006	3.7e-150	537.7	Epsilonproteobacteria				ko:K03200	ko03070,map03070	M00333			ko00000,ko00001,ko00002,ko02044	3.A.7			Epsilonproteobacteria	1R6MA@1224,2YPY4@29547,42UC0@68525,COG5314@1,COG5314@2	NA|NA|NA	U	Type IV secretion system proteins
a34f104_01877	683083.C414_000160005	1.8e-136	492.3	Epsilonproteobacteria				ko:K03201	ko03070,map03070	M00333			ko00000,ko00001,ko00002,ko02044	3.A.7			Epsilonproteobacteria	1P5RF@1224,2YPJC@29547,42SHH@68525,COG3704@1,COG3704@2	NA|NA|NA	U	TrbL/VirB6 plasmid conjugal transfer protein
a34f104_01881	683083.C414_000160001	4.7e-184	650.6	Epsilonproteobacteria				ko:K03195	ko03070,map03070	M00333			ko00000,ko00001,ko00002,ko02044	3.A.7			Epsilonproteobacteria	1MXVX@1224,2YN83@29547,42MRP@68525,COG2948@1,COG2948@2	NA|NA|NA	U	Bacterial conjugation TrbI-like protein
a34f104_01882	683083.C414_000160000	2.9e-187	661.0	Epsilonproteobacteria				ko:K03196	ko03070,ko05120,map03070,map05120	M00333,M00564			ko00000,ko00001,ko00002,ko02044	3.A.7			Epsilonproteobacteria	1QUJ6@1224,2YN60@29547,43BJE@68525,COG0630@1,COG0630@2	NA|NA|NA	NU	COG0630 Type IV secretory pathway, VirB11 components, and related ATPases involved in archaeal flagella biosynthesis
a34f104_01884	683083.C414_000160037	2.9e-70	271.2	Epsilonproteobacteria													Epsilonproteobacteria	1Q1QT@1224,2BPFF@1,2YQ3F@29547,32I7N@2,42U72@68525	NA|NA|NA	S	Cag pathogenicity island protein Cag12
a34f104_01885	683083.C414_000160036	5.1e-147	526.9	Epsilonproteobacteria													Epsilonproteobacteria	1N2T2@1224,2CIMF@1,2YPNC@29547,32UGF@2,42WS5@68525	NA|NA|NA	S	TrbM
a34f104_01886	683083.C414_000160035	3.7e-140	504.2	Epsilonproteobacteria													Epsilonproteobacteria	1Q3FX@1224,2BSU4@1,2YQZU@29547,32MXK@2,42X9B@68525	NA|NA|NA
a34f104_01887	683083.C414_000160034	1.5e-101	375.6	Epsilonproteobacteria													Epsilonproteobacteria	1Q4P0@1224,2AJFB@1,2YRPF@29547,31A1K@2,42ZJ3@68525	NA|NA|NA
a34f104_01894	449673.BACSTE_02200	4.8e-12	77.0	Bacteroidaceae													Epsilonproteobacteria	2A8NJ@1,2FYNT@200643,30XR3@2,4AUEG@815,4PB8W@976	NA|NA|NA
a34f104_01899	192222.Cj0139	1.1e-137	497.3	Epsilonproteobacteria				ko:K07452					ko00000,ko01000,ko02048				Epsilonproteobacteria	1MYQM@1224,2YNP7@29547,42PCZ@68525,COG1401@1,COG1401@2	NA|NA|NA	L	AAA domain (dynein-related subfamily)
a34f104_01918	1121267.JHZL01000019_gene1253	1.6e-227	795.0	Epsilonproteobacteria	tssK			ko:K11893	ko02025,map02025	M00334			ko00000,ko00001,ko00002,ko02044	3.A.23.1			Epsilonproteobacteria	1MXKE@1224,2YNT1@29547,42MMT@68525,COG3522@1,COG3522@2	NA|NA|NA	S	Type VI secretion
a34f104_01919	1121267.JHZL01000019_gene1252	3.1e-136	491.1	Epsilonproteobacteria	tssL			ko:K11892	ko03070,map03070	M00334			ko00000,ko00001,ko00002,ko02044	3.A.23.1			Epsilonproteobacteria	1MU13@1224,2YNRB@29547,42P79@68525,COG3455@1,COG3455@2	NA|NA|NA	S	Type VI secretion system protein DotU
a34f104_01921	1121267.JHZL01000019_gene1247	0.0	2097.4	Epsilonproteobacteria	tssM			ko:K11891	ko02025,ko03070,map02025,map03070	M00334			ko00000,ko00001,ko00002,ko02044	3.A.23.1			Epsilonproteobacteria	1MV3D@1224,2YMDE@29547,42PG2@68525,COG3523@1,COG3523@2	NA|NA|NA	S	A blastn search against coding sequences extracted from AL111168.1, CP000025.1, CP000538.1, CP000768.1, CP000814.1 failed to identify a
a34f104_01924	1121267.JHZL01000046_gene548	8e-163	581.6	Epsilonproteobacteria													Epsilonproteobacteria	1Q1X4@1224,2AIPW@1,2YSC0@29547,3196J@2,431C8@68525	NA|NA|NA
a34f104_01929	537971.HCCG_02290	4.1e-15	89.7	Bacteria													Epsilonproteobacteria	COG2931@1,COG2931@2	NA|NA|NA	Q	calcium- and calmodulin-responsive adenylate cyclase activity
a34f104_01931	1121267.JHZL01000028_gene1882	8.7e-90	337.8	Epsilonproteobacteria													Epsilonproteobacteria	1R16J@1224,2YRBV@29547,42YYH@68525,COG3675@1,COG3675@2	NA|NA|NA	I	Protein of unknown function (DUF2974)
a34f104_01938	1121267.JHZL01000010_gene371	3.7e-12	78.2	Epsilonproteobacteria													Epsilonproteobacteria	1Q97T@1224,2AJ0E@1,2YPCH@29547,30TS6@2,42RF5@68525	NA|NA|NA
a34f104_01944	613026.HRAG_02364	6e-76	290.8	Epsilonproteobacteria													Epsilonproteobacteria	1Q505@1224,2CA10@1,2YRTH@29547,2ZYGV@2,4308X@68525	NA|NA|NA
a34f104_01946	192222.Cj0058	1.5e-71	275.8	Epsilonproteobacteria				ko:K06992					ko00000				Epsilonproteobacteria	1R9HR@1224,2YPI0@29547,42SSR@68525,COG3271@1,COG3271@2	NA|NA|NA	S	Peptidase C39 family
a34f104_01947	192222.Cj0057	1e-119	436.4	Epsilonproteobacteria													Epsilonproteobacteria	1Q98N@1224,29FAA@1,2YNPK@29547,3027Y@2,42P73@68525	NA|NA|NA
a34f104_01948	683083.C414_000160026	7.1e-256	889.4	Epsilonproteobacteria													Epsilonproteobacteria	1MVHF@1224,2YNXA@29547,42R02@68525,COG3843@1,COG3843@2	NA|NA|NA	U	relaxase
a34f104_01949	683083.C414_000160025	9.2e-90	336.3	Epsilonproteobacteria													Epsilonproteobacteria	1Q5HV@1224,2AJT1@1,2YS8R@29547,31AFG@2,431A4@68525	NA|NA|NA
a34f104_01951	683083.C414_000160023	1.3e-91	342.4	Epsilonproteobacteria													Epsilonproteobacteria	1Q5FC@1224,2AJS4@1,2YS6V@29547,31AED@2,4315P@68525	NA|NA|NA
a34f104_01952	1121267.JHZL01000030_gene1191	1.2e-124	453.4	Epsilonproteobacteria													Epsilonproteobacteria	1Q4SY@1224,2BTPC@1,2YRQA@29547,32NWC@2,42ZTG@68525	NA|NA|NA
a34f104_01954	1121267.JHZL01000030_gene1191	6.7e-09	66.2	Epsilonproteobacteria													Epsilonproteobacteria	1Q4SY@1224,2BTPC@1,2YRQA@29547,32NWC@2,42ZTG@68525	NA|NA|NA
a34f104_01956	1121267.JHZL01000019_gene1266	6.5e-66	257.7	Epsilonproteobacteria													Epsilonproteobacteria	1Q6CV@1224,29DQ4@1,2YSHV@29547,300MZ@2,432WG@68525	NA|NA|NA
a34f104_01958	306263.Cla_a035	6.6e-95	353.6	Epsilonproteobacteria													Epsilonproteobacteria	1QT4A@1224,29P1M@1,2YMWP@29547,309ZT@2,42PD1@68525	NA|NA|NA
a34f104_01962	683083.C414_000160029	3.8e-99	367.5	Epsilonproteobacteria													Epsilonproteobacteria	1PZND@1224,2YNYU@29547,42QVU@68525,COG1192@1,COG1192@2	NA|NA|NA	D	Involved in chromosome partitioning
a34f104_01964	537972.ABQU01000001_gene378	4.2e-87	327.4	Epsilonproteobacteria													Epsilonproteobacteria	1R9SC@1224,2YR6I@29547,42V0U@68525,COG1432@1,COG1432@2	NA|NA|NA	S	NYN domain
a34f104_01965	1121267.JHZL01000044_gene466	9.8e-59	233.0	Epsilonproteobacteria													Epsilonproteobacteria	1PZRK@1224,2AHR9@1,2YP2N@29547,3183K@2,42R13@68525	NA|NA|NA
a34f104_01050	192222.Cj1342c	1.2e-106	392.5	Epsilonproteobacteria													Epsilonproteobacteria	1NV4Y@1224,2YN6P@29547,42Q8X@68525,COG1506@1,COG1506@2	NA|NA|NA	E	no Hp match. A member of the 617 family of C.j. proteins containing homopolymeric tracts
a34f104_01051	192222.Cj1342c	4.4e-123	447.2	Epsilonproteobacteria													Epsilonproteobacteria	1NV4Y@1224,2YN6P@29547,42Q8X@68525,COG1506@1,COG1506@2	NA|NA|NA	E	no Hp match. A member of the 617 family of C.j. proteins containing homopolymeric tracts
a34f104_00538	192222.Cj1305c	2.2e-113	414.8	Epsilonproteobacteria													Epsilonproteobacteria	1NV4Y@1224,2YN5F@29547,42N7G@68525,COG1506@1,COG1506@2	NA|NA|NA	E	no Hp match. A member of the 617 family of C.j. proteins containing homopolymeric tracts
a34f104_01060	192222.Cj1333	8.3e-295	1019.2	Epsilonproteobacteria	pseE												Epsilonproteobacteria	1R4P0@1224,2YMMI@29547,42NB8@68525,COG2604@1,COG2604@2	NA|NA|NA	S	hmm pf01973
a34f104_01058	192222.Cj1333	3.9e-305	1053.5	Epsilonproteobacteria	pseE												Epsilonproteobacteria	1R4P0@1224,2YMMI@29547,42NB8@68525,COG2604@1,COG2604@2	NA|NA|NA	S	hmm pf01973
a34f104_01075	192222.Cj1318	1.3e-300	1038.5	Epsilonproteobacteria	pseE												Epsilonproteobacteria	1R4P0@1224,2YMMI@29547,42NB8@68525,COG2604@1,COG2604@2	NA|NA|NA	S	hmm pf01973
a34f104_01067	192222.Cj1325	4.4e-61	240.4	Epsilonproteobacteria													Epsilonproteobacteria	1QE88@1224,2YPD0@29547,42S4M@68525,COG0500@1,COG0500@2	NA|NA|NA	Q	identified by Glimmer3 with a raw score of
a34f104_01068	192222.Cj1325	2.6e-45	187.6	Epsilonproteobacteria													Epsilonproteobacteria	1QE88@1224,2YPD0@29547,42S4M@68525,COG0500@1,COG0500@2	NA|NA|NA	Q	identified by Glimmer3 with a raw score of
a34f104_01057	192222.Cj1337	0.0	1141.7	Epsilonproteobacteria	pseE												Epsilonproteobacteria	1R4P0@1224,2YMMI@29547,42NB8@68525,COG2604@1,COG2604@2	NA|NA|NA	S	hmm pf01973
a34f104_01069	192222.Cj1324	8.6e-220	769.2	Epsilonproteobacteria													Epsilonproteobacteria	1QWU6@1224,2YTAF@29547,43BVI@68525,COG1365@1,COG1365@2	NA|NA|NA
a34f104_01071	1548153.LR59_09770	9.2e-10	69.7	Epsilonproteobacteria													Epsilonproteobacteria	1Q9BD@1224,2YS0S@29547,434AD@68525,COG1250@1,COG1250@2	NA|NA|NA	I	3-hydroxyacyl-CoA dehydrogenase
a34f104_01221	192222.Cj0304c	1.3e-117	429.1	Epsilonproteobacteria	bioC		2.1.1.197	ko:K02169	ko00780,ko01100,map00780,map01100	M00572	R09543	RC00003,RC00460	ko00000,ko00001,ko00002,ko01000				Epsilonproteobacteria	1QUHW@1224,2YTAA@29547,43BVE@68525,COG0500@1,COG0500@2	NA|NA|NA	Q	Converts the free carboxyl group of a malonyl-thioester to its methyl ester by transfer of a methyl group from S-adenosyl- L-methionine (SAM). It allows to synthesize pimeloyl-ACP via the fatty acid synthetic pathway
a34f104_00831	192222.Cj1417c	1.2e-111	409.1	Epsilonproteobacteria				ko:K07010					ko00000,ko01002				Epsilonproteobacteria	1MZVA@1224,2YNZY@29547,42R3F@68525,COG2071@1,COG2071@2	NA|NA|NA	S	glutamine amidotransferase
a34f104_01052	192222.Cj1341c	0.0	1194.5	Epsilonproteobacteria													Epsilonproteobacteria	1R4P0@1224,2YNAS@29547,42NFM@68525,COG2604@1,COG2604@2	NA|NA|NA	S	Protein of unknown function DUF115
a34f104_00103	1367491.BN865_12110c	6.9e-254	883.6	Epsilonproteobacteria													Epsilonproteobacteria	1Q1AN@1224,2YSYH@29547,42T61@68525,COG4625@1,COG4625@2	NA|NA|NA	S	promoter associated poly-G tract could mediate phase variable expression
a34f104_00959	683083.C414_000390015	1.6e-41	177.9	Epsilonproteobacteria													Epsilonproteobacteria	1R1GY@1224,2YRHZ@29547,42VSI@68525,COG1216@1,COG1216@2	NA|NA|NA	S	Glycosyl transferase, family 2
a34f104_00968	306264.CUP1263	6.1e-51	208.8	Epsilonproteobacteria													Epsilonproteobacteria	1PF17@1224,2YQ65@29547,42U58@68525,COG1216@1,COG1216@2,COG1442@1,COG1442@2	NA|NA|NA	M	Glycosyl transferase family 8
a34f104_01054	192222.Cj1340c	0.0	1166.0	Epsilonproteobacteria													Epsilonproteobacteria	1R4P0@1224,2YNAS@29547,42NFM@68525,COG2604@1,COG2604@2	NA|NA|NA	S	Protein of unknown function DUF115
a34f104_01739	827.JFJK01000007_gene1563	1.4e-35	156.8	Epsilonproteobacteria				ko:K20266	ko02024,map02024				ko00000,ko00001,ko02044	3.A.7.4			Epsilonproteobacteria	1PJ24@1224,2YQJZ@29547,42WI4@68525,COG5314@1,COG5314@2	NA|NA|NA	U	conjugation
a34f104_01740	537972.ABQU01000093_gene1108	1.1e-40	172.2	Epsilonproteobacteria													Epsilonproteobacteria	1Q60H@1224,2BPZR@1,2YSUH@29547,32ITS@2,4326P@68525	NA|NA|NA
a34f104_01772	1449345.JHWC01000014_gene783	6.1e-36	157.1	Epsilonproteobacteria													Epsilonproteobacteria	1N86G@1224,2YPW9@29547,42TVM@68525,COG3646@1,COG3646@2	NA|NA|NA	S	Phage regulatory protein Rha (Phage_pRha)
a34f104_01773	306263.Cla_a013	7.1e-58	230.3	Epsilonproteobacteria													Epsilonproteobacteria	1N09A@1224,2YQ52@29547,42UII@68525,COG3617@1,COG3617@2	NA|NA|NA	K	BRO family, N-terminal domain
a34f104_01822	235279.HH_0750	6.7e-10	70.9	Epsilonproteobacteria				ko:K07497					ko00000				Epsilonproteobacteria	1MVXV@1224,2YQ42@29547,42PU3@68525,COG2801@1,COG2801@2	NA|NA|NA	L	Integrase core domain
a34f104_01936	556267.HWAG_01588	0.0	3240.7	Epsilonproteobacteria													Epsilonproteobacteria	1PGZG@1224,2YMPU@29547,42NYW@68525,COG0553@1,COG0553@2,COG0827@1,COG0827@2,COG4646@1,COG4646@2	NA|NA|NA	L	COG0827 Adenine-specific DNA methylase
a34f104_01059	192222.Cj1334	0.0	1229.2	Epsilonproteobacteria	pseE												Epsilonproteobacteria	1R4P0@1224,2YMMI@29547,42NB8@68525,COG2604@1,COG2604@2	NA|NA|NA	S	hmm pf01973
a34f104_01063	192222.Cj1330	1.1e-153	549.3	Epsilonproteobacteria	ptmF												Epsilonproteobacteria	1R7HT@1224,2YNFZ@29547,42MT0@68525,COG0673@1,COG0673@2	NA|NA|NA	S	dehydrogenases and related proteins
a34f104_01070	192222.Cj1323	4.8e-69	266.9	Epsilonproteobacteria													Epsilonproteobacteria	1Q9BD@1224,2YS0S@29547,434AD@68525,COG1250@1,COG1250@2	NA|NA|NA	I	3-hydroxyacyl-CoA dehydrogenase
a34f104_01077	354242.CJJ81176_1333	3.5e-229	800.4	Epsilonproteobacteria	pseA												Epsilonproteobacteria	1MVXT@1224,2YMG1@29547,43BTS@68525,COG0037@1,COG0037@2	NA|NA|NA	D	tRNA processing
a34f104_01083	192222.Cj1310c	7.6e-238	829.3	Epsilonproteobacteria													Epsilonproteobacteria	1NV4Y@1224,2YN5F@29547,42N7G@68525,COG1506@1,COG1506@2	NA|NA|NA	E	no Hp match. A member of the 617 family of C.j. proteins containing homopolymeric tracts
a34f104_00534	192222.Cj1301	1.8e-74	285.0	Proteobacteria													Epsilonproteobacteria	1N9AQ@1224,COG0346@1,COG0346@2	NA|NA|NA	E	Glyoxalase/Bleomycin resistance protein/Dioxygenase superfamily
a34f104_00533	192222.Cj1300	3e-167	594.3	Epsilonproteobacteria													Epsilonproteobacteria	1RCG6@1224,2YR8R@29547,42ZAV@68525,COG2227@1,COG2227@2	NA|NA|NA	H	Methyltransferase domain
a34f104_00532	192222.Cj1299	3.6e-32	143.7	Epsilonproteobacteria	acpP2			ko:K02078					ko00000,ko00001				Epsilonproteobacteria	1Q5SV@1224,2YS9X@29547,431RM@68525,COG0236@1,COG0236@2	NA|NA|NA	IQ	Carrier of the growing fatty acid chain in fatty acid biosynthesis
a34f104_00531	192222.Cj1298	4.6e-143	513.8	Epsilonproteobacteria	Cj1298		2.3.1.81	ko:K00662					ko00000,ko01000,ko01504				Epsilonproteobacteria	1MZ5F@1224,2YNHP@29547,42N21@68525,COG2746@1,COG2746@2	NA|NA|NA	V	Updated (2006) note Literature search identified paper linking product function of Cj1296 Cj1297 Cj1298 to antimicrobial efflux pumps
a34f104_00093	192222.Cj0849c	7.2e-247	860.1	Epsilonproteobacteria													Epsilonproteobacteria	1QAAY@1224,2AN97@1,2YNFR@29547,31D79@2,42NHK@68525	NA|NA|NA
a34f104_00057	354242.CJJ81176_0830	1.5e-117	428.7	Epsilonproteobacteria	ycbL												Epsilonproteobacteria	1MUDN@1224,2YNVD@29547,42QWD@68525,COG0491@1,COG0491@2	NA|NA|NA	S	COG0491 Zn-dependent hydrolases, including glyoxylases
a34f104_00704	192222.Cj0550	1.1e-40	172.2	Epsilonproteobacteria													Epsilonproteobacteria	1Q3GJ@1224,2AJ56@1,2YQTK@29547,319PQ@2,42XAB@68525	NA|NA|NA
a34f104_00832	192222.Cj1418c	0.0	1511.1	Epsilonproteobacteria			2.7.3.13	ko:K22424					ko00000,ko01000				Epsilonproteobacteria	1MUSN@1224,2YMK3@29547,42NI2@68525,COG0574@1,COG0574@2,COG3848@1,COG3848@2	NA|NA|NA	G	PEP-utilising enzyme, mobile domain
a34f104_00001	354242.CJJ81176_0772	7.2e-217	759.6	Epsilonproteobacteria													Epsilonproteobacteria	1Q3HA@1224,2BTA3@1,2YQYX@29547,32MZX@2,42XB6@68525	NA|NA|NA
a34f104_00017	622312.ROSEINA2194_01746	1.5e-67	261.9	Clostridia													Epsilonproteobacteria	1TQGV@1239,24ARS@186801,2CET6@1,2Z92J@2	NA|NA|NA	S	Psort location Cytoplasmic, score
a34f104_00042	354242.CJJ81176_0835	8.5e-182	643.3	Epsilonproteobacteria													Epsilonproteobacteria	1Q9T8@1224,2A5ZX@1,2YMU5@29547,30US6@2,42N02@68525	NA|NA|NA	S	Annotation was generated automatically without manual curation
a34f104_00062	354242.CJJ81176_0835	2.1e-204	718.4	Epsilonproteobacteria													Epsilonproteobacteria	1Q9T8@1224,2A5ZX@1,2YMU5@29547,30US6@2,42N02@68525	NA|NA|NA	S	Annotation was generated automatically without manual curation
a34f104_00146	192222.Cj0909	2.4e-66	258.1	Epsilonproteobacteria				ko:K09796					ko00000,ko03110				Epsilonproteobacteria	1MZ3M@1224,2YPS9@29547,42TJB@68525,COG2847@1,COG2847@2	NA|NA|NA	S	hmm pf04314
a34f104_00211	192222.Cj0967	8.1e-10	69.3	Epsilonproteobacteria													Epsilonproteobacteria	1Q4H2@1224,2BUTW@1,2YR6M@29547,32Q5F@2,42Z6G@68525	NA|NA|NA
a34f104_00214	354242.CJJ81176_0530	4.4e-86	323.9	Epsilonproteobacteria													Epsilonproteobacteria	1MWEC@1224,2YNTF@29547,42N70@68525,COG2831@1,COG2831@2	NA|NA|NA	U	Haemolysin secretion/activation protein ShlB/FhaC/HecB
a34f104_00215	354242.CJJ81176_0530	3.7e-128	464.2	Epsilonproteobacteria													Epsilonproteobacteria	1MWEC@1224,2YNTF@29547,42N70@68525,COG2831@1,COG2831@2	NA|NA|NA	U	Haemolysin secretion/activation protein ShlB/FhaC/HecB
a34f104_00287	683083.C414_000240008	4.6e-25	119.8	Bacteria													Epsilonproteobacteria	COG2104@1,COG2104@2	NA|NA|NA	H	thiamine diphosphate biosynthetic process
a34f104_00297	1367491.BN865_10760	6.2e-136	491.1	Epsilonproteobacteria													Epsilonproteobacteria	1MVCM@1224,2YMVW@29547,42Q3N@68525,COG1368@1,COG1368@2	NA|NA|NA	M	Sulfatase
a34f104_00298	1367491.BN865_10760	6.9e-08	63.2	Epsilonproteobacteria													Epsilonproteobacteria	1MVCM@1224,2YMVW@29547,42Q3N@68525,COG1368@1,COG1368@2	NA|NA|NA	M	Sulfatase
a34f104_00299	1367491.BN865_10750	6.3e-137	493.4	Epsilonproteobacteria			3.5.5.1	ko:K01501	ko00380,ko00460,ko00627,ko00643,ko00910,ko01120,map00380,map00460,map00627,map00643,map00910,map01120		R00540,R01887,R03093,R03542,R05591,R07855	RC00315,RC00325,RC00617,RC00959,RC02811	ko00000,ko00001,ko01000				Epsilonproteobacteria	1QBMA@1224,2YMD1@29547,42PD8@68525,COG0388@1,COG0388@2	NA|NA|NA	S	hydrolase
a34f104_00306	192222.Cj1063	1.4e-39	168.7	Epsilonproteobacteria													Epsilonproteobacteria	1QWU1@1224,2YTAD@29547,43BVF@68525,COG0454@1,COG0454@2	NA|NA|NA	K	Acetyltransferase (GNAT) domain
a34f104_00315	1367491.BN865_10610	4e-11	72.8	Epsilonproteobacteria													Epsilonproteobacteria	1MXUC@1224,2YQRM@29547,42UZP@68525,COG2271@1,COG2271@2	NA|NA|NA	G	Major Facilitator Superfamily
a34f104_00380	354242.CJJ81176_1152	2.9e-282	977.2	Epsilonproteobacteria													Epsilonproteobacteria	1QU2Q@1224,2YN4Y@29547,43BK5@68525,COG1215@1,COG1215@2,COG1216@1,COG1216@2	NA|NA|NA	M	glycosyl transferase
a34f104_00382	679897.HMU10850	5.2e-55	221.9	Epsilonproteobacteria													Epsilonproteobacteria	1PF17@1224,2YQ65@29547,42U58@68525,COG1442@1,COG1442@2	NA|NA|NA	M	Glycosyl transferase family 8
a34f104_00405	192222.Cj1170c	3.9e-241	840.5	Epsilonproteobacteria													Epsilonproteobacteria	1NH3V@1224,2BYEY@1,2YNM5@29547,33IGY@2,42M8W@68525	NA|NA|NA	S	Protein of unknown function (DUF3373)
a34f104_00539	192222.Cj1305c	1.4e-66	258.8	Epsilonproteobacteria													Epsilonproteobacteria	1NV4Y@1224,2YN5F@29547,42N7G@68525,COG1506@1,COG1506@2	NA|NA|NA	E	no Hp match. A member of the 617 family of C.j. proteins containing homopolymeric tracts
a34f104_00598	306263.Cla_0863	6.4e-19	101.3	Epsilonproteobacteria													Epsilonproteobacteria	1N86G@1224,2YPW9@29547,42TVM@68525,COG3646@1,COG3646@2	NA|NA|NA	S	Phage regulatory protein Rha (Phage_pRha)
a34f104_00600	32057.KB217473_gene7786	9.3e-65	254.2	Bacteria													Epsilonproteobacteria	28N2S@1,2ZB8K@2	NA|NA|NA	S	P63C domain
a34f104_00602	683083.C414_000260121	7.5e-29	133.7	Epsilonproteobacteria													Epsilonproteobacteria	1Q2HM@1224,28WN7@1,2YQM9@29547,2ZIN0@2,42VQR@68525	NA|NA|NA
a34f104_00604	1242969.ATCC51562_1603	2.4e-09	68.6	Epsilonproteobacteria													Epsilonproteobacteria	1QNAH@1224,2AYKP@1,2YSW7@29547,31QQZ@2,4335V@68525	NA|NA|NA
a34f104_00610	220668.lp_0641	1.5e-07	63.9	Lactobacillaceae													Epsilonproteobacteria	1V0QW@1239,3F47A@33958,4HBS2@91061,COG3723@1,COG3723@2	NA|NA|NA	L	RecT family
a34f104_00613	306263.Cla_0863	4.2e-18	98.6	Epsilonproteobacteria													Epsilonproteobacteria	1N86G@1224,2YPW9@29547,42TVM@68525,COG3646@1,COG3646@2	NA|NA|NA	S	Phage regulatory protein Rha (Phage_pRha)
a34f104_00614	683083.C414_000260124	8.1e-16	89.4	Epsilonproteobacteria													Epsilonproteobacteria	1Q6IB@1224,2BV8R@1,2YSS3@29547,32QNF@2,4337S@68525	NA|NA|NA
a34f104_00624	683083.C414_000260137	3.3e-34	152.1	Bacteria													Epsilonproteobacteria	COG2932@1,COG2932@2	NA|NA|NA	K	sequence-specific DNA binding
a34f104_00633	1242969.ATCC51562_1623	1.3e-122	446.8	Epsilonproteobacteria													Epsilonproteobacteria	1Q1H2@1224,2AIJS@1,2YP7B@29547,3191W@2,42RZC@68525	NA|NA|NA
a34f104_00638	1548151.LS70_01425	1.9e-34	155.2	Epsilonproteobacteria													Epsilonproteobacteria	1Q5E5@1224,2A0EW@1,2YS8C@29547,30NIP@2,4313V@68525	NA|NA|NA
a34f104_00646	683083.C414_000260145	1.2e-56	225.7	Epsilonproteobacteria													Epsilonproteobacteria	1NMSX@1224,2C4D9@1,2YQB1@29547,33FB1@2,42W0V@68525	NA|NA|NA	S	Protein of unknown function (DUF1353)
a34f104_00648	1470460.X2KRD2_9VIRU	1.7e-76	292.0	dsDNA viruses, no RNA stage													Epsilonproteobacteria	4QEHN@10239,4QVR9@35237	NA|NA|NA
a34f104_00649	683083.C414_000260142	6.8e-32	143.7	Epsilonproteobacteria													Epsilonproteobacteria	1Q2FU@1224,2BQUX@1,2YQEZ@29547,32JRS@2,42VKS@68525	NA|NA|NA
a34f104_00721	354242.CJJ81176_0594	7.4e-33	146.4	Epsilonproteobacteria													Epsilonproteobacteria	1PD9P@1224,2BQN3@1,2YRXY@29547,32JIB@2,430G8@68525	NA|NA|NA
a34f104_00817	354242.CJJ81176_0694	2.3e-69	268.1	Epsilonproteobacteria	tsaE			ko:K06925					ko00000,ko03016				Epsilonproteobacteria	1Q97W@1224,2YPKI@29547,42TIG@68525,COG0802@1,COG0802@2	NA|NA|NA	S	ATPase or kinase
a34f104_00836	683083.C414_000080205	8.7e-64	249.6	Epsilonproteobacteria													Epsilonproteobacteria	1Q2PM@1224,2YQFU@29547,42W25@68525,COG2932@1,COG2932@2	NA|NA|NA	K	Transcriptional regulator
a34f104_00838	683083.C414_000070003	2.2e-99	368.2	Proteobacteria													Epsilonproteobacteria	1NFFM@1224,COG2856@1,COG2856@2	NA|NA|NA	E	Pfam:DUF955
a34f104_00842	192222.Cj1560	1e-80	306.6	Epsilonproteobacteria				ko:K07089					ko00000				Epsilonproteobacteria	1MUN8@1224,2YN61@29547,42MF8@68525,COG0701@1,COG0701@2	NA|NA|NA	S	permease
a34f104_00845	192222.Cj1555c	1.1e-115	422.5	Epsilonproteobacteria				ko:K07118					ko00000				Epsilonproteobacteria	1MV9B@1224,2YQ1N@29547,42TUD@68525,COG2910@1,COG2910@2	NA|NA|NA	S	NAD(P)H-binding
a34f104_00847	235279.HH_1422	4.3e-128	464.5	Epsilonproteobacteria													Epsilonproteobacteria	1MV69@1224,2YMTV@29547,42MWV@68525,COG3177@1,COG3177@2	NA|NA|NA	S	Fic/DOC family N-terminal
a34f104_00849	425400.LS65_03225	5.9e-35	154.5	Epsilonproteobacteria													Epsilonproteobacteria	1RF1E@1224,2DNYB@1,2YS7E@29547,32ZS8@2,43DQ7@68525	NA|NA|NA	S	RloB-like protein
a34f104_00850	425400.LS65_03220	9.9e-111	407.1	Epsilonproteobacteria													Epsilonproteobacteria	1MVU0@1224,2YRAG@29547,42ZAA@68525,COG1106@1,COG1106@2	NA|NA|NA	S	AAA domain, putative AbiEii toxin, Type IV TA system
a34f104_00880	360104.CCC13826_1440	3.5e-09	68.2	Epsilonproteobacteria													Epsilonproteobacteria	1Q2KW@1224,2YPGB@29547,42SKE@68525,COG3708@1,COG3708@2	NA|NA|NA	K	Transcriptional regulator, effector binding domain protein
a34f104_00954	683083.C414_000390000	4.5e-172	610.5	Epsilonproteobacteria													Epsilonproteobacteria	1R615@1224,2YNMN@29547,42QGC@68525,COG4092@1,COG4092@2	NA|NA|NA	M	N-terminal domain of galactosyltransferase
a34f104_00955	1367491.BN865_06850c	0.0	1137.5	Epsilonproteobacteria													Epsilonproteobacteria	1MU66@1224,2YMXQ@29547,42NYK@68525,COG0463@1,COG0463@2,COG1887@1,COG1887@2	NA|NA|NA	M	CDP-Glycerol:Poly(glycerophosphate) glycerophosphotransferase
a34f104_00957	306264.CUP1268	2.3e-123	449.1	Epsilonproteobacteria													Epsilonproteobacteria	1QV6M@1224,2YNR4@29547,42UVZ@68525,COG1216@1,COG1216@2	NA|NA|NA	S	TupA-like ATPgrasp
a34f104_00958	192222.Cj1138	8.3e-129	468.0	Epsilonproteobacteria													Epsilonproteobacteria	1N8QE@1224,2YPF8@29547,42SKS@68525,COG0463@1,COG0463@2	NA|NA|NA	M	Involved in cell wall biogenesis
a34f104_00964	879212.DespoDRAFT_03332	3.9e-37	162.2	Bacteria													Epsilonproteobacteria	COG0451@1,COG0451@2	NA|NA|NA	GM	ADP-glyceromanno-heptose 6-epimerase activity
a34f104_00967	1449345.JHWC01000008_gene1805	1.3e-190	672.5	delta/epsilon subdivisions													Epsilonproteobacteria	1MX35@1224,42NE7@68525,COG1232@1,COG1232@2	NA|NA|NA	H	PFAM amine oxidase
a34f104_00969	1548153.LR59_08265	1.4e-109	403.7	Epsilonproteobacteria													Epsilonproteobacteria	1QV6I@1224,2YPH2@29547,42SDT@68525,COG1216@1,COG1216@2	NA|NA|NA	S	Glycosyl transferase, family 2
a34f104_00970	537972.ABQU01000115_gene600	1.1e-84	319.7	Epsilonproteobacteria													Epsilonproteobacteria	1NG49@1224,2YQ8R@29547,42TCE@68525,COG1878@1,COG1878@2	NA|NA|NA	S	Putative cyclase
a34f104_00975	537972.ABQU01000028_gene508	9.7e-75	286.2	delta/epsilon subdivisions													Epsilonproteobacteria	1MZ1I@1224,42W5J@68525,COG2731@1,COG2731@2	NA|NA|NA	G	Domain of unknown function (DUF386)
a34f104_01002	354242.CJJ81176_1391	3.3e-25	120.9	Epsilonproteobacteria				ko:K03326					ko00000,ko02000	2.A.61.1			Epsilonproteobacteria	1MWBG@1224,2YNED@29547,42Q9E@68525,COG3069@1,COG3069@2	NA|NA|NA	C	C4-dicarboxylate
a34f104_01053	192222.Cj1340c	0.0	1117.4	Epsilonproteobacteria													Epsilonproteobacteria	1R4P0@1224,2YNAS@29547,42NFM@68525,COG2604@1,COG2604@2	NA|NA|NA	S	Protein of unknown function DUF115
a34f104_01171	354242.CJJ81176_0273	1.5e-26	124.8	Bacteria													Epsilonproteobacteria	COG3287@1,COG3287@2	NA|NA|NA	M	FIST C domain
a34f104_01185	1408442.JADE01000005_gene1144	0.0	1184.1	Epsilonproteobacteria													Epsilonproteobacteria	1MWUJ@1224,2YRJM@29547,42MI3@68525,COG0286@1,COG0286@2	NA|NA|NA	V	N-6 DNA Methylase
a34f104_01215	192222.Cj0299	3.9e-77	295.0	Epsilonproteobacteria			3.5.2.6	ko:K17838,ko:K19210,ko:K22333,ko:K22334	ko01501,map01501		R06363	RC01499	br01600,ko00000,ko00001,ko01000,ko01504				Epsilonproteobacteria	1NWXE@1224,2YNVP@29547,42QWH@68525,COG2602@1,COG2602@2	NA|NA|NA	V	Penicillin binding protein transpeptidase domain
a34f104_01216	306263.Cla_1384	8.8e-97	360.1	Epsilonproteobacteria				ko:K07052					ko00000				Epsilonproteobacteria	1P0IE@1224,2YPQY@29547,42SHX@68525,COG1266@1,COG1266@2	NA|NA|NA	S	CAAX protease self-immunity
a34f104_01222	192222.Cj0305c	9.2e-91	339.7	Epsilonproteobacteria			3.1.1.85	ko:K09789	ko00780,ko01100,map00780,map01100	M00572	R09725	RC00460,RC00461	ko00000,ko00001,ko00002,ko01000				Epsilonproteobacteria	1R3YT@1224,2YP4J@29547,42RXG@68525,COG2830@1,COG2830@2	NA|NA|NA	S	Protein of unknown function (DUF452)
a34f104_01227	192222.Cj0310c	4e-51	207.2	Epsilonproteobacteria				ko:K18924		M00712			ko00000,ko00002,ko02000	2.A.7.1.5			Epsilonproteobacteria	1NM5S@1224,2YPSW@29547,42UMP@68525,COG2076@1,COG2076@2	NA|NA|NA	P	resistance protein
a34f104_01334	192222.Cj0417	4.2e-18	96.3	Epsilonproteobacteria	Cj0417												Epsilonproteobacteria	1QE93@1224,2AV9P@1,2YSW0@29547,31M0Q@2,432SI@68525	NA|NA|NA
a34f104_01367	354242.CJJ81176_1570	2.3e-43	181.4	Epsilonproteobacteria			1.8.5.3	ko:K07306	ko00920,map00920		R09501	RC02555	ko00000,ko00001,ko01000,ko02000	5.A.3.3			Epsilonproteobacteria	1NR6J@1224,2YNSQ@29547,42MQZ@68525,COG0243@1,COG0243@2	NA|NA|NA	C	Molybdopterin oxidoreductase Fe4S4 domain
a34f104_01373	306263.Cla_0891	7.7e-60	236.5	Epsilonproteobacteria													Epsilonproteobacteria	1Q5WX@1224,2AJZV@1,2YSAM@29547,31AP7@2,431ZQ@68525	NA|NA|NA
a34f104_01374	1172562.HCN_0284	6.5e-139	501.1	Epsilonproteobacteria													Epsilonproteobacteria	1NRBC@1224,2YS8Y@29547,42VMR@68525,COG1479@1,COG1479@2	NA|NA|NA	S	Protein of unknown function (DUF1524)
a34f104_01375	360104.CCC13826_0950	6.4e-154	550.8	Epsilonproteobacteria													Epsilonproteobacteria	1NMH0@1224,2YNFH@29547,42MAK@68525,COG1075@1,COG1075@2	NA|NA|NA	S	Domain of unknown function(DUF2779)
a34f104_01521	354242.CJJ81176_0025	0.0	1359.0	Epsilonproteobacteria	flgE	GO:0005575,GO:0005623,GO:0009288,GO:0009425,GO:0042995,GO:0043226,GO:0043228,GO:0044422,GO:0044461,GO:0044463,GO:0044464		ko:K02390	ko02040,map02040				ko00000,ko00001,ko02035				Epsilonproteobacteria	1MU5J@1224,2YN81@29547,42NGP@68525,COG1749@1,COG1749@2	NA|NA|NA	N	Flagellar hook protein flgE
a34f104_01535	354242.CJJ81176_0041	2.8e-50	204.1	Bacteria													Epsilonproteobacteria	COG3477@1,COG3477@2	NA|NA|NA	S	response to acidic pH
a34f104_01543	192222.Cj0022c	4.9e-149	533.9	Epsilonproteobacteria	sfhB		5.4.99.23	ko:K06180					ko00000,ko01000,ko03009				Epsilonproteobacteria	1MVJ5@1224,2YMNI@29547,42MDF@68525,COG0564@1,COG0564@2	NA|NA|NA	J	Pseudouridine synthase
a34f104_01596	354242.CJJ81176_0751	1.4e-60	238.8	Epsilonproteobacteria													Epsilonproteobacteria	1N0B0@1224,2YNFV@29547,42Q5S@68525,COG4222@1,COG4222@2	NA|NA|NA	S	Esterase-like activity of phytase
a34f104_01651	192222.Cj0031	0.0	1848.6	Epsilonproteobacteria													Epsilonproteobacteria	1MVG5@1224,2YN2S@29547,42PJ2@68525,COG0827@1,COG0827@2,COG1002@1,COG1002@2	NA|NA|NA	LV	TaqI-like C-terminal specificity domain
a34f104_01652	1442598.JABW01000024_gene1554	1.4e-13	84.3	Proteobacteria													Epsilonproteobacteria	1R25H@1224,COG1196@1,COG1196@2	NA|NA|NA	D	nuclear chromosome segregation
a34f104_01670	192222.Cj0055c	1.1e-24	120.6	Epsilonproteobacteria													Epsilonproteobacteria	1Q2MY@1224,2AIYB@1,2YQJ4@29547,319G1@2,42VYZ@68525	NA|NA|NA
a34f104_01671	1121267.JHZL01000010_gene371	1e-46	193.4	Epsilonproteobacteria													Epsilonproteobacteria	1Q97T@1224,2AJ0E@1,2YPCH@29547,30TS6@2,42RF5@68525	NA|NA|NA
a34f104_01690	354242.CJJ81176_pVir0011	1.1e-206	725.7	Epsilonproteobacteria				ko:K03201,ko:K12052	ko03070,map03070	M00333			ko00000,ko00001,ko00002,ko02044	3.A.7,3.A.7.8.1			Epsilonproteobacteria	1RCVB@1224,2YMB0@29547,42PT7@68525,COG3704@1,COG3704@2	NA|NA|NA	U	TrbL/VirB6 plasmid conjugal transfer protein
a34f104_00530	1367491.BN865_08330c	2.7e-103	381.7	Epsilonproteobacteria			2.3.1.81	ko:K00662					ko00000,ko01000,ko01504				Epsilonproteobacteria	1MZ5F@1224,2YNHP@29547,42N21@68525,COG2746@1,COG2746@2	NA|NA|NA	V	Updated (2006) note Literature search identified paper linking product function of Cj1296 Cj1297 Cj1298 to antimicrobial efflux pumps
a34f104_00003	354242.CJJ81176_0774	6.4e-64	250.4	Epsilonproteobacteria	grpE			ko:K03687					ko00000,ko03029,ko03110				Epsilonproteobacteria	1RH8T@1224,2YPMC@29547,42TM2@68525,COG0576@1,COG0576@2	NA|NA|NA	O	Participates actively in the response to hyperosmotic and heat shock by preventing the aggregation of stress-denatured proteins, in association with DnaK and GrpE. It is the nucleotide exchange factor for DnaK and may function as a thermosensor. Unfolded proteins bind initially to DnaJ
a34f104_01331	192222.Cj0413	2.2e-51	209.1	Epsilonproteobacteria	hcpE			ko:K07126					ko00000				Epsilonproteobacteria	1MWPA@1224,2YMDJ@29547,42NNF@68525,COG0790@1,COG0790@2	NA|NA|NA	S	COG0790 FOG TPR repeat, SEL1 subfamily
a34f104_01079	354242.CJJ81176_1331	4.4e-135	487.3	Epsilonproteobacteria	hisF2			ko:K02500	ko00340,ko01100,ko01110,ko01230,map00340,map01100,map01110,map01230	M00026	R04558	RC00010,RC01190,RC01943	ko00000,ko00001,ko00002,ko01000				Epsilonproteobacteria	1MUS0@1224,2YPNI@29547,42NDY@68525,COG0107@1,COG0107@2	NA|NA|NA	E	IGPS catalyzes the conversion of PRFAR and glutamine to IGP, AICAR and glutamate. The HisF subunit catalyzes the cyclization activity that produces IGP and AICAR from PRFAR using the ammonia provided by the HisH subunit
a34f104_01078	192222.Cj1315c	1.5e-109	402.1	Epsilonproteobacteria	hisH2			ko:K02501	ko00340,ko01100,ko01110,ko01230,map00340,map01100,map01110,map01230	M00026	R04558	RC00010,RC01190,RC01943	ko00000,ko00001,ko00002,ko01000				Epsilonproteobacteria	1MU4X@1224,2YP1G@29547,42QX8@68525,COG0118@1,COG0118@2	NA|NA|NA	E	IGPS catalyzes the conversion of PRFAR and glutamine to IGP, AICAR and glutamate. The HisH subunit provides the glutamine amidotransferase activity that produces the ammonia necessary to HisF for the synthesis of IGP and AICAR
a34f104_00848	1367491.BN865_05940c	1.5e-84	320.1	Epsilonproteobacteria			3.1.21.3	ko:K01154					ko00000,ko01000,ko02048				Epsilonproteobacteria	1R4KU@1224,2YPNG@29547,42SK0@68525,COG0732@1,COG0732@2	NA|NA|NA	V	COG0732 Restriction endonuclease S subunits
a34f104_00972	537972.ABQU01000028_gene511	9e-176	622.9	Proteobacteria													Epsilonproteobacteria	1NKUI@1224,COG0673@1,COG0673@2	NA|NA|NA	S	oxidoreductase()
a34f104_00973	537972.ABQU01000028_gene510	5.1e-117	427.2	Bacteria													Epsilonproteobacteria	COG1083@1,COG1083@2	NA|NA|NA	M	cytidylyl-transferase
a34f104_01062	192222.Cj1331	2.1e-94	352.1	Epsilonproteobacteria	ptmB	GO:0000271,GO:0003674,GO:0003824,GO:0005975,GO:0005976,GO:0006629,GO:0008150,GO:0008152,GO:0008610,GO:0008653,GO:0009058,GO:0009059,GO:0009103,GO:0009987,GO:0016051,GO:0016740,GO:0016772,GO:0016779,GO:0033692,GO:0034637,GO:0034645,GO:0043170,GO:0044237,GO:0044238,GO:0044249,GO:0044255,GO:0044260,GO:0044262,GO:0044264,GO:0071704,GO:1901135,GO:1901137,GO:1901576,GO:1903509	2.7.7.82	ko:K18431	ko00520,map00520		R10182	RC00152	ko00000,ko00001,ko01000				Epsilonproteobacteria	1QACI@1224,2YN1C@29547,42P8F@68525,COG1083@1,COG1083@2	NA|NA|NA	M	Cytidylyltransferase
a34f104_01065	192222.Cj1328	3.9e-191	674.1	Epsilonproteobacteria	legG	GO:0003674,GO:0003824,GO:0004553,GO:0005975,GO:0008150,GO:0008152,GO:0009058,GO:0016051,GO:0016787,GO:0016798,GO:0044238,GO:0071704,GO:1901576	3.2.1.184	ko:K18429	ko00520,map00520		R10187	RC00005,RC00288	ko00000,ko00001,ko01000				Epsilonproteobacteria	1MWZN@1224,2YMSZ@29547,42N4A@68525,COG0381@1,COG0381@2	NA|NA|NA	M	UDP-N-acetylglucosamine 2-epimerase
a34f104_01066	192222.Cj1327	1.7e-179	635.2	Epsilonproteobacteria	legI	GO:0003674,GO:0003824,GO:0005975,GO:0008150,GO:0008152,GO:0009058,GO:0016051,GO:0016740,GO:0016765,GO:0044238,GO:0071704,GO:1901576	2.5.1.101	ko:K18430	ko00520,map00520		R10304	RC00159	ko00000,ko00001,ko01000				Epsilonproteobacteria	1MWG3@1224,2YMZ1@29547,42ME3@68525,COG2089@1,COG2089@2	NA|NA|NA	M	NeuB family
a34f104_01687	1449345.JHWC01000006_gene996	5.5e-59	234.6	Epsilonproteobacteria													Epsilonproteobacteria	1PIRG@1224,2YQJV@29547,42VD6@68525,COG2932@1,COG2932@2	NA|NA|NA	K	Peptidase S24-like
a34f104_01917	1449345.JHWC01000006_gene996	1.4e-66	259.6	Epsilonproteobacteria													Epsilonproteobacteria	1PIRG@1224,2YQJV@29547,42VD6@68525,COG2932@1,COG2932@2	NA|NA|NA	K	Peptidase S24-like
a34f104_01861	1548151.LS70_00480	1.4e-103	383.3	Epsilonproteobacteria													Epsilonproteobacteria	1PPD0@1224,2YSPM@29547,43DR3@68525,COG0515@1,COG0515@2,COG4271@1,COG4271@2	NA|NA|NA	KLT	nucleotide-binding Protein
a34f104_01081	192222.Cj1312	8.2e-151	539.7	Epsilonproteobacteria	pseG		3.6.1.57	ko:K15897	ko00520,map00520		R09834	RC00005,RC00078	ko00000,ko00001,ko01000				Epsilonproteobacteria	1Q330@1224,2YMEH@29547,42P4J@68525,COG3980@1,COG3980@2	NA|NA|NA	M	pseudaminic acid biosynthesis-associated protein PseG
a34f104_01080	354242.CJJ81176_1330	1.2e-85	322.4	Epsilonproteobacteria	pseH		2.3.1.202	ko:K15896	ko00520,map00520		R09842	RC00004,RC00166	ko00000,ko00001,ko01000				Epsilonproteobacteria	1NIVC@1224,2YPSY@29547,42U80@68525,COG1670@1,COG1670@2	NA|NA|NA	J	Pseudaminic acid biosynthesis N-acetyl transferase
a34f104_01076	192222.Cj1317	1.2e-188	665.6	Epsilonproteobacteria	pseI		2.5.1.56,2.5.1.97	ko:K01654,ko:K15898	ko00520,ko01100,map00520,map01100		R01804,R04435,R09841	RC00159	ko00000,ko00001,ko01000				Epsilonproteobacteria	1MWG3@1224,2YMDZ@29547,42ME3@68525,COG2089@1,COG2089@2	NA|NA|NA	M	acid synthase
a34f104_01768	537972.ABQU01000094_gene1091	1.8e-130	472.2	Epsilonproteobacteria													Epsilonproteobacteria	1R7EN@1224,2YRBM@29547,42NAK@68525,COG4962@1,COG4962@2	NA|NA|NA	U	Type II/IV secretion system protein
a34f104_00960	537970.HCAN_0162	7.9e-143	513.1	Epsilonproteobacteria	rfbF		2.7.7.33	ko:K00978	ko00500,ko00520,ko01100,map00500,map00520,map01100		R00956	RC00002	ko00000,ko00001,ko01000				Epsilonproteobacteria	1MUYJ@1224,2YN4I@29547,42MCW@68525,COG1208@1,COG1208@2	NA|NA|NA	JM	COG1208 Nucleoside-diphosphate-sugar pyrophosphorylase involved in lipopolysaccharide biosynthesis translation initiation factor 2B, gamma epsilon subunits (eIF-2Bgamma eIF-2Bepsilon)
a34f104_00966	1325130.HFN_1690	6.5e-61	241.1	Epsilonproteobacteria													Epsilonproteobacteria	1RK27@1224,2YRN4@29547,42VBS@68525,COG0451@1,COG0451@2	NA|NA|NA	GM	GDP-mannose 4,6 dehydratase
a34f104_01749	537972.ABQU01000093_gene1101	5.7e-48	196.8	Epsilonproteobacteria													Epsilonproteobacteria	1Q9VU@1224,2YRYJ@29547,430SH@68525,COG0629@1,COG0629@2	NA|NA|NA	L	Single-strand binding protein family
a34f104_01074	192222.Cj1319	6.3e-182	643.3	Epsilonproteobacteria													Epsilonproteobacteria	1QUEV@1224,2YMGV@29547,43BNE@68525,COG0451@1,COG0451@2	NA|NA|NA	M	Male sterility protein
a34f104_00976	537972.ABQU01000028_gene507	3.7e-99	367.9	Epsilonproteobacteria	suhB		3.1.3.25	ko:K01092	ko00521,ko00562,ko01100,ko04070,map00521,map00562,map01100,map04070	M00131	R01185,R01186,R01187	RC00078	ko00000,ko00001,ko00002,ko01000				Epsilonproteobacteria	1MUQT@1224,2YNZT@29547,42R1W@68525,COG0483@1,COG0483@2	NA|NA|NA	G	Inositol monophosphatase
a34f104_01888	683083.C414_000160033	0.0	1332.8	Epsilonproteobacteria			5.99.1.2	ko:K03169					ko00000,ko01000,ko03032				Epsilonproteobacteria	1MUFZ@1224,2YNQ3@29547,42NQG@68525,COG0550@1,COG0550@2	NA|NA|NA	L	Bacterial DNA topoisomeraes I ATP-binding domain
a34f104_01959	556267.HWAG_01594	4.1e-183	647.5	Epsilonproteobacteria				ko:K06919					ko00000				Epsilonproteobacteria	1QV6T@1224,2YMBN@29547,43BNT@68525,COG4643@1,COG4643@2	NA|NA|NA	S	TOPRIM
a34f104_01752	537972.ABQU01000093_gene1098	0.0	1169.5	Epsilonproteobacteria													Epsilonproteobacteria	1MV1G@1224,2YR5J@29547,42MMN@68525,COG3505@1,COG3505@2	NA|NA|NA	U	TraM recognition site of TraD and TraG
a34f104_01753	537972.ABQU01000093_gene1097	8.5e-128	463.0	Epsilonproteobacteria													Epsilonproteobacteria	1R4EP@1224,2YRG4@29547,42RYR@68525,COG1192@1,COG1192@2	NA|NA|NA	D	CobQ/CobB/MinD/ParA nucleotide binding domain
a34f104_00962	1325130.HFN_1679	1.7e-144	519.2	Epsilonproteobacteria													Epsilonproteobacteria	1MW5U@1224,2YMID@29547,42MDV@68525,COG1004@1,COG1004@2	NA|NA|NA	C	Belongs to the UDP-glucose GDP-mannose dehydrogenase family
a34f104_00834	354242.CJJ81176_1419	1.7e-150	538.5	Epsilonproteobacteria													Epsilonproteobacteria	1RKTD@1224,2YNJ5@29547,42N8D@68525,COG0500@1,COG2226@2	NA|NA|NA	Q	Methyltransferase domain
a34f104_00833	683083.C414_000040060	6.8e-144	516.5	Epsilonproteobacteria													Epsilonproteobacteria	1RBX8@1224,2YN27@29547,42N2M@68525,COG0500@1,COG2226@2	NA|NA|NA	Q	methyltransferase
a34f104_01755	983328.AFGH01000043_gene1780	3.9e-87	327.8	Epsilonproteobacteria	fic			ko:K04095					ko00000,ko03036				Epsilonproteobacteria	1R8IJ@1224,2YPDN@29547,42R3V@68525,COG2184@1,COG2184@2	NA|NA|NA	D	Fic/DOC family
a34f104_01747	537972.ABQU01000093_gene1102	1e-69	269.6	Epsilonproteobacteria													Epsilonproteobacteria	1PZQV@1224,2YRTS@29547,42XKJ@68525,COG0741@1,COG0741@2	NA|NA|NA	M	Transglycosylase SLT domain
a34f104_01870	683083.C414_000160012	2.7e-31	141.0	Epsilonproteobacteria													Epsilonproteobacteria	1QA2S@1224,2BH9D@1,2YQW9@29547,32BAV@2,42XDT@68525	NA|NA|NA	S	TrbC/VIRB2 family
a34f104_01771	537972.ABQU01000094_gene1088	0.0	1525.4	Epsilonproteobacteria													Epsilonproteobacteria	1MXH0@1224,2YRFU@29547,42M1N@68525,COG3451@1,COG3451@2	NA|NA|NA	U	ATPases associated with a variety of cellular activities
a34f104_01871	683083.C414_000160011	0.0	1756.9	Epsilonproteobacteria	cagE			ko:K03199,ko:K12108	ko03070,ko05120,map03070,map05120	M00333,M00564			ko00000,ko00001,ko00002,ko02044	3.A.7,3.A.7.12.1			Epsilonproteobacteria	1MXH0@1224,2YME2@29547,42N1G@68525,COG3451@1,COG3451@2	NA|NA|NA	U	COG3451 Type IV secretory pathway, VirB4 components
a34f104_01879	1449345.JHWC01000014_gene777	4.9e-77	293.9	Epsilonproteobacteria				ko:K03203	ko03070,map03070	M00333			ko00000,ko00001,ko00002,ko02044	3.A.7			Epsilonproteobacteria	1MXRC@1224,2YMX2@29547,42Q8P@68525,COG3736@1,COG3736@2	NA|NA|NA	U	VirB8 protein
a34f104_01880	683083.C414_000160002	1e-146	526.2	Epsilonproteobacteria				ko:K03204	ko03070,map03070	M00333			ko00000,ko00001,ko00002,ko02044	3.A.7			Epsilonproteobacteria	1MVHJ@1224,2YNDB@29547,42MUV@68525,COG3504@1,COG3504@2	NA|NA|NA	U	Conjugal transfer protein
a34f104_01759	537972.ABQU01000093_gene1092	1.6e-99	369.0	Epsilonproteobacteria				ko:K03496					ko00000,ko03036,ko04812				Epsilonproteobacteria	1N5CA@1224,2YPAI@29547,42RDX@68525,COG1192@1,COG1192@2	NA|NA|NA	D	ATPase MipZ
a34f104_01883	556267.HWAG_01616	0.0	1091.6	Epsilonproteobacteria				ko:K03205,ko:K12090	ko03070,ko05120,map03070,map05120	M00333,M00564			ko00000,ko00001,ko00002,ko02044	3.A.7,3.A.7.12.1			Epsilonproteobacteria	1MV1G@1224,2YMAB@29547,42MMN@68525,COG3505@1,COG3505@2	NA|NA|NA	U	COG3505 Type IV secretory pathway, VirD4 components
a34f104_01707	537972.ABQU01000070_gene1405	7.7e-21	106.3	Proteobacteria													Epsilonproteobacteria	1N0K0@1224,COG3041@1,COG3041@2	NA|NA|NA	S	addiction module toxin RelE StbE family
a34f104_00312	1367491.BN865_10610	5e-24	116.3	Epsilonproteobacteria													Epsilonproteobacteria	1MXUC@1224,2YQRM@29547,42UZP@68525,COG2271@1,COG2271@2	NA|NA|NA	G	Major Facilitator Superfamily
a34f104_00313	1367491.BN865_10610	1.7e-58	231.9	Epsilonproteobacteria													Epsilonproteobacteria	1MXUC@1224,2YQRM@29547,42UZP@68525,COG2271@1,COG2271@2	NA|NA|NA	G	Major Facilitator Superfamily
a34f104_00974	537972.ABQU01000028_gene509	1.1e-148	532.7	Epsilonproteobacteria			1.1.1.399,1.1.1.95	ko:K00058	ko00260,ko00680,ko01100,ko01120,ko01130,ko01200,ko01230,map00260,map00680,map01100,map01120,map01130,map01200,map01230	M00020	R01513	RC00031	ko00000,ko00001,ko00002,ko01000,ko04147				Epsilonproteobacteria	1R0TJ@1224,2YTFK@29547,43D1Z@68525,COG0111@1,COG0111@2	NA|NA|NA	C	D-isomer specific 2-hydroxyacid dehydrogenase, catalytic domain
a34f104_00844	192222.Cj1556	6.2e-48	196.4	Epsilonproteobacteria													Epsilonproteobacteria	1MZ6G@1224,2YQAJ@29547,42V7W@68525,COG1733@1,COG1733@2	NA|NA|NA	K	Transcriptional regulator
# 296 queries scanned
# Total time (seconds): 11.9911210537
# Rate: 24.68 q/s
