# Supplementary material for: Genomic Characterisation of Campylobacter jejuni Isolates Recovered During Commercial Broiler Production
Source: Front Microbiol. 2021 Oct 14;12:716182. doi: 10.3389/fmicb.2021.716182 (PMC8552067; doi:10.3389/fmicb.2021.716182)
Supplement: APPENDIX S1 — MLST and cgMLST allelic profiles. [file Data_Sheet_1.ZIP › Supplementary materials/S2 Functional annotation/S2.1 Eggnog output/ST814vsST48.tsv]

# emapper version: emapper-1.0.3-35-g63c274b emapper DB: 2.0
# command: ./emapper.py --cpu 6 -i /data/shared/emapper_jobs/user_data/MM_7csuhyz4/query_seqs.fa --output query_seqs.fa --output_dir /data/shared/emapper_jobs/user_data/MM_7csuhyz4 -m diamond -d none --tax_scope 29547 --go_evidence non-electronic --target_orthologs all --seed_ortholog_evalue 0.001 --seed_ortholog_score 60 --query-cover 20 --subject-cover 0 --override --temp_dir /data/shared/emapp…
# time: Mon Oct 5 06:48:34 2020
#query_name	seed_eggNOG_ortholog	seed_ortholog_evalue	seed_ortholog_score	best_tax_level	Preferred_name	GOs	EC	KEGG_ko	KEGG_Pathway	KEGG_Module	KEGG_Reaction	KEGG_rclass	BRITE	KEGG_TC	CAZy	BiGG_Reaction
a34f104_00852	192222.Cj1548c	2.6e-205	721.1	Epsilonproteobacteria				ko:K13979					ko00000,ko01000				Epsilonproteobacteria	1MUTT@1224,2YMXV@29547,42MY6@68525,COG1064@1,COG1064@2	NA|NA|NA	C	alcohol dehydrogenase
a34f104_00961	1325130.HFN_1678	7.4e-139	500.4	delta/epsilon subdivisions													Epsilonproteobacteria	1MXKV@1224,42MI8@68525,COG0451@1,COG0451@2	NA|NA|NA	GM	PFAM NAD-dependent epimerase dehydratase
a34f104_00381	306263.Cla_1227	4.5e-46	191.8	Epsilonproteobacteria	waaV												Epsilonproteobacteria	1N72Z@1224,2YNNI@29547,42NJA@68525,COG1216@1,COG1216@2	NA|NA|NA	S	Glycosyltransferase like family 2
a34f104_01402	354242.CJJ81176_1601	6.4e-307	1059.3	Epsilonproteobacteria	chuA			ko:K02014					ko00000,ko02000	1.B.14			Epsilonproteobacteria	1REHF@1224,2YN71@29547,42PC6@68525,COG4772@1,COG4772@2	NA|NA|NA	P	TonB dependent receptor
a34f104_01838	306263.Cla_1266	7.8e-116	423.7	Epsilonproteobacteria	dinP			ko:K03502					ko00000,ko03400				Epsilonproteobacteria	1Q43B@1224,2YM7U@29547,4345B@68525,COG0389@1,COG0389@2	NA|NA|NA	L	impB/mucB/samB family C-terminal domain
a34f104_01365	354242.CJJ81176_1570	4.6e-79	300.4	Epsilonproteobacteria			1.8.5.3	ko:K07306	ko00920,map00920		R09501	RC02555	ko00000,ko00001,ko01000,ko02000	5.A.3.3			Epsilonproteobacteria	1NR6J@1224,2YNSQ@29547,42MQZ@68525,COG0243@1,COG0243@2	NA|NA|NA	C	Molybdopterin oxidoreductase Fe4S4 domain
a34f104_01370	354242.CJJ81176_1571	1.3e-130	472.2	Epsilonproteobacteria				ko:K07307	ko00920,map00920		R09501	RC02555	ko00000,ko00001,ko02000	5.A.3.3			Epsilonproteobacteria	1MU5T@1224,2YTJR@29547,42P94@68525,COG0437@1,COG0437@2	NA|NA|NA	C	4Fe-4S dicluster domain
a34f104_01372	354242.CJJ81176_1573	5e-91	340.5	Epsilonproteobacteria													Epsilonproteobacteria	1NNES@1224,2YQJQ@29547,42V5I@68525,COG3381@1,COG3381@2	NA|NA|NA	S	Nitrate reductase delta subunit
a34f104_00607	1470460.X2KR14_9VIRU	2.7e-140	504.6	dsDNA viruses, no RNA stage													Epsilonproteobacteria	4QB5I@10239,4QUT2@35237	NA|NA|NA	S	N-methyltransferase activity
a34f104_00837	553220.CAMGR0001_1641	3.1e-10	70.1	Epsilonproteobacteria	dam		2.1.1.72	ko:K06223	ko03430,map03430				ko00000,ko00001,ko01000,ko02048,ko03032,ko03400				Epsilonproteobacteria	1P85S@1224,2YNDD@29547,42MJQ@68525,COG0338@1,COG0338@2	NA|NA|NA	L	DNA methyltransferase
a34f104_01778	983328.AFGH01000014_gene973	3.3e-88	331.6	Epsilonproteobacteria	dam		2.1.1.72	ko:K06223	ko03430,map03430				ko00000,ko00001,ko01000,ko02048,ko03032,ko03400				Epsilonproteobacteria	1P85S@1224,2YNDD@29547,42MJQ@68525,COG0338@1,COG0338@2	NA|NA|NA	L	DNA methyltransferase
a34f104_00811	192222.Cj0661c	1.4e-153	548.9	Epsilonproteobacteria	era			ko:K03595					ko00000,ko03009,ko03029				Epsilonproteobacteria	1MUKT@1224,2YMG3@29547,42MUR@68525,COG1159@1,COG1159@2	NA|NA|NA	S	An essential GTPase that binds both GDP and GTP, with rapid nucleotide exchange. Plays a role in 16S rRNA processing and 30S ribosomal subunit biogenesis and possibly also in cell cycle regulation and energy metabolism
a34f104_00063	354242.CJJ81176_0836	7.9e-140	503.1	Epsilonproteobacteria	glnH			ko:K02030		M00236			ko00000,ko00002,ko02000	3.A.1.3			Epsilonproteobacteria	1RBDN@1224,2YNH4@29547,43AG9@68525,COG0834@1,COG0834@2	NA|NA|NA	ET	glutamine-binding periplasmic protein
a34f104_00956	192222.Cj1439c	5e-172	610.5	Epsilonproteobacteria	glf		5.4.99.9	ko:K01854	ko00052,ko00520,map00052,map00520		R00505,R09009	RC00317,RC02396	ko00000,ko00001,ko01000				Epsilonproteobacteria	1MV4H@1224,2YNDX@29547,42NAB@68525,COG0562@1,COG0562@2	NA|NA|NA	M	UDP-galactopyranose mutase
a34f104_01692	354242.CJJ81176_pVir0009	1.1e-158	565.8	Epsilonproteobacteria													Epsilonproteobacteria	1QUJT@1224,29W5W@1,2YPFB@29547,30HR0@2,42SD4@68525	NA|NA|NA	S	Domain of unknown function (DUF1738)
a34f104_01694	354242.CJJ81176_pVir0007	0.0	1190.6	Epsilonproteobacteria	virD4			ko:K03205	ko03070,map03070	M00333			ko00000,ko00001,ko00002,ko02044	3.A.7			Epsilonproteobacteria	1MV1G@1224,2YMAB@29547,42MMN@68525,COG3505@1,COG3505@2	NA|NA|NA	U	COG3505 Type IV secretory pathway, VirD4 components
a34f104_01695	354242.CJJ81176_pVir0006	1.5e-65	255.4	Epsilonproteobacteria													Epsilonproteobacteria	1Q5ZB@1224,2AK1A@1,2YQ61@29547,31AQW@2,42T51@68525	NA|NA|NA
a34f104_01696	354242.CJJ81176_pVir0005	3.4e-177	627.5	Epsilonproteobacteria	virB11			ko:K03196	ko03070,ko05120,map03070,map05120	M00333,M00564			ko00000,ko00001,ko00002,ko02044	3.A.7			Epsilonproteobacteria	1QUJ6@1224,2YN60@29547,43BJE@68525,COG0630@1,COG0630@2	NA|NA|NA	NU	COG0630 Type IV secretory pathway, VirB11 components, and related ATPases involved in archaeal flagella biosynthesis
a34f104_01698	354242.CJJ81176_pVir0003	1.4e-201	708.8	Epsilonproteobacteria	comB3			ko:K03195,ko:K12048	ko03070,map03070	M00333			ko00000,ko00001,ko00002,ko02044	3.A.7,3.A.7.8.1			Epsilonproteobacteria	1MU7U@1224,2YNC2@29547,42MIT@68525,COG2948@1,COG2948@2	NA|NA|NA	U	COG2948 Type IV secretory pathway, VirB10 components
a34f104_01699	354242.CJJ81176_pVir0002	2e-194	684.9	Epsilonproteobacteria	comB2			ko:K03204,ko:K12049	ko03070,map03070	M00333			ko00000,ko00001,ko00002,ko02044	3.A.7,3.A.7.8.1			Epsilonproteobacteria	1MVN0@1224,2YNEE@29547,42P0X@68525,COG3504@1,COG3504@2	NA|NA|NA	U	COG3504 Type IV secretory pathway, VirB9 components
a34f104_01700	354242.CJJ81176_pVir0001	4.7e-120	437.2	Epsilonproteobacteria	virB8			ko:K03203,ko:K12050	ko03070,map03070	M00333			ko00000,ko00001,ko00002,ko02044	3.A.7,3.A.7.8.1			Epsilonproteobacteria	1R3Z0@1224,2YNNP@29547,42P1C@68525,COG3736@1,COG3736@2	NA|NA|NA	U	COG3736 Type IV secretory pathway, component VirB8
a34f104_01702	354242.CJJ81176_pVir0053	0.0	1558.1	Epsilonproteobacteria	virB4			ko:K03199,ko:K12053	ko03070,map03070	M00333			ko00000,ko00001,ko00002,ko02044	3.A.7,3.A.7.8.1			Epsilonproteobacteria	1MXH0@1224,2YME2@29547,42N1G@68525,COG3451@1,COG3451@2	NA|NA|NA	U	COG3451 Type IV secretory pathway, VirB4 components
a34f104_01703	354242.CJJ81176_pVir0052	4.7e-22	110.2	delta/epsilon subdivisions													Epsilonproteobacteria	1Q5VZ@1224,2AJZ9@1,31ANH@2,42V1C@68525	NA|NA|NA
a34f104_01704	354242.CJJ81176_pVir0051	7.9e-43	179.5	Epsilonproteobacteria													Epsilonproteobacteria	1Q5K4@1224,29CHT@1,2YPA0@29547,2ZZG8@2,42VF0@68525	NA|NA|NA
a34f104_01705	354242.CJJ81176_pVir0049	1.9e-204	718.8	Epsilonproteobacteria													Epsilonproteobacteria	1QASD@1224,2YMME@29547,42P1H@68525,COG3843@1,COG3843@2	NA|NA|NA	U	relaxase mobilization nuclease domain protein
a34f104_01706	354242.CJJ81176_pVir0048	8.3e-61	239.6	Epsilonproteobacteria													Epsilonproteobacteria	1Q6PM@1224,2BVZI@1,2YSSQ@29547,2ZZD7@2,433IC@68525	NA|NA|NA
a34f104_01718	354242.CJJ81176_pVir0032	4.8e-232	810.1	Epsilonproteobacteria													Epsilonproteobacteria	1Q7VW@1224,2YME8@29547,42N59@68525,COG4643@1,COG4643@2	NA|NA|NA	S	Protein of unknown function (DUF3991)
a34f104_01720	354242.CJJ81176_pVir0030	2e-151	541.6	Epsilonproteobacteria													Epsilonproteobacteria	1N2T2@1224,2CIMF@1,2YNQG@29547,32UGF@2,42WS5@68525	NA|NA|NA	S	TrbM
a34f104_01721	354242.CJJ81176_pVir0029	1.5e-108	399.4	Epsilonproteobacteria													Epsilonproteobacteria	1QAV0@1224,2BJI0@1,2YNFN@29547,32DUY@2,42P42@68525	NA|NA|NA
a34f104_01722	354242.CJJ81176_pVir0028	6.2e-117	427.6	Epsilonproteobacteria													Epsilonproteobacteria	1QDH4@1224,2BJW4@1,2YN5R@29547,32E8G@2,42PYB@68525	NA|NA|NA
a34f104_01723	354242.CJJ81176_pVir0027	1.5e-136	492.3	Epsilonproteobacteria													Epsilonproteobacteria	1QA1W@1224,2YMRJ@29547,42N8Q@68525,COG5527@1,COG5527@2	NA|NA|NA	L	Initiator Replication protein
a34f104_01724	354242.CJJ81176_pVir0026	3.5e-101	374.4	Epsilonproteobacteria													Epsilonproteobacteria	1QE2B@1224,29H97@1,2YMAT@29547,3046R@2,42QBZ@68525	NA|NA|NA
a34f104_01725	354242.CJJ81176_pVir0025	1.3e-119	435.6	Epsilonproteobacteria				ko:K03496					ko00000,ko03036,ko04812				Epsilonproteobacteria	1MWRE@1224,2YT85@29547,43BFE@68525,COG1192@1,COG1192@2	NA|NA|NA	D	VirC1 protein
a34f104_01728	354242.CJJ81176_pVir0023	2.3e-48	198.0	Epsilonproteobacteria													Epsilonproteobacteria	1Q6GC@1224,29DWT@1,2YSG9@29547,300UP@2,43339@68525	NA|NA|NA
a34f104_01891	354242.CJJ81176_pVir0023	2.3e-48	198.0	Epsilonproteobacteria													Epsilonproteobacteria	1Q6GC@1224,29DWT@1,2YSG9@29547,300UP@2,43339@68525	NA|NA|NA
a34f104_01731	683083.C414_000160033	1e-12	80.1	Epsilonproteobacteria			5.99.1.2	ko:K03169					ko00000,ko01000,ko03032				Epsilonproteobacteria	1MUFZ@1224,2YNQ3@29547,42NQG@68525,COG0550@1,COG0550@2	NA|NA|NA	L	Bacterial DNA topoisomeraes I ATP-binding domain
a34f104_01733	888055.HMPREF9015_01088	4.6e-07	61.2	Fusobacteria													Epsilonproteobacteria	2EGZP@1,33ART@2,37B5P@32066	NA|NA|NA	S	YopX protein
a34f104_01736	354242.CJJ81176_pVir0014	1.2e-82	312.4	Epsilonproteobacteria				ko:K03111	ko03030,ko03430,ko03440,map03030,map03430,map03440				ko00000,ko00001,ko03029,ko03032,ko03400				Epsilonproteobacteria	1Q5YP@1224,2YQ50@29547,42UZF@68525,COG0629@1,COG0629@2	NA|NA|NA	L	Single-stranded DNA-binding protein
a34f104_01738	354242.CJJ81176_pVir0012	9.7e-09	65.5	Epsilonproteobacteria			5.99.1.2	ko:K03168					ko00000,ko01000,ko03032,ko03400				Epsilonproteobacteria	1MUFZ@1224,2YN9W@29547,42MHU@68525,COG0550@1,COG0550@2	NA|NA|NA	L	COG0550 Topoisomerase IA
a34f104_01741	537972.ABQU01000093_gene1107	4.5e-145	521.2	Epsilonproteobacteria				ko:K07344	ko02024,map02024				ko00000,ko00001,ko02044	3.A.7.4			Epsilonproteobacteria	1MVFD@1224,2YPTM@29547,42U4U@68525,COG3846@1,COG3846@2	NA|NA|NA	U	TrbL/VirB6 plasmid conjugal transfer protein
a34f104_01743	537972.ABQU01000093_gene1106	1.4e-119	435.6	Epsilonproteobacteria													Epsilonproteobacteria	1MVUC@1224,2YR7A@29547,42TGS@68525,COG3701@1,COG3701@2	NA|NA|NA	U	VirB8 protein
a34f104_01744	537972.ABQU01000093_gene1105	1.6e-160	572.4	Epsilonproteobacteria													Epsilonproteobacteria	1MVEF@1224,2YR66@29547,42RJC@68525,COG3504@1,COG3504@2	NA|NA|NA	U	Conjugal transfer protein
a34f104_01745	537972.ABQU01000093_gene1104	2.4e-48	198.4	Epsilonproteobacteria													Epsilonproteobacteria	1Q5RP@1224,2AJW9@1,2YSE3@29547,31AJ5@2,431PC@68525	NA|NA|NA
a34f104_01746	537972.ABQU01000093_gene1103	7.2e-135	487.3	Epsilonproteobacteria													Epsilonproteobacteria	1MU7U@1224,2YR2G@29547,42MIT@68525,COG2948@1,COG2948@2	NA|NA|NA	U	Bacterial conjugation TrbI-like protein
a34f104_01751	537972.ABQU01000093_gene1099	0.0	1266.1	Epsilonproteobacteria													Epsilonproteobacteria	1MU8I@1224,2YT93@29547,42N43@68525,COG4227@1,COG4227@2,COG4643@1,COG4643@2	NA|NA|NA	L	Domain of unknown function (DUF1738)
a34f104_01754	983328.AFGH01000043_gene1779	5.1e-19	100.1	Epsilonproteobacteria													Epsilonproteobacteria	1Q3J1@1224,2BSZB@1,2YQW2@29547,32N38@2,42XDZ@68525	NA|NA|NA
a34f104_01756	537972.ABQU01000093_gene1094	1.2e-53	215.7	Epsilonproteobacteria													Epsilonproteobacteria	1NCKG@1224,2YS68@29547,42XHW@68525,COG4959@1,COG4959@2	NA|NA|NA	OU	Signal peptidase, peptidase S26
a34f104_01757	1470460.X2KR27_9VIRU	1.7e-111	408.7	dsDNA viruses, no RNA stage													Epsilonproteobacteria	4QH2X@10239,4QZ8N@35237	NA|NA|NA	S	DNA/RNA non-specific endonuclease
a34f104_01758	537972.ABQU01000093_gene1093	1.6e-56	225.3	Epsilonproteobacteria													Epsilonproteobacteria	1Q1W9@1224,2AIPN@1,2YSC1@29547,31969@2,431BY@68525	NA|NA|NA
a34f104_01760	827.JFJK01000007_gene1582	3.5e-08	63.9	Epsilonproteobacteria													Epsilonproteobacteria	1Q3M6@1224,2AJ63@1,2YQQX@29547,319QR@2,42XHK@68525	NA|NA|NA
a34f104_01762	537972.ABQU01000096_gene1110	0.0	1182.2	Epsilonproteobacteria													Epsilonproteobacteria	1QUDG@1224,2YMZA@29547,42Q9I@68525,COG3843@1,COG3843@2	NA|NA|NA	U	Relaxase/Mobilisation nuclease domain
a34f104_01763	537972.ABQU01000096_gene1111	5.6e-62	243.4	Epsilonproteobacteria													Epsilonproteobacteria	1NK7M@1224,2C092@1,2YQ91@29547,31AZX@2,42VU6@68525	NA|NA|NA
a34f104_01764	537972.ABQU01000096_gene1112	2.4e-50	204.5	Epsilonproteobacteria													Epsilonproteobacteria	1Q4ZU@1224,2C3N5@1,2YRTQ@29547,2ZYG7@2,4308E@68525	NA|NA|NA
a34f104_01766	983328.AFGH01000044_gene1774	2.5e-52	212.6	Epsilonproteobacteria													Epsilonproteobacteria	1Q1JH@1224,2BP2P@1,2YPVB@29547,32HT9@2,42TV2@68525	NA|NA|NA
a34f104_01767	983328.AFGH01000044_gene1775	8.2e-59	233.0	Epsilonproteobacteria													Epsilonproteobacteria	1R0W3@1224,2YTFS@29547,43D28@68525,COG2402@1,COG2402@2	NA|NA|NA	S	PIN domain
a34f104_01769	537972.ABQU01000094_gene1090	1.8e-28	131.7	Epsilonproteobacteria													Epsilonproteobacteria	1NBH2@1224,2YS5C@29547,42XBK@68525,COG3838@1,COG3838@2	NA|NA|NA	U	TrbC/VIRB2 family
a34f104_01770	537972.ABQU01000094_gene1089	2.3e-36	157.9	Epsilonproteobacteria													Epsilonproteobacteria	1RKQ7@1224,2YS3H@29547,42WD2@68525,COG5268@1,COG5268@2	NA|NA|NA	NU	Type IV secretory pathway, VirB3-like protein
a34f104_01774	537972.ABQU01000094_gene1087	1.9e-86	325.9	Epsilonproteobacteria													Epsilonproteobacteria	1N2T2@1224,2CIMF@1,2YNQG@29547,32UGF@2,42WS5@68525	NA|NA|NA	S	TrbM
a34f104_01776	879212.DespoDRAFT_01283	2.8e-09	67.4	Desulfobacterales													Epsilonproteobacteria	1P58I@1224,2ANRP@1,2MP2I@213118,2WY9Q@28221,31DRG@2,43265@68525	NA|NA|NA
a34f104_01779	556267.HWAG_00810	9.4e-98	363.6	Epsilonproteobacteria				ko:K06905					ko00000				Epsilonproteobacteria	1MXT8@1224,2YPVC@29547,42U7Z@68525,COG3500@1,COG3500@2	NA|NA|NA	S	Phage late control gene D protein (GPD)
a34f104_01780	683083.C414_000080031	4.3e-23	113.2	Epsilonproteobacteria													Epsilonproteobacteria	1Q64D@1224,2AK44@1,2YSHM@29547,31ATY@2,432D8@68525	NA|NA|NA	S	Phage Tail Protein X
a34f104_01781	683083.C414_000080030	6.3e-34	150.2	Bacteria													Epsilonproteobacteria	COG3499@1,COG3499@2	NA|NA|NA	S	P2 GpU family protein
a34f104_01782	556267.HWAG_00813	5.3e-63	249.2	Bacteria													Epsilonproteobacteria	COG5283@1,COG5283@2	NA|NA|NA
a34f104_01785	553220.CAMGR0001_1650	1.3e-32	146.4	Epsilonproteobacteria				ko:K06908					ko00000				Epsilonproteobacteria	1Q8HB@1224,2YQYT@29547,42X1T@68525,COG3498@1,COG3498@2	NA|NA|NA	S	Phage tail tube protein FII
a34f104_01786	683083.C414_000080004	6.9e-183	646.7	Epsilonproteobacteria				ko:K06907					ko00000				Epsilonproteobacteria	1MW1V@1224,2YP8I@29547,42RUK@68525,COG3497@1,COG3497@2	NA|NA|NA	S	tail sheath protein
a34f104_01787	1470460.X2KLT6_9VIRU	5.3e-51	208.4	dsDNA viruses, no RNA stage													Epsilonproteobacteria	4QHKI@10239,4QYR8@35237	NA|NA|NA
a34f104_01788	683083.C414_000080006	5.8e-56	223.4	Epsilonproteobacteria													Epsilonproteobacteria	1NMSX@1224,2C4D9@1,2YQB1@29547,33FB1@2,42W0V@68525	NA|NA|NA	S	Protein of unknown function (DUF1353)
a34f104_01789	722417.D5GVB9_9CAUD	3.6e-16	91.7	Caudovirales													Epsilonproteobacteria	4QBCK@10239,4QQ1I@28883,4QWCG@35237	NA|NA|NA	S	Domain of unknown function (DUF4376)
a34f104_01790	683083.C414_000080010	1.9e-78	299.7	Epsilonproteobacteria													Epsilonproteobacteria	1MWNN@1224,2YQI3@29547,42VQN@68525,COG5301@1,COG5301@2	NA|NA|NA	S	Phage tail-collar fibre protein
a34f104_01791	683083.C414_000080011	3.9e-97	360.9	Epsilonproteobacteria													Epsilonproteobacteria	1NZST@1224,2YR0J@29547,42X5S@68525,COG4385@1,COG4385@2	NA|NA|NA	S	Phage tail protein (Tail_P2_I)
a34f104_01792	683083.C414_000080012	1.3e-194	685.6	Epsilonproteobacteria													Epsilonproteobacteria	1MUFF@1224,2YPXY@29547,42TMH@68525,COG3948@1,COG3948@2	NA|NA|NA	S	Baseplate assembly protein J
a34f104_01793	683083.C414_000080013	1.8e-44	184.9	Epsilonproteobacteria				ko:K06903					ko00000				Epsilonproteobacteria	1P07N@1224,2YS2Z@29547,42PMP@68525,COG3628@1,COG3628@2	NA|NA|NA	S	Gene 25-like lysozyme
a34f104_01794	683083.C414_000080015	1.6e-53	216.1	Epsilonproteobacteria													Epsilonproteobacteria	1Q4IG@1224,2YQTH@29547,42WYE@68525,COG4540@1,COG4540@2	NA|NA|NA	S	Baseplate assembly protein
a34f104_01795	50960.LS81_11215	6.6e-25	120.6	Epsilonproteobacteria													Epsilonproteobacteria	1Q2FC@1224,2AIWD@1,2YQ88@29547,319DV@2,42VJR@68525	NA|NA|NA	S	Protein of unknown function (DUF1804)
a34f104_01796	1448857.JFAP01000008_gene609	5.5e-35	155.2	Epsilonproteobacteria													Epsilonproteobacteria	1RA2J@1224,2YP1N@29547,42S1P@68525,COG4388@1,COG4388@2	NA|NA|NA	S	Mu-like prophage I protein
a34f104_01797	50960.LS81_11205	1.2e-83	316.6	Epsilonproteobacteria													Epsilonproteobacteria	1MWX8@1224,2YPRE@29547,42QUQ@68525,COG4397@1,COG4397@2	NA|NA|NA	S	Mu-like prophage major head subunit gpT
a34f104_01801	683083.C414_000080020	3.4e-67	260.8	Epsilonproteobacteria													Epsilonproteobacteria	1Q5N3@1224,2YT0B@29547,42XNX@68525,COG3108@1,COG3108@2	NA|NA|NA	S	Bacterial protein of unknown function (DUF882)
a34f104_01803	1121267.JHZL01000006_gene882	3.3e-07	60.8	Epsilonproteobacteria													Epsilonproteobacteria	1Q37J@1224,2AJ38@1,2YQSH@29547,319MM@2,42WW9@68525	NA|NA|NA
a34f104_01806	556267.HWAG_00816	2.8e-237	827.8	Epsilonproteobacteria													Epsilonproteobacteria	1N1KT@1224,2YN75@29547,42N35@68525,COG5362@1,COG5362@2	NA|NA|NA	S	TIGRFAM Phage
a34f104_01807	556267.HWAG_00817	2.2e-185	655.2	Epsilonproteobacteria													Epsilonproteobacteria	1Q4N8@1224,2YMJ4@29547,42NJ2@68525,COG4383@1,COG4383@2	NA|NA|NA	S	Protein of unknown function (DUF935)
a34f104_01808	556267.HWAG_00818	6.2e-149	533.9	Epsilonproteobacteria													Epsilonproteobacteria	1R40R@1224,2YNDE@29547,42P0H@68525,COG2369@1,COG2369@2,COG2932@1,COG2932@2	NA|NA|NA	K	Phage Mu protein F like protein
a34f104_01810	360107.CHAB381_0260	5.1e-08	63.2	Epsilonproteobacteria			4.1.1.61	ko:K07738,ko:K21759	ko00627,ko01120,ko01220,map00627,map01120,map01220		R01238	RC00391	ko00000,ko00001,ko01000,ko03000				Epsilonproteobacteria	1Q3C5@1224,2BSKN@1,2YQX7@29547,32MP7@2,42X33@68525	NA|NA|NA
a34f104_01811	1244083.CSUNSWCD_2451	5.3e-10	70.9	Epsilonproteobacteria													Epsilonproteobacteria	1QEN0@1224,2BP3B@1,2YQWG@29547,32HTZ@2,42XQ3@68525	NA|NA|NA
a34f104_01813	431943.CKL_1904	4.7e-08	64.3	Clostridiaceae													Epsilonproteobacteria	1VKPB@1239,24VKR@186801,2EGZP@1,33ART@2,36P8M@31979	NA|NA|NA	S	YopX protein
a34f104_01371	354242.CJJ81176_1572	6e-144	516.9	Epsilonproteobacteria				ko:K07308	ko00920,map00920		R09501	RC02555	ko00000,ko00001,ko02000	5.A.3.3			Epsilonproteobacteria	1Q5NA@1224,2YPFH@29547,42T62@68525,COG3302@1,COG3302@2	NA|NA|NA	S	DMSO reductase anchor subunit (DmsC)
a34f104_01816	683083.C414_000080042	2.9e-79	301.2	Epsilonproteobacteria													Epsilonproteobacteria	1NA29@1224,2YP7Z@29547,42RKC@68525,COG4396@1,COG4396@2	NA|NA|NA	S	Bacteriophage Mu Gam like protein
a34f104_01817	683083.C414_000080043	8.7e-51	206.1	Epsilonproteobacteria													Epsilonproteobacteria	1Q14M@1224,2AIFX@1,2YPQ1@29547,318XH@2,42SW2@68525	NA|NA|NA
a34f104_01821	983328.AFGH01000031_gene911	6.9e-68	264.2	Epsilonproteobacteria			3.6.1.3	ko:K07132					ko00000,ko01000				Epsilonproteobacteria	1QMW0@1224,2YPEQ@29547,42SG3@68525,COG2842@1,COG2842@2	NA|NA|NA	S	AAA domain
a34f104_01823	1121267.JHZL01000044_gene466	3.2e-65	254.6	Epsilonproteobacteria													Epsilonproteobacteria	1PZRK@1224,2AHR9@1,2YP2N@29547,3183K@2,42R13@68525	NA|NA|NA
a34f104_01824	1121267.JHZL01000044_gene466	4.6e-132	478.0	Epsilonproteobacteria													Epsilonproteobacteria	1PZRK@1224,2AHR9@1,2YP2N@29547,3183K@2,42R13@68525	NA|NA|NA
a34f104_01826	354242.CJJ81176_0952	2.3e-172	612.8	Epsilonproteobacteria				ko:K12056					ko00000,ko02044	3.A.7.11.1			Epsilonproteobacteria	1MXCR@1224,2YPC2@29547,42S5X@68525,COG4678@1,COG4678@2	NA|NA|NA	G	TraG-like protein, N-terminal region
a34f104_01830	354242.CJJ81176_0947	4.9e-60	236.9	Epsilonproteobacteria													Epsilonproteobacteria	1QR3G@1224,2YQ5Y@29547,42TY1@68525,COG1598@1,COG1598@2	NA|NA|NA	S	PFAM Uncharacterised protein family UPF0150
a34f104_01831	1121267.JHZL01000008_gene1377	6.7e-29	132.9	delta/epsilon subdivisions													Epsilonproteobacteria	1MWA8@1224,42VAP@68525,COG3177@1,COG3177@2	NA|NA|NA	S	Fic/DOC family
a34f104_01832	1121267.JHZL01000008_gene1377	1.1e-44	186.0	delta/epsilon subdivisions													Epsilonproteobacteria	1MWA8@1224,42VAP@68525,COG3177@1,COG3177@2	NA|NA|NA	S	Fic/DOC family
a34f104_01833	306263.Cla_a035	4.1e-36	158.3	Epsilonproteobacteria													Epsilonproteobacteria	1QT4A@1224,29P1M@1,2YMWP@29547,309ZT@2,42PD1@68525	NA|NA|NA
a34f104_01834	888743.HMPREF9141_2586	2.3e-14	86.7	Bacteroidia													Epsilonproteobacteria	2FY25@200643,4NUCZ@976,COG1278@1,COG1278@2	NA|NA|NA	K	Domain of unknown function (DUF3825)
a34f104_01835	1548153.LR59_12890	2.9e-13	81.6	Epsilonproteobacteria													Epsilonproteobacteria	1Q40W@1224,2BTS0@1,2YQS1@29547,32NZA@2,42Y2R@68525	NA|NA|NA
a34f104_01837	306263.Cla_1266	9.3e-25	119.8	Epsilonproteobacteria	dinP			ko:K03502					ko00000,ko03400				Epsilonproteobacteria	1Q43B@1224,2YM7U@29547,4345B@68525,COG0389@1,COG0389@2	NA|NA|NA	L	impB/mucB/samB family C-terminal domain
a34f104_01841	306264.CUPA0009	1.1e-16	92.8	Epsilonproteobacteria													Epsilonproteobacteria	1QWBR@1224,2YMY5@29547,42PWJ@68525,COG3723@1,COG3723@2	NA|NA|NA	L	RecT family
a34f104_01849	1548151.LS70_00465	3e-24	117.9	Epsilonproteobacteria				ko:K19157					ko00000,ko01000,ko02048				Epsilonproteobacteria	1N0K0@1224,2YQ82@29547,42V7Z@68525,COG3041@1,COG3041@2	NA|NA|NA	S	RelE StbE family addiction module toxin
a34f104_01858	1121267.JHZL01000019_gene1269	1.9e-37	163.7	Epsilonproteobacteria													Epsilonproteobacteria	1MU7T@1224,2YSUP@29547,432NK@68525,COG2931@1,COG2931@2	NA|NA|NA	Q	COG2931, RTX toxins and related Ca2 -binding proteins
a34f104_01859	1121267.JHZL01000019_gene1269	6e-129	468.0	Epsilonproteobacteria													Epsilonproteobacteria	1MU7T@1224,2YSUP@29547,432NK@68525,COG2931@1,COG2931@2	NA|NA|NA	Q	COG2931, RTX toxins and related Ca2 -binding proteins
a34f104_01863	683083.C414_000160018	7.9e-29	132.5	Epsilonproteobacteria													Epsilonproteobacteria	1QSXW@1224,2YQQY@29547,42X4E@68525,COG1598@1,COG1598@2	NA|NA|NA	S	HicB_like antitoxin of bacterial toxin-antitoxin system
a34f104_01864	556267.HWAG_01599	0.0	1091.6	Bacteria													Epsilonproteobacteria	COG0305@1,COG0305@2	NA|NA|NA	L	Participates in initiation and elongation during chromosome replication
a34f104_01867	683083.C414_000160015	1e-97	362.8	Epsilonproteobacteria													Epsilonproteobacteria	1RIV6@1224,2YPYR@29547,42UK1@68525,COG1961@1,COG1961@2	NA|NA|NA	L	Resolvase, N terminal domain
a34f104_01868	683083.C414_000160014	1.4e-36	159.1	Epsilonproteobacteria													Epsilonproteobacteria	1Q532@1224,2YS3N@29547,430FE@68525,COG3309@1,COG3309@2	NA|NA|NA	S	Virulence-associated protein D
a34f104_01869	683083.C414_000160013	3e-56	224.2	Epsilonproteobacteria													Epsilonproteobacteria	1Q1KB@1224,2BP5C@1,2YPXI@29547,32HW8@2,42TWG@68525	NA|NA|NA
a34f104_01872	683083.C414_000160010	1.6e-78	298.9	Epsilonproteobacteria													Epsilonproteobacteria	1PSTP@1224,2YRWJ@29547,4302I@68525,COG3646@1,COG3646@2	NA|NA|NA	S	Phage regulatory protein Rha (Phage_pRha)
a34f104_01873	556267.HWAG_01605	4e-32	144.8	Epsilonproteobacteria													Epsilonproteobacteria	1PCKB@1224,2A4E5@1,2YQF3@29547,30SZZ@2,42W9W@68525	NA|NA|NA
a34f104_01874	683083.C414_000160008	1.8e-69	268.5	Epsilonproteobacteria				ko:K03111	ko03030,ko03430,ko03440,map03030,map03430,map03440				ko00000,ko00001,ko03029,ko03032,ko03400				Epsilonproteobacteria	1QJD6@1224,2YP55@29547,42S92@68525,COG0629@1,COG0629@2	NA|NA|NA	L	Single-strand binding protein family
a34f104_01876	683083.C414_000160006	3.7e-150	537.7	Epsilonproteobacteria				ko:K03200	ko03070,map03070	M00333			ko00000,ko00001,ko00002,ko02044	3.A.7			Epsilonproteobacteria	1R6MA@1224,2YPY4@29547,42UC0@68525,COG5314@1,COG5314@2	NA|NA|NA	U	Type IV secretion system proteins
a34f104_01877	683083.C414_000160005	1.8e-136	492.3	Epsilonproteobacteria				ko:K03201	ko03070,map03070	M00333			ko00000,ko00001,ko00002,ko02044	3.A.7			Epsilonproteobacteria	1P5RF@1224,2YPJC@29547,42SHH@68525,COG3704@1,COG3704@2	NA|NA|NA	U	TrbL/VirB6 plasmid conjugal transfer protein
a34f104_01881	683083.C414_000160001	4.7e-184	650.6	Epsilonproteobacteria				ko:K03195	ko03070,map03070	M00333			ko00000,ko00001,ko00002,ko02044	3.A.7			Epsilonproteobacteria	1MXVX@1224,2YN83@29547,42MRP@68525,COG2948@1,COG2948@2	NA|NA|NA	U	Bacterial conjugation TrbI-like protein
a34f104_01882	683083.C414_000160000	2.9e-187	661.0	Epsilonproteobacteria				ko:K03196	ko03070,ko05120,map03070,map05120	M00333,M00564			ko00000,ko00001,ko00002,ko02044	3.A.7			Epsilonproteobacteria	1QUJ6@1224,2YN60@29547,43BJE@68525,COG0630@1,COG0630@2	NA|NA|NA	NU	COG0630 Type IV secretory pathway, VirB11 components, and related ATPases involved in archaeal flagella biosynthesis
a34f104_01884	683083.C414_000160037	2.9e-70	271.2	Epsilonproteobacteria													Epsilonproteobacteria	1Q1QT@1224,2BPFF@1,2YQ3F@29547,32I7N@2,42U72@68525	NA|NA|NA	S	Cag pathogenicity island protein Cag12
a34f104_01885	683083.C414_000160036	5.1e-147	526.9	Epsilonproteobacteria													Epsilonproteobacteria	1N2T2@1224,2CIMF@1,2YPNC@29547,32UGF@2,42WS5@68525	NA|NA|NA	S	TrbM
a34f104_01886	683083.C414_000160035	3.7e-140	504.2	Epsilonproteobacteria													Epsilonproteobacteria	1Q3FX@1224,2BSU4@1,2YQZU@29547,32MXK@2,42X9B@68525	NA|NA|NA
a34f104_01887	683083.C414_000160034	1.5e-101	375.6	Epsilonproteobacteria													Epsilonproteobacteria	1Q4P0@1224,2AJFB@1,2YRPF@29547,31A1K@2,42ZJ3@68525	NA|NA|NA
a34f104_01894	449673.BACSTE_02200	4.8e-12	77.0	Bacteroidaceae													Epsilonproteobacteria	2A8NJ@1,2FYNT@200643,30XR3@2,4AUEG@815,4PB8W@976	NA|NA|NA
a34f104_01899	192222.Cj0139	1.1e-137	497.3	Epsilonproteobacteria				ko:K07452					ko00000,ko01000,ko02048				Epsilonproteobacteria	1MYQM@1224,2YNP7@29547,42PCZ@68525,COG1401@1,COG1401@2	NA|NA|NA	L	AAA domain (dynein-related subfamily)
a34f104_01918	1121267.JHZL01000019_gene1253	1.6e-227	795.0	Epsilonproteobacteria	tssK			ko:K11893	ko02025,map02025	M00334			ko00000,ko00001,ko00002,ko02044	3.A.23.1			Epsilonproteobacteria	1MXKE@1224,2YNT1@29547,42MMT@68525,COG3522@1,COG3522@2	NA|NA|NA	S	Type VI secretion
a34f104_01919	1121267.JHZL01000019_gene1252	3.1e-136	491.1	Epsilonproteobacteria	tssL			ko:K11892	ko03070,map03070	M00334			ko00000,ko00001,ko00002,ko02044	3.A.23.1			Epsilonproteobacteria	1MU13@1224,2YNRB@29547,42P79@68525,COG3455@1,COG3455@2	NA|NA|NA	S	Type VI secretion system protein DotU
a34f104_01921	1121267.JHZL01000019_gene1247	0.0	2097.4	Epsilonproteobacteria	tssM			ko:K11891	ko02025,ko03070,map02025,map03070	M00334			ko00000,ko00001,ko00002,ko02044	3.A.23.1			Epsilonproteobacteria	1MV3D@1224,2YMDE@29547,42PG2@68525,COG3523@1,COG3523@2	NA|NA|NA	S	A blastn search against coding sequences extracted from AL111168.1, CP000025.1, CP000538.1, CP000768.1, CP000814.1 failed to identify a
a34f104_01924	1121267.JHZL01000046_gene548	8e-163	581.6	Epsilonproteobacteria													Epsilonproteobacteria	1Q1X4@1224,2AIPW@1,2YSC0@29547,3196J@2,431C8@68525	NA|NA|NA
a34f104_01929	537971.HCCG_02290	4.1e-15	89.7	Bacteria													Epsilonproteobacteria	COG2931@1,COG2931@2	NA|NA|NA	Q	calcium- and calmodulin-responsive adenylate cyclase activity
a34f104_01931	1121267.JHZL01000028_gene1882	8.7e-90	337.8	Epsilonproteobacteria													Epsilonproteobacteria	1R16J@1224,2YRBV@29547,42YYH@68525,COG3675@1,COG3675@2	NA|NA|NA	I	Protein of unknown function (DUF2974)
a34f104_01938	1121267.JHZL01000010_gene371	3.7e-12	78.2	Epsilonproteobacteria													Epsilonproteobacteria	1Q97T@1224,2AJ0E@1,2YPCH@29547,30TS6@2,42RF5@68525	NA|NA|NA
a34f104_01944	613026.HRAG_02364	6e-76	290.8	Epsilonproteobacteria													Epsilonproteobacteria	1Q505@1224,2CA10@1,2YRTH@29547,2ZYGV@2,4308X@68525	NA|NA|NA
a34f104_01946	192222.Cj0058	1.5e-71	275.8	Epsilonproteobacteria				ko:K06992					ko00000				Epsilonproteobacteria	1R9HR@1224,2YPI0@29547,42SSR@68525,COG3271@1,COG3271@2	NA|NA|NA	S	Peptidase C39 family
a34f104_01947	192222.Cj0057	1e-119	436.4	Epsilonproteobacteria													Epsilonproteobacteria	1Q98N@1224,29FAA@1,2YNPK@29547,3027Y@2,42P73@68525	NA|NA|NA
a34f104_01948	683083.C414_000160026	7.1e-256	889.4	Epsilonproteobacteria													Epsilonproteobacteria	1MVHF@1224,2YNXA@29547,42R02@68525,COG3843@1,COG3843@2	NA|NA|NA	U	relaxase
a34f104_01949	683083.C414_000160025	9.2e-90	336.3	Epsilonproteobacteria													Epsilonproteobacteria	1Q5HV@1224,2AJT1@1,2YS8R@29547,31AFG@2,431A4@68525	NA|NA|NA
a34f104_01951	683083.C414_000160023	1.3e-91	342.4	Epsilonproteobacteria													Epsilonproteobacteria	1Q5FC@1224,2AJS4@1,2YS6V@29547,31AED@2,4315P@68525	NA|NA|NA
a34f104_01952	1121267.JHZL01000030_gene1191	1.2e-124	453.4	Epsilonproteobacteria													Epsilonproteobacteria	1Q4SY@1224,2BTPC@1,2YRQA@29547,32NWC@2,42ZTG@68525	NA|NA|NA
a34f104_01954	1121267.JHZL01000030_gene1191	6.7e-09	66.2	Epsilonproteobacteria													Epsilonproteobacteria	1Q4SY@1224,2BTPC@1,2YRQA@29547,32NWC@2,42ZTG@68525	NA|NA|NA
a34f104_01956	1121267.JHZL01000019_gene1266	6.5e-66	257.7	Epsilonproteobacteria													Epsilonproteobacteria	1Q6CV@1224,29DQ4@1,2YSHV@29547,300MZ@2,432WG@68525	NA|NA|NA
a34f104_01958	306263.Cla_a035	6.6e-95	353.6	Epsilonproteobacteria													Epsilonproteobacteria	1QT4A@1224,29P1M@1,2YMWP@29547,309ZT@2,42PD1@68525	NA|NA|NA
a34f104_01962	683083.C414_000160029	3.8e-99	367.5	Epsilonproteobacteria													Epsilonproteobacteria	1PZND@1224,2YNYU@29547,42QVU@68525,COG1192@1,COG1192@2	NA|NA|NA	D	Involved in chromosome partitioning
a34f104_01964	537972.ABQU01000001_gene378	4.2e-87	327.4	Epsilonproteobacteria													Epsilonproteobacteria	1R9SC@1224,2YR6I@29547,42V0U@68525,COG1432@1,COG1432@2	NA|NA|NA	S	NYN domain
a34f104_01965	1121267.JHZL01000044_gene466	9.8e-59	233.0	Epsilonproteobacteria													Epsilonproteobacteria	1PZRK@1224,2AHR9@1,2YP2N@29547,3183K@2,42R13@68525	NA|NA|NA
a34f104_00631	1242969.ATCC51562_1608	4.3e-114	418.3	Epsilonproteobacteria													Epsilonproteobacteria	1R1AT@1224,2YQ2G@29547,42UU6@68525,COG0507@1,COG0507@2	NA|NA|NA	L	A helicase nuclease that prepares dsDNA breaks (DSB) for recombinational DNA repair. Binds to DSBs and unwinds DNA via a highly rapid and processive ATP-dependent bidirectional helicase activity. Unwinds dsDNA until it encounters a Chi (crossover hotspot instigator) sequence from the 3' direction. Cuts ssDNA a few nucleotides 3' to the Chi site. The properties and activities of the enzyme are cha…
a34f104_00630	1111732.AZOD01000009_gene1236	2.8e-08	65.1	Gammaproteobacteria													Epsilonproteobacteria	1N3JB@1224,1SBAK@1236,2CXUI@1,32T2N@2	NA|NA|NA	S	DNA-packaging protein gp3
a34f104_00612	1470460.X2KRC4_9VIRU	5.9e-108	397.1	dsDNA viruses, no RNA stage													Epsilonproteobacteria	4QAPV@10239,4QV7H@35237	NA|NA|NA	S	DNA binding
a34f104_00611	1244083.CSUNSWCD_1453	1.4e-31	143.7	Epsilonproteobacteria													Epsilonproteobacteria	1Q5U3@1224,2YSD6@29547,431U5@68525,COG5377@1,COG5377@2	NA|NA|NA	L	YqaJ-like viral recombinase domain
a34f104_00385	683083.C414_000240119	5.1e-99	367.5	Epsilonproteobacteria				ko:K07270					ko00000		GT25		Epsilonproteobacteria	1PEP3@1224,2YPQ9@29547,42TE1@68525,COG3306@1,COG3306@2	NA|NA|NA	M	Glycosyltransferase family 25 (LPS biosynthesis protein)
a34f104_01923	1121267.JHZL01000044_gene466	9e-197	693.0	Epsilonproteobacteria													Epsilonproteobacteria	1PZRK@1224,2AHR9@1,2YP2N@29547,3183K@2,42R13@68525	NA|NA|NA
a34f104_01853	1244531.CIG1485E_a0022	4.1e-12	77.0	Epsilonproteobacteria													Epsilonproteobacteria	1Q3VE@1224,2YQVT@29547,42XVY@68525,COG3831@1,COG3831@2	NA|NA|NA	S	WGR domain
a34f104_00841	1367491.BN865_05890c	6.6e-40	169.9	Epsilonproteobacteria	arsR			ko:K03892					ko00000,ko03000				Epsilonproteobacteria	1MZT1@1224,2YPSD@29547,42U0X@68525,COG0640@1,COG0640@2	NA|NA|NA	K	Transcriptional regulator
a34f104_00977	354242.CJJ81176_1413	0.0	1177.9	Epsilonproteobacteria	kpsC			ko:K07266					ko00000				Epsilonproteobacteria	1MW0T@1224,2YN4A@29547,42PXV@68525,COG3563@1,COG3563@2	NA|NA|NA	M	polysaccharide export protein KPSC
a34f104_01933	1121267.JHZL01000028_gene1878	9e-61	240.4	Epsilonproteobacteria													Epsilonproteobacteria	1PZM9@1224,2AHNW@1,2YS3S@29547,3180X@2,430R2@68525	NA|NA|NA
a34f104_01943	613026.HRAG_01967	8.2e-140	505.4	Epsilonproteobacteria													Epsilonproteobacteria	1Q1X4@1224,2AIPW@1,2YSC0@29547,3196J@2,431C8@68525	NA|NA|NA
a34f104_00103	1367491.BN865_12110c	6.9e-254	883.6	Epsilonproteobacteria													Epsilonproteobacteria	1Q1AN@1224,2YSYH@29547,42T61@68525,COG4625@1,COG4625@2	NA|NA|NA	S	promoter associated poly-G tract could mediate phase variable expression
a34f104_00959	683083.C414_000390015	1.6e-41	177.9	Epsilonproteobacteria													Epsilonproteobacteria	1R1GY@1224,2YRHZ@29547,42VSI@68525,COG1216@1,COG1216@2	NA|NA|NA	S	Glycosyl transferase, family 2
a34f104_00968	306264.CUP1263	6.1e-51	208.8	Epsilonproteobacteria													Epsilonproteobacteria	1PF17@1224,2YQ65@29547,42U58@68525,COG1216@1,COG1216@2,COG1442@1,COG1442@2	NA|NA|NA	M	Glycosyl transferase family 8
a34f104_01054	192222.Cj1340c	0.0	1166.0	Epsilonproteobacteria													Epsilonproteobacteria	1R4P0@1224,2YNAS@29547,42NFM@68525,COG2604@1,COG2604@2	NA|NA|NA	S	Protein of unknown function DUF115
a34f104_01739	827.JFJK01000007_gene1563	1.4e-35	156.8	Epsilonproteobacteria				ko:K20266	ko02024,map02024				ko00000,ko00001,ko02044	3.A.7.4			Epsilonproteobacteria	1PJ24@1224,2YQJZ@29547,42WI4@68525,COG5314@1,COG5314@2	NA|NA|NA	U	conjugation
a34f104_01740	537972.ABQU01000093_gene1108	1.1e-40	172.2	Epsilonproteobacteria													Epsilonproteobacteria	1Q60H@1224,2BPZR@1,2YSUH@29547,32ITS@2,4326P@68525	NA|NA|NA
a34f104_01772	1449345.JHWC01000014_gene783	6.1e-36	157.1	Epsilonproteobacteria													Epsilonproteobacteria	1N86G@1224,2YPW9@29547,42TVM@68525,COG3646@1,COG3646@2	NA|NA|NA	S	Phage regulatory protein Rha (Phage_pRha)
a34f104_01773	306263.Cla_a013	7.1e-58	230.3	Epsilonproteobacteria													Epsilonproteobacteria	1N09A@1224,2YQ52@29547,42UII@68525,COG3617@1,COG3617@2	NA|NA|NA	K	BRO family, N-terminal domain
a34f104_01822	235279.HH_0750	6.7e-10	70.9	Epsilonproteobacteria				ko:K07497					ko00000				Epsilonproteobacteria	1MVXV@1224,2YQ42@29547,42PU3@68525,COG2801@1,COG2801@2	NA|NA|NA	L	Integrase core domain
a34f104_01936	556267.HWAG_01588	0.0	3240.7	Epsilonproteobacteria													Epsilonproteobacteria	1PGZG@1224,2YMPU@29547,42NYW@68525,COG0553@1,COG0553@2,COG0827@1,COG0827@2,COG4646@1,COG4646@2	NA|NA|NA	L	COG0827 Adenine-specific DNA methylase
a34f104_00647	1470460.X2KLT6_9VIRU	4.6e-209	733.8	dsDNA viruses, no RNA stage													Epsilonproteobacteria	4QHKI@10239,4QYR8@35237	NA|NA|NA
a34f104_00644	1470460.X2KRD7_9VIRU	1.9e-94	352.1	dsDNA viruses, no RNA stage													Epsilonproteobacteria	4QBCK@10239,4QWCG@35237	NA|NA|NA	S	Domain of unknown function (DUF4376)
a34f104_00640	553220.CAMGR0001_2771	3e-21	108.2	Epsilonproteobacteria													Epsilonproteobacteria	1Q5W1@1224,2A0TT@1,2YS9D@29547,30NYI@2,431X8@68525	NA|NA|NA
a34f104_00639	1242969.ATCC51562_1593	1.1e-107	396.7	Epsilonproteobacteria													Epsilonproteobacteria	1PY6F@1224,2A75A@1,2YPD2@29547,30W15@2,42RUV@68525	NA|NA|NA	S	Family of unknown function (DUF5309)
a34f104_00595	1448857.JFAP01000014_gene53	6.3e-35	155.2	Epsilonproteobacteria													Epsilonproteobacteria	1MU23@1224,2YMDW@29547,42N7I@68525,COG0582@1,COG0582@2	NA|NA|NA	L	Belongs to the 'phage' integrase family
a34f104_00488	354242.CJJ81176_1270	1.1e-83	315.8	Epsilonproteobacteria	mug												Epsilonproteobacteria	1REPV@1224,2YPP8@29547,42SIJ@68525,COG3663@1,COG3663@2	NA|NA|NA	L	G T U mismatch-specific DNA glycosylase
a34f104_01922	683083.C414_000040089	1.1e-145	522.7	Epsilonproteobacteria													Epsilonproteobacteria	1PST9@1224,2YPJF@29547,42SMI@68525,COG1716@1,COG1716@2	NA|NA|NA	T	conserved protein contains FHA domain
a34f104_01828	613026.HRAG_00867	3.8e-23	114.0	Bacteria													Epsilonproteobacteria	COG3041@1,COG3041@2	NA|NA|NA	S	endonuclease activity
a34f104_01854	1548153.LR59_01765	9.6e-09	65.9	Epsilonproteobacteria													Epsilonproteobacteria	1Q63K@1224,2AK3P@1,2YSQM@29547,31ATG@2,432BW@68525	NA|NA|NA
a34f104_00851	306263.Cla_0344	0.0	1321.2	Epsilonproteobacteria	hsdR		3.1.21.3	ko:K01153					ko00000,ko01000,ko02048				Epsilonproteobacteria	1QTS7@1224,2YMST@29547,42MXU@68525,COG4096@1,COG4096@2	NA|NA|NA	L	COGs COG4096 Type I site-specific restriction-modification system R (restriction) subunit and related helicase
a34f104_01510	683083.C414_000010038	3.8e-176	624.0	Epsilonproteobacteria													Epsilonproteobacteria	1PSDD@1224,2DB9N@1,2YRDQ@29547,2Z7XI@2,42RHU@68525	NA|NA|NA	S	Glycosyl transferase family 90
a34f104_01930	1121267.JHZL01000034_gene1445	3e-13	81.3	delta/epsilon subdivisions													Epsilonproteobacteria	1QZCH@1224,43CHQ@68525,COG3675@1,COG3675@2	NA|NA|NA	I	Pfam Lipase (class 3)
a34f104_00296	235279.HH_0237	5.6e-16	90.5	Epsilonproteobacteria				ko:K11904	ko03070,map03070	M00334			ko00000,ko00001,ko00002,ko02044	3.A.23.1			Epsilonproteobacteria	1MU7Q@1224,2YN67@29547,42Q4M@68525,COG3501@1,COG3501@2	NA|NA|NA	S	protein conserved in bacteria
a34f104_00001	354242.CJJ81176_0772	7.2e-217	759.6	Epsilonproteobacteria													Epsilonproteobacteria	1Q3HA@1224,2BTA3@1,2YQYX@29547,32MZX@2,42XB6@68525	NA|NA|NA
a34f104_00017	622312.ROSEINA2194_01746	1.5e-67	261.9	Clostridia													Epsilonproteobacteria	1TQGV@1239,24ARS@186801,2CET6@1,2Z92J@2	NA|NA|NA	S	Psort location Cytoplasmic, score
a34f104_00042	354242.CJJ81176_0835	8.5e-182	643.3	Epsilonproteobacteria													Epsilonproteobacteria	1Q9T8@1224,2A5ZX@1,2YMU5@29547,30US6@2,42N02@68525	NA|NA|NA	S	Annotation was generated automatically without manual curation
a34f104_00062	354242.CJJ81176_0835	2.1e-204	718.4	Epsilonproteobacteria													Epsilonproteobacteria	1Q9T8@1224,2A5ZX@1,2YMU5@29547,30US6@2,42N02@68525	NA|NA|NA	S	Annotation was generated automatically without manual curation
a34f104_00146	192222.Cj0909	2.4e-66	258.1	Epsilonproteobacteria				ko:K09796					ko00000,ko03110				Epsilonproteobacteria	1MZ3M@1224,2YPS9@29547,42TJB@68525,COG2847@1,COG2847@2	NA|NA|NA	S	hmm pf04314
a34f104_00211	192222.Cj0967	8.1e-10	69.3	Epsilonproteobacteria													Epsilonproteobacteria	1Q4H2@1224,2BUTW@1,2YR6M@29547,32Q5F@2,42Z6G@68525	NA|NA|NA
a34f104_00214	354242.CJJ81176_0530	4.4e-86	323.9	Epsilonproteobacteria													Epsilonproteobacteria	1MWEC@1224,2YNTF@29547,42N70@68525,COG2831@1,COG2831@2	NA|NA|NA	U	Haemolysin secretion/activation protein ShlB/FhaC/HecB
a34f104_00215	354242.CJJ81176_0530	3.7e-128	464.2	Epsilonproteobacteria													Epsilonproteobacteria	1MWEC@1224,2YNTF@29547,42N70@68525,COG2831@1,COG2831@2	NA|NA|NA	U	Haemolysin secretion/activation protein ShlB/FhaC/HecB
a34f104_00287	683083.C414_000240008	4.6e-25	119.8	Bacteria													Epsilonproteobacteria	COG2104@1,COG2104@2	NA|NA|NA	H	thiamine diphosphate biosynthetic process
a34f104_00297	1367491.BN865_10760	6.2e-136	491.1	Epsilonproteobacteria													Epsilonproteobacteria	1MVCM@1224,2YMVW@29547,42Q3N@68525,COG1368@1,COG1368@2	NA|NA|NA	M	Sulfatase
a34f104_00298	1367491.BN865_10760	6.9e-08	63.2	Epsilonproteobacteria													Epsilonproteobacteria	1MVCM@1224,2YMVW@29547,42Q3N@68525,COG1368@1,COG1368@2	NA|NA|NA	M	Sulfatase
a34f104_00299	1367491.BN865_10750	6.3e-137	493.4	Epsilonproteobacteria			3.5.5.1	ko:K01501	ko00380,ko00460,ko00627,ko00643,ko00910,ko01120,map00380,map00460,map00627,map00643,map00910,map01120		R00540,R01887,R03093,R03542,R05591,R07855	RC00315,RC00325,RC00617,RC00959,RC02811	ko00000,ko00001,ko01000				Epsilonproteobacteria	1QBMA@1224,2YMD1@29547,42PD8@68525,COG0388@1,COG0388@2	NA|NA|NA	S	hydrolase
a34f104_00306	192222.Cj1063	1.4e-39	168.7	Epsilonproteobacteria													Epsilonproteobacteria	1QWU1@1224,2YTAD@29547,43BVF@68525,COG0454@1,COG0454@2	NA|NA|NA	K	Acetyltransferase (GNAT) domain
a34f104_00315	1367491.BN865_10610	4e-11	72.8	Epsilonproteobacteria													Epsilonproteobacteria	1MXUC@1224,2YQRM@29547,42UZP@68525,COG2271@1,COG2271@2	NA|NA|NA	G	Major Facilitator Superfamily
a34f104_00380	354242.CJJ81176_1152	2.9e-282	977.2	Epsilonproteobacteria													Epsilonproteobacteria	1QU2Q@1224,2YN4Y@29547,43BK5@68525,COG1215@1,COG1215@2,COG1216@1,COG1216@2	NA|NA|NA	M	glycosyl transferase
a34f104_00382	679897.HMU10850	5.2e-55	221.9	Epsilonproteobacteria													Epsilonproteobacteria	1PF17@1224,2YQ65@29547,42U58@68525,COG1442@1,COG1442@2	NA|NA|NA	M	Glycosyl transferase family 8
a34f104_00405	192222.Cj1170c	3.9e-241	840.5	Epsilonproteobacteria													Epsilonproteobacteria	1NH3V@1224,2BYEY@1,2YNM5@29547,33IGY@2,42M8W@68525	NA|NA|NA	S	Protein of unknown function (DUF3373)
a34f104_00539	192222.Cj1305c	1.4e-66	258.8	Epsilonproteobacteria													Epsilonproteobacteria	1NV4Y@1224,2YN5F@29547,42N7G@68525,COG1506@1,COG1506@2	NA|NA|NA	E	no Hp match. A member of the 617 family of C.j. proteins containing homopolymeric tracts
a34f104_00598	306263.Cla_0863	6.4e-19	101.3	Epsilonproteobacteria													Epsilonproteobacteria	1N86G@1224,2YPW9@29547,42TVM@68525,COG3646@1,COG3646@2	NA|NA|NA	S	Phage regulatory protein Rha (Phage_pRha)
a34f104_00600	32057.KB217473_gene7786	9.3e-65	254.2	Bacteria													Epsilonproteobacteria	28N2S@1,2ZB8K@2	NA|NA|NA	S	P63C domain
a34f104_00602	683083.C414_000260121	7.5e-29	133.7	Epsilonproteobacteria													Epsilonproteobacteria	1Q2HM@1224,28WN7@1,2YQM9@29547,2ZIN0@2,42VQR@68525	NA|NA|NA
a34f104_00604	1242969.ATCC51562_1603	2.4e-09	68.6	Epsilonproteobacteria													Epsilonproteobacteria	1QNAH@1224,2AYKP@1,2YSW7@29547,31QQZ@2,4335V@68525	NA|NA|NA
a34f104_00610	220668.lp_0641	1.5e-07	63.9	Lactobacillaceae													Epsilonproteobacteria	1V0QW@1239,3F47A@33958,4HBS2@91061,COG3723@1,COG3723@2	NA|NA|NA	L	RecT family
a34f104_00613	306263.Cla_0863	4.2e-18	98.6	Epsilonproteobacteria													Epsilonproteobacteria	1N86G@1224,2YPW9@29547,42TVM@68525,COG3646@1,COG3646@2	NA|NA|NA	S	Phage regulatory protein Rha (Phage_pRha)
a34f104_00614	683083.C414_000260124	8.1e-16	89.4	Epsilonproteobacteria													Epsilonproteobacteria	1Q6IB@1224,2BV8R@1,2YSS3@29547,32QNF@2,4337S@68525	NA|NA|NA
a34f104_00624	683083.C414_000260137	3.3e-34	152.1	Bacteria													Epsilonproteobacteria	COG2932@1,COG2932@2	NA|NA|NA	K	sequence-specific DNA binding
a34f104_00633	1242969.ATCC51562_1623	1.3e-122	446.8	Epsilonproteobacteria													Epsilonproteobacteria	1Q1H2@1224,2AIJS@1,2YP7B@29547,3191W@2,42RZC@68525	NA|NA|NA
a34f104_00638	1548151.LS70_01425	1.9e-34	155.2	Epsilonproteobacteria													Epsilonproteobacteria	1Q5E5@1224,2A0EW@1,2YS8C@29547,30NIP@2,4313V@68525	NA|NA|NA
a34f104_00646	683083.C414_000260145	1.2e-56	225.7	Epsilonproteobacteria													Epsilonproteobacteria	1NMSX@1224,2C4D9@1,2YQB1@29547,33FB1@2,42W0V@68525	NA|NA|NA	S	Protein of unknown function (DUF1353)
a34f104_00648	1470460.X2KRD2_9VIRU	1.7e-76	292.0	dsDNA viruses, no RNA stage													Epsilonproteobacteria	4QEHN@10239,4QVR9@35237	NA|NA|NA
a34f104_00649	683083.C414_000260142	6.8e-32	143.7	Epsilonproteobacteria													Epsilonproteobacteria	1Q2FU@1224,2BQUX@1,2YQEZ@29547,32JRS@2,42VKS@68525	NA|NA|NA
a34f104_00721	354242.CJJ81176_0594	7.4e-33	146.4	Epsilonproteobacteria													Epsilonproteobacteria	1PD9P@1224,2BQN3@1,2YRXY@29547,32JIB@2,430G8@68525	NA|NA|NA
a34f104_00817	354242.CJJ81176_0694	2.3e-69	268.1	Epsilonproteobacteria	tsaE			ko:K06925					ko00000,ko03016				Epsilonproteobacteria	1Q97W@1224,2YPKI@29547,42TIG@68525,COG0802@1,COG0802@2	NA|NA|NA	S	ATPase or kinase
a34f104_00836	683083.C414_000080205	8.7e-64	249.6	Epsilonproteobacteria													Epsilonproteobacteria	1Q2PM@1224,2YQFU@29547,42W25@68525,COG2932@1,COG2932@2	NA|NA|NA	K	Transcriptional regulator
a34f104_00838	683083.C414_000070003	2.2e-99	368.2	Proteobacteria													Epsilonproteobacteria	1NFFM@1224,COG2856@1,COG2856@2	NA|NA|NA	E	Pfam:DUF955
a34f104_00842	192222.Cj1560	1e-80	306.6	Epsilonproteobacteria				ko:K07089					ko00000				Epsilonproteobacteria	1MUN8@1224,2YN61@29547,42MF8@68525,COG0701@1,COG0701@2	NA|NA|NA	S	permease
a34f104_00845	192222.Cj1555c	1.1e-115	422.5	Epsilonproteobacteria				ko:K07118					ko00000				Epsilonproteobacteria	1MV9B@1224,2YQ1N@29547,42TUD@68525,COG2910@1,COG2910@2	NA|NA|NA	S	NAD(P)H-binding
a34f104_00847	235279.HH_1422	4.3e-128	464.5	Epsilonproteobacteria													Epsilonproteobacteria	1MV69@1224,2YMTV@29547,42MWV@68525,COG3177@1,COG3177@2	NA|NA|NA	S	Fic/DOC family N-terminal
a34f104_00849	425400.LS65_03225	5.9e-35	154.5	Epsilonproteobacteria													Epsilonproteobacteria	1RF1E@1224,2DNYB@1,2YS7E@29547,32ZS8@2,43DQ7@68525	NA|NA|NA	S	RloB-like protein
a34f104_00850	425400.LS65_03220	9.9e-111	407.1	Epsilonproteobacteria													Epsilonproteobacteria	1MVU0@1224,2YRAG@29547,42ZAA@68525,COG1106@1,COG1106@2	NA|NA|NA	S	AAA domain, putative AbiEii toxin, Type IV TA system
a34f104_00880	360104.CCC13826_1440	3.5e-09	68.2	Epsilonproteobacteria													Epsilonproteobacteria	1Q2KW@1224,2YPGB@29547,42SKE@68525,COG3708@1,COG3708@2	NA|NA|NA	K	Transcriptional regulator, effector binding domain protein
a34f104_00954	683083.C414_000390000	4.5e-172	610.5	Epsilonproteobacteria													Epsilonproteobacteria	1R615@1224,2YNMN@29547,42QGC@68525,COG4092@1,COG4092@2	NA|NA|NA	M	N-terminal domain of galactosyltransferase
a34f104_00955	1367491.BN865_06850c	0.0	1137.5	Epsilonproteobacteria													Epsilonproteobacteria	1MU66@1224,2YMXQ@29547,42NYK@68525,COG0463@1,COG0463@2,COG1887@1,COG1887@2	NA|NA|NA	M	CDP-Glycerol:Poly(glycerophosphate) glycerophosphotransferase
a34f104_00957	306264.CUP1268	2.3e-123	449.1	Epsilonproteobacteria													Epsilonproteobacteria	1QV6M@1224,2YNR4@29547,42UVZ@68525,COG1216@1,COG1216@2	NA|NA|NA	S	TupA-like ATPgrasp
a34f104_00958	192222.Cj1138	8.3e-129	468.0	Epsilonproteobacteria													Epsilonproteobacteria	1N8QE@1224,2YPF8@29547,42SKS@68525,COG0463@1,COG0463@2	NA|NA|NA	M	Involved in cell wall biogenesis
a34f104_00964	879212.DespoDRAFT_03332	3.9e-37	162.2	Bacteria													Epsilonproteobacteria	COG0451@1,COG0451@2	NA|NA|NA	GM	ADP-glyceromanno-heptose 6-epimerase activity
a34f104_00967	1449345.JHWC01000008_gene1805	1.3e-190	672.5	delta/epsilon subdivisions													Epsilonproteobacteria	1MX35@1224,42NE7@68525,COG1232@1,COG1232@2	NA|NA|NA	H	PFAM amine oxidase
a34f104_00969	1548153.LR59_08265	1.4e-109	403.7	Epsilonproteobacteria													Epsilonproteobacteria	1QV6I@1224,2YPH2@29547,42SDT@68525,COG1216@1,COG1216@2	NA|NA|NA	S	Glycosyl transferase, family 2
a34f104_00970	537972.ABQU01000115_gene600	1.1e-84	319.7	Epsilonproteobacteria													Epsilonproteobacteria	1NG49@1224,2YQ8R@29547,42TCE@68525,COG1878@1,COG1878@2	NA|NA|NA	S	Putative cyclase
a34f104_00975	537972.ABQU01000028_gene508	9.7e-75	286.2	delta/epsilon subdivisions													Epsilonproteobacteria	1MZ1I@1224,42W5J@68525,COG2731@1,COG2731@2	NA|NA|NA	G	Domain of unknown function (DUF386)
a34f104_01002	354242.CJJ81176_1391	3.3e-25	120.9	Epsilonproteobacteria				ko:K03326					ko00000,ko02000	2.A.61.1			Epsilonproteobacteria	1MWBG@1224,2YNED@29547,42Q9E@68525,COG3069@1,COG3069@2	NA|NA|NA	C	C4-dicarboxylate
a34f104_01053	192222.Cj1340c	0.0	1117.4	Epsilonproteobacteria													Epsilonproteobacteria	1R4P0@1224,2YNAS@29547,42NFM@68525,COG2604@1,COG2604@2	NA|NA|NA	S	Protein of unknown function DUF115
a34f104_01171	354242.CJJ81176_0273	1.5e-26	124.8	Bacteria													Epsilonproteobacteria	COG3287@1,COG3287@2	NA|NA|NA	M	FIST C domain
a34f104_01185	1408442.JADE01000005_gene1144	0.0	1184.1	Epsilonproteobacteria													Epsilonproteobacteria	1MWUJ@1224,2YRJM@29547,42MI3@68525,COG0286@1,COG0286@2	NA|NA|NA	V	N-6 DNA Methylase
a34f104_01215	192222.Cj0299	3.9e-77	295.0	Epsilonproteobacteria			3.5.2.6	ko:K17838,ko:K19210,ko:K22333,ko:K22334	ko01501,map01501		R06363	RC01499	br01600,ko00000,ko00001,ko01000,ko01504				Epsilonproteobacteria	1NWXE@1224,2YNVP@29547,42QWH@68525,COG2602@1,COG2602@2	NA|NA|NA	V	Penicillin binding protein transpeptidase domain
a34f104_01216	306263.Cla_1384	8.8e-97	360.1	Epsilonproteobacteria				ko:K07052					ko00000				Epsilonproteobacteria	1P0IE@1224,2YPQY@29547,42SHX@68525,COG1266@1,COG1266@2	NA|NA|NA	S	CAAX protease self-immunity
a34f104_01222	192222.Cj0305c	9.2e-91	339.7	Epsilonproteobacteria			3.1.1.85	ko:K09789	ko00780,ko01100,map00780,map01100	M00572	R09725	RC00460,RC00461	ko00000,ko00001,ko00002,ko01000				Epsilonproteobacteria	1R3YT@1224,2YP4J@29547,42RXG@68525,COG2830@1,COG2830@2	NA|NA|NA	S	Protein of unknown function (DUF452)
a34f104_01227	192222.Cj0310c	4e-51	207.2	Epsilonproteobacteria				ko:K18924		M00712			ko00000,ko00002,ko02000	2.A.7.1.5			Epsilonproteobacteria	1NM5S@1224,2YPSW@29547,42UMP@68525,COG2076@1,COG2076@2	NA|NA|NA	P	resistance protein
a34f104_01334	192222.Cj0417	4.2e-18	96.3	Epsilonproteobacteria	Cj0417												Epsilonproteobacteria	1QE93@1224,2AV9P@1,2YSW0@29547,31M0Q@2,432SI@68525	NA|NA|NA
a34f104_01367	354242.CJJ81176_1570	2.3e-43	181.4	Epsilonproteobacteria			1.8.5.3	ko:K07306	ko00920,map00920		R09501	RC02555	ko00000,ko00001,ko01000,ko02000	5.A.3.3			Epsilonproteobacteria	1NR6J@1224,2YNSQ@29547,42MQZ@68525,COG0243@1,COG0243@2	NA|NA|NA	C	Molybdopterin oxidoreductase Fe4S4 domain
a34f104_01373	306263.Cla_0891	7.7e-60	236.5	Epsilonproteobacteria													Epsilonproteobacteria	1Q5WX@1224,2AJZV@1,2YSAM@29547,31AP7@2,431ZQ@68525	NA|NA|NA
a34f104_01374	1172562.HCN_0284	6.5e-139	501.1	Epsilonproteobacteria													Epsilonproteobacteria	1NRBC@1224,2YS8Y@29547,42VMR@68525,COG1479@1,COG1479@2	NA|NA|NA	S	Protein of unknown function (DUF1524)
a34f104_01375	360104.CCC13826_0950	6.4e-154	550.8	Epsilonproteobacteria													Epsilonproteobacteria	1NMH0@1224,2YNFH@29547,42MAK@68525,COG1075@1,COG1075@2	NA|NA|NA	S	Domain of unknown function(DUF2779)
a34f104_01521	354242.CJJ81176_0025	0.0	1359.0	Epsilonproteobacteria	flgE	GO:0005575,GO:0005623,GO:0009288,GO:0009425,GO:0042995,GO:0043226,GO:0043228,GO:0044422,GO:0044461,GO:0044463,GO:0044464		ko:K02390	ko02040,map02040				ko00000,ko00001,ko02035				Epsilonproteobacteria	1MU5J@1224,2YN81@29547,42NGP@68525,COG1749@1,COG1749@2	NA|NA|NA	N	Flagellar hook protein flgE
a34f104_01535	354242.CJJ81176_0041	2.8e-50	204.1	Bacteria													Epsilonproteobacteria	COG3477@1,COG3477@2	NA|NA|NA	S	response to acidic pH
a34f104_01543	192222.Cj0022c	4.9e-149	533.9	Epsilonproteobacteria	sfhB		5.4.99.23	ko:K06180					ko00000,ko01000,ko03009				Epsilonproteobacteria	1MVJ5@1224,2YMNI@29547,42MDF@68525,COG0564@1,COG0564@2	NA|NA|NA	J	Pseudouridine synthase
a34f104_01596	354242.CJJ81176_0751	1.4e-60	238.8	Epsilonproteobacteria													Epsilonproteobacteria	1N0B0@1224,2YNFV@29547,42Q5S@68525,COG4222@1,COG4222@2	NA|NA|NA	S	Esterase-like activity of phytase
a34f104_01651	192222.Cj0031	0.0	1848.6	Epsilonproteobacteria													Epsilonproteobacteria	1MVG5@1224,2YN2S@29547,42PJ2@68525,COG0827@1,COG0827@2,COG1002@1,COG1002@2	NA|NA|NA	LV	TaqI-like C-terminal specificity domain
a34f104_01652	1442598.JABW01000024_gene1554	1.4e-13	84.3	Proteobacteria													Epsilonproteobacteria	1R25H@1224,COG1196@1,COG1196@2	NA|NA|NA	D	nuclear chromosome segregation
a34f104_01670	192222.Cj0055c	1.1e-24	120.6	Epsilonproteobacteria													Epsilonproteobacteria	1Q2MY@1224,2AIYB@1,2YQJ4@29547,319G1@2,42VYZ@68525	NA|NA|NA
a34f104_01671	1121267.JHZL01000010_gene371	1e-46	193.4	Epsilonproteobacteria													Epsilonproteobacteria	1Q97T@1224,2AJ0E@1,2YPCH@29547,30TS6@2,42RF5@68525	NA|NA|NA
a34f104_01690	354242.CJJ81176_pVir0011	1.1e-206	725.7	Epsilonproteobacteria				ko:K03201,ko:K12052	ko03070,map03070	M00333			ko00000,ko00001,ko00002,ko02044	3.A.7,3.A.7.8.1			Epsilonproteobacteria	1RCVB@1224,2YMB0@29547,42PT7@68525,COG3704@1,COG3704@2	NA|NA|NA	U	TrbL/VirB6 plasmid conjugal transfer protein
a34f104_01331	192222.Cj0413	2.2e-51	209.1	Epsilonproteobacteria	hcpE			ko:K07126					ko00000				Epsilonproteobacteria	1MWPA@1224,2YMDJ@29547,42NNF@68525,COG0790@1,COG0790@2	NA|NA|NA	S	COG0790 FOG TPR repeat, SEL1 subfamily
a34f104_00848	1367491.BN865_05940c	1.5e-84	320.1	Epsilonproteobacteria			3.1.21.3	ko:K01154					ko00000,ko01000,ko02048				Epsilonproteobacteria	1R4KU@1224,2YPNG@29547,42SK0@68525,COG0732@1,COG0732@2	NA|NA|NA	V	COG0732 Restriction endonuclease S subunits
a34f104_00972	537972.ABQU01000028_gene511	9e-176	622.9	Proteobacteria													Epsilonproteobacteria	1NKUI@1224,COG0673@1,COG0673@2	NA|NA|NA	S	oxidoreductase()
a34f104_00973	537972.ABQU01000028_gene510	5.1e-117	427.2	Bacteria													Epsilonproteobacteria	COG1083@1,COG1083@2	NA|NA|NA	M	cytidylyl-transferase
a34f104_01687	1449345.JHWC01000006_gene996	5.5e-59	234.6	Epsilonproteobacteria													Epsilonproteobacteria	1PIRG@1224,2YQJV@29547,42VD6@68525,COG2932@1,COG2932@2	NA|NA|NA	K	Peptidase S24-like
a34f104_01917	1449345.JHWC01000006_gene996	1.4e-66	259.6	Epsilonproteobacteria													Epsilonproteobacteria	1PIRG@1224,2YQJV@29547,42VD6@68525,COG2932@1,COG2932@2	NA|NA|NA	K	Peptidase S24-like
a34f104_01212	1367491.BN865_01310	2.3e-55	221.5	Epsilonproteobacteria				ko:K02445,ko:K11382	ko02020,map02020				ko00000,ko00001,ko02000	2.A.1.4.2,2.A.1.4.3			Epsilonproteobacteria	1MX4V@1224,2YP96@29547,42QEQ@68525,COG2271@1,COG2271@2	NA|NA|NA	G	Catalyzes the uptake of glycerol-3-phosphate into the cell with the simultaneous export of inorganic phosphate from the cell
a34f104_01861	1548151.LS70_00480	1.4e-103	383.3	Epsilonproteobacteria													Epsilonproteobacteria	1PPD0@1224,2YSPM@29547,43DR3@68525,COG0515@1,COG0515@2,COG4271@1,COG4271@2	NA|NA|NA	KLT	nucleotide-binding Protein
a34f104_01768	537972.ABQU01000094_gene1091	1.8e-130	472.2	Epsilonproteobacteria													Epsilonproteobacteria	1R7EN@1224,2YRBM@29547,42NAK@68525,COG4962@1,COG4962@2	NA|NA|NA	U	Type II/IV secretion system protein
a34f104_00384	354242.CJJ81176_1164	4.3e-172	610.5	Epsilonproteobacteria	waaF			ko:K02843	ko00540,ko01100,map00540,map01100	M00080			ko00000,ko00001,ko00002,ko01000,ko01003,ko01005		GT9		Epsilonproteobacteria	1MXA2@1224,2YME1@29547,42NEW@68525,COG0859@1,COG0859@2	NA|NA|NA	M	heptosyltransferase ii
a34f104_00960	537970.HCAN_0162	7.9e-143	513.1	Epsilonproteobacteria	rfbF		2.7.7.33	ko:K00978	ko00500,ko00520,ko01100,map00500,map00520,map01100		R00956	RC00002	ko00000,ko00001,ko01000				Epsilonproteobacteria	1MUYJ@1224,2YN4I@29547,42MCW@68525,COG1208@1,COG1208@2	NA|NA|NA	JM	COG1208 Nucleoside-diphosphate-sugar pyrophosphorylase involved in lipopolysaccharide biosynthesis translation initiation factor 2B, gamma epsilon subunits (eIF-2Bgamma eIF-2Bepsilon)
a34f104_00966	1325130.HFN_1690	6.5e-61	241.1	Epsilonproteobacteria													Epsilonproteobacteria	1RK27@1224,2YRN4@29547,42VBS@68525,COG0451@1,COG0451@2	NA|NA|NA	GM	GDP-mannose 4,6 dehydratase
a34f104_01749	537972.ABQU01000093_gene1101	5.7e-48	196.8	Epsilonproteobacteria													Epsilonproteobacteria	1Q9VU@1224,2YRYJ@29547,430SH@68525,COG0629@1,COG0629@2	NA|NA|NA	L	Single-strand binding protein family
a34f104_00976	537972.ABQU01000028_gene507	3.7e-99	367.9	Epsilonproteobacteria	suhB		3.1.3.25	ko:K01092	ko00521,ko00562,ko01100,ko04070,map00521,map00562,map01100,map04070	M00131	R01185,R01186,R01187	RC00078	ko00000,ko00001,ko00002,ko01000				Epsilonproteobacteria	1MUQT@1224,2YNZT@29547,42R1W@68525,COG0483@1,COG0483@2	NA|NA|NA	G	Inositol monophosphatase
a34f104_01888	683083.C414_000160033	0.0	1332.8	Epsilonproteobacteria			5.99.1.2	ko:K03169					ko00000,ko01000,ko03032				Epsilonproteobacteria	1MUFZ@1224,2YNQ3@29547,42NQG@68525,COG0550@1,COG0550@2	NA|NA|NA	L	Bacterial DNA topoisomeraes I ATP-binding domain
a34f104_01959	556267.HWAG_01594	4.1e-183	647.5	Epsilonproteobacteria				ko:K06919					ko00000				Epsilonproteobacteria	1QV6T@1224,2YMBN@29547,43BNT@68525,COG4643@1,COG4643@2	NA|NA|NA	S	TOPRIM
a34f104_01752	537972.ABQU01000093_gene1098	0.0	1169.5	Epsilonproteobacteria													Epsilonproteobacteria	1MV1G@1224,2YR5J@29547,42MMN@68525,COG3505@1,COG3505@2	NA|NA|NA	U	TraM recognition site of TraD and TraG
a34f104_01753	537972.ABQU01000093_gene1097	8.5e-128	463.0	Epsilonproteobacteria													Epsilonproteobacteria	1R4EP@1224,2YRG4@29547,42RYR@68525,COG1192@1,COG1192@2	NA|NA|NA	D	CobQ/CobB/MinD/ParA nucleotide binding domain
a34f104_00962	1325130.HFN_1679	1.7e-144	519.2	Epsilonproteobacteria													Epsilonproteobacteria	1MW5U@1224,2YMID@29547,42MDV@68525,COG1004@1,COG1004@2	NA|NA|NA	C	Belongs to the UDP-glucose GDP-mannose dehydrogenase family
a34f104_01755	983328.AFGH01000043_gene1780	3.9e-87	327.8	Epsilonproteobacteria	fic			ko:K04095					ko00000,ko03036				Epsilonproteobacteria	1R8IJ@1224,2YPDN@29547,42R3V@68525,COG2184@1,COG2184@2	NA|NA|NA	D	Fic/DOC family
a34f104_01747	537972.ABQU01000093_gene1102	1e-69	269.6	Epsilonproteobacteria													Epsilonproteobacteria	1PZQV@1224,2YRTS@29547,42XKJ@68525,COG0741@1,COG0741@2	NA|NA|NA	M	Transglycosylase SLT domain
a34f104_01870	683083.C414_000160012	2.7e-31	141.0	Epsilonproteobacteria													Epsilonproteobacteria	1QA2S@1224,2BH9D@1,2YQW9@29547,32BAV@2,42XDT@68525	NA|NA|NA	S	TrbC/VIRB2 family
a34f104_01771	537972.ABQU01000094_gene1088	0.0	1525.4	Epsilonproteobacteria													Epsilonproteobacteria	1MXH0@1224,2YRFU@29547,42M1N@68525,COG3451@1,COG3451@2	NA|NA|NA	U	ATPases associated with a variety of cellular activities
a34f104_01871	683083.C414_000160011	0.0	1756.9	Epsilonproteobacteria	cagE			ko:K03199,ko:K12108	ko03070,ko05120,map03070,map05120	M00333,M00564			ko00000,ko00001,ko00002,ko02044	3.A.7,3.A.7.12.1			Epsilonproteobacteria	1MXH0@1224,2YME2@29547,42N1G@68525,COG3451@1,COG3451@2	NA|NA|NA	U	COG3451 Type IV secretory pathway, VirB4 components
a34f104_01879	1449345.JHWC01000014_gene777	4.9e-77	293.9	Epsilonproteobacteria				ko:K03203	ko03070,map03070	M00333			ko00000,ko00001,ko00002,ko02044	3.A.7			Epsilonproteobacteria	1MXRC@1224,2YMX2@29547,42Q8P@68525,COG3736@1,COG3736@2	NA|NA|NA	U	VirB8 protein
a34f104_01880	683083.C414_000160002	1e-146	526.2	Epsilonproteobacteria				ko:K03204	ko03070,map03070	M00333			ko00000,ko00001,ko00002,ko02044	3.A.7			Epsilonproteobacteria	1MVHJ@1224,2YNDB@29547,42MUV@68525,COG3504@1,COG3504@2	NA|NA|NA	U	Conjugal transfer protein
a34f104_01759	537972.ABQU01000093_gene1092	1.6e-99	369.0	Epsilonproteobacteria				ko:K03496					ko00000,ko03036,ko04812				Epsilonproteobacteria	1N5CA@1224,2YPAI@29547,42RDX@68525,COG1192@1,COG1192@2	NA|NA|NA	D	ATPase MipZ
a34f104_01883	556267.HWAG_01616	0.0	1091.6	Epsilonproteobacteria				ko:K03205,ko:K12090	ko03070,ko05120,map03070,map05120	M00333,M00564			ko00000,ko00001,ko00002,ko02044	3.A.7,3.A.7.12.1			Epsilonproteobacteria	1MV1G@1224,2YMAB@29547,42MMN@68525,COG3505@1,COG3505@2	NA|NA|NA	U	COG3505 Type IV secretory pathway, VirD4 components
a34f104_01855	1548153.LR59_01770	1e-72	280.4	Epsilonproteobacteria				ko:K04763					ko00000,ko03036				Epsilonproteobacteria	1QSH9@1224,2YQ0X@29547,42TCV@68525,COG4974@1,COG4974@2	NA|NA|NA	L	Phage integrase family
a34f104_01707	537972.ABQU01000070_gene1405	7.7e-21	106.3	Proteobacteria													Epsilonproteobacteria	1N0K0@1224,COG3041@1,COG3041@2	NA|NA|NA	S	addiction module toxin RelE StbE family
a34f104_00312	1367491.BN865_10610	5e-24	116.3	Epsilonproteobacteria													Epsilonproteobacteria	1MXUC@1224,2YQRM@29547,42UZP@68525,COG2271@1,COG2271@2	NA|NA|NA	G	Major Facilitator Superfamily
a34f104_00313	1367491.BN865_10610	1.7e-58	231.9	Epsilonproteobacteria													Epsilonproteobacteria	1MXUC@1224,2YQRM@29547,42UZP@68525,COG2271@1,COG2271@2	NA|NA|NA	G	Major Facilitator Superfamily
a34f104_01369	354242.CJJ81176_1570	6.9e-62	243.0	Epsilonproteobacteria			1.8.5.3	ko:K07306	ko00920,map00920		R09501	RC02555	ko00000,ko00001,ko01000,ko02000	5.A.3.3			Epsilonproteobacteria	1NR6J@1224,2YNSQ@29547,42MQZ@68525,COG0243@1,COG0243@2	NA|NA|NA	C	Molybdopterin oxidoreductase Fe4S4 domain
a34f104_01368	354242.CJJ81176_1570	5.8e-52	209.9	Epsilonproteobacteria			1.8.5.3	ko:K07306	ko00920,map00920		R09501	RC02555	ko00000,ko00001,ko01000,ko02000	5.A.3.3			Epsilonproteobacteria	1NR6J@1224,2YNSQ@29547,42MQZ@68525,COG0243@1,COG0243@2	NA|NA|NA	C	Molybdopterin oxidoreductase Fe4S4 domain
a34f104_00974	537972.ABQU01000028_gene509	1.1e-148	532.7	Epsilonproteobacteria			1.1.1.399,1.1.1.95	ko:K00058	ko00260,ko00680,ko01100,ko01120,ko01130,ko01200,ko01230,map00260,map00680,map01100,map01120,map01130,map01200,map01230	M00020	R01513	RC00031	ko00000,ko00001,ko00002,ko01000,ko04147				Epsilonproteobacteria	1R0TJ@1224,2YTFK@29547,43D1Z@68525,COG0111@1,COG0111@2	NA|NA|NA	C	D-isomer specific 2-hydroxyacid dehydrogenase, catalytic domain
a34f104_00844	192222.Cj1556	6.2e-48	196.4	Epsilonproteobacteria													Epsilonproteobacteria	1MZ6G@1224,2YQAJ@29547,42V7W@68525,COG1733@1,COG1733@2	NA|NA|NA	K	Transcriptional regulator
# 282 queries scanned
# Total time (seconds): 7.79901099205
# Rate: 36.16 q/s
