# Supplementary material for: Genomic Characterisation of Campylobacter jejuni Isolates Recovered During Commercial Broiler Production
Source: Front Microbiol. 2021 Oct 14;12:716182. doi: 10.3389/fmicb.2021.716182 (PMC8552067; doi:10.3389/fmicb.2021.716182)
Supplement: APPENDIX S1 — MLST and cgMLST allelic profiles. [file Data_Sheet_1.ZIP › Supplementary materials/S2 Functional annotation/S2.1 Eggnog output/ST9401vsST6209.tsv]

# emapper version: emapper-1.0.3-35-g63c274b emapper DB: 2.0
# command: ./emapper.py --cpu 6 -i /data/shared/emapper_jobs/user_data/MM_8nd_7a3x/query_seqs.fa --output query_seqs.fa --output_dir /data/shared/emapper_jobs/user_data/MM_8nd_7a3x -m diamond -d none --tax_scope 29547 --go_evidence non-electronic --target_orthologs all --seed_ortholog_evalue 0.001 --seed_ortholog_score 60 --query-cover 20 --subject-cover 0 --override --temp_dir /data/shared/emapp…
# time: Mon Oct 5 00:01:16 2020
#query_name	seed_eggNOG_ortholog	seed_ortholog_evalue	seed_ortholog_score	best_tax_level	Preferred_name	GOs	EC	KEGG_ko	KEGG_Pathway	KEGG_Module	KEGG_Reaction	KEGG_rclass	BRITE	KEGG_TC	CAZy	BiGG_Reaction
c38c105_00420	1548153.LR59_07075	1.3e-239	835.5	Epsilonproteobacteria	aldA		1.2.1.21,1.2.1.22	ko:K07248	ko00620,ko00630,ko01120,map00620,map00630,map01120		R00203,R01333,R01446	RC00080,RC00104,RC00242	ko00000,ko00001,ko01000				Epsilonproteobacteria	1MU1V@1224,2YMDS@29547,42N0C@68525,COG1012@1,COG1012@2	NA|NA|NA	C	Belongs to the aldehyde dehydrogenase family
c38c105_00424	192222.Cj0485	6.2e-148	530.0	Epsilonproteobacteria				ko:K18333	ko00051,ko01120,map00051,map01120		R08926	RC00066	ko00000,ko00001				Epsilonproteobacteria	1MV44@1224,2YNKD@29547,42MH8@68525,COG1028@1,COG1028@2	NA|NA|NA	IQ	Enoyl-(Acyl carrier protein) reductase
c38c105_00429	192222.Cj0481	1.6e-163	582.0	Epsilonproteobacteria			4.3.3.7	ko:K01714	ko00261,ko00300,ko01100,ko01110,ko01120,ko01130,ko01230,map00261,map00300,map01100,map01110,map01120,map01130,map01230	M00016,M00525,M00526,M00527	R10147	RC03062,RC03063	ko00000,ko00001,ko00002,ko01000				Epsilonproteobacteria	1MYI6@1224,2YRDX@29547,42Z9M@68525,COG0329@1,COG0329@2	NA|NA|NA	EM	Dihydrodipicolinate synthetase family
c38c105_00980	1367491.BN865_06230c	3e-140	504.6	Epsilonproteobacteria				ko:K03326					ko00000,ko02000	2.A.61.1			Epsilonproteobacteria	1MWBG@1224,2YNED@29547,42Q9E@68525,COG3069@1,COG3069@2	NA|NA|NA	C	C4-dicarboxylate
c38c105_00946	1548151.LS70_02975	3.1e-71	275.0	Epsilonproteobacteria			3.1.21.1	ko:K01150					ko00000,ko01000				Epsilonproteobacteria	1MXQM@1224,2YS18@29547,434AE@68525,COG2356@1,COG2356@2	NA|NA|NA	L	Endonuclease I
c38c105_01148	354242.CJJ81176_0685	5e-67	260.4	Epsilonproteobacteria													Epsilonproteobacteria	1MW6W@1224,2YMFA@29547,42NNY@68525,COG3104@1,COG3104@2	NA|NA|NA	P	Di- tripeptide transporter
c38c105_00423	192222.Cj0486	1.1e-226	792.3	Epsilonproteobacteria	fucP			ko:K02429					ko00000,ko02000	2.A.1.7			Epsilonproteobacteria	1MXDC@1224,2YMWM@29547,42PX4@68525,COG0738@1,COG0738@2	NA|NA|NA	G	Major Facilitator Superfamily
c38c105_01794	376686.Fjoh_0347	5.6e-99	368.6	Flavobacteriia													Epsilonproteobacteria	1HYFV@117743,4PM3W@976,COG1208@1,COG1208@2	NA|NA|NA	JM	Nucleotidyl transferase
c38c105_01875	683083.C414_000080003	8.4e-38	162.5	Epsilonproteobacteria				ko:K06908					ko00000				Epsilonproteobacteria	1Q8HB@1224,2YQYT@29547,42X1T@68525,COG3498@1,COG3498@2	NA|NA|NA	S	Phage tail tube protein FII
c38c105_00012	192222.Cj1306c	1.4e-210	738.8	Epsilonproteobacteria													Epsilonproteobacteria	1NV4Y@1224,2YN5F@29547,42N7G@68525,COG1506@1,COG1506@2	NA|NA|NA	E	no Hp match. A member of the 617 family of C.j. proteins containing homopolymeric tracts
c38c105_00014	192222.Cj1305c	1.2e-105	389.0	Epsilonproteobacteria													Epsilonproteobacteria	1NV4Y@1224,2YN5F@29547,42N7G@68525,COG1506@1,COG1506@2	NA|NA|NA	E	no Hp match. A member of the 617 family of C.j. proteins containing homopolymeric tracts
c38c105_00159	192222.Cj1158c	3.1e-36	157.1	Bacteria													Epsilonproteobacteria	COG5472@1,COG5472@2	NA|NA|NA	S	Small integral membrane protein
c38c105_00169	1367491.BN865_09780	1.1e-85	323.2	Epsilonproteobacteria				ko:K07270					ko00000		GT25		Epsilonproteobacteria	1PEP3@1224,2YPQ9@29547,42TE1@68525,COG3306@1,COG3306@2	NA|NA|NA	M	Glycosyltransferase family 25 (LPS biosynthesis protein)
c38c105_00175	354242.CJJ81176_1160	8.4e-51	206.1	Epsilonproteobacteria				ko:K13689					ko00000,ko01000,ko01003		GT82		Epsilonproteobacteria	1PEBH@1224,2YRM4@29547,43A3A@68525,COG1083@1,COG1083@2	NA|NA|NA	M	Beta-1,4-N-acetylgalactosaminyltransferase (CgtA)
c38c105_00176	354242.CJJ81176_1160	7.8e-114	416.4	Epsilonproteobacteria				ko:K13689					ko00000,ko01000,ko01003		GT82		Epsilonproteobacteria	1PEBH@1224,2YRM4@29547,43A3A@68525,COG1083@1,COG1083@2	NA|NA|NA	M	Beta-1,4-N-acetylgalactosaminyltransferase (CgtA)
c38c105_00411	192222.Cj0499	2.3e-92	344.7	Epsilonproteobacteria													Epsilonproteobacteria	1RHYQ@1224,2YNWN@29547,42SEG@68525,COG0537@1,COG0537@2	NA|NA|NA	FG	HIT family
c38c105_00422	192222.Cj0487	3.1e-128	464.5	Bacteria													Epsilonproteobacteria	COG3618@1,COG3618@2	NA|NA|NA	H	amidohydrolase
c38c105_00516	643473.KB235930_gene4379	3.7e-113	415.6	Nostocales													Epsilonproteobacteria	1GIMT@1117,1HRZ8@1161,COG4529@1,COG4529@2	NA|NA|NA	S	FAD-NAD(P)-binding
c38c105_00517	1121267.JHZL01000004_gene1653	3.6e-120	438.3	Epsilonproteobacteria													Epsilonproteobacteria	1MW6T@1224,2YR2D@29547,43BQ5@68525,COG0477@1,COG2814@2	NA|NA|NA	EGP	Major facilitator Superfamily
c38c105_00518	1548153.LR59_05615	1.3e-28	131.7	Epsilonproteobacteria			5.3.2.6	ko:K01821	ko00362,ko00621,ko00622,ko01100,ko01120,ko01220,map00362,map00621,map00622,map01100,map01120,map01220	M00569	R03966,R05389	RC01040,RC01355	ko00000,ko00001,ko00002,ko01000				Epsilonproteobacteria	1N6WW@1224,2YQ6X@29547,42V9V@68525,COG1942@1,COG1942@2	NA|NA|NA	G	Belongs to the 4-oxalocrotonate tautomerase family
c38c105_00525	192222.Cj0304c	2e-118	431.8	Epsilonproteobacteria	bioC		2.1.1.197	ko:K02169	ko00780,ko01100,map00780,map01100	M00572	R09543	RC00003,RC00460	ko00000,ko00001,ko00002,ko01000				Epsilonproteobacteria	1QUHW@1224,2YTAA@29547,43BVE@68525,COG0500@1,COG0500@2	NA|NA|NA	Q	Converts the free carboxyl group of a malonyl-thioester to its methyl ester by transfer of a methyl group from S-adenosyl- L-methionine (SAM). It allows to synthesize pimeloyl-ACP via the fatty acid synthetic pathway
c38c105_00526	192222.Cj0305c	2.3e-97	361.7	Epsilonproteobacteria			3.1.1.85	ko:K09789	ko00780,ko01100,map00780,map01100	M00572	R09725	RC00460,RC00461	ko00000,ko00001,ko00002,ko01000				Epsilonproteobacteria	1R3YT@1224,2YP4J@29547,42RXG@68525,COG2830@1,COG2830@2	NA|NA|NA	S	Protein of unknown function (DUF452)
c38c105_00654	1449345.JHWC01000006_gene957	4.1e-125	455.3	Epsilonproteobacteria													Epsilonproteobacteria	1MY98@1224,2YT7X@29547,42RFH@68525,COG4928@1,COG4928@2	NA|NA|NA	S	KAP family P-loop domain
c38c105_00813	613026.HRAG_02364	6e-76	290.8	Epsilonproteobacteria													Epsilonproteobacteria	1Q505@1224,2CA10@1,2YRTH@29547,2ZYGV@2,4308X@68525	NA|NA|NA
c38c105_00815	1325130.HFN_1980	1e-120	440.3	Epsilonproteobacteria													Epsilonproteobacteria	1PZRK@1224,2AHR9@1,2YP2N@29547,3183K@2,42R13@68525	NA|NA|NA
c38c105_00816	1121267.JHZL01000044_gene466	1.5e-127	463.0	Epsilonproteobacteria													Epsilonproteobacteria	1PZRK@1224,2AHR9@1,2YP2N@29547,3183K@2,42R13@68525	NA|NA|NA
c38c105_00869	354242.CJJ81176_0530	3.6e-55	220.7	Epsilonproteobacteria													Epsilonproteobacteria	1MWEC@1224,2YNTF@29547,42N70@68525,COG2831@1,COG2831@2	NA|NA|NA	U	Haemolysin secretion/activation protein ShlB/FhaC/HecB
c38c105_00871	306263.Cla_1530	2.1e-11	76.3	Epsilonproteobacteria													Epsilonproteobacteria	1MXIP@1224,2YQSP@29547,42WVY@68525,COG3210@1,COG3210@2	NA|NA|NA	U	haemagglutination activity domain
c38c105_00872	306263.Cla_1530	4.8e-71	275.8	Epsilonproteobacteria													Epsilonproteobacteria	1MXIP@1224,2YQSP@29547,42WVY@68525,COG3210@1,COG3210@2	NA|NA|NA	U	haemagglutination activity domain
c38c105_00935	683083.C414_000080047	0.0	1172.9	Epsilonproteobacteria				ko:K07497					ko00000				Epsilonproteobacteria	1MVXV@1224,2YQ42@29547,42PU3@68525,COG2801@1,COG2801@2	NA|NA|NA	L	Integrase core domain
c38c105_00940	683083.C414_000080042	1.5e-75	288.9	Epsilonproteobacteria													Epsilonproteobacteria	1NA29@1224,2YP7Z@29547,42RKC@68525,COG4396@1,COG4396@2	NA|NA|NA	S	Bacteriophage Mu Gam like protein
c38c105_00941	683083.C414_000080037	3.6e-166	590.9	Epsilonproteobacteria													Epsilonproteobacteria	1NY3K@1224,2YPPC@29547,341JZ@2,42T0S@68525,COG0305@1	NA|NA|NA	L	AAA domain
c38c105_00950	192222.Cj1561	2.2e-24	117.5	Epsilonproteobacteria	arsR			ko:K03892					ko00000,ko03000				Epsilonproteobacteria	1MZT1@1224,2YPSD@29547,42U0X@68525,COG0640@1,COG0640@2	NA|NA|NA	K	Transcriptional regulator
c38c105_00951	192222.Cj1560	1.3e-70	272.7	Epsilonproteobacteria				ko:K07089					ko00000				Epsilonproteobacteria	1MUN8@1224,2YN61@29547,42MF8@68525,COG0701@1,COG0701@2	NA|NA|NA	S	permease
c38c105_00953	192222.Cj1555c	1.1e-115	422.5	Epsilonproteobacteria				ko:K07118					ko00000				Epsilonproteobacteria	1MV9B@1224,2YQ1N@29547,42TUD@68525,COG2910@1,COG2910@2	NA|NA|NA	S	NAD(P)H-binding
c38c105_00954	192222.Cj1553c	1e-292	1011.9	Epsilonproteobacteria			2.1.1.72	ko:K03427					ko00000,ko01000,ko02048				Epsilonproteobacteria	1MW3A@1224,2YMIW@29547,42N9K@68525,COG0286@1,COG0286@2	NA|NA|NA	V	type I restriction-modification system
c38c105_00955	192222.Cj1552c	1.3e-255	888.6	Epsilonproteobacteria													Epsilonproteobacteria	1MXG1@1224,2YTPM@29547,42M7P@68525,COG2865@1,COG2865@2	NA|NA|NA	K	Putative DNA-binding domain
c38c105_00956	192222.Cj1551c	7.7e-216	756.1	Epsilonproteobacteria			3.1.21.3	ko:K01154					ko00000,ko01000,ko02048				Epsilonproteobacteria	1MXSQ@1224,2YQ75@29547,42TYX@68525,COG0732@1,COG0732@2	NA|NA|NA	V	Type I restriction modification DNA specificity domain
c38c105_00957	192222.Cj1550c	0.0	1159.8	Epsilonproteobacteria													Epsilonproteobacteria	1Q9BW@1224,2YS22@29547,434AJ@68525,COG3593@1,COG3593@2	NA|NA|NA	L	AAA ATPase domain
c38c105_00958	192222.Cj1549c	0.0	1981.5	Epsilonproteobacteria	hsdR		3.1.21.3	ko:K01153					ko00000,ko01000,ko02048				Epsilonproteobacteria	1MU96@1224,2YMQQ@29547,42M86@68525,COG0610@1,COG0610@2	NA|NA|NA	V	Subunit R is required for both nuclease and ATPase activities, but not for modification
c38c105_01051	354242.CJJ81176_1444	7.6e-126	456.4	Epsilonproteobacteria	dut												Epsilonproteobacteria	1RAX1@1224,2YN7I@29547,42MG5@68525,COG4508@1,COG4508@2	NA|NA|NA	S	PFAM dUTPase
c38c105_00747	354242.CJJ81176_0815	3.8e-101	374.8	Epsilonproteobacteria													Epsilonproteobacteria	1Q9T8@1224,2A5ZX@1,2YMU5@29547,30US6@2,42N02@68525	NA|NA|NA	S	Annotation was generated automatically without manual curation
c38c105_00768	354242.CJJ81176_0815	2.9e-137	495.4	Epsilonproteobacteria													Epsilonproteobacteria	1Q9T8@1224,2A5ZX@1,2YMU5@29547,30US6@2,42N02@68525	NA|NA|NA	S	Annotation was generated automatically without manual curation
c38c105_00748	354242.CJJ81176_0835	1.4e-32	146.0	Epsilonproteobacteria													Epsilonproteobacteria	1Q9T8@1224,2A5ZX@1,2YMU5@29547,30US6@2,42N02@68525	NA|NA|NA	S	Annotation was generated automatically without manual curation
c38c105_01060	306263.Cla_0296	7.2e-87	327.8	Bacteria													Epsilonproteobacteria	COG4783@1,COG4783@2	NA|NA|NA	L	chaperone-mediated protein folding
c38c105_01062	306263.Cla_0298	6.6e-268	930.2	Epsilonproteobacteria													Epsilonproteobacteria	1Q5EJ@1224,2A0FB@1,2YSD2@29547,30NJ3@2,4314A@68525	NA|NA|NA
c38c105_01064	1367491.BN865_12640	8.6e-43	179.5	Epsilonproteobacteria													Epsilonproteobacteria	1MWEC@1224,2YNTF@29547,42N70@68525,COG2831@1,COG2831@2	NA|NA|NA	U	Haemolysin secretion/activation protein ShlB/FhaC/HecB
c38c105_01070	192222.Cj0735	6.9e-113	413.3	Epsilonproteobacteria													Epsilonproteobacteria	1Q4H2@1224,2BUTW@1,2YR6M@29547,32Q5F@2,42Z6G@68525	NA|NA|NA
c38c105_01084	192222.Cj0721c	4.3e-56	224.2	Epsilonproteobacteria													Epsilonproteobacteria	1P3H2@1224,2FGS9@1,2YPE7@29547,348MQ@2,42SDS@68525	NA|NA|NA	S	membrane
c38c105_01115	354242.CJJ81176_0713	0.0	2208.3	Epsilonproteobacteria													Epsilonproteobacteria	1NM9N@1224,2YR5T@29547,42PSP@68525,COG0827@1,COG0827@2,COG1002@1,COG1002@2,COG4748@1,COG4748@2	NA|NA|NA	V	Type II restriction enzyme, methylase subunits
c38c105_00801	537972.ABQU01000039_gene1744	2e-24	118.2	delta/epsilon subdivisions													Epsilonproteobacteria	1QX6B@1224,43BYX@68525,COG2242@1,COG2242@2	NA|NA|NA	H	Methyltransferase FkbM domain
c38c105_00802	537972.ABQU01000039_gene1744	3.7e-09	67.0	delta/epsilon subdivisions													Epsilonproteobacteria	1QX6B@1224,43BYX@68525,COG2242@1,COG2242@2	NA|NA|NA	H	Methyltransferase FkbM domain
c38c105_01247	192222.Cj1630	9.1e-30	135.6	Epsilonproteobacteria	tonB2			ko:K03832					ko00000,ko02000	2.C.1.1			Epsilonproteobacteria	1NDQZ@1224,2YQ0S@29547,42VIY@68525,COG0810@1,COG0810@2	NA|NA|NA	U	Interacts with outer membrane receptor proteins that carry out high-affinity binding and energy dependent uptake into the periplasmic space of specific substrates. It could act to transduce energy from the cytoplasmic membrane to specific energy- requiring processes in the outer membrane, resulting in the release into the periplasm of ligands bound by these outer membrane proteins
c38c105_01249	192222.Cj1632c	1.1e-19	101.7	Epsilonproteobacteria													Epsilonproteobacteria	1Q6RP@1224,2BMHC@1,2YSJY@29547,32G26@2,433NJ@68525	NA|NA|NA
c38c105_01305	192222.Cj0253	7e-40	169.5	Epsilonproteobacteria													Epsilonproteobacteria	1Q5ZV@1224,2YQ79@29547,42VJ0@68525,COG2921@1,COG2921@2	NA|NA|NA	S	Belongs to the UPF0250 family
c38c105_01348	192222.Cj0201c	1.5e-101	375.6	Epsilonproteobacteria													Epsilonproteobacteria	1NNIK@1224,2YQ9Y@29547,42WM4@68525,COG3863@1,COG3863@2	NA|NA|NA	S	Permuted papain-like amidase enzyme, YaeF/YiiX, C92 family
c38c105_01404	192222.Cj0142c	6.1e-122	443.7	Epsilonproteobacteria	znuC			ko:K09817	ko02010,map02010	M00242			ko00000,ko00001,ko00002,ko01000,ko02000	3.A.1.15.3,3.A.1.15.5			Epsilonproteobacteria	1MW47@1224,2YT10@29547,43AE5@68525,COG1121@1,COG1121@2	NA|NA|NA	P	abc transporter atp-binding protein
c38c105_01406	192222.Cj0140	7.1e-237	826.2	Epsilonproteobacteria	mcrC			ko:K19147					ko00000,ko02048				Epsilonproteobacteria	1MW1B@1224,2YNIJ@29547,42Q9Z@68525,COG4268@1,COG4268@2	NA|NA|NA	V	McrBC 5-methylcytosine restriction system component
c38c105_01407	354242.CJJ81176_0174	0.0	1181.8	Epsilonproteobacteria				ko:K07452					ko00000,ko01000,ko02048				Epsilonproteobacteria	1MYQM@1224,2YNP7@29547,42PCZ@68525,COG1401@1,COG1401@2	NA|NA|NA	L	AAA domain (dynein-related subfamily)
c38c105_01487	192222.Cj0058	3e-24	117.1	Epsilonproteobacteria				ko:K06992					ko00000				Epsilonproteobacteria	1R9HR@1224,2YPI0@29547,42SSR@68525,COG3271@1,COG3271@2	NA|NA|NA	S	Peptidase C39 family
c38c105_01489	354242.CJJ81176_0093	8.4e-14	83.2	Epsilonproteobacteria													Epsilonproteobacteria	1Q2VQ@1224,2AJ0E@1,2YQAN@29547,319IF@2,42WBH@68525	NA|NA|NA
c38c105_01493	235279.HH_0750	4e-133	482.3	Epsilonproteobacteria				ko:K07497					ko00000				Epsilonproteobacteria	1MVXV@1224,2YQ42@29547,42PU3@68525,COG2801@1,COG2801@2	NA|NA|NA	L	Integrase core domain
c38c105_01494	983328.AFGH01000031_gene911	6.9e-68	264.2	Epsilonproteobacteria			3.6.1.3	ko:K07132					ko00000,ko01000				Epsilonproteobacteria	1QMW0@1224,2YPEQ@29547,42SG3@68525,COG2842@1,COG2842@2	NA|NA|NA	S	AAA domain
c38c105_01498	683083.C414_000080043	8.7e-51	206.1	Epsilonproteobacteria													Epsilonproteobacteria	1Q14M@1224,2AIFX@1,2YPQ1@29547,318XH@2,42SW2@68525	NA|NA|NA
c38c105_01504	1244083.CSUNSWCD_2451	8.6e-11	73.6	Epsilonproteobacteria													Epsilonproteobacteria	1QEN0@1224,2BP3B@1,2YQWG@29547,32HTZ@2,42XQ3@68525	NA|NA|NA
c38c105_01505	360107.CHAB381_0260	8.8e-08	62.4	Epsilonproteobacteria			4.1.1.61	ko:K07738,ko:K21759	ko00627,ko01120,ko01220,map00627,map01120,map01220		R01238	RC00391	ko00000,ko00001,ko01000,ko03000				Epsilonproteobacteria	1Q3C5@1224,2BSKN@1,2YQX7@29547,32MP7@2,42X33@68525	NA|NA|NA
c38c105_01507	556267.HWAG_00818	6.2e-149	533.9	Epsilonproteobacteria													Epsilonproteobacteria	1R40R@1224,2YNDE@29547,42P0H@68525,COG2369@1,COG2369@2,COG2932@1,COG2932@2	NA|NA|NA	K	Phage Mu protein F like protein
c38c105_01508	556267.HWAG_00817	2.2e-185	655.2	Epsilonproteobacteria													Epsilonproteobacteria	1Q4N8@1224,2YMJ4@29547,42NJ2@68525,COG4383@1,COG4383@2	NA|NA|NA	S	Protein of unknown function (DUF935)
c38c105_01509	556267.HWAG_00816	2.8e-237	827.8	Epsilonproteobacteria													Epsilonproteobacteria	1N1KT@1224,2YN75@29547,42N35@68525,COG5362@1,COG5362@2	NA|NA|NA	S	TIGRFAM Phage
c38c105_01510	192222.Cj1679	0.0	1160.6	Epsilonproteobacteria													Epsilonproteobacteria	1MUZK@1224,2YPIQ@29547,42T06@68525,COG0457@1,COG0457@2,COG0859@1,COG0859@2	NA|NA|NA	M	Tetratricopeptide repeat
c38c105_01547	683083.C414_000010038	1.3e-176	625.5	Epsilonproteobacteria													Epsilonproteobacteria	1PSDD@1224,2DB9N@1,2YRDQ@29547,2Z7XI@2,42RHU@68525	NA|NA|NA	S	Glycosyl transferase family 90
c38c105_01558	192222.Cj1725	1.7e-105	388.7	Epsilonproteobacteria													Epsilonproteobacteria	1NSCZ@1224,2YNVQ@29547,42QQ9@68525,COG0492@1,COG0492@2	NA|NA|NA	O	Pyridine nucleotide-disulphide oxidoreductase
c38c105_01561	537970.HCAN_1400	7.1e-168	596.7	delta/epsilon subdivisions													Epsilonproteobacteria	1MXSE@1224,42V4B@68525,COG2391@1,COG2391@2	NA|NA|NA	S	Sulphur transport
c38c105_01563	354242.CJJ81176_0025	0.0	1405.6	Epsilonproteobacteria	flgE	GO:0005575,GO:0005623,GO:0009288,GO:0009425,GO:0042995,GO:0043226,GO:0043228,GO:0044422,GO:0044461,GO:0044463,GO:0044464		ko:K02390	ko02040,map02040				ko00000,ko00001,ko02035				Epsilonproteobacteria	1MU5J@1224,2YN81@29547,42NGP@68525,COG1749@1,COG1749@2	NA|NA|NA	N	Flagellar hook protein flgE
c38c105_01625	306264.CUP1674	0.0	2077.0	Epsilonproteobacteria													Epsilonproteobacteria	1N95G@1224,2YMMD@29547,42PXC@68525,COG1404@1,COG1404@2,COG4625@1,COG4625@2	NA|NA|NA	O	serine protease
c38c105_01653	1325130.HFN_0689	6.8e-34	151.4	Epsilonproteobacteria													Epsilonproteobacteria	1Q5NK@1224,2A0P1@1,2YS74@29547,30NTA@2,431II@68525	NA|NA|NA
c38c105_01655	683083.C414_000080035	1.3e-44	185.3	Epsilonproteobacteria													Epsilonproteobacteria	1QTK5@1224,2BTMB@1,2YSR2@29547,32NU1@2,433AN@68525	NA|NA|NA
c38c105_01662	1006972.H6SU64_9CAUD	5.1e-08	64.3	dsDNA viruses, no RNA stage													Epsilonproteobacteria	4QAXV@10239,4QV7S@35237	NA|NA|NA	S	YopX protein
c38c105_01665	683083.C414_000080042	2.1e-74	285.0	Epsilonproteobacteria													Epsilonproteobacteria	1NA29@1224,2YP7Z@29547,42RKC@68525,COG4396@1,COG4396@2	NA|NA|NA	S	Bacteriophage Mu Gam like protein
c38c105_01666	683083.C414_000080043	3.3e-42	177.6	Epsilonproteobacteria													Epsilonproteobacteria	1Q14M@1224,2AIFX@1,2YPQ1@29547,318XH@2,42SW2@68525	NA|NA|NA
c38c105_01669	683083.C414_000080046	2e-161	575.1	Epsilonproteobacteria			3.6.1.3	ko:K07132					ko00000,ko01000				Epsilonproteobacteria	1QMW0@1224,2YPEQ@29547,42SG3@68525,COG2842@1,COG2842@2	NA|NA|NA	S	AAA domain
c38c105_01676	192222.Cj1399c	3.2e-286	990.3	Epsilonproteobacteria	hydA2		1.12.5.1	ko:K05927					ko00000,ko01000				Epsilonproteobacteria	1MWAC@1224,2YN7S@29547,42NP8@68525,COG1740@1,COG1740@2	NA|NA|NA	C	small subunit
c38c105_01683	354242.CJJ81176_1405	1.2e-35	156.0	Epsilonproteobacteria													Epsilonproteobacteria	1Q1GR@1224,2AIJP@1,2YQ3K@29547,3191T@2,42TKV@68525	NA|NA|NA	S	Protein of unknown function (DUF1090)
c38c105_01687	354242.CJJ81176_1409	7.5e-60	236.5	Epsilonproteobacteria													Epsilonproteobacteria	1RM5X@1224,2BB53@1,2YP39@29547,324MI@2,42RBU@68525	NA|NA|NA
c38c105_01688	192222.Cj1411c	3.8e-262	910.2	Epsilonproteobacteria													Epsilonproteobacteria	1MV75@1224,2YMSP@29547,42NH2@68525,COG2124@1,COG2124@2	NA|NA|NA	C	Belongs to the cytochrome P450 family
c38c105_01698	306263.Cla_0299	2.3e-76	292.7	Epsilonproteobacteria													Epsilonproteobacteria	1QAMS@1224,2YMA4@29547,42NWI@68525,COG1216@1,COG1216@2	NA|NA|NA	S	Protein of unknown function (DUF2972)
c38c105_01700	192222.Cj0031	0.0	2184.5	Epsilonproteobacteria													Epsilonproteobacteria	1MVG5@1224,2YN2S@29547,42PJ2@68525,COG0827@1,COG0827@2,COG1002@1,COG1002@2	NA|NA|NA	LV	TaqI-like C-terminal specificity domain
c38c105_01701	1242969.ATCC51562_774	4e-12	80.5	Epsilonproteobacteria													Epsilonproteobacteria	1NCWB@1224,2YPY2@29547,42U7X@68525,COG1357@1,COG1357@2	NA|NA|NA	S	PFAM Pentapeptide repeats (8 copies)
c38c105_01713	354242.CJJ81176_0083	6e-69	266.9	Epsilonproteobacteria													Epsilonproteobacteria	1MY86@1224,2YPMZ@29547,42T60@68525,COG2703@1,COG2703@2	NA|NA|NA	P	Hemerythrin HHE cation binding domain
c38c105_01720	354242.CJJ81176_0092	6.8e-30	137.5	Epsilonproteobacteria													Epsilonproteobacteria	1Q2MY@1224,2AIYB@1,2YQJ4@29547,319G1@2,42VYZ@68525	NA|NA|NA
c38c105_01722	1449345.JHWC01000006_gene996	4.2e-68	264.6	Epsilonproteobacteria													Epsilonproteobacteria	1PIRG@1224,2YQJV@29547,42VD6@68525,COG2932@1,COG2932@2	NA|NA|NA	K	Peptidase S24-like
c38c105_01756	1121267.JHZL01000044_gene466	3.4e-183	647.9	Epsilonproteobacteria													Epsilonproteobacteria	1PZRK@1224,2AHR9@1,2YP2N@29547,3183K@2,42R13@68525	NA|NA|NA
c38c105_01758	50960.LS81_08360	1.6e-82	313.5	Bacteria													Epsilonproteobacteria	COG3675@1,COG3675@2	NA|NA|NA	I	Lipase (class 3)
c38c105_01759	1121267.JHZL01000034_gene1448	2.2e-64	252.3	Epsilonproteobacteria													Epsilonproteobacteria	1Q6QT@1224,2AKB4@1,2YSHN@29547,31B1U@2,433KT@68525	NA|NA|NA
c38c105_01760	1121267.JHZL01000034_gene1445	6.1e-35	153.7	delta/epsilon subdivisions													Epsilonproteobacteria	1QZCH@1224,43CHQ@68525,COG3675@1,COG3675@2	NA|NA|NA	I	Pfam Lipase (class 3)
c38c105_01767	537972.ABQU01000001_gene378	2.5e-33	147.5	Epsilonproteobacteria													Epsilonproteobacteria	1R9SC@1224,2YR6I@29547,42V0U@68525,COG1432@1,COG1432@2	NA|NA|NA	S	NYN domain
c38c105_01769	683083.C414_000160029	2.9e-99	367.9	Epsilonproteobacteria													Epsilonproteobacteria	1PZND@1224,2YNYU@29547,42QVU@68525,COG1192@1,COG1192@2	NA|NA|NA	D	Involved in chromosome partitioning
c38c105_01771	235279.HH_0257	6.3e-48	197.6	Epsilonproteobacteria													Epsilonproteobacteria	1Q4DW@1224,2AJCG@1,2YRHB@29547,319XU@2,42YZ7@68525	NA|NA|NA
c38c105_01772	1121267.JHZL01000034_gene1445	4.8e-14	83.6	delta/epsilon subdivisions													Epsilonproteobacteria	1QZCH@1224,43CHQ@68525,COG3675@1,COG3675@2	NA|NA|NA	I	Pfam Lipase (class 3)
c38c105_01773	537971.HCCG_02290	2.4e-15	90.5	Bacteria													Epsilonproteobacteria	COG2931@1,COG2931@2	NA|NA|NA	Q	calcium- and calmodulin-responsive adenylate cyclase activity
c38c105_01787	192222.Cj1330	9.9e-166	589.3	Epsilonproteobacteria	ptmF												Epsilonproteobacteria	1R7HT@1224,2YNFZ@29547,42MT0@68525,COG0673@1,COG0673@2	NA|NA|NA	S	dehydrogenases and related proteins
c38c105_01790	1121267.JHZL01000008_gene1316	1.2e-84	319.7	Epsilonproteobacteria													Epsilonproteobacteria	1RDR2@1224,2YP11@29547,42R0Y@68525,COG1209@1,COG1209@2	NA|NA|NA	M	Catalyzes the formation of dTDP-glucose, from dTTP and glucose 1-phosphate, as well as its pyrophosphorolysis
c38c105_01791	1121267.JHZL01000008_gene1317	4.4e-166	591.3	Epsilonproteobacteria													Epsilonproteobacteria	1P2A8@1224,2YNMA@29547,42PWQ@68525,COG0561@1,COG0561@2,COG1208@1,COG1208@2	NA|NA|NA	JM	phosphatase activity
c38c105_01792	1548153.LR59_12940	1.7e-45	188.7	Epsilonproteobacteria													Epsilonproteobacteria	1RH4A@1224,2YPUM@29547,42UIM@68525,COG0561@1,COG0561@2	NA|NA|NA	S	Capsule biosynthesis phosphatase
c38c105_01793	306263.Cla_0310	1.3e-178	633.3	Epsilonproteobacteria													Epsilonproteobacteria	1Q1E7@1224,2YPR8@29547,42TDU@68525,COG1216@1,COG1216@2	NA|NA|NA	S	Glycosyl transferase, family 2
c38c105_01795	537972.ABQU01000030_gene448	5.5e-42	176.8	Epsilonproteobacteria													Epsilonproteobacteria	1N4YJ@1224,2YPY3@29547,42TG0@68525,COG1917@1,COG1917@2	NA|NA|NA	S	Cupin 2, conserved barrel domain protein
c38c105_01796	306263.Cla_0306	3.3e-34	151.0	Epsilonproteobacteria													Epsilonproteobacteria	1Q1GJ@1224,2YPUY@29547,42TKD@68525,COG4319@1,COG4319@2	NA|NA|NA	S	SnoaL-like domain
c38c105_01797	306263.Cla_0305	2.7e-97	361.7	Epsilonproteobacteria													Epsilonproteobacteria	1QUB4@1224,2YMJ9@29547,42PBA@68525,COG1209@1,COG1209@2	NA|NA|NA	M	Nucleotidyl transferase
c38c105_01798	306263.Cla_0304	9.3e-94	349.7	Epsilonproteobacteria													Epsilonproteobacteria	1RC0Z@1224,2YTRK@29547,42Q7Y@68525,COG0637@1,COG0637@2	NA|NA|NA	S	HAD-hyrolase-like
c38c105_01799	306263.Cla_0303	1.2e-61	242.7	Epsilonproteobacteria													Epsilonproteobacteria	1RJ9Y@1224,2YP0G@29547,42QUS@68525,COG0584@1,COG0584@2	NA|NA|NA	C	glycerophosphoryl diester phosphodiesterase
c38c105_01800	306263.Cla_0299	5.9e-139	500.7	Epsilonproteobacteria													Epsilonproteobacteria	1QAMS@1224,2YMA4@29547,42NWI@68525,COG1216@1,COG1216@2	NA|NA|NA	S	Protein of unknown function (DUF2972)
c38c105_01804	1325130.HFN_1435	1.3e-30	140.6	Epsilonproteobacteria													Epsilonproteobacteria	1QZCJ@1224,2YRWF@29547,42ZZJ@68525,COG1388@1,COG1388@2	NA|NA|NA	M	LysM domain
c38c105_01805	50960.LS81_11830	9.9e-28	129.0	Epsilonproteobacteria													Epsilonproteobacteria	1NGDW@1224,2YT18@29547,42XBQ@68525,COG4461@1,COG4461@2	NA|NA|NA	S	Protein conserved in bacteria
c38c105_01818	556267.HWAG_00810	9.4e-98	363.6	Epsilonproteobacteria				ko:K06905					ko00000				Epsilonproteobacteria	1MXT8@1224,2YPVC@29547,42U7Z@68525,COG3500@1,COG3500@2	NA|NA|NA	S	Phage late control gene D protein (GPD)
c38c105_01819	683083.C414_000080031	4.3e-23	113.2	Epsilonproteobacteria													Epsilonproteobacteria	1Q64D@1224,2AK44@1,2YSHM@29547,31ATY@2,432D8@68525	NA|NA|NA	S	Phage Tail Protein X
c38c105_01820	683083.C414_000080030	6.3e-34	150.2	Bacteria													Epsilonproteobacteria	COG3499@1,COG3499@2	NA|NA|NA	S	P2 GpU family protein
c38c105_01821	556267.HWAG_00813	5.3e-63	249.2	Bacteria													Epsilonproteobacteria	COG5283@1,COG5283@2	NA|NA|NA
c38c105_01824	553220.CAMGR0001_1650	1.3e-32	146.4	Epsilonproteobacteria				ko:K06908					ko00000				Epsilonproteobacteria	1Q8HB@1224,2YQYT@29547,42X1T@68525,COG3498@1,COG3498@2	NA|NA|NA	S	Phage tail tube protein FII
c38c105_01825	1121267.JHZL01000019_gene1269	2.7e-238	830.9	Epsilonproteobacteria													Epsilonproteobacteria	1MU7T@1224,2YSUP@29547,432NK@68525,COG2931@1,COG2931@2	NA|NA|NA	Q	COG2931, RTX toxins and related Ca2 -binding proteins
c38c105_01830	1121267.JHZL01000019_gene1266	5.1e-127	460.7	Epsilonproteobacteria													Epsilonproteobacteria	1Q6CV@1224,29DQ4@1,2YSHV@29547,300MZ@2,432WG@68525	NA|NA|NA
c38c105_01831	1121267.JHZL01000019_gene1265	1.3e-46	194.1	Epsilonproteobacteria													Epsilonproteobacteria	1Q5UB@1224,2AJY4@1,2YSCI@29547,31AM9@2,431UG@68525	NA|NA|NA
c38c105_01837	50960.LS81_11205	1.2e-83	316.6	Epsilonproteobacteria													Epsilonproteobacteria	1MWX8@1224,2YPRE@29547,42QUQ@68525,COG4397@1,COG4397@2	NA|NA|NA	S	Mu-like prophage major head subunit gpT
c38c105_01838	1448857.JFAP01000008_gene609	5.5e-35	155.2	Epsilonproteobacteria													Epsilonproteobacteria	1RA2J@1224,2YP1N@29547,42S1P@68525,COG4388@1,COG4388@2	NA|NA|NA	S	Mu-like prophage I protein
c38c105_01839	50960.LS81_11215	6.6e-25	120.6	Epsilonproteobacteria													Epsilonproteobacteria	1Q2FC@1224,2AIWD@1,2YQ88@29547,319DV@2,42VJR@68525	NA|NA|NA	S	Protein of unknown function (DUF1804)
c38c105_01840	192222.Cj0628	0.0	1313.1	Bacteria													Epsilonproteobacteria	2DYC5@1,3493S@2	NA|NA|NA	S	Autotransporter beta-domain
c38c105_01844	683083.C414_000080000	0.0	1121.7	Epsilonproteobacteria													Epsilonproteobacteria	1NFKU@1224,2YNNF@29547,42NUQ@68525,COG5283@1,COG5283@2	NA|NA|NA	S	Tail tape measure protein, TP901 family
c38c105_01853	683083.C414_000080011	2.8e-95	354.8	Epsilonproteobacteria													Epsilonproteobacteria	1NZST@1224,2YR0J@29547,42X5S@68525,COG4385@1,COG4385@2	NA|NA|NA	S	Phage tail protein (Tail_P2_I)
c38c105_01877	306264.CUP1360	1.4e-21	108.6	Epsilonproteobacteria													Epsilonproteobacteria	1Q97T@1224,2AJ0E@1,2YPCH@29547,30TS6@2,42RF5@68525	NA|NA|NA
c38c105_01879	683083.C414_000080025	9.6e-26	122.1	Epsilonproteobacteria													Epsilonproteobacteria	1Q4GM@1224,2A6QK@1,2YSUN@29547,30VIJ@2,4323X@68525	NA|NA|NA	S	Protein of unknown function (DUF1320)
c38c105_01061	306263.Cla_0297	0.0	1484.2	Epsilonproteobacteria			2.7.8.12	ko:K09809					ko00000,ko01000				Epsilonproteobacteria	1R8IQ@1224,2YNRY@29547,42QBA@68525,COG0438@1,COG0438@2,COG0457@1,COG0457@2,COG1887@1,COG1887@2,COG4783@1,COG4783@2	NA|NA|NA	M	CDP-Glycerol:Poly(glycerophosphate) glycerophosphotransferase
c38c105_00430	192222.Cj0480c	2e-127	461.8	Epsilonproteobacteria													Epsilonproteobacteria	1R9GJ@1224,2YPSZ@29547,42URK@68525,COG1414@1,COG1414@2	NA|NA|NA	K	Transcriptional regulator
c38c105_01126	354242.CJJ81176_0702	2.9e-263	914.1	Epsilonproteobacteria	kdpD		2.7.13.3	ko:K07646	ko02020,map02020	M00454			ko00000,ko00001,ko00002,ko01000,ko01001,ko02022				Epsilonproteobacteria	1MUZQ@1224,2YR6D@29547,42NZF@68525,COG0642@1,COG2205@2	NA|NA|NA	T	Osmosensitive K+ channel His kinase sensor domain
c38c105_00933	683083.C414_000080049	3.5e-99	367.9	Epsilonproteobacteria													Epsilonproteobacteria	1PIRG@1224,2YQJV@29547,42VD6@68525,COG2932@1,COG2932@2	NA|NA|NA	K	Peptidase S24-like
c38c105_01490	1449345.JHWC01000006_gene996	5.5e-59	234.6	Epsilonproteobacteria													Epsilonproteobacteria	1PIRG@1224,2YQJV@29547,42VD6@68525,COG2932@1,COG2932@2	NA|NA|NA	K	Peptidase S24-like
c38c105_01559	192222.Cj1726c	4.6e-160	570.5	Epsilonproteobacteria	metA		2.3.1.46	ko:K00651	ko00270,ko00920,ko01100,ko01110,ko01230,map00270,map00920,map01100,map01110,map01230	M00017	R01777	RC00004,RC00041	ko00000,ko00001,ko00002,ko01000				Epsilonproteobacteria	1MV64@1224,2YNBT@29547,42M9B@68525,COG1897@1,COG1897@2	NA|NA|NA	E	Transfers an acetyl group from acetyl-CoA to L- homoserine, forming acetyl-L-homoserine
c38c105_01562	192222.Cj1727c	1.1e-234	818.9	Epsilonproteobacteria	metY		2.5.1.49	ko:K01740	ko00270,ko01100,map00270,map01100		R01287,R04859	RC00020,RC02821,RC02848	ko00000,ko00001,ko01000				Epsilonproteobacteria	1NQME@1224,2YMSV@29547,43DRR@68525,COG2873@1,COG2873@2	NA|NA|NA	E	o-acetylhomoserine
c38c105_00421	192222.Cj0488	2.7e-54	217.6	Epsilonproteobacteria													Epsilonproteobacteria	1N1TG@1224,2YQD4@29547,42VV1@68525,COG3254@1,COG3254@2	NA|NA|NA	S	L-rhamnose mutarotase
c38c105_00425	1548153.LR59_07050	6.8e-45	186.4	Epsilonproteobacteria													Epsilonproteobacteria	1MUEK@1224,2YR71@29547,42MII@68525,COG2271@1,COG2271@2	NA|NA|NA	G	Major Facilitator Superfamily
c38c105_00426	192222.Cj0484	5e-160	570.5	Epsilonproteobacteria													Epsilonproteobacteria	1MUEK@1224,2YR71@29547,42MII@68525,COG2271@1,COG2271@2	NA|NA|NA	G	Major Facilitator Superfamily
c38c105_01059	306263.Cla_0295	4.5e-51	207.2	Epsilonproteobacteria			2.7.7.39	ko:K00980	ko00564,map00564		R00856	RC00002	ko00000,ko00001,ko01000				Epsilonproteobacteria	1PF14@1224,2YPFY@29547,42T8T@68525,COG0615@1,COG0615@2	NA|NA|NA	IM	Cytidylyltransferase-like
c38c105_01336	1367491.BN865_02000c	5.7e-13	80.1	Epsilonproteobacteria				ko:K12684					ko00000,ko01000,ko02000,ko02044	1.B.12.4			Epsilonproteobacteria	1QIU6@1224,2YN7H@29547,42QDA@68525,COG3468@1,COG3468@2	NA|NA|NA	MU	Immunoglobulin A1 protease
c38c105_00427	192222.Cj0483	1.4e-217	761.9	Epsilonproteobacteria			4.2.1.42,4.2.1.7	ko:K01708,ko:K16850	ko00040,ko00053,ko01100,map00040,map00053,map01100	M00631	R01540,R05608	RC00543	ko00000,ko00001,ko00002,ko01000				Epsilonproteobacteria	1MU9V@1224,2YNEI@29547,42M37@68525,COG2721@1,COG2721@2	NA|NA|NA	G	Altronate hydrolase
c38c105_00428	192222.Cj0482	7.5e-42	176.0	Epsilonproteobacteria													Epsilonproteobacteria	1NH0U@1224,2YS7U@29547,42XSV@68525,COG2721@1,COG2721@2	NA|NA|NA	G	SAF
c38c105_00512	192222.Cj0295	4.6e-79	300.4	Bacteria													Epsilonproteobacteria	COG0454@1,COG0454@2	NA|NA|NA	K	-acetyltransferase
c38c105_01560	537970.HCAN_1401	1.1e-30	138.7	delta/epsilon subdivisions													Epsilonproteobacteria	1N215@1224,42TKE@68525,COG0425@1,COG0425@2	NA|NA|NA	O	Belongs to the sulfur carrier protein TusA family
c38c105_01717	354242.CJJ81176_0089	1.8e-20	104.4	Epsilonproteobacteria				ko:K03319					ko00000	2.A.47			Epsilonproteobacteria	1MUSA@1224,2YN37@29547,42NGE@68525,COG0471@1,COG0471@2	NA|NA|NA	P	COG0471 Di- and tricarboxylate
c38c105_00705	192222.Cj0860	4.6e-152	543.9	Epsilonproteobacteria													Epsilonproteobacteria	1NCMC@1224,2YT4T@29547,43AZW@68525,COG0697@1,COG0697@2	NA|NA|NA	EG	EamA-like transporter family
c38c105_01580	983545.Glaag_1501	1.1e-21	109.8	Alteromonadaceae													Epsilonproteobacteria	1RI35@1224,1S66W@1236,46AQR@72275,COG0454@1,COG0456@2	NA|NA|NA	K	FR47-like protein
c38c105_00952	192222.Cj1556	8.3e-54	216.1	Epsilonproteobacteria													Epsilonproteobacteria	1MZ6G@1224,2YQAJ@29547,42V7W@68525,COG1733@1,COG1733@2	NA|NA|NA	K	Transcriptional regulator
c38c105_01405	1367491.BN865_02660	2.7e-130	471.5	Epsilonproteobacteria	znuB			ko:K02075,ko:K09816	ko02010,map02010	M00242,M00244			ko00000,ko00001,ko00002,ko02000	3.A.1.15,3.A.1.15.3,3.A.1.15.5			Epsilonproteobacteria	1MVC2@1224,2YMMF@29547,42MYM@68525,COG1108@1,COG1108@2	NA|NA|NA	P	Abc transporter
# 150 queries scanned
# Total time (seconds): 16.7031779289
# Rate: 8.98 q/s
