# Supplementary material for: Genomic Characterisation of Campylobacter jejuni Isolates Recovered During Commercial Broiler Production
Source: Front Microbiol. 2021 Oct 14;12:716182. doi: 10.3389/fmicb.2021.716182 (PMC8552067; doi:10.3389/fmicb.2021.716182)
Supplement: APPENDIX S1 — MLST and cgMLST allelic profiles. [file Data_Sheet_1.ZIP › Supplementary materials/S3 Virulence and AMR/AMR/CARD_summary.tab]

#FILE	SEQUENCE	START	END	GENE	COVERAGE	COVERAGE_MAP	GAPS	%COVERAGE	%IDENTITY	DATABASE	ACCESSION	PRODUCT
a21f105.fasta	NODE_6_length_150105_cov_569.364119	56731	57363	cmeR	1-633/633	===============	0/0	100.00	99.53	card	NC_002163.1:336916-337549	card~~~cmeR~~~NC_002163.1:336916-337549 CmeR is a repressor for the CmeABC multidrug efflux pump binding to the cmeABC promoter region.
a21f105.fasta	NODE_6_length_150105_cov_569.364119	57458	58561	cmeA	1-1104/1104	===============	0/0	100.00	95.11	card	CP000768:1405392-1406496	card~~~cmeA~~~CP000768:1405392-1406496 CmeA is the membrane fusion protein of the CmeABC multidrug efflux complex.
a21f105.fasta	NODE_6_length_150105_cov_569.364119	58561	61683	cmeB	1-3123/3123	========/======	2/6	99.90	95.71	card	CP000768:1406495-1409618	card~~~cmeB~~~CP000768:1406495-1409618 CmeB is the inner membrane transporter the CmeABC multidrug efflux complex.
a21f105.fasta	NODE_6_length_150105_cov_569.364119	61676	63154	cmeC	1-1479/1479	===============	0/0	100.00	98.65	card	AB894099:4219-5698	card~~~cmeC~~~AB894099:4219-5698 CmeC is the outer membrane channel protein of the CmeABC multidrug efflux complex.
a21f105.fasta	NODE_6_length_150105_cov_569.364119	120176	120950	OXA-61	1-774/774	========/======	1/1	100.00	99.61	card	AY587956:1-775	card~~~OXA-61~~~AY587956:1-775 OXA-61 is a beta-lactamase found in Campylobacter jejuni
a28f15.fasta	NODE_6_length_150105_cov_475.753606	56731	57363	cmeR	1-633/633	===============	0/0	100.00	99.53	card	NC_002163.1:336916-337549	card~~~cmeR~~~NC_002163.1:336916-337549 CmeR is a repressor for the CmeABC multidrug efflux pump binding to the cmeABC promoter region.
a28f15.fasta	NODE_6_length_150105_cov_475.753606	57458	58561	cmeA	1-1104/1104	===============	0/0	100.00	95.11	card	CP000768:1405392-1406496	card~~~cmeA~~~CP000768:1405392-1406496 CmeA is the membrane fusion protein of the CmeABC multidrug efflux complex.
a28f15.fasta	NODE_6_length_150105_cov_475.753606	58561	61683	cmeB	1-3123/3123	========/======	2/6	99.90	95.71	card	CP000768:1406495-1409618	card~~~cmeB~~~CP000768:1406495-1409618 CmeB is the inner membrane transporter the CmeABC multidrug efflux complex.
a28f15.fasta	NODE_6_length_150105_cov_475.753606	61676	63154	cmeC	1-1479/1479	===============	0/0	100.00	98.65	card	AB894099:4219-5698	card~~~cmeC~~~AB894099:4219-5698 CmeC is the outer membrane channel protein of the CmeABC multidrug efflux complex.
a28f15.fasta	NODE_6_length_150105_cov_475.753606	120176	120950	OXA-61	1-774/774	========/======	1/1	100.00	99.61	card	AY587956:1-775	card~~~OXA-61~~~AY587956:1-775 OXA-61 is a beta-lactamase found in Campylobacter jejuni
a34f104.fasta	NODE_1_length_523244_cov_440.168218	15839	17758	tetO	1-1920/1920	===============	0/0	100.00	99.64	card	M18896.2:207-2127	card~~~tetO~~~M18896.2:207-2127 TetO is a ribosomal protection protein. It is associated with conjugative plasmids.
a34f104.fasta	NODE_4_length_235365_cov_501.345139	113821	114567	OXA-184	1-747/747	===============	0/0	100.00	99.87	card	JQ396378:1-748	card~~~OXA-184~~~JQ396378:1-748 OXA-184 is a beta-lactamase. From the Lahey list of OXA beta-lactamases.
a34f104.fasta	NODE_4_length_235365_cov_501.345139	174299	175777	cmeC	1-1479/1479	===============	0/0	100.00	98.58	card	AB894099:4219-5698	card~~~cmeC~~~AB894099:4219-5698 CmeC is the outer membrane channel protein of the CmeABC multidrug efflux complex.
a34f104.fasta	NODE_4_length_235365_cov_501.345139	175770	178889	cmeB	1-3123/3123	========/======	14/25	99.55	78.17	card	CP000768:1406495-1409618	card~~~cmeB~~~CP000768:1406495-1409618 CmeB is the inner membrane transporter the CmeABC multidrug efflux complex.
a34f104.fasta	NODE_4_length_235365_cov_501.345139	178899	179992	cmeA	1-1094/1104	===============	0/0	99.09	93.69	card	CP000768:1405392-1406496	card~~~cmeA~~~CP000768:1405392-1406496 CmeA is the membrane fusion protein of the CmeABC multidrug efflux complex.
a34f104.fasta	NODE_4_length_235365_cov_501.345139	180086	180718	cmeR	1-633/633	===============	0/0	100.00	98.89	card	NC_002163.1:336916-337549	card~~~cmeR~~~NC_002163.1:336916-337549 CmeR is a repressor for the CmeABC multidrug efflux pump binding to the cmeABC promoter region.
a38c13.fasta	NODE_1_length_522300_cov_372.401867	15839	17758	tetO	1-1920/1920	===============	0/0	100.00	99.64	card	M18896.2:207-2127	card~~~tetO~~~M18896.2:207-2127 TetO is a ribosomal protection protein. It is associated with conjugative plasmids.
a38c13.fasta	NODE_3_length_235214_cov_406.884935	113821	114567	OXA-184	1-747/747	===============	0/0	100.00	99.87	card	JQ396378:1-748	card~~~OXA-184~~~JQ396378:1-748 OXA-184 is a beta-lactamase. From the Lahey list of OXA beta-lactamases.
a38c13.fasta	NODE_3_length_235214_cov_406.884935	174299	175777	cmeC	1-1479/1479	===============	0/0	100.00	98.58	card	AB894099:4219-5698	card~~~cmeC~~~AB894099:4219-5698 CmeC is the outer membrane channel protein of the CmeABC multidrug efflux complex.
a38c13.fasta	NODE_3_length_235214_cov_406.884935	175770	178889	cmeB	1-3123/3123	========/======	14/25	99.55	78.17	card	CP000768:1406495-1409618	card~~~cmeB~~~CP000768:1406495-1409618 CmeB is the inner membrane transporter the CmeABC multidrug efflux complex.
a38c13.fasta	NODE_3_length_235214_cov_406.884935	178899	179992	cmeA	1-1094/1104	===============	0/0	99.09	93.69	card	CP000768:1405392-1406496	card~~~cmeA~~~CP000768:1405392-1406496 CmeA is the membrane fusion protein of the CmeABC multidrug efflux complex.
a38c13.fasta	NODE_3_length_235214_cov_406.884935	180086	180718	cmeR	1-633/633	===============	0/0	100.00	98.89	card	NC_002163.1:336916-337549	card~~~cmeR~~~NC_002163.1:336916-337549 CmeR is a repressor for the CmeABC multidrug efflux pump binding to the cmeABC promoter region.
c14c41.fasta	NODE_10_length_42086_cov_531.351282	39536	41455	tetO	1-1920/1920	===============	0/0	100.00	99.84	card	M18896.2:207-2127	card~~~tetO~~~M18896.2:207-2127 TetO is a ribosomal protection protein. It is associated with conjugative plasmids.
c14c41.fasta	NODE_63_length_238_cov_1.770186	1	234	cmeB	2723-2956/3123	.............==	0/0	7.49	89.74	card	CP000768:1406495-1409618	card~~~cmeB~~~CP000768:1406495-1409618 CmeB is the inner membrane transporter the CmeABC multidrug efflux complex.
c14c41.fasta	NODE_6_length_125761_cov_507.464498	56653	57285	cmeR	1-633/633	===============	0/0	100.00	98.58	card	NC_002163.1:336916-337549	card~~~cmeR~~~NC_002163.1:336916-337549 CmeR is a repressor for the CmeABC multidrug efflux pump binding to the cmeABC promoter region.
c14c41.fasta	NODE_6_length_125761_cov_507.464498	57379	58482	cmeA	1-1104/1104	===============	0/0	100.00	95.20	card	CP000768:1405392-1406496	card~~~cmeA~~~CP000768:1405392-1406496 CmeA is the membrane fusion protein of the CmeABC multidrug efflux complex.
c14c41.fasta	NODE_6_length_125761_cov_507.464498	58482	61604	cmeB	1-3123/3123	========/======	2/6	99.90	95.71	card	CP000768:1406495-1409618	card~~~cmeB~~~CP000768:1406495-1409618 CmeB is the inner membrane transporter the CmeABC multidrug efflux complex.
c14c41.fasta	NODE_6_length_125761_cov_507.464498	61597	63075	cmeC	1-1479/1479	===============	0/0	100.00	98.58	card	AB894099:4219-5698	card~~~cmeC~~~AB894099:4219-5698 CmeC is the outer membrane channel protein of the CmeABC multidrug efflux complex.
c14c41.fasta	NODE_6_length_125761_cov_507.464498	120106	120879	OXA-61	1-774/774	===============	0/0	100.00	99.87	card	AY587956:1-775	card~~~OXA-61~~~AY587956:1-775 OXA-61 is a beta-lactamase found in Campylobacter jejuni
c21f103.fasta	NODE_10_length_42086_cov_557.405080	632	2551	tetO	1-1920/1920	===============	0/0	100.00	99.84	card	M18896.2:207-2127	card~~~tetO~~~M18896.2:207-2127 TetO is a ribosomal protection protein. It is associated with conjugative plasmids.
c21f103.fasta	NODE_6_length_125761_cov_548.987986	56653	57285	cmeR	1-633/633	===============	0/0	100.00	98.58	card	NC_002163.1:336916-337549	card~~~cmeR~~~NC_002163.1:336916-337549 CmeR is a repressor for the CmeABC multidrug efflux pump binding to the cmeABC promoter region.
c21f103.fasta	NODE_6_length_125761_cov_548.987986	57379	58482	cmeA	1-1104/1104	===============	0/0	100.00	95.20	card	CP000768:1405392-1406496	card~~~cmeA~~~CP000768:1405392-1406496 CmeA is the membrane fusion protein of the CmeABC multidrug efflux complex.
c21f103.fasta	NODE_6_length_125761_cov_548.987986	58482	61604	cmeB	1-3123/3123	========/======	2/6	99.90	95.71	card	CP000768:1406495-1409618	card~~~cmeB~~~CP000768:1406495-1409618 CmeB is the inner membrane transporter the CmeABC multidrug efflux complex.
c21f103.fasta	NODE_6_length_125761_cov_548.987986	61597	63075	cmeC	1-1479/1479	===============	0/0	100.00	98.58	card	AB894099:4219-5698	card~~~cmeC~~~AB894099:4219-5698 CmeC is the outer membrane channel protein of the CmeABC multidrug efflux complex.
c21f103.fasta	NODE_6_length_125761_cov_548.987986	120106	120879	OXA-61	1-774/774	===============	0/0	100.00	99.87	card	AY587956:1-775	card~~~OXA-61~~~AY587956:1-775 OXA-61 is a beta-lactamase found in Campylobacter jejuni
c28f101.fasta	NODE_6_length_125761_cov_534.129627	4883	5656	OXA-61	1-774/774	===============	0/0	100.00	99.87	card	AY587956:1-775	card~~~OXA-61~~~AY587956:1-775 OXA-61 is a beta-lactamase found in Campylobacter jejuni
c28f101.fasta	NODE_6_length_125761_cov_534.129627	62687	64165	cmeC	1-1479/1479	===============	0/0	100.00	98.58	card	AB894099:4219-5698	card~~~cmeC~~~AB894099:4219-5698 CmeC is the outer membrane channel protein of the CmeABC multidrug efflux complex.
c28f101.fasta	NODE_6_length_125761_cov_534.129627	64158	67280	cmeB	1-3123/3123	========/======	2/6	99.90	95.71	card	CP000768:1406495-1409618	card~~~cmeB~~~CP000768:1406495-1409618 CmeB is the inner membrane transporter the CmeABC multidrug efflux complex.
c28f101.fasta	NODE_6_length_125761_cov_534.129627	67280	68383	cmeA	1-1104/1104	===============	0/0	100.00	95.20	card	CP000768:1405392-1406496	card~~~cmeA~~~CP000768:1405392-1406496 CmeA is the membrane fusion protein of the CmeABC multidrug efflux complex.
c28f101.fasta	NODE_6_length_125761_cov_534.129627	68477	69109	cmeR	1-633/633	===============	0/0	100.00	98.58	card	NC_002163.1:336916-337549	card~~~cmeR~~~NC_002163.1:336916-337549 CmeR is a repressor for the CmeABC multidrug efflux pump binding to the cmeABC promoter region.
c28f101.fasta	NODE_7_length_121579_cov_548.510477	80125	82044	tetO	1-1920/1920	===============	0/0	100.00	99.84	card	M18896.2:207-2127	card~~~tetO~~~M18896.2:207-2127 TetO is a ribosomal protection protein. It is associated with conjugative plasmids.
c34f102.fasta	NODE_10_length_42086_cov_413.721464	632	2551	tetO	1-1920/1920	===============	0/0	100.00	99.84	card	M18896.2:207-2127	card~~~tetO~~~M18896.2:207-2127 TetO is a ribosomal protection protein. It is associated with conjugative plasmids.
c34f102.fasta	NODE_6_length_125761_cov_404.111550	56653	57285	cmeR	1-633/633	===============	0/0	100.00	98.58	card	NC_002163.1:336916-337549	card~~~cmeR~~~NC_002163.1:336916-337549 CmeR is a repressor for the CmeABC multidrug efflux pump binding to the cmeABC promoter region.
c34f102.fasta	NODE_6_length_125761_cov_404.111550	57379	58482	cmeA	1-1104/1104	===============	0/0	100.00	95.20	card	CP000768:1405392-1406496	card~~~cmeA~~~CP000768:1405392-1406496 CmeA is the membrane fusion protein of the CmeABC multidrug efflux complex.
c34f102.fasta	NODE_6_length_125761_cov_404.111550	58482	61604	cmeB	1-3123/3123	========/======	2/6	99.90	95.71	card	CP000768:1406495-1409618	card~~~cmeB~~~CP000768:1406495-1409618 CmeB is the inner membrane transporter the CmeABC multidrug efflux complex.
c34f102.fasta	NODE_6_length_125761_cov_404.111550	61597	63075	cmeC	1-1479/1479	===============	0/0	100.00	98.58	card	AB894099:4219-5698	card~~~cmeC~~~AB894099:4219-5698 CmeC is the outer membrane channel protein of the CmeABC multidrug efflux complex.
c34f102.fasta	NODE_6_length_125761_cov_404.111550	120106	120879	OXA-61	1-774/774	===============	0/0	100.00	99.87	card	AY587956:1-775	card~~~OXA-61~~~AY587956:1-775 OXA-61 is a beta-lactamase found in Campylobacter jejuni
c38c105.fasta	NODE_3_length_153991_cov_437.047072	90839	92317	cmeC	1-1479/1479	===============	0/0	100.00	98.58	card	AB894099:4219-5698	card~~~cmeC~~~AB894099:4219-5698 CmeC is the outer membrane channel protein of the CmeABC multidrug efflux complex.
c38c105.fasta	NODE_3_length_153991_cov_437.047072	92310	95432	cmeB	1-3123/3123	===============	0/0	100.00	96.41	card	CP000768:1406495-1409618	card~~~cmeB~~~CP000768:1406495-1409618 CmeB is the inner membrane transporter the CmeABC multidrug efflux complex.
c38c105.fasta	NODE_3_length_153991_cov_437.047072	95432	96535	cmeA	1-1104/1104	===============	0/0	100.00	95.11	card	CP000768:1405392-1406496	card~~~cmeA~~~CP000768:1405392-1406496 CmeA is the membrane fusion protein of the CmeABC multidrug efflux complex.
c38c105.fasta	NODE_3_length_153991_cov_437.047072	96629	97261	cmeR	1-633/633	===============	0/0	100.00	98.58	card	NC_002163.1:336916-337549	card~~~cmeR~~~NC_002163.1:336916-337549 CmeR is a repressor for the CmeABC multidrug efflux pump binding to the cmeABC promoter region.
a21f14.fasta	NODE_6_length_150105_cov_624.447257	29156	29930	OXA-61	1-774/774	========/======	1/1	100.00	99.61	card	AY587956:1-775	card~~~OXA-61~~~AY587956:1-775 OXA-61 is a beta-lactamase found in Campylobacter jejuni
a21f14.fasta	NODE_6_length_150105_cov_624.447257	86952	88430	cmeC	1-1479/1479	===============	0/0	100.00	98.65	card	AB894099:4219-5698	card~~~cmeC~~~AB894099:4219-5698 CmeC is the outer membrane channel protein of the CmeABC multidrug efflux complex.
a21f14.fasta	NODE_6_length_150105_cov_624.447257	88423	91545	cmeB	1-3123/3123	========/======	2/6	99.90	95.71	card	CP000768:1406495-1409618	card~~~cmeB~~~CP000768:1406495-1409618 CmeB is the inner membrane transporter the CmeABC multidrug efflux complex.
a21f14.fasta	NODE_6_length_150105_cov_624.447257	91545	92648	cmeA	1-1104/1104	===============	0/0	100.00	95.11	card	CP000768:1405392-1406496	card~~~cmeA~~~CP000768:1405392-1406496 CmeA is the membrane fusion protein of the CmeABC multidrug efflux complex.
a21f14.fasta	NODE_6_length_150105_cov_624.447257	92743	93375	cmeR	1-633/633	===============	0/0	100.00	99.53	card	NC_002163.1:336916-337549	card~~~cmeR~~~NC_002163.1:336916-337549 CmeR is a repressor for the CmeABC multidrug efflux pump binding to the cmeABC promoter region.
a28f25.fasta	NODE_4_length_154560_cov_559.188092	56807	57439	cmeR	1-633/633	===============	0/0	100.00	99.53	card	NC_002163.1:336916-337549	card~~~cmeR~~~NC_002163.1:336916-337549 CmeR is a repressor for the CmeABC multidrug efflux pump binding to the cmeABC promoter region.
a28f25.fasta	NODE_4_length_154560_cov_559.188092	57534	58637	cmeA	1-1104/1104	===============	0/0	100.00	95.65	card	CP000768:1405392-1406496	card~~~cmeA~~~CP000768:1405392-1406496 CmeA is the membrane fusion protein of the CmeABC multidrug efflux complex.
a28f25.fasta	NODE_4_length_154560_cov_559.188092	58637	61759	cmeB	1-3123/3123	===============	0/0	100.00	96.25	card	CP000768:1406495-1409618	card~~~cmeB~~~CP000768:1406495-1409618 CmeB is the inner membrane transporter the CmeABC multidrug efflux complex.
a28f25.fasta	NODE_4_length_154560_cov_559.188092	61752	63230	cmeC	1-1479/1479	===============	0/0	100.00	98.92	card	AB894099:4219-5698	card~~~cmeC~~~AB894099:4219-5698 CmeC is the outer membrane channel protein of the CmeABC multidrug efflux complex.
a28f25.fasta	NODE_4_length_154560_cov_559.188092	120263	121036	OXA-61	1-774/774	===============	0/0	100.00	100.00	card	AY587956:1-775	card~~~OXA-61~~~AY587956:1-775 OXA-61 is a beta-lactamase found in Campylobacter jejuni
a34f11.fasta	NODE_4_length_154560_cov_508.050407	56807	57439	cmeR	1-633/633	===============	0/0	100.00	99.53	card	NC_002163.1:336916-337549	card~~~cmeR~~~NC_002163.1:336916-337549 CmeR is a repressor for the CmeABC multidrug efflux pump binding to the cmeABC promoter region.
a34f11.fasta	NODE_4_length_154560_cov_508.050407	57534	58637	cmeA	1-1104/1104	===============	0/0	100.00	95.65	card	CP000768:1405392-1406496	card~~~cmeA~~~CP000768:1405392-1406496 CmeA is the membrane fusion protein of the CmeABC multidrug efflux complex.
a34f11.fasta	NODE_4_length_154560_cov_508.050407	58637	61759	cmeB	1-3123/3123	===============	0/0	100.00	96.25	card	CP000768:1406495-1409618	card~~~cmeB~~~CP000768:1406495-1409618 CmeB is the inner membrane transporter the CmeABC multidrug efflux complex.
a34f11.fasta	NODE_4_length_154560_cov_508.050407	61752	63230	cmeC	1-1479/1479	===============	0/0	100.00	98.92	card	AB894099:4219-5698	card~~~cmeC~~~AB894099:4219-5698 CmeC is the outer membrane channel protein of the CmeABC multidrug efflux complex.
a34f11.fasta	NODE_4_length_154560_cov_508.050407	120263	121036	OXA-61	1-774/774	===============	0/0	100.00	100.00	card	AY587956:1-775	card~~~OXA-61~~~AY587956:1-775 OXA-61 is a beta-lactamase found in Campylobacter jejuni
a38c21.fasta	NODE_4_length_154560_cov_561.321103	33525	34298	OXA-61	1-774/774	===============	0/0	100.00	100.00	card	AY587956:1-775	card~~~OXA-61~~~AY587956:1-775 OXA-61 is a beta-lactamase found in Campylobacter jejuni
a38c21.fasta	NODE_4_length_154560_cov_561.321103	91331	92809	cmeC	1-1479/1479	===============	0/0	100.00	98.92	card	AB894099:4219-5698	card~~~cmeC~~~AB894099:4219-5698 CmeC is the outer membrane channel protein of the CmeABC multidrug efflux complex.
a38c21.fasta	NODE_4_length_154560_cov_561.321103	92802	95924	cmeB	1-3123/3123	===============	0/0	100.00	96.25	card	CP000768:1406495-1409618	card~~~cmeB~~~CP000768:1406495-1409618 CmeB is the inner membrane transporter the CmeABC multidrug efflux complex.
a38c21.fasta	NODE_4_length_154560_cov_561.321103	95924	97027	cmeA	1-1104/1104	===============	0/0	100.00	95.65	card	CP000768:1405392-1406496	card~~~cmeA~~~CP000768:1405392-1406496 CmeA is the membrane fusion protein of the CmeABC multidrug efflux complex.
a38c21.fasta	NODE_4_length_154560_cov_561.321103	97122	97754	cmeR	1-633/633	===============	0/0	100.00	99.53	card	NC_002163.1:336916-337549	card~~~cmeR~~~NC_002163.1:336916-337549 CmeR is a repressor for the CmeABC multidrug efflux pump binding to the cmeABC promoter region.
c14c54.fasta	NODE_10_length_42086_cov_628.522745	39536	41455	tetO	1-1920/1920	===============	0/0	100.00	99.84	card	M18896.2:207-2127	card~~~tetO~~~M18896.2:207-2127 TetO is a ribosomal protection protein. It is associated with conjugative plasmids.
c14c54.fasta	NODE_6_length_125761_cov_607.112656	4883	5656	OXA-61	1-774/774	===============	0/0	100.00	99.87	card	AY587956:1-775	card~~~OXA-61~~~AY587956:1-775 OXA-61 is a beta-lactamase found in Campylobacter jejuni
c14c54.fasta	NODE_6_length_125761_cov_607.112656	62687	64165	cmeC	1-1479/1479	===============	0/0	100.00	98.58	card	AB894099:4219-5698	card~~~cmeC~~~AB894099:4219-5698 CmeC is the outer membrane channel protein of the CmeABC multidrug efflux complex.
c14c54.fasta	NODE_6_length_125761_cov_607.112656	64158	67280	cmeB	1-3123/3123	========/======	2/6	99.90	95.71	card	CP000768:1406495-1409618	card~~~cmeB~~~CP000768:1406495-1409618 CmeB is the inner membrane transporter the CmeABC multidrug efflux complex.
c14c54.fasta	NODE_6_length_125761_cov_607.112656	67280	68383	cmeA	1-1104/1104	===============	0/0	100.00	95.20	card	CP000768:1405392-1406496	card~~~cmeA~~~CP000768:1405392-1406496 CmeA is the membrane fusion protein of the CmeABC multidrug efflux complex.
c14c54.fasta	NODE_6_length_125761_cov_607.112656	68477	69109	cmeR	1-633/633	===============	0/0	100.00	98.58	card	NC_002163.1:336916-337549	card~~~cmeR~~~NC_002163.1:336916-337549 CmeR is a repressor for the CmeABC multidrug efflux pump binding to the cmeABC promoter region.
c21f11.fasta	NODE_10_length_42086_cov_532.860268	39536	41455	tetO	1-1920/1920	===============	0/0	100.00	99.84	card	M18896.2:207-2127	card~~~tetO~~~M18896.2:207-2127 TetO is a ribosomal protection protein. It is associated with conjugative plasmids.
c21f11.fasta	NODE_6_length_125761_cov_522.834044	56653	57285	cmeR	1-633/633	===============	0/0	100.00	98.58	card	NC_002163.1:336916-337549	card~~~cmeR~~~NC_002163.1:336916-337549 CmeR is a repressor for the CmeABC multidrug efflux pump binding to the cmeABC promoter region.
c21f11.fasta	NODE_6_length_125761_cov_522.834044	57379	58482	cmeA	1-1104/1104	===============	0/0	100.00	95.20	card	CP000768:1405392-1406496	card~~~cmeA~~~CP000768:1405392-1406496 CmeA is the membrane fusion protein of the CmeABC multidrug efflux complex.
c21f11.fasta	NODE_6_length_125761_cov_522.834044	58482	61604	cmeB	1-3123/3123	========/======	2/6	99.90	95.71	card	CP000768:1406495-1409618	card~~~cmeB~~~CP000768:1406495-1409618 CmeB is the inner membrane transporter the CmeABC multidrug efflux complex.
c21f11.fasta	NODE_6_length_125761_cov_522.834044	61597	63075	cmeC	1-1479/1479	===============	0/0	100.00	98.58	card	AB894099:4219-5698	card~~~cmeC~~~AB894099:4219-5698 CmeC is the outer membrane channel protein of the CmeABC multidrug efflux complex.
c21f11.fasta	NODE_6_length_125761_cov_522.834044	120106	120879	OXA-61	1-774/774	===============	0/0	100.00	99.87	card	AY587956:1-775	card~~~OXA-61~~~AY587956:1-775 OXA-61 is a beta-lactamase found in Campylobacter jejuni
c28f33.fasta	NODE_10_length_42086_cov_415.343046	632	2551	tetO	1-1920/1920	===============	0/0	100.00	99.84	card	M18896.2:207-2127	card~~~tetO~~~M18896.2:207-2127 TetO is a ribosomal protection protein. It is associated with conjugative plasmids.
c28f33.fasta	NODE_6_length_125761_cov_402.482758	56653	57285	cmeR	1-633/633	===============	0/0	100.00	98.58	card	NC_002163.1:336916-337549	card~~~cmeR~~~NC_002163.1:336916-337549 CmeR is a repressor for the CmeABC multidrug efflux pump binding to the cmeABC promoter region.
c28f33.fasta	NODE_6_length_125761_cov_402.482758	57379	58482	cmeA	1-1104/1104	===============	0/0	100.00	95.20	card	CP000768:1405392-1406496	card~~~cmeA~~~CP000768:1405392-1406496 CmeA is the membrane fusion protein of the CmeABC multidrug efflux complex.
c28f33.fasta	NODE_6_length_125761_cov_402.482758	58482	61604	cmeB	1-3123/3123	========/======	2/6	99.90	95.71	card	CP000768:1406495-1409618	card~~~cmeB~~~CP000768:1406495-1409618 CmeB is the inner membrane transporter the CmeABC multidrug efflux complex.
c28f33.fasta	NODE_6_length_125761_cov_402.482758	61597	63075	cmeC	1-1479/1479	===============	0/0	100.00	98.58	card	AB894099:4219-5698	card~~~cmeC~~~AB894099:4219-5698 CmeC is the outer membrane channel protein of the CmeABC multidrug efflux complex.
c28f33.fasta	NODE_6_length_125761_cov_402.482758	120106	120879	OXA-61	1-774/774	===============	0/0	100.00	99.87	card	AY587956:1-775	card~~~OXA-61~~~AY587956:1-775 OXA-61 is a beta-lactamase found in Campylobacter jejuni
c34f21.fasta	NODE_10_length_42086_cov_554.310695	39536	41455	tetO	1-1920/1920	===============	0/0	100.00	99.84	card	M18896.2:207-2127	card~~~tetO~~~M18896.2:207-2127 TetO is a ribosomal protection protein. It is associated with conjugative plasmids.
c34f21.fasta	NODE_6_length_125761_cov_538.528914	4883	5656	OXA-61	1-774/774	===============	0/0	100.00	99.87	card	AY587956:1-775	card~~~OXA-61~~~AY587956:1-775 OXA-61 is a beta-lactamase found in Campylobacter jejuni
c34f21.fasta	NODE_6_length_125761_cov_538.528914	62687	64165	cmeC	1-1479/1479	===============	0/0	100.00	98.58	card	AB894099:4219-5698	card~~~cmeC~~~AB894099:4219-5698 CmeC is the outer membrane channel protein of the CmeABC multidrug efflux complex.
c34f21.fasta	NODE_6_length_125761_cov_538.528914	64158	67280	cmeB	1-3123/3123	========/======	2/6	99.90	95.71	card	CP000768:1406495-1409618	card~~~cmeB~~~CP000768:1406495-1409618 CmeB is the inner membrane transporter the CmeABC multidrug efflux complex.
c34f21.fasta	NODE_6_length_125761_cov_538.528914	67280	68383	cmeA	1-1104/1104	===============	0/0	100.00	95.20	card	CP000768:1405392-1406496	card~~~cmeA~~~CP000768:1405392-1406496 CmeA is the membrane fusion protein of the CmeABC multidrug efflux complex.
c34f21.fasta	NODE_6_length_125761_cov_538.528914	68477	69109	cmeR	1-633/633	===============	0/0	100.00	98.58	card	NC_002163.1:336916-337549	card~~~cmeR~~~NC_002163.1:336916-337549 CmeR is a repressor for the CmeABC multidrug efflux pump binding to the cmeABC promoter region.
c38c12.fasta	NODE_13_length_27379_cov_461.609076	632	2551	tetO	1-1920/1920	===============	0/0	100.00	99.84	card	M18896.2:207-2127	card~~~tetO~~~M18896.2:207-2127 TetO is a ribosomal protection protein. It is associated with conjugative plasmids.
c38c12.fasta	NODE_6_length_125761_cov_436.587768	56653	57285	cmeR	1-633/633	===============	0/0	100.00	98.58	card	NC_002163.1:336916-337549	card~~~cmeR~~~NC_002163.1:336916-337549 CmeR is a repressor for the CmeABC multidrug efflux pump binding to the cmeABC promoter region.
c38c12.fasta	NODE_6_length_125761_cov_436.587768	57379	58482	cmeA	1-1104/1104	===============	0/0	100.00	95.20	card	CP000768:1405392-1406496	card~~~cmeA~~~CP000768:1405392-1406496 CmeA is the membrane fusion protein of the CmeABC multidrug efflux complex.
c38c12.fasta	NODE_6_length_125761_cov_436.587768	58482	61604	cmeB	1-3123/3123	========/======	2/6	99.90	95.71	card	CP000768:1406495-1409618	card~~~cmeB~~~CP000768:1406495-1409618 CmeB is the inner membrane transporter the CmeABC multidrug efflux complex.
c38c12.fasta	NODE_6_length_125761_cov_436.587768	61597	63075	cmeC	1-1479/1479	===============	0/0	100.00	98.58	card	AB894099:4219-5698	card~~~cmeC~~~AB894099:4219-5698 CmeC is the outer membrane channel protein of the CmeABC multidrug efflux complex.
c38c12.fasta	NODE_6_length_125761_cov_436.587768	120106	120879	OXA-61	1-774/774	===============	0/0	100.00	99.87	card	AY587956:1-775	card~~~OXA-61~~~AY587956:1-775 OXA-61 is a beta-lactamase found in Campylobacter jejuni
a21f23.fasta	NODE_6_length_150105_cov_573.020456	29156	29930	OXA-61	1-774/774	========/======	1/1	100.00	99.61	card	AY587956:1-775	card~~~OXA-61~~~AY587956:1-775 OXA-61 is a beta-lactamase found in Campylobacter jejuni
a21f23.fasta	NODE_6_length_150105_cov_573.020456	86952	88430	cmeC	1-1479/1479	===============	0/0	100.00	98.65	card	AB894099:4219-5698	card~~~cmeC~~~AB894099:4219-5698 CmeC is the outer membrane channel protein of the CmeABC multidrug efflux complex.
a21f23.fasta	NODE_6_length_150105_cov_573.020456	88423	91545	cmeB	1-3123/3123	========/======	2/6	99.90	95.71	card	CP000768:1406495-1409618	card~~~cmeB~~~CP000768:1406495-1409618 CmeB is the inner membrane transporter the CmeABC multidrug efflux complex.
a21f23.fasta	NODE_6_length_150105_cov_573.020456	91545	92648	cmeA	1-1104/1104	===============	0/0	100.00	95.11	card	CP000768:1405392-1406496	card~~~cmeA~~~CP000768:1405392-1406496 CmeA is the membrane fusion protein of the CmeABC multidrug efflux complex.
a21f23.fasta	NODE_6_length_150105_cov_573.020456	92743	93375	cmeR	1-633/633	===============	0/0	100.00	99.53	card	NC_002163.1:336916-337549	card~~~cmeR~~~NC_002163.1:336916-337549 CmeR is a repressor for the CmeABC multidrug efflux pump binding to the cmeABC promoter region.
a28f32.fasta	NODE_6_length_150105_cov_482.602727	56731	57363	cmeR	1-633/633	===============	0/0	100.00	99.53	card	NC_002163.1:336916-337549	card~~~cmeR~~~NC_002163.1:336916-337549 CmeR is a repressor for the CmeABC multidrug efflux pump binding to the cmeABC promoter region.
a28f32.fasta	NODE_6_length_150105_cov_482.602727	57458	58561	cmeA	1-1104/1104	===============	0/0	100.00	95.11	card	CP000768:1405392-1406496	card~~~cmeA~~~CP000768:1405392-1406496 CmeA is the membrane fusion protein of the CmeABC multidrug efflux complex.
a28f32.fasta	NODE_6_length_150105_cov_482.602727	58561	61683	cmeB	1-3123/3123	========/======	2/6	99.90	95.71	card	CP000768:1406495-1409618	card~~~cmeB~~~CP000768:1406495-1409618 CmeB is the inner membrane transporter the CmeABC multidrug efflux complex.
a28f32.fasta	NODE_6_length_150105_cov_482.602727	61676	63154	cmeC	1-1479/1479	===============	0/0	100.00	98.65	card	AB894099:4219-5698	card~~~cmeC~~~AB894099:4219-5698 CmeC is the outer membrane channel protein of the CmeABC multidrug efflux complex.
a28f32.fasta	NODE_6_length_150105_cov_482.602727	120176	120950	OXA-61	1-774/774	========/======	1/1	100.00	99.61	card	AY587956:1-775	card~~~OXA-61~~~AY587956:1-775 OXA-61 is a beta-lactamase found in Campylobacter jejuni
a34f24.fasta	NODE_4_length_154560_cov_519.246403	33525	34298	OXA-61	1-774/774	===============	0/0	100.00	100.00	card	AY587956:1-775	card~~~OXA-61~~~AY587956:1-775 OXA-61 is a beta-lactamase found in Campylobacter jejuni
a34f24.fasta	NODE_4_length_154560_cov_519.246403	91331	92809	cmeC	1-1479/1479	===============	0/0	100.00	98.92	card	AB894099:4219-5698	card~~~cmeC~~~AB894099:4219-5698 CmeC is the outer membrane channel protein of the CmeABC multidrug efflux complex.
a34f24.fasta	NODE_4_length_154560_cov_519.246403	92802	95924	cmeB	1-3123/3123	===============	0/0	100.00	96.25	card	CP000768:1406495-1409618	card~~~cmeB~~~CP000768:1406495-1409618 CmeB is the inner membrane transporter the CmeABC multidrug efflux complex.
a34f24.fasta	NODE_4_length_154560_cov_519.246403	95924	97027	cmeA	1-1104/1104	===============	0/0	100.00	95.65	card	CP000768:1405392-1406496	card~~~cmeA~~~CP000768:1405392-1406496 CmeA is the membrane fusion protein of the CmeABC multidrug efflux complex.
a34f24.fasta	NODE_4_length_154560_cov_519.246403	97122	97754	cmeR	1-633/633	===============	0/0	100.00	99.53	card	NC_002163.1:336916-337549	card~~~cmeR~~~NC_002163.1:336916-337549 CmeR is a repressor for the CmeABC multidrug efflux pump binding to the cmeABC promoter region.
a38c44.fasta	NODE_4_length_154560_cov_606.713690	56807	57439	cmeR	1-633/633	===============	0/0	100.00	99.53	card	NC_002163.1:336916-337549	card~~~cmeR~~~NC_002163.1:336916-337549 CmeR is a repressor for the CmeABC multidrug efflux pump binding to the cmeABC promoter region.
a38c44.fasta	NODE_4_length_154560_cov_606.713690	57534	58637	cmeA	1-1104/1104	===============	0/0	100.00	95.65	card	CP000768:1405392-1406496	card~~~cmeA~~~CP000768:1405392-1406496 CmeA is the membrane fusion protein of the CmeABC multidrug efflux complex.
a38c44.fasta	NODE_4_length_154560_cov_606.713690	58637	61759	cmeB	1-3123/3123	===============	0/0	100.00	96.25	card	CP000768:1406495-1409618	card~~~cmeB~~~CP000768:1406495-1409618 CmeB is the inner membrane transporter the CmeABC multidrug efflux complex.
a38c44.fasta	NODE_4_length_154560_cov_606.713690	61752	63230	cmeC	1-1479/1479	===============	0/0	100.00	98.92	card	AB894099:4219-5698	card~~~cmeC~~~AB894099:4219-5698 CmeC is the outer membrane channel protein of the CmeABC multidrug efflux complex.
a38c44.fasta	NODE_4_length_154560_cov_606.713690	120263	121036	OXA-61	1-774/774	===============	0/0	100.00	100.00	card	AY587956:1-775	card~~~OXA-61~~~AY587956:1-775 OXA-61 is a beta-lactamase found in Campylobacter jejuni
c14c65.fasta	NODE_10_length_42086_cov_525.809850	632	2551	tetO	1-1920/1920	===============	0/0	100.00	99.84	card	M18896.2:207-2127	card~~~tetO~~~M18896.2:207-2127 TetO is a ribosomal protection protein. It is associated with conjugative plasmids.
c14c65.fasta	NODE_49_length_269_cov_0.760417	1	269	catI	296-564/660	......=======..	0/0	40.76	99.63	card	V00622:244-904	card~~~catI~~~V00622:244-904 catI is a chromosome and transposon-encoded variant of the cat gene found in Escherichia coli and Acinetobacter baumannii
c14c65.fasta	NODE_6_length_125761_cov_509.211125	56653	57285	cmeR	1-633/633	===============	0/0	100.00	98.58	card	NC_002163.1:336916-337549	card~~~cmeR~~~NC_002163.1:336916-337549 CmeR is a repressor for the CmeABC multidrug efflux pump binding to the cmeABC promoter region.
c14c65.fasta	NODE_6_length_125761_cov_509.211125	57379	58482	cmeA	1-1104/1104	===============	0/0	100.00	95.20	card	CP000768:1405392-1406496	card~~~cmeA~~~CP000768:1405392-1406496 CmeA is the membrane fusion protein of the CmeABC multidrug efflux complex.
c14c65.fasta	NODE_6_length_125761_cov_509.211125	58482	61604	cmeB	1-3123/3123	========/======	2/6	99.90	95.71	card	CP000768:1406495-1409618	card~~~cmeB~~~CP000768:1406495-1409618 CmeB is the inner membrane transporter the CmeABC multidrug efflux complex.
c14c65.fasta	NODE_6_length_125761_cov_509.211125	61597	63075	cmeC	1-1479/1479	===============	0/0	100.00	98.58	card	AB894099:4219-5698	card~~~cmeC~~~AB894099:4219-5698 CmeC is the outer membrane channel protein of the CmeABC multidrug efflux complex.
c14c65.fasta	NODE_6_length_125761_cov_509.211125	120106	120879	OXA-61	1-774/774	===============	0/0	100.00	99.87	card	AY587956:1-775	card~~~OXA-61~~~AY587956:1-775 OXA-61 is a beta-lactamase found in Campylobacter jejuni
c21f25.fasta	NODE_10_length_42086_cov_529.590969	39536	41455	tetO	1-1920/1920	===============	0/0	100.00	99.84	card	M18896.2:207-2127	card~~~tetO~~~M18896.2:207-2127 TetO is a ribosomal protection protein. It is associated with conjugative plasmids.
c21f25.fasta	NODE_6_length_125761_cov_513.480634	56653	57285	cmeR	1-633/633	===============	0/0	100.00	98.58	card	NC_002163.1:336916-337549	card~~~cmeR~~~NC_002163.1:336916-337549 CmeR is a repressor for the CmeABC multidrug efflux pump binding to the cmeABC promoter region.
c21f25.fasta	NODE_6_length_125761_cov_513.480634	57379	58482	cmeA	1-1104/1104	===============	0/0	100.00	95.20	card	CP000768:1405392-1406496	card~~~cmeA~~~CP000768:1405392-1406496 CmeA is the membrane fusion protein of the CmeABC multidrug efflux complex.
c21f25.fasta	NODE_6_length_125761_cov_513.480634	58482	61604	cmeB	1-3123/3123	========/======	2/6	99.90	95.71	card	CP000768:1406495-1409618	card~~~cmeB~~~CP000768:1406495-1409618 CmeB is the inner membrane transporter the CmeABC multidrug efflux complex.
c21f25.fasta	NODE_6_length_125761_cov_513.480634	61597	63075	cmeC	1-1479/1479	===============	0/0	100.00	98.58	card	AB894099:4219-5698	card~~~cmeC~~~AB894099:4219-5698 CmeC is the outer membrane channel protein of the CmeABC multidrug efflux complex.
c21f25.fasta	NODE_6_length_125761_cov_513.480634	120106	120879	OXA-61	1-774/774	===============	0/0	100.00	99.87	card	AY587956:1-775	card~~~OXA-61~~~AY587956:1-775 OXA-61 is a beta-lactamase found in Campylobacter jejuni
c28f45.fasta	NODE_10_length_42086_cov_470.000024	39536	41455	tetO	1-1920/1920	===============	0/0	100.00	99.84	card	M18896.2:207-2127	card~~~tetO~~~M18896.2:207-2127 TetO is a ribosomal protection protein. It is associated with conjugative plasmids.
c28f45.fasta	NODE_6_length_125761_cov_451.010216	56653	57285	cmeR	1-633/633	===============	0/0	100.00	98.58	card	NC_002163.1:336916-337549	card~~~cmeR~~~NC_002163.1:336916-337549 CmeR is a repressor for the CmeABC multidrug efflux pump binding to the cmeABC promoter region.
c28f45.fasta	NODE_6_length_125761_cov_451.010216	57379	58482	cmeA	1-1104/1104	===============	0/0	100.00	95.20	card	CP000768:1405392-1406496	card~~~cmeA~~~CP000768:1405392-1406496 CmeA is the membrane fusion protein of the CmeABC multidrug efflux complex.
c28f45.fasta	NODE_6_length_125761_cov_451.010216	58482	61604	cmeB	1-3123/3123	========/======	2/6	99.90	95.71	card	CP000768:1406495-1409618	card~~~cmeB~~~CP000768:1406495-1409618 CmeB is the inner membrane transporter the CmeABC multidrug efflux complex.
c28f45.fasta	NODE_6_length_125761_cov_451.010216	61597	63075	cmeC	1-1479/1479	===============	0/0	100.00	98.58	card	AB894099:4219-5698	card~~~cmeC~~~AB894099:4219-5698 CmeC is the outer membrane channel protein of the CmeABC multidrug efflux complex.
c28f45.fasta	NODE_6_length_125761_cov_451.010216	120106	120879	OXA-61	1-774/774	===============	0/0	100.00	99.87	card	AY587956:1-775	card~~~OXA-61~~~AY587956:1-775 OXA-61 is a beta-lactamase found in Campylobacter jejuni
c34f34.fasta	NODE_10_length_42086_cov_518.060035	39536	41455	tetO	1-1920/1920	===============	0/0	100.00	99.84	card	M18896.2:207-2127	card~~~tetO~~~M18896.2:207-2127 TetO is a ribosomal protection protein. It is associated with conjugative plasmids.
c34f34.fasta	NODE_63_length_232_cov_1.516129	29	230	cmeR	432-633/633	..........=====	0/0	31.91	88.61	card	NC_002163.1:336916-337549	card~~~cmeR~~~NC_002163.1:336916-337549 CmeR is a repressor for the CmeABC multidrug efflux pump binding to the cmeABC promoter region.
c34f34.fasta	NODE_6_length_125761_cov_500.550603	4883	5656	OXA-61	1-774/774	===============	0/0	100.00	99.87	card	AY587956:1-775	card~~~OXA-61~~~AY587956:1-775 OXA-61 is a beta-lactamase found in Campylobacter jejuni
c34f34.fasta	NODE_6_length_125761_cov_500.550603	62687	64165	cmeC	1-1479/1479	===============	0/0	100.00	98.58	card	AB894099:4219-5698	card~~~cmeC~~~AB894099:4219-5698 CmeC is the outer membrane channel protein of the CmeABC multidrug efflux complex.
c34f34.fasta	NODE_6_length_125761_cov_500.550603	64158	67280	cmeB	1-3123/3123	========/======	2/6	99.90	95.71	card	CP000768:1406495-1409618	card~~~cmeB~~~CP000768:1406495-1409618 CmeB is the inner membrane transporter the CmeABC multidrug efflux complex.
c34f34.fasta	NODE_6_length_125761_cov_500.550603	67280	68383	cmeA	1-1104/1104	===============	0/0	100.00	95.20	card	CP000768:1405392-1406496	card~~~cmeA~~~CP000768:1405392-1406496 CmeA is the membrane fusion protein of the CmeABC multidrug efflux complex.
c34f34.fasta	NODE_6_length_125761_cov_500.550603	68477	69109	cmeR	1-633/633	===============	0/0	100.00	98.58	card	NC_002163.1:336916-337549	card~~~cmeR~~~NC_002163.1:336916-337549 CmeR is a repressor for the CmeABC multidrug efflux pump binding to the cmeABC promoter region.
c38c24.fasta	NODE_4_length_153991_cov_421.319756	90839	92317	cmeC	1-1479/1479	===============	0/0	100.00	98.58	card	AB894099:4219-5698	card~~~cmeC~~~AB894099:4219-5698 CmeC is the outer membrane channel protein of the CmeABC multidrug efflux complex.
c38c24.fasta	NODE_4_length_153991_cov_421.319756	92310	95432	cmeB	1-3123/3123	===============	0/0	100.00	96.41	card	CP000768:1406495-1409618	card~~~cmeB~~~CP000768:1406495-1409618 CmeB is the inner membrane transporter the CmeABC multidrug efflux complex.
c38c24.fasta	NODE_4_length_153991_cov_421.319756	95432	96535	cmeA	1-1104/1104	===============	0/0	100.00	95.11	card	CP000768:1405392-1406496	card~~~cmeA~~~CP000768:1405392-1406496 CmeA is the membrane fusion protein of the CmeABC multidrug efflux complex.
c38c24.fasta	NODE_4_length_153991_cov_421.319756	96629	97261	cmeR	1-633/633	===============	0/0	100.00	98.58	card	NC_002163.1:336916-337549	card~~~cmeR~~~NC_002163.1:336916-337549 CmeR is a repressor for the CmeABC multidrug efflux pump binding to the cmeABC promoter region.
a21f35.fasta	NODE_6_length_150105_cov_529.335797	29156	29930	OXA-61	1-774/774	========/======	1/1	100.00	99.61	card	AY587956:1-775	card~~~OXA-61~~~AY587956:1-775 OXA-61 is a beta-lactamase found in Campylobacter jejuni
a21f35.fasta	NODE_6_length_150105_cov_529.335797	86952	88430	cmeC	1-1479/1479	===============	0/0	100.00	98.65	card	AB894099:4219-5698	card~~~cmeC~~~AB894099:4219-5698 CmeC is the outer membrane channel protein of the CmeABC multidrug efflux complex.
a21f35.fasta	NODE_6_length_150105_cov_529.335797	88423	91545	cmeB	1-3123/3123	========/======	2/6	99.90	95.71	card	CP000768:1406495-1409618	card~~~cmeB~~~CP000768:1406495-1409618 CmeB is the inner membrane transporter the CmeABC multidrug efflux complex.
a21f35.fasta	NODE_6_length_150105_cov_529.335797	91545	92648	cmeA	1-1104/1104	===============	0/0	100.00	95.11	card	CP000768:1405392-1406496	card~~~cmeA~~~CP000768:1405392-1406496 CmeA is the membrane fusion protein of the CmeABC multidrug efflux complex.
a21f35.fasta	NODE_6_length_150105_cov_529.335797	92743	93375	cmeR	1-633/633	===============	0/0	100.00	99.53	card	NC_002163.1:336916-337549	card~~~cmeR~~~NC_002163.1:336916-337549 CmeR is a repressor for the CmeABC multidrug efflux pump binding to the cmeABC promoter region.
a28f64.fasta	NODE_4_length_154560_cov_555.341112	56807	57439	cmeR	1-633/633	===============	0/0	100.00	99.53	card	NC_002163.1:336916-337549	card~~~cmeR~~~NC_002163.1:336916-337549 CmeR is a repressor for the CmeABC multidrug efflux pump binding to the cmeABC promoter region.
a28f64.fasta	NODE_4_length_154560_cov_555.341112	57534	58637	cmeA	1-1104/1104	===============	0/0	100.00	95.65	card	CP000768:1405392-1406496	card~~~cmeA~~~CP000768:1405392-1406496 CmeA is the membrane fusion protein of the CmeABC multidrug efflux complex.
a28f64.fasta	NODE_4_length_154560_cov_555.341112	58637	61759	cmeB	1-3123/3123	===============	0/0	100.00	96.25	card	CP000768:1406495-1409618	card~~~cmeB~~~CP000768:1406495-1409618 CmeB is the inner membrane transporter the CmeABC multidrug efflux complex.
a28f64.fasta	NODE_4_length_154560_cov_555.341112	61752	63230	cmeC	1-1479/1479	===============	0/0	100.00	98.92	card	AB894099:4219-5698	card~~~cmeC~~~AB894099:4219-5698 CmeC is the outer membrane channel protein of the CmeABC multidrug efflux complex.
a28f64.fasta	NODE_4_length_154560_cov_555.341112	120263	121036	OXA-61	1-774/774	===============	0/0	100.00	100.00	card	AY587956:1-775	card~~~OXA-61~~~AY587956:1-775 OXA-61 is a beta-lactamase found in Campylobacter jejuni
a34f42.fasta	NODE_4_length_154560_cov_603.571565	33525	34298	OXA-61	1-774/774	===============	0/0	100.00	100.00	card	AY587956:1-775	card~~~OXA-61~~~AY587956:1-775 OXA-61 is a beta-lactamase found in Campylobacter jejuni
a34f42.fasta	NODE_4_length_154560_cov_603.571565	91331	92809	cmeC	1-1479/1479	===============	0/0	100.00	98.92	card	AB894099:4219-5698	card~~~cmeC~~~AB894099:4219-5698 CmeC is the outer membrane channel protein of the CmeABC multidrug efflux complex.
a34f42.fasta	NODE_4_length_154560_cov_603.571565	92802	95924	cmeB	1-3123/3123	===============	0/0	100.00	96.25	card	CP000768:1406495-1409618	card~~~cmeB~~~CP000768:1406495-1409618 CmeB is the inner membrane transporter the CmeABC multidrug efflux complex.
a34f42.fasta	NODE_4_length_154560_cov_603.571565	95924	97027	cmeA	1-1104/1104	===============	0/0	100.00	95.65	card	CP000768:1405392-1406496	card~~~cmeA~~~CP000768:1405392-1406496 CmeA is the membrane fusion protein of the CmeABC multidrug efflux complex.
a34f42.fasta	NODE_4_length_154560_cov_603.571565	97122	97754	cmeR	1-633/633	===============	0/0	100.00	99.53	card	NC_002163.1:336916-337549	card~~~cmeR~~~NC_002163.1:336916-337549 CmeR is a repressor for the CmeABC multidrug efflux pump binding to the cmeABC promoter region.
a38c51.fasta	NODE_4_length_154560_cov_537.997042	56807	57439	cmeR	1-633/633	===============	0/0	100.00	99.53	card	NC_002163.1:336916-337549	card~~~cmeR~~~NC_002163.1:336916-337549 CmeR is a repressor for the CmeABC multidrug efflux pump binding to the cmeABC promoter region.
a38c51.fasta	NODE_4_length_154560_cov_537.997042	57534	58637	cmeA	1-1104/1104	===============	0/0	100.00	95.65	card	CP000768:1405392-1406496	card~~~cmeA~~~CP000768:1405392-1406496 CmeA is the membrane fusion protein of the CmeABC multidrug efflux complex.
a38c51.fasta	NODE_4_length_154560_cov_537.997042	58637	61759	cmeB	1-3123/3123	===============	0/0	100.00	96.25	card	CP000768:1406495-1409618	card~~~cmeB~~~CP000768:1406495-1409618 CmeB is the inner membrane transporter the CmeABC multidrug efflux complex.
a38c51.fasta	NODE_4_length_154560_cov_537.997042	61752	63230	cmeC	1-1479/1479	===============	0/0	100.00	98.92	card	AB894099:4219-5698	card~~~cmeC~~~AB894099:4219-5698 CmeC is the outer membrane channel protein of the CmeABC multidrug efflux complex.
a38c51.fasta	NODE_4_length_154560_cov_537.997042	120263	121036	OXA-61	1-774/774	===============	0/0	100.00	100.00	card	AY587956:1-775	card~~~OXA-61~~~AY587956:1-775 OXA-61 is a beta-lactamase found in Campylobacter jejuni
c14f11.fasta	NODE_10_length_42086_cov_564.243472	632	2551	tetO	1-1920/1920	===============	0/0	100.00	99.84	card	M18896.2:207-2127	card~~~tetO~~~M18896.2:207-2127 TetO is a ribosomal protection protein. It is associated with conjugative plasmids.
c14f11.fasta	NODE_6_length_125761_cov_542.136803	56653	57285	cmeR	1-633/633	===============	0/0	100.00	98.58	card	NC_002163.1:336916-337549	card~~~cmeR~~~NC_002163.1:336916-337549 CmeR is a repressor for the CmeABC multidrug efflux pump binding to the cmeABC promoter region.
c14f11.fasta	NODE_6_length_125761_cov_542.136803	57379	58482	cmeA	1-1104/1104	===============	0/0	100.00	95.20	card	CP000768:1405392-1406496	card~~~cmeA~~~CP000768:1405392-1406496 CmeA is the membrane fusion protein of the CmeABC multidrug efflux complex.
c14f11.fasta	NODE_6_length_125761_cov_542.136803	58482	61604	cmeB	1-3123/3123	========/======	2/6	99.90	95.71	card	CP000768:1406495-1409618	card~~~cmeB~~~CP000768:1406495-1409618 CmeB is the inner membrane transporter the CmeABC multidrug efflux complex.
c14f11.fasta	NODE_6_length_125761_cov_542.136803	61597	63075	cmeC	1-1479/1479	===============	0/0	100.00	98.58	card	AB894099:4219-5698	card~~~cmeC~~~AB894099:4219-5698 CmeC is the outer membrane channel protein of the CmeABC multidrug efflux complex.
c14f11.fasta	NODE_6_length_125761_cov_542.136803	120106	120879	OXA-61	1-774/774	===============	0/0	100.00	99.87	card	AY587956:1-775	card~~~OXA-61~~~AY587956:1-775 OXA-61 is a beta-lactamase found in Campylobacter jejuni
c21f44.fasta	NODE_10_length_42086_cov_545.028970	39536	41455	tetO	1-1920/1920	===============	0/0	100.00	99.84	card	M18896.2:207-2127	card~~~tetO~~~M18896.2:207-2127 TetO is a ribosomal protection protein. It is associated with conjugative plasmids.
c21f44.fasta	NODE_6_length_125761_cov_526.519549	56653	57285	cmeR	1-633/633	===============	0/0	100.00	98.58	card	NC_002163.1:336916-337549	card~~~cmeR~~~NC_002163.1:336916-337549 CmeR is a repressor for the CmeABC multidrug efflux pump binding to the cmeABC promoter region.
c21f44.fasta	NODE_6_length_125761_cov_526.519549	57379	58482	cmeA	1-1104/1104	===============	0/0	100.00	95.20	card	CP000768:1405392-1406496	card~~~cmeA~~~CP000768:1405392-1406496 CmeA is the membrane fusion protein of the CmeABC multidrug efflux complex.
c21f44.fasta	NODE_6_length_125761_cov_526.519549	58482	61604	cmeB	1-3123/3123	========/======	2/6	99.90	95.71	card	CP000768:1406495-1409618	card~~~cmeB~~~CP000768:1406495-1409618 CmeB is the inner membrane transporter the CmeABC multidrug efflux complex.
c21f44.fasta	NODE_6_length_125761_cov_526.519549	61597	63075	cmeC	1-1479/1479	===============	0/0	100.00	98.58	card	AB894099:4219-5698	card~~~cmeC~~~AB894099:4219-5698 CmeC is the outer membrane channel protein of the CmeABC multidrug efflux complex.
c21f44.fasta	NODE_6_length_125761_cov_526.519549	120106	120879	OXA-61	1-774/774	===============	0/0	100.00	99.87	card	AY587956:1-775	card~~~OXA-61~~~AY587956:1-775 OXA-61 is a beta-lactamase found in Campylobacter jejuni
c28f52.fasta	NODE_10_length_42086_cov_560.469209	39536	41455	tetO	1-1920/1920	===============	0/0	100.00	99.84	card	M18896.2:207-2127	card~~~tetO~~~M18896.2:207-2127 TetO is a ribosomal protection protein. It is associated with conjugative plasmids.
c28f52.fasta	NODE_6_length_125761_cov_551.830822	56653	57285	cmeR	1-633/633	===============	0/0	100.00	98.58	card	NC_002163.1:336916-337549	card~~~cmeR~~~NC_002163.1:336916-337549 CmeR is a repressor for the CmeABC multidrug efflux pump binding to the cmeABC promoter region.
c28f52.fasta	NODE_6_length_125761_cov_551.830822	57379	58482	cmeA	1-1104/1104	===============	0/0	100.00	95.20	card	CP000768:1405392-1406496	card~~~cmeA~~~CP000768:1405392-1406496 CmeA is the membrane fusion protein of the CmeABC multidrug efflux complex.
c28f52.fasta	NODE_6_length_125761_cov_551.830822	58482	61604	cmeB	1-3123/3123	========/======	2/6	99.90	95.71	card	CP000768:1406495-1409618	card~~~cmeB~~~CP000768:1406495-1409618 CmeB is the inner membrane transporter the CmeABC multidrug efflux complex.
c28f52.fasta	NODE_6_length_125761_cov_551.830822	61597	63075	cmeC	1-1479/1479	===============	0/0	100.00	98.58	card	AB894099:4219-5698	card~~~cmeC~~~AB894099:4219-5698 CmeC is the outer membrane channel protein of the CmeABC multidrug efflux complex.
c28f52.fasta	NODE_6_length_125761_cov_551.830822	120106	120879	OXA-61	1-774/774	===============	0/0	100.00	99.87	card	AY587956:1-775	card~~~OXA-61~~~AY587956:1-775 OXA-61 is a beta-lactamase found in Campylobacter jejuni
c34f43.fasta	NODE_10_length_42086_cov_544.951534	39536	41455	tetO	1-1920/1920	===============	0/0	100.00	99.84	card	M18896.2:207-2127	card~~~tetO~~~M18896.2:207-2127 TetO is a ribosomal protection protein. It is associated with conjugative plasmids.
c34f43.fasta	NODE_6_length_125761_cov_537.119681	56653	57285	cmeR	1-633/633	===============	0/0	100.00	98.58	card	NC_002163.1:336916-337549	card~~~cmeR~~~NC_002163.1:336916-337549 CmeR is a repressor for the CmeABC multidrug efflux pump binding to the cmeABC promoter region.
c34f43.fasta	NODE_6_length_125761_cov_537.119681	57379	58482	cmeA	1-1104/1104	===============	0/0	100.00	95.20	card	CP000768:1405392-1406496	card~~~cmeA~~~CP000768:1405392-1406496 CmeA is the membrane fusion protein of the CmeABC multidrug efflux complex.
c34f43.fasta	NODE_6_length_125761_cov_537.119681	58482	61604	cmeB	1-3123/3123	========/======	2/6	99.90	95.71	card	CP000768:1406495-1409618	card~~~cmeB~~~CP000768:1406495-1409618 CmeB is the inner membrane transporter the CmeABC multidrug efflux complex.
c34f43.fasta	NODE_6_length_125761_cov_537.119681	61597	63075	cmeC	1-1479/1479	===============	0/0	100.00	98.58	card	AB894099:4219-5698	card~~~cmeC~~~AB894099:4219-5698 CmeC is the outer membrane channel protein of the CmeABC multidrug efflux complex.
c34f43.fasta	NODE_6_length_125761_cov_537.119681	120106	120879	OXA-61	1-774/774	===============	0/0	100.00	99.87	card	AY587956:1-775	card~~~OXA-61~~~AY587956:1-775 OXA-61 is a beta-lactamase found in Campylobacter jejuni
c38c31.fasta	NODE_10_length_42086_cov_415.372301	39536	41455	tetO	1-1920/1920	===============	0/0	100.00	99.84	card	M18896.2:207-2127	card~~~tetO~~~M18896.2:207-2127 TetO is a ribosomal protection protein. It is associated with conjugative plasmids.
c38c31.fasta	NODE_6_length_125761_cov_397.567495	56653	57285	cmeR	1-633/633	===============	0/0	100.00	98.58	card	NC_002163.1:336916-337549	card~~~cmeR~~~NC_002163.1:336916-337549 CmeR is a repressor for the CmeABC multidrug efflux pump binding to the cmeABC promoter region.
c38c31.fasta	NODE_6_length_125761_cov_397.567495	57379	58482	cmeA	1-1104/1104	===============	0/0	100.00	95.20	card	CP000768:1405392-1406496	card~~~cmeA~~~CP000768:1405392-1406496 CmeA is the membrane fusion protein of the CmeABC multidrug efflux complex.
c38c31.fasta	NODE_6_length_125761_cov_397.567495	58482	61604	cmeB	1-3123/3123	========/======	2/6	99.90	95.71	card	CP000768:1406495-1409618	card~~~cmeB~~~CP000768:1406495-1409618 CmeB is the inner membrane transporter the CmeABC multidrug efflux complex.
c38c31.fasta	NODE_6_length_125761_cov_397.567495	61597	63075	cmeC	1-1479/1479	===============	0/0	100.00	98.58	card	AB894099:4219-5698	card~~~cmeC~~~AB894099:4219-5698 CmeC is the outer membrane channel protein of the CmeABC multidrug efflux complex.
c38c31.fasta	NODE_6_length_125761_cov_397.567495	120106	120879	OXA-61	1-774/774	===============	0/0	100.00	99.87	card	AY587956:1-775	card~~~OXA-61~~~AY587956:1-775 OXA-61 is a beta-lactamase found in Campylobacter jejuni
a21f62.fasta	NODE_6_length_150105_cov_518.390707	56731	57363	cmeR	1-633/633	===============	0/0	100.00	99.53	card	NC_002163.1:336916-337549	card~~~cmeR~~~NC_002163.1:336916-337549 CmeR is a repressor for the CmeABC multidrug efflux pump binding to the cmeABC promoter region.
a21f62.fasta	NODE_6_length_150105_cov_518.390707	57458	58561	cmeA	1-1104/1104	===============	0/0	100.00	95.11	card	CP000768:1405392-1406496	card~~~cmeA~~~CP000768:1405392-1406496 CmeA is the membrane fusion protein of the CmeABC multidrug efflux complex.
a21f62.fasta	NODE_6_length_150105_cov_518.390707	58561	61683	cmeB	1-3123/3123	========/======	2/6	99.90	95.71	card	CP000768:1406495-1409618	card~~~cmeB~~~CP000768:1406495-1409618 CmeB is the inner membrane transporter the CmeABC multidrug efflux complex.
a21f62.fasta	NODE_6_length_150105_cov_518.390707	61676	63154	cmeC	1-1479/1479	===============	0/0	100.00	98.65	card	AB894099:4219-5698	card~~~cmeC~~~AB894099:4219-5698 CmeC is the outer membrane channel protein of the CmeABC multidrug efflux complex.
a21f62.fasta	NODE_6_length_150105_cov_518.390707	120176	120950	OXA-61	1-774/774	========/======	1/1	100.00	99.61	card	AY587956:1-775	card~~~OXA-61~~~AY587956:1-775 OXA-61 is a beta-lactamase found in Campylobacter jejuni
a28f73.fasta	NODE_6_length_150105_cov_397.985816	29156	29930	OXA-61	1-774/774	========/======	1/1	100.00	99.61	card	AY587956:1-775	card~~~OXA-61~~~AY587956:1-775 OXA-61 is a beta-lactamase found in Campylobacter jejuni
a28f73.fasta	NODE_6_length_150105_cov_397.985816	86952	88430	cmeC	1-1479/1479	===============	0/0	100.00	98.65	card	AB894099:4219-5698	card~~~cmeC~~~AB894099:4219-5698 CmeC is the outer membrane channel protein of the CmeABC multidrug efflux complex.
a28f73.fasta	NODE_6_length_150105_cov_397.985816	88423	91545	cmeB	1-3123/3123	========/======	2/6	99.90	95.71	card	CP000768:1406495-1409618	card~~~cmeB~~~CP000768:1406495-1409618 CmeB is the inner membrane transporter the CmeABC multidrug efflux complex.
a28f73.fasta	NODE_6_length_150105_cov_397.985816	91545	92648	cmeA	1-1104/1104	===============	0/0	100.00	95.11	card	CP000768:1405392-1406496	card~~~cmeA~~~CP000768:1405392-1406496 CmeA is the membrane fusion protein of the CmeABC multidrug efflux complex.
a28f73.fasta	NODE_6_length_150105_cov_397.985816	92743	93375	cmeR	1-633/633	===============	0/0	100.00	99.53	card	NC_002163.1:336916-337549	card~~~cmeR~~~NC_002163.1:336916-337549 CmeR is a repressor for the CmeABC multidrug efflux pump binding to the cmeABC promoter region.
a34f72.fasta	NODE_1_length_523244_cov_489.472692	15839	17758	tetO	1-1920/1920	===============	0/0	100.00	99.64	card	M18896.2:207-2127	card~~~tetO~~~M18896.2:207-2127 TetO is a ribosomal protection protein. It is associated with conjugative plasmids.
a34f72.fasta	NODE_3_length_235365_cov_545.984453	113821	114567	OXA-184	1-747/747	===============	0/0	100.00	99.87	card	JQ396378:1-748	card~~~OXA-184~~~JQ396378:1-748 OXA-184 is a beta-lactamase. From the Lahey list of OXA beta-lactamases.
a34f72.fasta	NODE_3_length_235365_cov_545.984453	174299	175777	cmeC	1-1479/1479	===============	0/0	100.00	98.58	card	AB894099:4219-5698	card~~~cmeC~~~AB894099:4219-5698 CmeC is the outer membrane channel protein of the CmeABC multidrug efflux complex.
a34f72.fasta	NODE_3_length_235365_cov_545.984453	175770	178889	cmeB	1-3123/3123	========/======	14/25	99.55	78.17	card	CP000768:1406495-1409618	card~~~cmeB~~~CP000768:1406495-1409618 CmeB is the inner membrane transporter the CmeABC multidrug efflux complex.
a34f72.fasta	NODE_3_length_235365_cov_545.984453	178899	179992	cmeA	1-1094/1104	===============	0/0	99.09	93.69	card	CP000768:1405392-1406496	card~~~cmeA~~~CP000768:1405392-1406496 CmeA is the membrane fusion protein of the CmeABC multidrug efflux complex.
a34f72.fasta	NODE_3_length_235365_cov_545.984453	180086	180718	cmeR	1-633/633	===============	0/0	100.00	98.89	card	NC_002163.1:336916-337549	card~~~cmeR~~~NC_002163.1:336916-337549 CmeR is a repressor for the CmeABC multidrug efflux pump binding to the cmeABC promoter region.
a38c65.fasta	NODE_4_length_154560_cov_584.914554	33525	34298	OXA-61	1-774/774	===============	0/0	100.00	100.00	card	AY587956:1-775	card~~~OXA-61~~~AY587956:1-775 OXA-61 is a beta-lactamase found in Campylobacter jejuni
a38c65.fasta	NODE_4_length_154560_cov_584.914554	91331	92809	cmeC	1-1479/1479	===============	0/0	100.00	98.92	card	AB894099:4219-5698	card~~~cmeC~~~AB894099:4219-5698 CmeC is the outer membrane channel protein of the CmeABC multidrug efflux complex.
a38c65.fasta	NODE_4_length_154560_cov_584.914554	92802	95924	cmeB	1-3123/3123	===============	0/0	100.00	96.25	card	CP000768:1406495-1409618	card~~~cmeB~~~CP000768:1406495-1409618 CmeB is the inner membrane transporter the CmeABC multidrug efflux complex.
a38c65.fasta	NODE_4_length_154560_cov_584.914554	95924	97027	cmeA	1-1104/1104	===============	0/0	100.00	95.65	card	CP000768:1405392-1406496	card~~~cmeA~~~CP000768:1405392-1406496 CmeA is the membrane fusion protein of the CmeABC multidrug efflux complex.
a38c65.fasta	NODE_4_length_154560_cov_584.914554	97122	97754	cmeR	1-633/633	===============	0/0	100.00	99.53	card	NC_002163.1:336916-337549	card~~~cmeR~~~NC_002163.1:336916-337549 CmeR is a repressor for the CmeABC multidrug efflux pump binding to the cmeABC promoter region.
c14f23.fasta	NODE_10_length_42086_cov_576.491918	39536	41455	tetO	1-1920/1920	===============	0/0	100.00	99.84	card	M18896.2:207-2127	card~~~tetO~~~M18896.2:207-2127 TetO is a ribosomal protection protein. It is associated with conjugative plasmids.
c14f23.fasta	NODE_6_length_125761_cov_548.573733	56653	57285	cmeR	1-633/633	===============	0/0	100.00	98.58	card	NC_002163.1:336916-337549	card~~~cmeR~~~NC_002163.1:336916-337549 CmeR is a repressor for the CmeABC multidrug efflux pump binding to the cmeABC promoter region.
c14f23.fasta	NODE_6_length_125761_cov_548.573733	57379	58482	cmeA	1-1104/1104	===============	0/0	100.00	95.20	card	CP000768:1405392-1406496	card~~~cmeA~~~CP000768:1405392-1406496 CmeA is the membrane fusion protein of the CmeABC multidrug efflux complex.
c14f23.fasta	NODE_6_length_125761_cov_548.573733	58482	61604	cmeB	1-3123/3123	========/======	2/6	99.90	95.71	card	CP000768:1406495-1409618	card~~~cmeB~~~CP000768:1406495-1409618 CmeB is the inner membrane transporter the CmeABC multidrug efflux complex.
c14f23.fasta	NODE_6_length_125761_cov_548.573733	61597	63075	cmeC	1-1479/1479	===============	0/0	100.00	98.58	card	AB894099:4219-5698	card~~~cmeC~~~AB894099:4219-5698 CmeC is the outer membrane channel protein of the CmeABC multidrug efflux complex.
c14f23.fasta	NODE_6_length_125761_cov_548.573733	120106	120879	OXA-61	1-774/774	===============	0/0	100.00	99.87	card	AY587956:1-775	card~~~OXA-61~~~AY587956:1-775 OXA-61 is a beta-lactamase found in Campylobacter jejuni
c21f53.fasta	NODE_10_length_42137_cov_526.352806	632	2551	tetO	1-1920/1920	===============	0/0	100.00	99.84	card	M18896.2:207-2127	card~~~tetO~~~M18896.2:207-2127 TetO is a ribosomal protection protein. It is associated with conjugative plasmids.
c21f53.fasta	NODE_6_length_125761_cov_514.368336	56653	57285	cmeR	1-633/633	===============	0/0	100.00	98.58	card	NC_002163.1:336916-337549	card~~~cmeR~~~NC_002163.1:336916-337549 CmeR is a repressor for the CmeABC multidrug efflux pump binding to the cmeABC promoter region.
c21f53.fasta	NODE_6_length_125761_cov_514.368336	57379	58482	cmeA	1-1104/1104	===============	0/0	100.00	95.20	card	CP000768:1405392-1406496	card~~~cmeA~~~CP000768:1405392-1406496 CmeA is the membrane fusion protein of the CmeABC multidrug efflux complex.
c21f53.fasta	NODE_6_length_125761_cov_514.368336	58482	61604	cmeB	1-3123/3123	========/======	2/6	99.90	95.71	card	CP000768:1406495-1409618	card~~~cmeB~~~CP000768:1406495-1409618 CmeB is the inner membrane transporter the CmeABC multidrug efflux complex.
c21f53.fasta	NODE_6_length_125761_cov_514.368336	61597	63075	cmeC	1-1479/1479	===============	0/0	100.00	98.58	card	AB894099:4219-5698	card~~~cmeC~~~AB894099:4219-5698 CmeC is the outer membrane channel protein of the CmeABC multidrug efflux complex.
c21f53.fasta	NODE_6_length_125761_cov_514.368336	120106	120879	OXA-61	1-774/774	===============	0/0	100.00	99.87	card	AY587956:1-775	card~~~OXA-61~~~AY587956:1-775 OXA-61 is a beta-lactamase found in Campylobacter jejuni
c28f61.fasta	NODE_10_length_42086_cov_487.296556	632	2551	tetO	1-1920/1920	===============	0/0	100.00	99.84	card	M18896.2:207-2127	card~~~tetO~~~M18896.2:207-2127 TetO is a ribosomal protection protein. It is associated with conjugative plasmids.
c28f61.fasta	NODE_6_length_125761_cov_475.459064	56653	57285	cmeR	1-633/633	===============	0/0	100.00	98.58	card	NC_002163.1:336916-337549	card~~~cmeR~~~NC_002163.1:336916-337549 CmeR is a repressor for the CmeABC multidrug efflux pump binding to the cmeABC promoter region.
c28f61.fasta	NODE_6_length_125761_cov_475.459064	57379	58482	cmeA	1-1104/1104	===============	0/0	100.00	95.20	card	CP000768:1405392-1406496	card~~~cmeA~~~CP000768:1405392-1406496 CmeA is the membrane fusion protein of the CmeABC multidrug efflux complex.
c28f61.fasta	NODE_6_length_125761_cov_475.459064	58482	61604	cmeB	1-3123/3123	========/======	2/6	99.90	95.71	card	CP000768:1406495-1409618	card~~~cmeB~~~CP000768:1406495-1409618 CmeB is the inner membrane transporter the CmeABC multidrug efflux complex.
c28f61.fasta	NODE_6_length_125761_cov_475.459064	61597	63075	cmeC	1-1479/1479	===============	0/0	100.00	98.58	card	AB894099:4219-5698	card~~~cmeC~~~AB894099:4219-5698 CmeC is the outer membrane channel protein of the CmeABC multidrug efflux complex.
c28f61.fasta	NODE_6_length_125761_cov_475.459064	120106	120879	OXA-61	1-774/774	===============	0/0	100.00	99.87	card	AY587956:1-775	card~~~OXA-61~~~AY587956:1-775 OXA-61 is a beta-lactamase found in Campylobacter jejuni
c34f55.fasta	NODE_10_length_42086_cov_445.868742	632	2551	tetO	1-1920/1920	===============	0/0	100.00	99.84	card	M18896.2:207-2127	card~~~tetO~~~M18896.2:207-2127 TetO is a ribosomal protection protein. It is associated with conjugative plasmids.
c34f55.fasta	NODE_48_length_268_cov_2.837696	1	268	cmeR	319-586/633	.......=======.	0/0	42.34	93.66	card	NC_002163.1:336916-337549	card~~~cmeR~~~NC_002163.1:336916-337549 CmeR is a repressor for the CmeABC multidrug efflux pump binding to the cmeABC promoter region.
c34f55.fasta	NODE_6_length_125761_cov_431.331784	56653	57285	cmeR	1-633/633	===============	0/0	100.00	98.58	card	NC_002163.1:336916-337549	card~~~cmeR~~~NC_002163.1:336916-337549 CmeR is a repressor for the CmeABC multidrug efflux pump binding to the cmeABC promoter region.
c34f55.fasta	NODE_6_length_125761_cov_431.331784	57379	58482	cmeA	1-1104/1104	===============	0/0	100.00	95.20	card	CP000768:1405392-1406496	card~~~cmeA~~~CP000768:1405392-1406496 CmeA is the membrane fusion protein of the CmeABC multidrug efflux complex.
c34f55.fasta	NODE_6_length_125761_cov_431.331784	58482	61604	cmeB	1-3123/3123	========/======	2/6	99.90	95.71	card	CP000768:1406495-1409618	card~~~cmeB~~~CP000768:1406495-1409618 CmeB is the inner membrane transporter the CmeABC multidrug efflux complex.
c34f55.fasta	NODE_6_length_125761_cov_431.331784	61597	63075	cmeC	1-1479/1479	===============	0/0	100.00	98.58	card	AB894099:4219-5698	card~~~cmeC~~~AB894099:4219-5698 CmeC is the outer membrane channel protein of the CmeABC multidrug efflux complex.
c34f55.fasta	NODE_6_length_125761_cov_431.331784	120106	120879	OXA-61	1-774/774	===============	0/0	100.00	99.87	card	AY587956:1-775	card~~~OXA-61~~~AY587956:1-775 OXA-61 is a beta-lactamase found in Campylobacter jejuni
c38c43.fasta	NODE_10_length_42086_cov_441.864029	632	2551	tetO	1-1920/1920	===============	0/0	100.00	99.84	card	M18896.2:207-2127	card~~~tetO~~~M18896.2:207-2127 TetO is a ribosomal protection protein. It is associated with conjugative plasmids.
c38c43.fasta	NODE_6_length_125761_cov_419.683985	56653	57285	cmeR	1-633/633	===============	0/0	100.00	98.58	card	NC_002163.1:336916-337549	card~~~cmeR~~~NC_002163.1:336916-337549 CmeR is a repressor for the CmeABC multidrug efflux pump binding to the cmeABC promoter region.
c38c43.fasta	NODE_6_length_125761_cov_419.683985	57379	58482	cmeA	1-1104/1104	===============	0/0	100.00	95.20	card	CP000768:1405392-1406496	card~~~cmeA~~~CP000768:1405392-1406496 CmeA is the membrane fusion protein of the CmeABC multidrug efflux complex.
c38c43.fasta	NODE_6_length_125761_cov_419.683985	58482	61604	cmeB	1-3123/3123	========/======	2/6	99.90	95.71	card	CP000768:1406495-1409618	card~~~cmeB~~~CP000768:1406495-1409618 CmeB is the inner membrane transporter the CmeABC multidrug efflux complex.
c38c43.fasta	NODE_6_length_125761_cov_419.683985	61597	63075	cmeC	1-1479/1479	===============	0/0	100.00	98.58	card	AB894099:4219-5698	card~~~cmeC~~~AB894099:4219-5698 CmeC is the outer membrane channel protein of the CmeABC multidrug efflux complex.
c38c43.fasta	NODE_6_length_125761_cov_419.683985	120106	120879	OXA-61	1-774/774	===============	0/0	100.00	99.87	card	AY587956:1-775	card~~~OXA-61~~~AY587956:1-775 OXA-61 is a beta-lactamase found in Campylobacter jejuni
a21f71.fasta	NODE_6_length_150105_cov_605.258392	56731	57363	cmeR	1-633/633	===============	0/0	100.00	99.53	card	NC_002163.1:336916-337549	card~~~cmeR~~~NC_002163.1:336916-337549 CmeR is a repressor for the CmeABC multidrug efflux pump binding to the cmeABC promoter region.
a21f71.fasta	NODE_6_length_150105_cov_605.258392	57458	58561	cmeA	1-1104/1104	===============	0/0	100.00	95.11	card	CP000768:1405392-1406496	card~~~cmeA~~~CP000768:1405392-1406496 CmeA is the membrane fusion protein of the CmeABC multidrug efflux complex.
a21f71.fasta	NODE_6_length_150105_cov_605.258392	58561	61683	cmeB	1-3123/3123	========/======	2/6	99.90	95.71	card	CP000768:1406495-1409618	card~~~cmeB~~~CP000768:1406495-1409618 CmeB is the inner membrane transporter the CmeABC multidrug efflux complex.
a21f71.fasta	NODE_6_length_150105_cov_605.258392	61676	63154	cmeC	1-1479/1479	===============	0/0	100.00	98.65	card	AB894099:4219-5698	card~~~cmeC~~~AB894099:4219-5698 CmeC is the outer membrane channel protein of the CmeABC multidrug efflux complex.
a21f71.fasta	NODE_6_length_150105_cov_605.258392	120176	120950	OXA-61	1-774/774	========/======	1/1	100.00	99.61	card	AY587956:1-775	card~~~OXA-61~~~AY587956:1-775 OXA-61 is a beta-lactamase found in Campylobacter jejuni
a28f82.fasta	NODE_6_length_150105_cov_542.617311	56731	57363	cmeR	1-633/633	===============	0/0	100.00	99.53	card	NC_002163.1:336916-337549	card~~~cmeR~~~NC_002163.1:336916-337549 CmeR is a repressor for the CmeABC multidrug efflux pump binding to the cmeABC promoter region.
a28f82.fasta	NODE_6_length_150105_cov_542.617311	57458	58561	cmeA	1-1104/1104	===============	0/0	100.00	95.11	card	CP000768:1405392-1406496	card~~~cmeA~~~CP000768:1405392-1406496 CmeA is the membrane fusion protein of the CmeABC multidrug efflux complex.
a28f82.fasta	NODE_6_length_150105_cov_542.617311	58561	61683	cmeB	1-3123/3123	========/======	2/6	99.90	95.71	card	CP000768:1406495-1409618	card~~~cmeB~~~CP000768:1406495-1409618 CmeB is the inner membrane transporter the CmeABC multidrug efflux complex.
a28f82.fasta	NODE_6_length_150105_cov_542.617311	61676	63154	cmeC	1-1479/1479	===============	0/0	100.00	98.65	card	AB894099:4219-5698	card~~~cmeC~~~AB894099:4219-5698 CmeC is the outer membrane channel protein of the CmeABC multidrug efflux complex.
a28f82.fasta	NODE_6_length_150105_cov_542.617311	120176	120950	OXA-61	1-774/774	========/======	1/1	100.00	99.61	card	AY587956:1-775	card~~~OXA-61~~~AY587956:1-775 OXA-61 is a beta-lactamase found in Campylobacter jejuni
a34f85.fasta	NODE_4_length_154560_cov_620.449532	56807	57439	cmeR	1-633/633	===============	0/0	100.00	99.53	card	NC_002163.1:336916-337549	card~~~cmeR~~~NC_002163.1:336916-337549 CmeR is a repressor for the CmeABC multidrug efflux pump binding to the cmeABC promoter region.
a34f85.fasta	NODE_4_length_154560_cov_620.449532	57534	58637	cmeA	1-1104/1104	===============	0/0	100.00	95.65	card	CP000768:1405392-1406496	card~~~cmeA~~~CP000768:1405392-1406496 CmeA is the membrane fusion protein of the CmeABC multidrug efflux complex.
a34f85.fasta	NODE_4_length_154560_cov_620.449532	58637	61759	cmeB	1-3123/3123	===============	0/0	100.00	96.25	card	CP000768:1406495-1409618	card~~~cmeB~~~CP000768:1406495-1409618 CmeB is the inner membrane transporter the CmeABC multidrug efflux complex.
a34f85.fasta	NODE_4_length_154560_cov_620.449532	61752	63230	cmeC	1-1479/1479	===============	0/0	100.00	98.92	card	AB894099:4219-5698	card~~~cmeC~~~AB894099:4219-5698 CmeC is the outer membrane channel protein of the CmeABC multidrug efflux complex.
a34f85.fasta	NODE_4_length_154560_cov_620.449532	120263	121036	OXA-61	1-774/774	===============	0/0	100.00	100.00	card	AY587956:1-775	card~~~OXA-61~~~AY587956:1-775 OXA-61 is a beta-lactamase found in Campylobacter jejuni
a38c84.fasta	NODE_4_length_154560_cov_529.722643	33525	34298	OXA-61	1-774/774	===============	0/0	100.00	100.00	card	AY587956:1-775	card~~~OXA-61~~~AY587956:1-775 OXA-61 is a beta-lactamase found in Campylobacter jejuni
a38c84.fasta	NODE_4_length_154560_cov_529.722643	91331	92809	cmeC	1-1479/1479	===============	0/0	100.00	98.92	card	AB894099:4219-5698	card~~~cmeC~~~AB894099:4219-5698 CmeC is the outer membrane channel protein of the CmeABC multidrug efflux complex.
a38c84.fasta	NODE_4_length_154560_cov_529.722643	92802	95924	cmeB	1-3123/3123	===============	0/0	100.00	96.25	card	CP000768:1406495-1409618	card~~~cmeB~~~CP000768:1406495-1409618 CmeB is the inner membrane transporter the CmeABC multidrug efflux complex.
a38c84.fasta	NODE_4_length_154560_cov_529.722643	95924	97027	cmeA	1-1104/1104	===============	0/0	100.00	95.65	card	CP000768:1405392-1406496	card~~~cmeA~~~CP000768:1405392-1406496 CmeA is the membrane fusion protein of the CmeABC multidrug efflux complex.
a38c84.fasta	NODE_4_length_154560_cov_529.722643	97122	97754	cmeR	1-633/633	===============	0/0	100.00	99.53	card	NC_002163.1:336916-337549	card~~~cmeR~~~NC_002163.1:336916-337549 CmeR is a repressor for the CmeABC multidrug efflux pump binding to the cmeABC promoter region.
c14f35.fasta	NODE_10_length_42086_cov_571.166179	39536	41455	tetO	1-1920/1920	===============	0/0	100.00	99.84	card	M18896.2:207-2127	card~~~tetO~~~M18896.2:207-2127 TetO is a ribosomal protection protein. It is associated with conjugative plasmids.
c14f35.fasta	NODE_6_length_125761_cov_570.989744	56653	57285	cmeR	1-633/633	===============	0/0	100.00	98.58	card	NC_002163.1:336916-337549	card~~~cmeR~~~NC_002163.1:336916-337549 CmeR is a repressor for the CmeABC multidrug efflux pump binding to the cmeABC promoter region.
c14f35.fasta	NODE_6_length_125761_cov_570.989744	57379	58482	cmeA	1-1104/1104	===============	0/0	100.00	95.20	card	CP000768:1405392-1406496	card~~~cmeA~~~CP000768:1405392-1406496 CmeA is the membrane fusion protein of the CmeABC multidrug efflux complex.
c14f35.fasta	NODE_6_length_125761_cov_570.989744	58482	61604	cmeB	1-3123/3123	========/======	2/6	99.90	95.71	card	CP000768:1406495-1409618	card~~~cmeB~~~CP000768:1406495-1409618 CmeB is the inner membrane transporter the CmeABC multidrug efflux complex.
c14f35.fasta	NODE_6_length_125761_cov_570.989744	61597	63075	cmeC	1-1479/1479	===============	0/0	100.00	98.58	card	AB894099:4219-5698	card~~~cmeC~~~AB894099:4219-5698 CmeC is the outer membrane channel protein of the CmeABC multidrug efflux complex.
c14f35.fasta	NODE_6_length_125761_cov_570.989744	120106	120879	OXA-61	1-774/774	===============	0/0	100.00	99.87	card	AY587956:1-775	card~~~OXA-61~~~AY587956:1-775 OXA-61 is a beta-lactamase found in Campylobacter jejuni
c21f65.fasta	NODE_10_length_42086_cov_969.811421	39536	41455	tetO	1-1920/1920	===============	0/0	100.00	99.84	card	M18896.2:207-2127	card~~~tetO~~~M18896.2:207-2127 TetO is a ribosomal protection protein. It is associated with conjugative plasmids.
c21f65.fasta	NODE_6_length_125761_cov_947.358566	4883	5656	OXA-61	1-774/774	===============	0/0	100.00	99.87	card	AY587956:1-775	card~~~OXA-61~~~AY587956:1-775 OXA-61 is a beta-lactamase found in Campylobacter jejuni
c21f65.fasta	NODE_6_length_125761_cov_947.358566	62687	64165	cmeC	1-1479/1479	===============	0/0	100.00	98.58	card	AB894099:4219-5698	card~~~cmeC~~~AB894099:4219-5698 CmeC is the outer membrane channel protein of the CmeABC multidrug efflux complex.
c21f65.fasta	NODE_6_length_125761_cov_947.358566	64158	67280	cmeB	1-3123/3123	========/======	2/6	99.90	95.71	card	CP000768:1406495-1409618	card~~~cmeB~~~CP000768:1406495-1409618 CmeB is the inner membrane transporter the CmeABC multidrug efflux complex.
c21f65.fasta	NODE_6_length_125761_cov_947.358566	67280	68383	cmeA	1-1104/1104	===============	0/0	100.00	95.20	card	CP000768:1405392-1406496	card~~~cmeA~~~CP000768:1405392-1406496 CmeA is the membrane fusion protein of the CmeABC multidrug efflux complex.
c21f65.fasta	NODE_6_length_125761_cov_947.358566	68477	69109	cmeR	1-633/633	===============	0/0	100.00	98.58	card	NC_002163.1:336916-337549	card~~~cmeR~~~NC_002163.1:336916-337549 CmeR is a repressor for the CmeABC multidrug efflux pump binding to the cmeABC promoter region.
c21f65.fasta	NODE_91_length_232_cov_2.432258	6	231	cmeR	408-633/633	.........======	0/0	35.70	90.71	card	NC_002163.1:336916-337549	card~~~cmeR~~~NC_002163.1:336916-337549 CmeR is a repressor for the CmeABC multidrug efflux pump binding to the cmeABC promoter region.
c21f65.fasta	NODE_93_length_232_cov_1.554839	1	230	cmeR	364-593/633	........=======	0/0	36.33	89.13	card	NC_002163.1:336916-337549	card~~~cmeR~~~NC_002163.1:336916-337549 CmeR is a repressor for the CmeABC multidrug efflux pump binding to the cmeABC promoter region.
c28f73.fasta	NODE_10_length_42086_cov_579.371492	632	2551	tetO	1-1920/1920	===============	0/0	100.00	99.84	card	M18896.2:207-2127	card~~~tetO~~~M18896.2:207-2127 TetO is a ribosomal protection protein. It is associated with conjugative plasmids.
c28f73.fasta	NODE_63_length_235_cov_1.518987	1	235	cmeR	302-536/633	.......======..	0/0	37.12	90.64	card	NC_002163.1:336916-337549	card~~~cmeR~~~NC_002163.1:336916-337549 CmeR is a repressor for the CmeABC multidrug efflux pump binding to the cmeABC promoter region.
c28f73.fasta	NODE_6_length_125761_cov_569.571306	4883	5656	OXA-61	1-774/774	===============	0/0	100.00	99.87	card	AY587956:1-775	card~~~OXA-61~~~AY587956:1-775 OXA-61 is a beta-lactamase found in Campylobacter jejuni
c28f73.fasta	NODE_6_length_125761_cov_569.571306	62687	64165	cmeC	1-1479/1479	===============	0/0	100.00	98.58	card	AB894099:4219-5698	card~~~cmeC~~~AB894099:4219-5698 CmeC is the outer membrane channel protein of the CmeABC multidrug efflux complex.
c28f73.fasta	NODE_6_length_125761_cov_569.571306	64158	67280	cmeB	1-3123/3123	========/======	2/6	99.90	95.71	card	CP000768:1406495-1409618	card~~~cmeB~~~CP000768:1406495-1409618 CmeB is the inner membrane transporter the CmeABC multidrug efflux complex.
c28f73.fasta	NODE_6_length_125761_cov_569.571306	67280	68383	cmeA	1-1104/1104	===============	0/0	100.00	95.20	card	CP000768:1405392-1406496	card~~~cmeA~~~CP000768:1405392-1406496 CmeA is the membrane fusion protein of the CmeABC multidrug efflux complex.
c28f73.fasta	NODE_6_length_125761_cov_569.571306	68477	69109	cmeR	1-633/633	===============	0/0	100.00	98.58	card	NC_002163.1:336916-337549	card~~~cmeR~~~NC_002163.1:336916-337549 CmeR is a repressor for the CmeABC multidrug efflux pump binding to the cmeABC promoter region.
c34f71.fasta	NODE_10_length_42086_cov_382.358995	632	2551	tetO	1-1920/1920	===============	0/0	100.00	99.84	card	M18896.2:207-2127	card~~~tetO~~~M18896.2:207-2127 TetO is a ribosomal protection protein. It is associated with conjugative plasmids.
c34f71.fasta	NODE_6_length_125761_cov_374.210385	56653	57285	cmeR	1-633/633	===============	0/0	100.00	98.58	card	NC_002163.1:336916-337549	card~~~cmeR~~~NC_002163.1:336916-337549 CmeR is a repressor for the CmeABC multidrug efflux pump binding to the cmeABC promoter region.
c34f71.fasta	NODE_6_length_125761_cov_374.210385	57379	58482	cmeA	1-1104/1104	===============	0/0	100.00	95.20	card	CP000768:1405392-1406496	card~~~cmeA~~~CP000768:1405392-1406496 CmeA is the membrane fusion protein of the CmeABC multidrug efflux complex.
c34f71.fasta	NODE_6_length_125761_cov_374.210385	58482	61604	cmeB	1-3123/3123	========/======	2/6	99.90	95.71	card	CP000768:1406495-1409618	card~~~cmeB~~~CP000768:1406495-1409618 CmeB is the inner membrane transporter the CmeABC multidrug efflux complex.
c34f71.fasta	NODE_6_length_125761_cov_374.210385	61597	63075	cmeC	1-1479/1479	===============	0/0	100.00	98.58	card	AB894099:4219-5698	card~~~cmeC~~~AB894099:4219-5698 CmeC is the outer membrane channel protein of the CmeABC multidrug efflux complex.
c34f71.fasta	NODE_6_length_125761_cov_374.210385	120106	120879	OXA-61	1-774/774	===============	0/0	100.00	99.87	card	AY587956:1-775	card~~~OXA-61~~~AY587956:1-775 OXA-61 is a beta-lactamase found in Campylobacter jejuni
c38c55.fasta	NODE_10_length_42086_cov_423.719393	39536	41455	tetO	1-1920/1920	===============	0/0	100.00	99.84	card	M18896.2:207-2127	card~~~tetO~~~M18896.2:207-2127 TetO is a ribosomal protection protein. It is associated with conjugative plasmids.
c38c55.fasta	NODE_6_length_125761_cov_405.349177	4883	5656	OXA-61	1-774/774	===============	0/0	100.00	99.87	card	AY587956:1-775	card~~~OXA-61~~~AY587956:1-775 OXA-61 is a beta-lactamase found in Campylobacter jejuni
c38c55.fasta	NODE_6_length_125761_cov_405.349177	62687	64165	cmeC	1-1479/1479	===============	0/0	100.00	98.58	card	AB894099:4219-5698	card~~~cmeC~~~AB894099:4219-5698 CmeC is the outer membrane channel protein of the CmeABC multidrug efflux complex.
c38c55.fasta	NODE_6_length_125761_cov_405.349177	64158	67280	cmeB	1-3123/3123	========/======	2/6	99.90	95.71	card	CP000768:1406495-1409618	card~~~cmeB~~~CP000768:1406495-1409618 CmeB is the inner membrane transporter the CmeABC multidrug efflux complex.
c38c55.fasta	NODE_6_length_125761_cov_405.349177	67280	68383	cmeA	1-1104/1104	===============	0/0	100.00	95.20	card	CP000768:1405392-1406496	card~~~cmeA~~~CP000768:1405392-1406496 CmeA is the membrane fusion protein of the CmeABC multidrug efflux complex.
c38c55.fasta	NODE_6_length_125761_cov_405.349177	68477	69109	cmeR	1-633/633	===============	0/0	100.00	98.58	card	NC_002163.1:336916-337549	card~~~cmeR~~~NC_002163.1:336916-337549 CmeR is a repressor for the CmeABC multidrug efflux pump binding to the cmeABC promoter region.
a21f82.fasta	NODE_18_length_266_cov_1.793651	6	243	cmeR	396-633/633	.........======	0/0	37.60	91.60	card	NC_002163.1:336916-337549	card~~~cmeR~~~NC_002163.1:336916-337549 CmeR is a repressor for the CmeABC multidrug efflux pump binding to the cmeABC promoter region.
a21f82.fasta	NODE_6_length_150105_cov_506.779221	56731	57363	cmeR	1-633/633	===============	0/0	100.00	99.53	card	NC_002163.1:336916-337549	card~~~cmeR~~~NC_002163.1:336916-337549 CmeR is a repressor for the CmeABC multidrug efflux pump binding to the cmeABC promoter region.
a21f82.fasta	NODE_6_length_150105_cov_506.779221	57458	58561	cmeA	1-1104/1104	===============	0/0	100.00	95.11	card	CP000768:1405392-1406496	card~~~cmeA~~~CP000768:1405392-1406496 CmeA is the membrane fusion protein of the CmeABC multidrug efflux complex.
a21f82.fasta	NODE_6_length_150105_cov_506.779221	58561	61683	cmeB	1-3123/3123	========/======	2/6	99.90	95.71	card	CP000768:1406495-1409618	card~~~cmeB~~~CP000768:1406495-1409618 CmeB is the inner membrane transporter the CmeABC multidrug efflux complex.
a21f82.fasta	NODE_6_length_150105_cov_506.779221	61676	63154	cmeC	1-1479/1479	===============	0/0	100.00	98.65	card	AB894099:4219-5698	card~~~cmeC~~~AB894099:4219-5698 CmeC is the outer membrane channel protein of the CmeABC multidrug efflux complex.
a21f82.fasta	NODE_6_length_150105_cov_506.779221	120176	120950	OXA-61	1-774/774	========/======	1/1	100.00	99.61	card	AY587956:1-775	card~~~OXA-61~~~AY587956:1-775 OXA-61 is a beta-lactamase found in Campylobacter jejuni
a28f91.fasta	NODE_24_length_260_cov_2.147541	31	260	cmeR	388-617/633	.........======	0/0	36.33	93.04	card	NC_002163.1:336916-337549	card~~~cmeR~~~NC_002163.1:336916-337549 CmeR is a repressor for the CmeABC multidrug efflux pump binding to the cmeABC promoter region.
a28f91.fasta	NODE_4_length_154560_cov_610.849621	33525	34298	OXA-61	1-774/774	===============	0/0	100.00	100.00	card	AY587956:1-775	card~~~OXA-61~~~AY587956:1-775 OXA-61 is a beta-lactamase found in Campylobacter jejuni
a28f91.fasta	NODE_4_length_154560_cov_610.849621	91331	92809	cmeC	1-1479/1479	===============	0/0	100.00	98.92	card	AB894099:4219-5698	card~~~cmeC~~~AB894099:4219-5698 CmeC is the outer membrane channel protein of the CmeABC multidrug efflux complex.
a28f91.fasta	NODE_4_length_154560_cov_610.849621	92802	95924	cmeB	1-3123/3123	===============	0/0	100.00	96.25	card	CP000768:1406495-1409618	card~~~cmeB~~~CP000768:1406495-1409618 CmeB is the inner membrane transporter the CmeABC multidrug efflux complex.
a28f91.fasta	NODE_4_length_154560_cov_610.849621	95924	97027	cmeA	1-1104/1104	===============	0/0	100.00	95.65	card	CP000768:1405392-1406496	card~~~cmeA~~~CP000768:1405392-1406496 CmeA is the membrane fusion protein of the CmeABC multidrug efflux complex.
a28f91.fasta	NODE_4_length_154560_cov_610.849621	97122	97754	cmeR	1-633/633	===============	0/0	100.00	99.53	card	NC_002163.1:336916-337549	card~~~cmeR~~~NC_002163.1:336916-337549 CmeR is a repressor for the CmeABC multidrug efflux pump binding to the cmeABC promoter region.
a34f91.fasta	NODE_4_length_154560_cov_576.365270	56807	57439	cmeR	1-633/633	===============	0/0	100.00	99.53	card	NC_002163.1:336916-337549	card~~~cmeR~~~NC_002163.1:336916-337549 CmeR is a repressor for the CmeABC multidrug efflux pump binding to the cmeABC promoter region.
a34f91.fasta	NODE_4_length_154560_cov_576.365270	57534	58637	cmeA	1-1104/1104	===============	0/0	100.00	95.65	card	CP000768:1405392-1406496	card~~~cmeA~~~CP000768:1405392-1406496 CmeA is the membrane fusion protein of the CmeABC multidrug efflux complex.
a34f91.fasta	NODE_4_length_154560_cov_576.365270	58637	61759	cmeB	1-3123/3123	===============	0/0	100.00	96.25	card	CP000768:1406495-1409618	card~~~cmeB~~~CP000768:1406495-1409618 CmeB is the inner membrane transporter the CmeABC multidrug efflux complex.
a34f91.fasta	NODE_4_length_154560_cov_576.365270	61752	63230	cmeC	1-1479/1479	===============	0/0	100.00	98.92	card	AB894099:4219-5698	card~~~cmeC~~~AB894099:4219-5698 CmeC is the outer membrane channel protein of the CmeABC multidrug efflux complex.
a34f91.fasta	NODE_4_length_154560_cov_576.365270	120263	121036	OXA-61	1-774/774	===============	0/0	100.00	100.00	card	AY587956:1-775	card~~~OXA-61~~~AY587956:1-775 OXA-61 is a beta-lactamase found in Campylobacter jejuni
a38c92.fasta	NODE_4_length_154560_cov_640.887509	33525	34298	OXA-61	1-774/774	===============	0/0	100.00	100.00	card	AY587956:1-775	card~~~OXA-61~~~AY587956:1-775 OXA-61 is a beta-lactamase found in Campylobacter jejuni
a38c92.fasta	NODE_4_length_154560_cov_640.887509	91331	92809	cmeC	1-1479/1479	===============	0/0	100.00	98.92	card	AB894099:4219-5698	card~~~cmeC~~~AB894099:4219-5698 CmeC is the outer membrane channel protein of the CmeABC multidrug efflux complex.
a38c92.fasta	NODE_4_length_154560_cov_640.887509	92802	95924	cmeB	1-3123/3123	===============	0/0	100.00	96.25	card	CP000768:1406495-1409618	card~~~cmeB~~~CP000768:1406495-1409618 CmeB is the inner membrane transporter the CmeABC multidrug efflux complex.
a38c92.fasta	NODE_4_length_154560_cov_640.887509	95924	97027	cmeA	1-1104/1104	===============	0/0	100.00	95.65	card	CP000768:1405392-1406496	card~~~cmeA~~~CP000768:1405392-1406496 CmeA is the membrane fusion protein of the CmeABC multidrug efflux complex.
a38c92.fasta	NODE_4_length_154560_cov_640.887509	97122	97754	cmeR	1-633/633	===============	0/0	100.00	99.53	card	NC_002163.1:336916-337549	card~~~cmeR~~~NC_002163.1:336916-337549 CmeR is a repressor for the CmeABC multidrug efflux pump binding to the cmeABC promoter region.
c14f72.fasta	NODE_10_length_42086_cov_537.886215	632	2551	tetO	1-1920/1920	===============	0/0	100.00	99.84	card	M18896.2:207-2127	card~~~tetO~~~M18896.2:207-2127 TetO is a ribosomal protection protein. It is associated with conjugative plasmids.
c14f72.fasta	NODE_6_length_125761_cov_518.044668	56653	57285	cmeR	1-633/633	===============	0/0	100.00	98.58	card	NC_002163.1:336916-337549	card~~~cmeR~~~NC_002163.1:336916-337549 CmeR is a repressor for the CmeABC multidrug efflux pump binding to the cmeABC promoter region.
c14f72.fasta	NODE_6_length_125761_cov_518.044668	57379	58482	cmeA	1-1104/1104	===============	0/0	100.00	95.20	card	CP000768:1405392-1406496	card~~~cmeA~~~CP000768:1405392-1406496 CmeA is the membrane fusion protein of the CmeABC multidrug efflux complex.
c14f72.fasta	NODE_6_length_125761_cov_518.044668	58482	61604	cmeB	1-3123/3123	========/======	2/6	99.90	95.71	card	CP000768:1406495-1409618	card~~~cmeB~~~CP000768:1406495-1409618 CmeB is the inner membrane transporter the CmeABC multidrug efflux complex.
c14f72.fasta	NODE_6_length_125761_cov_518.044668	61597	63075	cmeC	1-1479/1479	===============	0/0	100.00	98.58	card	AB894099:4219-5698	card~~~cmeC~~~AB894099:4219-5698 CmeC is the outer membrane channel protein of the CmeABC multidrug efflux complex.
c14f72.fasta	NODE_6_length_125761_cov_518.044668	120106	120879	OXA-61	1-774/774	===============	0/0	100.00	99.87	card	AY587956:1-775	card~~~OXA-61~~~AY587956:1-775 OXA-61 is a beta-lactamase found in Campylobacter jejuni
c21f71.fasta	NODE_10_length_42086_cov_519.418148	632	2551	tetO	1-1920/1920	===============	0/0	100.00	99.84	card	M18896.2:207-2127	card~~~tetO~~~M18896.2:207-2127 TetO is a ribosomal protection protein. It is associated with conjugative plasmids.
c21f71.fasta	NODE_6_length_125761_cov_507.080106	56653	57285	cmeR	1-633/633	===============	0/0	100.00	98.58	card	NC_002163.1:336916-337549	card~~~cmeR~~~NC_002163.1:336916-337549 CmeR is a repressor for the CmeABC multidrug efflux pump binding to the cmeABC promoter region.
c21f71.fasta	NODE_6_length_125761_cov_507.080106	57379	58482	cmeA	1-1104/1104	===============	0/0	100.00	95.20	card	CP000768:1405392-1406496	card~~~cmeA~~~CP000768:1405392-1406496 CmeA is the membrane fusion protein of the CmeABC multidrug efflux complex.
c21f71.fasta	NODE_6_length_125761_cov_507.080106	58482	61604	cmeB	1-3123/3123	========/======	2/6	99.90	95.71	card	CP000768:1406495-1409618	card~~~cmeB~~~CP000768:1406495-1409618 CmeB is the inner membrane transporter the CmeABC multidrug efflux complex.
c21f71.fasta	NODE_6_length_125761_cov_507.080106	61597	63075	cmeC	1-1479/1479	===============	0/0	100.00	98.58	card	AB894099:4219-5698	card~~~cmeC~~~AB894099:4219-5698 CmeC is the outer membrane channel protein of the CmeABC multidrug efflux complex.
c21f71.fasta	NODE_6_length_125761_cov_507.080106	120106	120879	OXA-61	1-774/774	===============	0/0	100.00	99.87	card	AY587956:1-775	card~~~OXA-61~~~AY587956:1-775 OXA-61 is a beta-lactamase found in Campylobacter jejuni
c28f82.fasta	NODE_10_length_42086_cov_558.579590	39536	41455	tetO	1-1920/1920	===============	0/0	100.00	99.84	card	M18896.2:207-2127	card~~~tetO~~~M18896.2:207-2127 TetO is a ribosomal protection protein. It is associated with conjugative plasmids.
c28f82.fasta	NODE_6_length_125761_cov_546.512213	4883	5656	OXA-61	1-774/774	===============	0/0	100.00	99.87	card	AY587956:1-775	card~~~OXA-61~~~AY587956:1-775 OXA-61 is a beta-lactamase found in Campylobacter jejuni
c28f82.fasta	NODE_6_length_125761_cov_546.512213	62687	64165	cmeC	1-1479/1479	===============	0/0	100.00	98.58	card	AB894099:4219-5698	card~~~cmeC~~~AB894099:4219-5698 CmeC is the outer membrane channel protein of the CmeABC multidrug efflux complex.
c28f82.fasta	NODE_6_length_125761_cov_546.512213	64158	67280	cmeB	1-3123/3123	========/======	2/6	99.90	95.71	card	CP000768:1406495-1409618	card~~~cmeB~~~CP000768:1406495-1409618 CmeB is the inner membrane transporter the CmeABC multidrug efflux complex.
c28f82.fasta	NODE_6_length_125761_cov_546.512213	67280	68383	cmeA	1-1104/1104	===============	0/0	100.00	95.20	card	CP000768:1405392-1406496	card~~~cmeA~~~CP000768:1405392-1406496 CmeA is the membrane fusion protein of the CmeABC multidrug efflux complex.
c28f82.fasta	NODE_6_length_125761_cov_546.512213	68477	69109	cmeR	1-633/633	===============	0/0	100.00	98.58	card	NC_002163.1:336916-337549	card~~~cmeR~~~NC_002163.1:336916-337549 CmeR is a repressor for the CmeABC multidrug efflux pump binding to the cmeABC promoter region.
c34f93.fasta	NODE_10_length_42086_cov_448.480088	39536	41455	tetO	1-1920/1920	===============	0/0	100.00	99.84	card	M18896.2:207-2127	card~~~tetO~~~M18896.2:207-2127 TetO is a ribosomal protection protein. It is associated with conjugative plasmids.
c34f93.fasta	NODE_6_length_125761_cov_439.774013	4883	5656	OXA-61	1-774/774	===============	0/0	100.00	99.87	card	AY587956:1-775	card~~~OXA-61~~~AY587956:1-775 OXA-61 is a beta-lactamase found in Campylobacter jejuni
c34f93.fasta	NODE_6_length_125761_cov_439.774013	62687	64165	cmeC	1-1479/1479	===============	0/0	100.00	98.58	card	AB894099:4219-5698	card~~~cmeC~~~AB894099:4219-5698 CmeC is the outer membrane channel protein of the CmeABC multidrug efflux complex.
c34f93.fasta	NODE_6_length_125761_cov_439.774013	64158	67280	cmeB	1-3123/3123	========/======	2/6	99.90	95.71	card	CP000768:1406495-1409618	card~~~cmeB~~~CP000768:1406495-1409618 CmeB is the inner membrane transporter the CmeABC multidrug efflux complex.
c34f93.fasta	NODE_6_length_125761_cov_439.774013	67280	68383	cmeA	1-1104/1104	===============	0/0	100.00	95.20	card	CP000768:1405392-1406496	card~~~cmeA~~~CP000768:1405392-1406496 CmeA is the membrane fusion protein of the CmeABC multidrug efflux complex.
c34f93.fasta	NODE_6_length_125761_cov_439.774013	68477	69109	cmeR	1-633/633	===============	0/0	100.00	98.58	card	NC_002163.1:336916-337549	card~~~cmeR~~~NC_002163.1:336916-337549 CmeR is a repressor for the CmeABC multidrug efflux pump binding to the cmeABC promoter region.
c38c81.fasta	NODE_108_length_269_cov_0.760417	1	269	tetO	1162-1430/1920	.........===...	0/0	14.01	100.00	card	M18896.2:207-2127	card~~~tetO~~~M18896.2:207-2127 TetO is a ribosomal protection protein. It is associated with conjugative plasmids.
c38c81.fasta	NODE_3_length_153991_cov_337.607891	90839	92317	cmeC	1-1479/1479	===============	0/0	100.00	98.58	card	AB894099:4219-5698	card~~~cmeC~~~AB894099:4219-5698 CmeC is the outer membrane channel protein of the CmeABC multidrug efflux complex.
c38c81.fasta	NODE_3_length_153991_cov_337.607891	92310	95432	cmeB	1-3123/3123	===============	0/0	100.00	96.41	card	CP000768:1406495-1409618	card~~~cmeB~~~CP000768:1406495-1409618 CmeB is the inner membrane transporter the CmeABC multidrug efflux complex.
c38c81.fasta	NODE_3_length_153991_cov_337.607891	95432	96535	cmeA	1-1104/1104	===============	0/0	100.00	95.11	card	CP000768:1405392-1406496	card~~~cmeA~~~CP000768:1405392-1406496 CmeA is the membrane fusion protein of the CmeABC multidrug efflux complex.
c38c81.fasta	NODE_3_length_153991_cov_337.607891	96629	97261	cmeR	1-633/633	===============	0/0	100.00	98.58	card	NC_002163.1:336916-337549	card~~~cmeR~~~NC_002163.1:336916-337549 CmeR is a repressor for the CmeABC multidrug efflux pump binding to the cmeABC promoter region.
