# Supplementary material for: Genomic Characterisation of Campylobacter jejuni Isolates Recovered During Commercial Broiler Production
Source: Front Microbiol. 2021 Oct 14;12:716182. doi: 10.3389/fmicb.2021.716182 (PMC8552067; doi:10.3389/fmicb.2021.716182)
Supplement: APPENDIX S1 — MLST and cgMLST allelic profiles. [file Data_Sheet_1.ZIP › Supplementary materials/S3 Virulence and AMR/AMR/plasmidfinder_summary.tab]

#FILE	SEQUENCE	START	END	GENE	COVERAGE	COVERAGE_MAP	GAPS	%COVERAGE	%IDENTITY	DATABASE	ACCESSION	PRODUCT
