# Supplementary material for: Genomic Characterisation of Campylobacter jejuni Isolates Recovered During Commercial Broiler Production
Source: Front Microbiol. 2021 Oct 14;12:716182. doi: 10.3389/fmicb.2021.716182 (PMC8552067; doi:10.3389/fmicb.2021.716182)
Supplement: APPENDIX S1 — MLST and cgMLST allelic profiles. [file Data_Sheet_1.ZIP › Supplementary materials/S3 Virulence and AMR/AMR/resfinder_summary.tab]

#FILE	SEQUENCE	START	END	GENE	COVERAGE	COVERAGE_MAP	GAPS	%COVERAGE	%IDENTITY	DATABASE	ACCESSION	PRODUCT
a21f105.fasta	NODE_6_length_150105_cov_569.364119	120176	120950	blaOXA-193_1	1-774/774	========/======	1/1	100.00	99.61	resfinder	CP013032	resfinder~~~blaOXA-193_1~~~CP013032 blaOXA-193_1
a28f15.fasta	NODE_6_length_150105_cov_475.753606	120176	120950	blaOXA-193_1	1-774/774	========/======	1/1	100.00	99.61	resfinder	CP013032	resfinder~~~blaOXA-193_1~~~CP013032 blaOXA-193_1
a34f104.fasta	NODE_1_length_523244_cov_440.168218	15839	17758	tet(O)_1	1-1920/1920	===============	0/0	100.00	99.64	resfinder	M18896	resfinder~~~tet(O)_1~~~M18896 tet(O)_1
a34f104.fasta	NODE_4_length_235365_cov_501.345139	113821	114567	blaOXA-184_1	1-747/747	===============	0/0	100.00	99.87	resfinder	JQ396378	resfinder~~~blaOXA-184_1~~~JQ396378 blaOXA-184_1
a38c13.fasta	NODE_1_length_522300_cov_372.401867	15839	17758	tet(O)_1	1-1920/1920	===============	0/0	100.00	99.64	resfinder	M18896	resfinder~~~tet(O)_1~~~M18896 tet(O)_1
a38c13.fasta	NODE_3_length_235214_cov_406.884935	113821	114567	blaOXA-184_1	1-747/747	===============	0/0	100.00	99.87	resfinder	JQ396378	resfinder~~~blaOXA-184_1~~~JQ396378 blaOXA-184_1
c14c41.fasta	NODE_10_length_42086_cov_531.351282	39536	41455	tet(O)_1	1-1920/1920	===============	0/0	100.00	99.84	resfinder	M18896	resfinder~~~tet(O)_1~~~M18896 tet(O)_1
c14c41.fasta	NODE_6_length_125761_cov_507.464498	120106	120879	blaOXA-193_1	1-774/774	===============	0/0	100.00	99.87	resfinder	CP013032	resfinder~~~blaOXA-193_1~~~CP013032 blaOXA-193_1
c21f103.fasta	NODE_10_length_42086_cov_557.405080	632	2551	tet(O)_1	1-1920/1920	===============	0/0	100.00	99.84	resfinder	M18896	resfinder~~~tet(O)_1~~~M18896 tet(O)_1
c21f103.fasta	NODE_6_length_125761_cov_548.987986	120106	120879	blaOXA-193_1	1-774/774	===============	0/0	100.00	99.87	resfinder	CP013032	resfinder~~~blaOXA-193_1~~~CP013032 blaOXA-193_1
c28f101.fasta	NODE_6_length_125761_cov_534.129627	4883	5656	blaOXA-193_1	1-774/774	===============	0/0	100.00	99.87	resfinder	CP013032	resfinder~~~blaOXA-193_1~~~CP013032 blaOXA-193_1
c28f101.fasta	NODE_7_length_121579_cov_548.510477	80125	82044	tet(O)_1	1-1920/1920	===============	0/0	100.00	99.84	resfinder	M18896	resfinder~~~tet(O)_1~~~M18896 tet(O)_1
c34f102.fasta	NODE_10_length_42086_cov_413.721464	632	2551	tet(O)_1	1-1920/1920	===============	0/0	100.00	99.84	resfinder	M18896	resfinder~~~tet(O)_1~~~M18896 tet(O)_1
c34f102.fasta	NODE_6_length_125761_cov_404.111550	120106	120879	blaOXA-193_1	1-774/774	===============	0/0	100.00	99.87	resfinder	CP013032	resfinder~~~blaOXA-193_1~~~CP013032 blaOXA-193_1
a21f14.fasta	NODE_6_length_150105_cov_624.447257	29156	29930	blaOXA-193_1	1-774/774	========/======	1/1	100.00	99.61	resfinder	CP013032	resfinder~~~blaOXA-193_1~~~CP013032 blaOXA-193_1
a28f25.fasta	NODE_4_length_154560_cov_559.188092	120263	121036	blaOXA-61_1	1-774/774	===============	0/0	100.00	100.00	resfinder	AY587956	resfinder~~~blaOXA-61_1~~~AY587956 Alternate name; Cam-1
a34f11.fasta	NODE_4_length_154560_cov_508.050407	120263	121036	blaOXA-61_1	1-774/774	===============	0/0	100.00	100.00	resfinder	AY587956	resfinder~~~blaOXA-61_1~~~AY587956 Alternate name; Cam-1
a38c21.fasta	NODE_4_length_154560_cov_561.321103	33525	34298	blaOXA-61_1	1-774/774	===============	0/0	100.00	100.00	resfinder	AY587956	resfinder~~~blaOXA-61_1~~~AY587956 Alternate name; Cam-1
c14c54.fasta	NODE_10_length_42086_cov_628.522745	39536	41455	tet(O)_1	1-1920/1920	===============	0/0	100.00	99.84	resfinder	M18896	resfinder~~~tet(O)_1~~~M18896 tet(O)_1
c14c54.fasta	NODE_6_length_125761_cov_607.112656	4883	5656	blaOXA-193_1	1-774/774	===============	0/0	100.00	99.87	resfinder	CP013032	resfinder~~~blaOXA-193_1~~~CP013032 blaOXA-193_1
c21f11.fasta	NODE_10_length_42086_cov_532.860268	39536	41455	tet(O)_1	1-1920/1920	===============	0/0	100.00	99.84	resfinder	M18896	resfinder~~~tet(O)_1~~~M18896 tet(O)_1
c21f11.fasta	NODE_6_length_125761_cov_522.834044	120106	120879	blaOXA-193_1	1-774/774	===============	0/0	100.00	99.87	resfinder	CP013032	resfinder~~~blaOXA-193_1~~~CP013032 blaOXA-193_1
c28f33.fasta	NODE_10_length_42086_cov_415.343046	632	2551	tet(O)_1	1-1920/1920	===============	0/0	100.00	99.84	resfinder	M18896	resfinder~~~tet(O)_1~~~M18896 tet(O)_1
c28f33.fasta	NODE_6_length_125761_cov_402.482758	120106	120879	blaOXA-193_1	1-774/774	===============	0/0	100.00	99.87	resfinder	CP013032	resfinder~~~blaOXA-193_1~~~CP013032 blaOXA-193_1
c34f21.fasta	NODE_10_length_42086_cov_554.310695	39536	41455	tet(O)_1	1-1920/1920	===============	0/0	100.00	99.84	resfinder	M18896	resfinder~~~tet(O)_1~~~M18896 tet(O)_1
c34f21.fasta	NODE_6_length_125761_cov_538.528914	4883	5656	blaOXA-193_1	1-774/774	===============	0/0	100.00	99.87	resfinder	CP013032	resfinder~~~blaOXA-193_1~~~CP013032 blaOXA-193_1
c38c12.fasta	NODE_13_length_27379_cov_461.609076	632	2551	tet(O)_1	1-1920/1920	===============	0/0	100.00	99.84	resfinder	M18896	resfinder~~~tet(O)_1~~~M18896 tet(O)_1
c38c12.fasta	NODE_6_length_125761_cov_436.587768	120106	120879	blaOXA-193_1	1-774/774	===============	0/0	100.00	99.87	resfinder	CP013032	resfinder~~~blaOXA-193_1~~~CP013032 blaOXA-193_1
a21f23.fasta	NODE_6_length_150105_cov_573.020456	29156	29930	blaOXA-193_1	1-774/774	========/======	1/1	100.00	99.61	resfinder	CP013032	resfinder~~~blaOXA-193_1~~~CP013032 blaOXA-193_1
a28f32.fasta	NODE_6_length_150105_cov_482.602727	120176	120950	blaOXA-193_1	1-774/774	========/======	1/1	100.00	99.61	resfinder	CP013032	resfinder~~~blaOXA-193_1~~~CP013032 blaOXA-193_1
a34f24.fasta	NODE_4_length_154560_cov_519.246403	33525	34298	blaOXA-61_1	1-774/774	===============	0/0	100.00	100.00	resfinder	AY587956	resfinder~~~blaOXA-61_1~~~AY587956 Alternate name; Cam-1
a38c44.fasta	NODE_4_length_154560_cov_606.713690	120263	121036	blaOXA-61_1	1-774/774	===============	0/0	100.00	100.00	resfinder	AY587956	resfinder~~~blaOXA-61_1~~~AY587956 Alternate name; Cam-1
c14c65.fasta	NODE_10_length_42086_cov_525.809850	632	2551	tet(O)_1	1-1920/1920	===============	0/0	100.00	99.84	resfinder	M18896	resfinder~~~tet(O)_1~~~M18896 tet(O)_1
c14c65.fasta	NODE_49_length_269_cov_0.760417	1	269	catA1_1	296-564/660	......=======..	0/0	40.76	99.63	resfinder	V00622	resfinder~~~catA1_1~~~V00622 catA1_1
c14c65.fasta	NODE_6_length_125761_cov_509.211125	120106	120879	blaOXA-193_1	1-774/774	===============	0/0	100.00	99.87	resfinder	CP013032	resfinder~~~blaOXA-193_1~~~CP013032 blaOXA-193_1
c21f25.fasta	NODE_10_length_42086_cov_529.590969	39536	41455	tet(O)_1	1-1920/1920	===============	0/0	100.00	99.84	resfinder	M18896	resfinder~~~tet(O)_1~~~M18896 tet(O)_1
c21f25.fasta	NODE_6_length_125761_cov_513.480634	120106	120879	blaOXA-193_1	1-774/774	===============	0/0	100.00	99.87	resfinder	CP013032	resfinder~~~blaOXA-193_1~~~CP013032 blaOXA-193_1
c28f45.fasta	NODE_10_length_42086_cov_470.000024	39536	41455	tet(O)_1	1-1920/1920	===============	0/0	100.00	99.84	resfinder	M18896	resfinder~~~tet(O)_1~~~M18896 tet(O)_1
c28f45.fasta	NODE_6_length_125761_cov_451.010216	120106	120879	blaOXA-193_1	1-774/774	===============	0/0	100.00	99.87	resfinder	CP013032	resfinder~~~blaOXA-193_1~~~CP013032 blaOXA-193_1
c34f34.fasta	NODE_10_length_42086_cov_518.060035	39536	41455	tet(O)_1	1-1920/1920	===============	0/0	100.00	99.84	resfinder	M18896	resfinder~~~tet(O)_1~~~M18896 tet(O)_1
c34f34.fasta	NODE_6_length_125761_cov_500.550603	4883	5656	blaOXA-193_1	1-774/774	===============	0/0	100.00	99.87	resfinder	CP013032	resfinder~~~blaOXA-193_1~~~CP013032 blaOXA-193_1
a21f35.fasta	NODE_6_length_150105_cov_529.335797	29156	29930	blaOXA-193_1	1-774/774	========/======	1/1	100.00	99.61	resfinder	CP013032	resfinder~~~blaOXA-193_1~~~CP013032 blaOXA-193_1
a28f64.fasta	NODE_4_length_154560_cov_555.341112	120263	121036	blaOXA-61_1	1-774/774	===============	0/0	100.00	100.00	resfinder	AY587956	resfinder~~~blaOXA-61_1~~~AY587956 Alternate name; Cam-1
a34f42.fasta	NODE_4_length_154560_cov_603.571565	33525	34298	blaOXA-61_1	1-774/774	===============	0/0	100.00	100.00	resfinder	AY587956	resfinder~~~blaOXA-61_1~~~AY587956 Alternate name; Cam-1
a38c51.fasta	NODE_4_length_154560_cov_537.997042	120263	121036	blaOXA-61_1	1-774/774	===============	0/0	100.00	100.00	resfinder	AY587956	resfinder~~~blaOXA-61_1~~~AY587956 Alternate name; Cam-1
c14f11.fasta	NODE_10_length_42086_cov_564.243472	632	2551	tet(O)_1	1-1920/1920	===============	0/0	100.00	99.84	resfinder	M18896	resfinder~~~tet(O)_1~~~M18896 tet(O)_1
c14f11.fasta	NODE_6_length_125761_cov_542.136803	120106	120879	blaOXA-193_1	1-774/774	===============	0/0	100.00	99.87	resfinder	CP013032	resfinder~~~blaOXA-193_1~~~CP013032 blaOXA-193_1
c21f44.fasta	NODE_10_length_42086_cov_545.028970	39536	41455	tet(O)_1	1-1920/1920	===============	0/0	100.00	99.84	resfinder	M18896	resfinder~~~tet(O)_1~~~M18896 tet(O)_1
c21f44.fasta	NODE_6_length_125761_cov_526.519549	120106	120879	blaOXA-193_1	1-774/774	===============	0/0	100.00	99.87	resfinder	CP013032	resfinder~~~blaOXA-193_1~~~CP013032 blaOXA-193_1
c28f52.fasta	NODE_10_length_42086_cov_560.469209	39536	41455	tet(O)_1	1-1920/1920	===============	0/0	100.00	99.84	resfinder	M18896	resfinder~~~tet(O)_1~~~M18896 tet(O)_1
c28f52.fasta	NODE_6_length_125761_cov_551.830822	120106	120879	blaOXA-193_1	1-774/774	===============	0/0	100.00	99.87	resfinder	CP013032	resfinder~~~blaOXA-193_1~~~CP013032 blaOXA-193_1
c34f43.fasta	NODE_10_length_42086_cov_544.951534	39536	41455	tet(O)_1	1-1920/1920	===============	0/0	100.00	99.84	resfinder	M18896	resfinder~~~tet(O)_1~~~M18896 tet(O)_1
c34f43.fasta	NODE_6_length_125761_cov_537.119681	120106	120879	blaOXA-193_1	1-774/774	===============	0/0	100.00	99.87	resfinder	CP013032	resfinder~~~blaOXA-193_1~~~CP013032 blaOXA-193_1
c38c31.fasta	NODE_10_length_42086_cov_415.372301	39536	41455	tet(O)_1	1-1920/1920	===============	0/0	100.00	99.84	resfinder	M18896	resfinder~~~tet(O)_1~~~M18896 tet(O)_1
c38c31.fasta	NODE_6_length_125761_cov_397.567495	120106	120879	blaOXA-193_1	1-774/774	===============	0/0	100.00	99.87	resfinder	CP013032	resfinder~~~blaOXA-193_1~~~CP013032 blaOXA-193_1
a21f62.fasta	NODE_6_length_150105_cov_518.390707	120176	120950	blaOXA-193_1	1-774/774	========/======	1/1	100.00	99.61	resfinder	CP013032	resfinder~~~blaOXA-193_1~~~CP013032 blaOXA-193_1
a28f73.fasta	NODE_6_length_150105_cov_397.985816	29156	29930	blaOXA-193_1	1-774/774	========/======	1/1	100.00	99.61	resfinder	CP013032	resfinder~~~blaOXA-193_1~~~CP013032 blaOXA-193_1
a34f72.fasta	NODE_1_length_523244_cov_489.472692	15839	17758	tet(O)_1	1-1920/1920	===============	0/0	100.00	99.64	resfinder	M18896	resfinder~~~tet(O)_1~~~M18896 tet(O)_1
a34f72.fasta	NODE_3_length_235365_cov_545.984453	113821	114567	blaOXA-184_1	1-747/747	===============	0/0	100.00	99.87	resfinder	JQ396378	resfinder~~~blaOXA-184_1~~~JQ396378 blaOXA-184_1
a38c65.fasta	NODE_4_length_154560_cov_584.914554	33525	34298	blaOXA-61_1	1-774/774	===============	0/0	100.00	100.00	resfinder	AY587956	resfinder~~~blaOXA-61_1~~~AY587956 Alternate name; Cam-1
c14f23.fasta	NODE_10_length_42086_cov_576.491918	39536	41455	tet(O)_1	1-1920/1920	===============	0/0	100.00	99.84	resfinder	M18896	resfinder~~~tet(O)_1~~~M18896 tet(O)_1
c14f23.fasta	NODE_6_length_125761_cov_548.573733	120106	120879	blaOXA-193_1	1-774/774	===============	0/0	100.00	99.87	resfinder	CP013032	resfinder~~~blaOXA-193_1~~~CP013032 blaOXA-193_1
c21f53.fasta	NODE_10_length_42137_cov_526.352806	632	2551	tet(O)_1	1-1920/1920	===============	0/0	100.00	99.84	resfinder	M18896	resfinder~~~tet(O)_1~~~M18896 tet(O)_1
c21f53.fasta	NODE_6_length_125761_cov_514.368336	120106	120879	blaOXA-193_1	1-774/774	===============	0/0	100.00	99.87	resfinder	CP013032	resfinder~~~blaOXA-193_1~~~CP013032 blaOXA-193_1
c28f61.fasta	NODE_10_length_42086_cov_487.296556	632	2551	tet(O)_1	1-1920/1920	===============	0/0	100.00	99.84	resfinder	M18896	resfinder~~~tet(O)_1~~~M18896 tet(O)_1
c28f61.fasta	NODE_6_length_125761_cov_475.459064	120106	120879	blaOXA-193_1	1-774/774	===============	0/0	100.00	99.87	resfinder	CP013032	resfinder~~~blaOXA-193_1~~~CP013032 blaOXA-193_1
c34f55.fasta	NODE_10_length_42086_cov_445.868742	632	2551	tet(O)_1	1-1920/1920	===============	0/0	100.00	99.84	resfinder	M18896	resfinder~~~tet(O)_1~~~M18896 tet(O)_1
c34f55.fasta	NODE_6_length_125761_cov_431.331784	120106	120879	blaOXA-193_1	1-774/774	===============	0/0	100.00	99.87	resfinder	CP013032	resfinder~~~blaOXA-193_1~~~CP013032 blaOXA-193_1
c38c43.fasta	NODE_10_length_42086_cov_441.864029	632	2551	tet(O)_1	1-1920/1920	===============	0/0	100.00	99.84	resfinder	M18896	resfinder~~~tet(O)_1~~~M18896 tet(O)_1
c38c43.fasta	NODE_6_length_125761_cov_419.683985	120106	120879	blaOXA-193_1	1-774/774	===============	0/0	100.00	99.87	resfinder	CP013032	resfinder~~~blaOXA-193_1~~~CP013032 blaOXA-193_1
a21f71.fasta	NODE_6_length_150105_cov_605.258392	120176	120950	blaOXA-193_1	1-774/774	========/======	1/1	100.00	99.61	resfinder	CP013032	resfinder~~~blaOXA-193_1~~~CP013032 blaOXA-193_1
a28f82.fasta	NODE_6_length_150105_cov_542.617311	120176	120950	blaOXA-193_1	1-774/774	========/======	1/1	100.00	99.61	resfinder	CP013032	resfinder~~~blaOXA-193_1~~~CP013032 blaOXA-193_1
a34f85.fasta	NODE_4_length_154560_cov_620.449532	120263	121036	blaOXA-61_1	1-774/774	===============	0/0	100.00	100.00	resfinder	AY587956	resfinder~~~blaOXA-61_1~~~AY587956 Alternate name; Cam-1
a38c84.fasta	NODE_4_length_154560_cov_529.722643	33525	34298	blaOXA-61_1	1-774/774	===============	0/0	100.00	100.00	resfinder	AY587956	resfinder~~~blaOXA-61_1~~~AY587956 Alternate name; Cam-1
c14f35.fasta	NODE_10_length_42086_cov_571.166179	39536	41455	tet(O)_1	1-1920/1920	===============	0/0	100.00	99.84	resfinder	M18896	resfinder~~~tet(O)_1~~~M18896 tet(O)_1
c14f35.fasta	NODE_6_length_125761_cov_570.989744	120106	120879	blaOXA-193_1	1-774/774	===============	0/0	100.00	99.87	resfinder	CP013032	resfinder~~~blaOXA-193_1~~~CP013032 blaOXA-193_1
c21f65.fasta	NODE_10_length_42086_cov_969.811421	39536	41455	tet(O)_1	1-1920/1920	===============	0/0	100.00	99.84	resfinder	M18896	resfinder~~~tet(O)_1~~~M18896 tet(O)_1
c21f65.fasta	NODE_6_length_125761_cov_947.358566	4883	5656	blaOXA-193_1	1-774/774	===============	0/0	100.00	99.87	resfinder	CP013032	resfinder~~~blaOXA-193_1~~~CP013032 blaOXA-193_1
c28f73.fasta	NODE_10_length_42086_cov_579.371492	632	2551	tet(O)_1	1-1920/1920	===============	0/0	100.00	99.84	resfinder	M18896	resfinder~~~tet(O)_1~~~M18896 tet(O)_1
c28f73.fasta	NODE_6_length_125761_cov_569.571306	4883	5656	blaOXA-193_1	1-774/774	===============	0/0	100.00	99.87	resfinder	CP013032	resfinder~~~blaOXA-193_1~~~CP013032 blaOXA-193_1
c34f71.fasta	NODE_10_length_42086_cov_382.358995	632	2551	tet(O)_1	1-1920/1920	===============	0/0	100.00	99.84	resfinder	M18896	resfinder~~~tet(O)_1~~~M18896 tet(O)_1
c34f71.fasta	NODE_6_length_125761_cov_374.210385	120106	120879	blaOXA-193_1	1-774/774	===============	0/0	100.00	99.87	resfinder	CP013032	resfinder~~~blaOXA-193_1~~~CP013032 blaOXA-193_1
c38c55.fasta	NODE_10_length_42086_cov_423.719393	39536	41455	tet(O)_1	1-1920/1920	===============	0/0	100.00	99.84	resfinder	M18896	resfinder~~~tet(O)_1~~~M18896 tet(O)_1
c38c55.fasta	NODE_6_length_125761_cov_405.349177	4883	5656	blaOXA-193_1	1-774/774	===============	0/0	100.00	99.87	resfinder	CP013032	resfinder~~~blaOXA-193_1~~~CP013032 blaOXA-193_1
a21f82.fasta	NODE_6_length_150105_cov_506.779221	120176	120950	blaOXA-193_1	1-774/774	========/======	1/1	100.00	99.61	resfinder	CP013032	resfinder~~~blaOXA-193_1~~~CP013032 blaOXA-193_1
a28f91.fasta	NODE_4_length_154560_cov_610.849621	33525	34298	blaOXA-61_1	1-774/774	===============	0/0	100.00	100.00	resfinder	AY587956	resfinder~~~blaOXA-61_1~~~AY587956 Alternate name; Cam-1
a34f91.fasta	NODE_4_length_154560_cov_576.365270	120263	121036	blaOXA-61_1	1-774/774	===============	0/0	100.00	100.00	resfinder	AY587956	resfinder~~~blaOXA-61_1~~~AY587956 Alternate name; Cam-1
a38c92.fasta	NODE_4_length_154560_cov_640.887509	33525	34298	blaOXA-61_1	1-774/774	===============	0/0	100.00	100.00	resfinder	AY587956	resfinder~~~blaOXA-61_1~~~AY587956 Alternate name; Cam-1
c14f72.fasta	NODE_10_length_42086_cov_537.886215	632	2551	tet(O)_1	1-1920/1920	===============	0/0	100.00	99.84	resfinder	M18896	resfinder~~~tet(O)_1~~~M18896 tet(O)_1
c14f72.fasta	NODE_6_length_125761_cov_518.044668	120106	120879	blaOXA-193_1	1-774/774	===============	0/0	100.00	99.87	resfinder	CP013032	resfinder~~~blaOXA-193_1~~~CP013032 blaOXA-193_1
c21f71.fasta	NODE_10_length_42086_cov_519.418148	632	2551	tet(O)_1	1-1920/1920	===============	0/0	100.00	99.84	resfinder	M18896	resfinder~~~tet(O)_1~~~M18896 tet(O)_1
c21f71.fasta	NODE_6_length_125761_cov_507.080106	120106	120879	blaOXA-193_1	1-774/774	===============	0/0	100.00	99.87	resfinder	CP013032	resfinder~~~blaOXA-193_1~~~CP013032 blaOXA-193_1
c28f82.fasta	NODE_10_length_42086_cov_558.579590	39536	41455	tet(O)_1	1-1920/1920	===============	0/0	100.00	99.84	resfinder	M18896	resfinder~~~tet(O)_1~~~M18896 tet(O)_1
c28f82.fasta	NODE_6_length_125761_cov_546.512213	4883	5656	blaOXA-193_1	1-774/774	===============	0/0	100.00	99.87	resfinder	CP013032	resfinder~~~blaOXA-193_1~~~CP013032 blaOXA-193_1
c34f93.fasta	NODE_10_length_42086_cov_448.480088	39536	41455	tet(O)_1	1-1920/1920	===============	0/0	100.00	99.84	resfinder	M18896	resfinder~~~tet(O)_1~~~M18896 tet(O)_1
c34f93.fasta	NODE_6_length_125761_cov_439.774013	4883	5656	blaOXA-193_1	1-774/774	===============	0/0	100.00	99.87	resfinder	CP013032	resfinder~~~blaOXA-193_1~~~CP013032 blaOXA-193_1
c38c81.fasta	NODE_108_length_269_cov_0.760417	1	269	tet(O)_1	1162-1430/1920	.........===...	0/0	14.01	100.00	resfinder	M18896	resfinder~~~tet(O)_1~~~M18896 tet(O)_1
