# Supplementary material for: Genomic Characterisation of Campylobacter jejuni Isolates Recovered During Commercial Broiler Production
Source: Front Microbiol. 2021 Oct 14;12:716182. doi: 10.3389/fmicb.2021.716182 (PMC8552067; doi:10.3389/fmicb.2021.716182)
Supplement: APPENDIX S1 — MLST and cgMLST allelic profiles. [file Data_Sheet_1.ZIP › Supplementary materials/S3 Virulence and AMR/Virulence/vfdb_summary.tab]

#FILE	SEQUENCE	START	END	GENE	COVERAGE	COVERAGE_MAP	GAPS	%COVERAGE	%IDENTITY	DATABASE	ACCESSION	PRODUCT
a21f105.fasta	NODE_13_length_735_cov_577.875380	1	291	flaB	1-291/1719	===............	0/0	16.93	94.50	vfdb	NP_282484	vfdb~~~flaB~~~NP_282484 (flaB) flagellin [Flagella (VF0114)] [Campylobacter jejuni subsp. jejuni NCTC 11168]
a21f105.fasta	NODE_13_length_735_cov_577.875380	452	735	flaA	1436-1719/1719	............===	0/0	16.52	85.56	vfdb	NP_282485	vfdb~~~flaA~~~NP_282485 (flaA) flagellin [Flagella (VF0114)] [Campylobacter jejuni subsp. jejuni NCTC 11168]
a21f105.fasta	NODE_1_length_344966_cov_571.252136	25056	25805	flaC	1-750/750	===============	0/0	100.00	99.60	vfdb	NP_281892	vfdb~~~flaC~~~NP_281892 (flaC) flagellin [Flagella (VF0114)] [Campylobacter jejuni subsp. jejuni NCTC 11168]
a21f105.fasta	NODE_1_length_344966_cov_571.252136	45199	45990	flgG	1-792/792	===============	0/0	100.00	99.50	vfdb	NP_281870	vfdb~~~flgG~~~NP_281870 (flgG) flagellar basal-body rod protein FlgG [Flagella (VF0114)] [Campylobacter jejuni subsp. jejuni NCTC 11168]
a21f105.fasta	NODE_1_length_344966_cov_571.252136	46019	46831	flgF	1-813/813	===============	0/0	100.00	99.02	vfdb	NP_281869	vfdb~~~flgF~~~NP_281869 (flgF) flagellar basal-body rod protein [Flagella (VF0114)] [Campylobacter jejuni subsp. jejuni NCTC 11168]
a21f105.fasta	NODE_1_length_344966_cov_571.252136	60233	60931	flgH	1-699/699	===============	0/0	100.00	98.57	vfdb	NP_281859	vfdb~~~flgH~~~NP_281859 (flgH) flagellar L-ring protein precursor FlgH [Flagella (VF0114)] [Campylobacter jejuni subsp. jejuni NCTC 11168]
a21f105.fasta	NODE_1_length_344966_cov_571.252136	76659	77909	rpoN	1-1251/1251	===============	0/0	100.00	98.96	vfdb	YP_002344093	vfdb~~~rpoN~~~YP_002344093 (rpoN) RNA polymerase factor sigma-54 [Pse5Ac7Ac Pse5Ac7Am Pse8OAc Pse5Am7AcGlnAc (AI151)] [Campylobacter jejuni subsp. jejuni NCTC 11168]
a21f105.fasta	NODE_1_length_344966_cov_571.252136	186203	186585	fliS	1-383/387	===============	0/0	98.97	92.43	vfdb	NP_281733	vfdb~~~fliS~~~NP_281733 (fliS) flagellar protein FliS [Flagella (VF0114)] [Campylobacter jejuni subsp. jejuni NCTC 11168]
a21f105.fasta	NODE_1_length_344966_cov_571.252136	186596	188524	fliD	1-1929/1929	===============	0/0	100.00	95.64	vfdb	NP_281732	vfdb~~~fliD~~~NP_281732 (fliD) flagellar capping protein FliD [Flagella (VF0114)] [Campylobacter jejuni subsp. jejuni NCTC 11168]
a21f105.fasta	NODE_1_length_344966_cov_571.252136	188527	188892	flaG	1-366/366	===============	0/0	100.00	99.18	vfdb	NP_281731	vfdb~~~flaG~~~NP_281731 (flaG) flagellar protein FlaG [Flagella (VF0114)] [Campylobacter jejuni subsp. jejuni NCTC 11168]
a21f105.fasta	NODE_1_length_344966_cov_571.252136	208681	209112	flgB	1-432/432	===============	0/0	100.00	96.76	vfdb	NP_281712	vfdb~~~flgB~~~NP_281712 (flgB) flagellar basal body rod protein FlgB [Flagella (VF0114)] [Campylobacter jejuni subsp. jejuni NCTC 11168]
a21f105.fasta	NODE_1_length_344966_cov_571.252136	209122	209616	flgC	1-495/495	===============	0/0	100.00	99.60	vfdb	NP_281711	vfdb~~~flgC~~~NP_281711 (flgC) flagellar basal body rod protein FlgC [Flagella (VF0114)] [Campylobacter jejuni subsp. jejuni NCTC 11168]
a21f105.fasta	NODE_1_length_344966_cov_571.252136	209623	209919	fliE	1-297/297	===============	0/0	100.00	99.33	vfdb	NP_281710	vfdb~~~fliE~~~NP_281710 (fliE) flagellar hook-basal body complex protein FliE [Flagella (VF0114)] [Campylobacter jejuni subsp. jejuni NCTC 11168]
a21f105.fasta	NODE_1_length_344966_cov_571.252136	322854	323026	cheV3	563-735/1302	......===......	0/0	13.29	75.72	vfdb	NP_207394	vfdb~~~cheV3~~~NP_207394 (cheV3) chemotaxis coupling protein CheV3 [Pse5Ac7Ac (AI150)] [Helicobacter pylori 26695]
a21f105.fasta	NODE_26_length_178_cov_590.445545	3	142	flaA	563-702/1719	....===........	0/0	8.14	81.43	vfdb	NP_282485	vfdb~~~flaA~~~NP_282485 (flaA) flagellin [Flagella (VF0114)] [Campylobacter jejuni subsp. jejuni NCTC 11168]
a21f105.fasta	NODE_27_length_155_cov_1361.256410	1	149	tlpA	1666-1814/2028	............==.	0/0	7.35	80.54	vfdb	NP_206899	vfdb~~~tlpA~~~NP_206899 (tlpA) membrane-bound chemoreceptor sensing arginine and bicarbonate [Pse5Ac7Ac (AI150)] [Helicobacter pylori 26695]
a21f105.fasta	NODE_28_length_155_cov_569.205128	1	155	flaB	239-393/1719	..==...........	0/0	9.02	91.61	vfdb	NP_282484	vfdb~~~flaB~~~NP_282484 (flaB) flagellin [Flagella (VF0114)] [Campylobacter jejuni subsp. jejuni NCTC 11168]
a21f105.fasta	NODE_2_length_338489_cov_532.225669	1	284	flaB	1436-1719/1719	............===	0/0	16.52	84.16	vfdb	NP_282484	vfdb~~~flaB~~~NP_282484 (flaB) flagellin [Flagella (VF0114)] [Campylobacter jejuni subsp. jejuni NCTC 11168]
a21f105.fasta	NODE_2_length_338489_cov_532.225669	6024	6787	ptmA	1-764/771	========/======	2/2	98.96	77.12	vfdb	NP_282478	vfdb~~~ptmA~~~NP_282478 (ptmA) flagellin modification protein A [Flagella (VF0114)] [Campylobacter jejuni subsp. jejuni NCTC 11168]
a21f105.fasta	NODE_2_length_338489_cov_532.225669	6787	7489	ptmB	6-708/708	===============	0/0	99.29	80.94	vfdb	NP_282477	vfdb~~~ptmB~~~NP_282477 (ptmB) acylneuraminate cytidylyltransferase [Flagella (VF0114)] [Campylobacter jejuni subsp. jejuni NCTC 11168]
a21f105.fasta	NODE_2_length_338489_cov_532.225669	15750	16781	pseI	1-1032/1032	===============	0/0	100.00	86.14	vfdb	NP_282463	vfdb~~~pseI~~~NP_282463 (pseI) N-acetylneuraminic acid synthetase [Pse5Ac7Ac Pse5Ac7Am Pse8OAc Pse5Am7AcGlnAc (AI151)] [Campylobacter jejuni subsp. jejuni NCTC 11168]
a21f105.fasta	NODE_2_length_338489_cov_532.225669	17755	18115	pseH	59-419/474	.=======/=====.	2/4	75.74	76.03	vfdb	NP_282459	vfdb~~~pseH~~~NP_282459 (pseH) N-acetyltransferase [Flagella (VF0114)] [Campylobacter jejuni subsp. jejuni NCTC 11168]
a21f105.fasta	NODE_2_length_338489_cov_532.225669	18178	18991	pseG	1-817/825	========/======	3/7	98.42	86.81	vfdb	NP_282458	vfdb~~~pseG~~~NP_282458 (pseG) UDP-24-diacetamido-246-trideoxy-beta-L-altropyranose hydrolase [Flagella (VF0114)] [Campylobacter jejuni subsp. jejuni NCTC 11168]
a21f105.fasta	NODE_2_length_338489_cov_532.225669	18975	19673	pseF	1-699/699	===============	0/0	100.00	95.71	vfdb	NP_282457	vfdb~~~pseF~~~NP_282457 (pseF) acylneuraminate cytidylyltransferase [Pse5Ac7Ac Pse5Ac7Am Pse8OAc Pse5Am7AcGlnAc (AI151)] [Campylobacter jejuni subsp. jejuni NCTC 11168]
a21f105.fasta	NODE_2_length_338489_cov_532.225669	33996	35126	pseC	1-1131/1131	===============	0/0	100.00	94.43	vfdb	NP_282440	vfdb~~~pseC~~~NP_282440 (pseC) C4 aminotransferase [Pse5Ac7Ac Pse5Ac7Am Pse8OAc Pse5Am7AcGlnAc (AI151)] [Campylobacter jejuni subsp. jejuni NCTC 11168]
a21f105.fasta	NODE_2_length_338489_cov_532.225669	35128	36132	pseB	1-1005/1005	===============	0/0	100.00	99.00	vfdb	NP_282439	vfdb~~~pseB~~~NP_282439 (pseB) UDP-GlcNAc-specific C46 dehydratase/C5 epimerase [Pse5Ac7Ac Pse5Ac7Am Pse8OAc Pse5Am7AcGlnAc (AI151)] [Campylobacter jejuni subsp. jejuni NCTC 11168]
a21f105.fasta	NODE_2_length_338489_cov_532.225669	70599	71873	porA	1-1275/1275	========/======	2/2	99.92	96.86	vfdb	NP_282406	vfdb~~~porA~~~NP_282406 (porA) major outer membrane protein [MOMP (VF0328)] [Campylobacter jejuni subsp. jejuni NCTC 11168]
a21f105.fasta	NODE_2_length_338489_cov_532.225669	90035	90355	ciaC	1-321/321	===============	0/0	100.00	100.00	vfdb	YP_002344633	vfdb~~~ciaC~~~YP_002344633 (ciaC) Campylobacter invasion antigen C [CiaC (VF0415)] [Campylobacter jejuni subsp. jejuni NCTC 11168]
a21f105.fasta	NODE_2_length_338489_cov_532.225669	142418	142591	cheV3	594-767/1302	......===......	0/0	13.36	76.44	vfdb	NP_207394	vfdb~~~cheV3~~~NP_207394 (cheV3) chemotaxis coupling protein CheV3 [Pse5Ac7Ac (AI150)] [Helicobacter pylori 26695]
a21f105.fasta	NODE_2_length_338489_cov_532.225669	153688	154455	fliR	1-768/768	===============	0/0	100.00	98.83	vfdb	NP_282326	vfdb~~~fliR~~~NP_282326 (fliR) flagellar biosynthetic protein FliR [Flagella (VF0114)] [Campylobacter jejuni subsp. jejuni NCTC 11168]
a21f105.fasta	NODE_2_length_338489_cov_532.225669	175472	176033	gmhB	1-561/561	========/======	1/1	100.00	95.73	vfdb	NP_282299	vfdb~~~gmhB~~~NP_282299 (gmhB) DD-heptose 17-bisphosphate phosphatase [LOS (CVF396)] [Campylobacter jejuni subsp. jejuni NCTC 11168]
a21f105.fasta	NODE_2_length_338489_cov_532.225669	176034	176987	hldD	1-954/954	===============	0/0	100.00	97.38	vfdb	NP_282298	vfdb~~~hldD~~~NP_282298 (hldD) ADP-glyceromanno-heptose 6-epimerase [LOS (VF0326)] [Campylobacter jejuni subsp. jejuni NCTC 11168]
a21f105.fasta	NODE_2_length_338489_cov_532.225669	176980	178365	hldE	1-1386/1386	===============	0/0	100.00	93.80	vfdb	NP_282297	vfdb~~~hldE~~~NP_282297 (hldE) bifunctional D-beta-D-heptose 7-phosphate kinase/D-beta-D-heptose 1-phosphate adenylyltransferase [LOS (VF0326)] [Campylobacter jejuni subsp. jejuni NCTC 11168]
a21f105.fasta	NODE_2_length_338489_cov_532.225669	178362	178922	gmhA	1-561/561	===============	0/0	100.00	93.58	vfdb	NP_282296	vfdb~~~gmhA~~~NP_282296 (gmhA) phosphoheptose isomerase [LOS (VF0326)] [Campylobacter jejuni subsp. jejuni NCTC 11168]
a21f105.fasta	NODE_2_length_338489_cov_532.225669	179684	180622	waaF	1-939/960	========/======	2/6	97.50	93.63	vfdb	NP_282295	vfdb~~~waaF~~~NP_282295 (waaF) heptosyltransferase II [LOS (VF0326)] [Campylobacter jejuni subsp. jejuni NCTC 11168]
a21f105.fasta	NODE_2_length_338489_cov_532.225669	180681	181479	waaV	1-799/825	===============	0/0	96.85	93.24	vfdb	NP_282294	vfdb~~~waaV~~~NP_282294 (waaV) glucosyltransferase [LOS (VF0326)] [Campylobacter jejuni subsp. jejuni NCTC 11168]
a21f105.fasta	NODE_2_length_338489_cov_532.225669	182431	182743	wlaN	8-320/912	======.........	0/0	34.32	84.34	vfdb	NP_282287	vfdb~~~wlaN~~~NP_282287 (wlaN) beta-13 galactosyltransferase [LOS (VF0326)] [Campylobacter jejuni subsp. jejuni NCTC 11168]
a21f105.fasta	NODE_2_length_338489_cov_532.225669	183492	183707	Cj1136	20-238/1173	===...../......	1/3	18.41	76.71	vfdb	NP_282284	vfdb~~~Cj1136~~~NP_282284 (Cj1136) glucosyltransferase [LOS (VF0326)] [Campylobacter jejuni subsp. jejuni NCTC 11168]
a21f105.fasta	NODE_2_length_338489_cov_532.225669	184681	184980	wlaN	8-307/912	======.........	0/0	32.89	79.33	vfdb	NP_282287	vfdb~~~wlaN~~~NP_282287 (wlaN) beta-13 galactosyltransferase [LOS (VF0326)] [Campylobacter jejuni subsp. jejuni NCTC 11168]
a21f105.fasta	NODE_2_length_338489_cov_532.225669	185536	187080	Cj1135	1-1545/1548	========/======	2/2	99.74	90.49	vfdb	NP_282283	vfdb~~~Cj1135~~~NP_282283 (Cj1135) glucosyltransferase [LOS (VF0326)] [Campylobacter jejuni subsp. jejuni NCTC 11168]
a21f105.fasta	NODE_2_length_338489_cov_532.225669	187077	187964	htrB	1-888/888	===============	0/0	100.00	97.86	vfdb	NP_282282	vfdb~~~htrB~~~NP_282282 (htrB) lipid A biosynthesis lauroyl acyltransferase [LOS (VF0326)] [Campylobacter jejuni subsp. jejuni NCTC 11168]
a21f105.fasta	NODE_2_length_338489_cov_532.225669	187954	188982	waaC	1-1029/1029	===============	0/0	100.00	97.96	vfdb	NP_282281	vfdb~~~waaC~~~NP_282281 (waaC) heptosyltransferase I [LOS (VF0326)] [Campylobacter jejuni subsp. jejuni NCTC 11168]
a21f105.fasta	NODE_2_length_338489_cov_532.225669	204759	205151	cheY	1-393/393	===============	0/0	100.00	99.75	vfdb	YP_002344511	vfdb~~~cheY~~~YP_002344511 (cheY) chemotaxis regulatory protein [Pse5Ac7Ac Pse5Ac7Am Pse8OAc Pse5Am7AcGlnAc (AI151)] [Campylobacter jejuni subsp. jejuni NCTC 11168]
a21f105.fasta	NODE_2_length_338489_cov_532.225669	212220	212365	tlpB	1177-1322/1698	..........==...	0/0	8.60	77.40	vfdb	NP_206903	vfdb~~~tlpB~~~NP_206903 (tlpB) membrane-bound chemoreceptor sensing pH and autoinducer-2 [Pse5Ac7Ac (AI150)] [Helicobacter pylori 26695]
a21f105.fasta	NODE_2_length_338489_cov_532.225669	245747	246136	fliW	1-390/390	===============	0/0	100.00	100.00	vfdb	YP_002344468	vfdb~~~fliW~~~YP_002344468 (fliW) flagellar assembly protein FliW [Pse5Ac7Ac Pse5Ac7Am Pse8OAc Pse5Am7AcGlnAc (AI151)] [Campylobacter jejuni subsp. jejuni NCTC 11168]
a21f105.fasta	NODE_2_length_338489_cov_532.225669	300949	301464	flgP	1-516/516	===============	0/0	100.00	98.26	vfdb	YP_002344421	vfdb~~~flgP~~~YP_002344421 (flgP) required for flagellar motility [Pse5Ac7Ac Pse5Ac7Am Pse8OAc Pse5Am7AcGlnAc (AI151)] [Campylobacter jejuni subsp. jejuni NCTC 11168]
a21f105.fasta	NODE_2_length_338489_cov_532.225669	301440	301889	flgQ	1-450/450	===============	0/0	100.00	99.33	vfdb	YP_002344420	vfdb~~~flgQ~~~YP_002344420 (flgQ) required for flagellar motility [Pse5Ac7Ac Pse5Ac7Am Pse8OAc Pse5Am7AcGlnAc (AI151)] [Campylobacter jejuni subsp. jejuni NCTC 11168]
a21f105.fasta	NODE_2_length_338489_cov_532.225669	301946	303247	flgR	1-1302/1302	===============	0/0	100.00	98.92	vfdb	NP_282174	vfdb~~~flgR~~~NP_282174 (flgR) sigma-54 associated transcriptional activator [Pse5Ac7Ac Pse5Ac7Am Pse8OAc Pse5Am7AcGlnAc (AI151)] [Campylobacter jejuni subsp. jejuni NCTC 11168]
a21f105.fasta	NODE_3_length_251044_cov_500.109496	35117	36235	jlpA	1-1119/1119	===============	0/0	100.00	98.48	vfdb	NP_282133	vfdb~~~jlpA~~~NP_282133 (jlpA) lipoprotein [JlpA (VF0329)] [Campylobacter jejuni subsp. jejuni NCTC 11168]
a21f105.fasta	NODE_3_length_251044_cov_500.109496	94942	95721	pebA	1-780/780	===============	0/0	100.00	99.61	vfdb	NP_282073	vfdb~~~pebA~~~NP_282073 (pebA) bifunctional adhesin/ABC transporter aspartate/glutamate-binding protein [PEB1 (VF0327)] [Campylobacter jejuni subsp. jejuni NCTC 11168]
a21f105.fasta	NODE_3_length_251044_cov_500.109496	101153	102985	ciaB	1-1833/1833	===============	0/0	100.00	99.73	vfdb	NP_282066	vfdb~~~ciaB~~~NP_282066 (ciaB) invasion antigen CiaB [CiaB (VF0324)] [Campylobacter jejuni subsp. jejuni NCTC 11168]
a21f105.fasta	NODE_3_length_251044_cov_500.109496	126932	129184	flaD	1-2253/2253	===============	0/0	100.00	99.69	vfdb	NP_282040	vfdb~~~flaD~~~NP_282040 (flaD) flagellin [Flagella (VF0114)] [Campylobacter jejuni subsp. jejuni NCTC 11168]
a21f105.fasta	NODE_3_length_251044_cov_500.109496	133064	135238	flhA	1-2175/2175	===============	0/0	100.00	99.72	vfdb	NP_282036	vfdb~~~flhA~~~NP_282036 (flhA) flagellar biosynthesis protein FlhA [Flagella (VF0114)] [Campylobacter jejuni subsp. jejuni NCTC 11168]
a21f105.fasta	NODE_3_length_251044_cov_500.109496	184314	185048	fliP	1-735/735	===============	0/0	100.00	99.18	vfdb	NP_281981	vfdb~~~fliP~~~NP_281981 (fliP) flagellar biosynthesis protein FliP [Flagella (VF0114)] [Campylobacter jejuni subsp. jejuni NCTC 11168]
a21f105.fasta	NODE_3_length_251044_cov_500.109496	208174	209193	flgS	1-1020/1020	===============	0/0	100.00	99.02	vfdb	YP_002344200	vfdb~~~flgS~~~YP_002344200 (flgS) signal transduction histidine kinase [Pse5Ac7Ac Pse5Ac7Am Pse8OAc Pse5Am7AcGlnAc (AI151)] [Campylobacter jejuni subsp. jejuni NCTC 11168]
a21f105.fasta	NODE_3_length_251044_cov_500.109496	232415	233077	flgA	1-663/663	===============	0/0	100.00	99.70	vfdb	YP_002344176	vfdb~~~flgA~~~YP_002344176 (flgA) flagellar basal body P-ring biosynthesis protein FlgA [Pse5Ac7Ac Pse5Ac7Am Pse8OAc Pse5Am7AcGlnAc (AI151)] [Campylobacter jejuni subsp. jejuni NCTC 11168]
a21f105.fasta	NODE_4_length_212947_cov_582.770273	77910	78869	cadF	1-960/960	===============	0/0	100.00	100.00	vfdb	NP_282616	vfdb~~~cadF~~~NP_282616 (cadF) outer membrane fibronectin-binding protein [CadF (VF0322)] [Campylobacter jejuni subsp. jejuni NCTC 11168]
a21f105.fasta	NODE_4_length_212947_cov_582.770273	90347	92173	flgK	1-1827/1827	===============	0/0	100.00	97.21	vfdb	NP_282606	vfdb~~~flgK~~~NP_282606 (flgK) flagellar hook-associated protein 1 FlgK [Flagella (VF0114)] [Campylobacter jejuni subsp. jejuni NCTC 11168]
a21f105.fasta	NODE_4_length_212947_cov_582.770273	92659	92856	flgM	1-198/198	===============	0/0	100.00	98.48	vfdb	YP_002344846	vfdb~~~flgM~~~YP_002344846 (flgM) negative regulator of flagellin synthesis [Pse5Ac7Ac Pse5Ac7Am Pse8OAc Pse5Am7AcGlnAc (AI151)] [Campylobacter jejuni subsp. jejuni NCTC 11168]
a21f105.fasta	NODE_4_length_212947_cov_582.770273	92919	93260	flgJ	1-342/342	===============	0/0	100.00	97.37	vfdb	YP_002344845	vfdb~~~flgJ~~~YP_002344845 (flgJ) flagellar rod assembly protein/muramidase FlgJ [Pse5Ac7Ac Pse5Ac7Am Pse8OAc Pse5Am7AcGlnAc (AI151)] [Campylobacter jejuni subsp. jejuni NCTC 11168]
a21f105.fasta	NODE_4_length_212947_cov_582.770273	93260	94306	flgI	1-1047/1047	===============	0/0	100.00	98.95	vfdb	NP_282602	vfdb~~~flgI~~~NP_282602 (flgI) flagellar P-ring protein precursor FlgI [Flagella (VF0114)] [Campylobacter jejuni subsp. jejuni NCTC 11168]
a21f105.fasta	NODE_4_length_212947_cov_582.770273	105071	105853	kpsM	1-783/783	===============	0/0	100.00	90.81	vfdb	NP_282588	vfdb~~~kpsM~~~NP_282588 (kpsM) capsule polysaccharide export system inner membrane protein [Capsule (VF0323)] [Campylobacter jejuni subsp. jejuni NCTC 11168]
a21f105.fasta	NODE_4_length_212947_cov_582.770273	105850	106512	kpsT	1-663/663	===============	0/0	100.00	93.82	vfdb	NP_282587	vfdb~~~kpsT~~~NP_282587 (kpsT) capsule polysaccharide export ATP-binding protein [Capsule (VF0323)] [Campylobacter jejuni subsp. jejuni NCTC 11168]
a21f105.fasta	NODE_4_length_212947_cov_582.770273	106512	107630	kpsE	1-1119/1119	===============	0/0	100.00	96.52	vfdb	NP_282586	vfdb~~~kpsE~~~NP_282586 (kpsE) capsule polysaccharide export system inner membrane protein [Capsule (VF0323)] [Campylobacter jejuni subsp. jejuni NCTC 11168]
a21f105.fasta	NODE_4_length_212947_cov_582.770273	107632	109290	kpsD	1-1659/1659	===============	0/0	100.00	99.40	vfdb	NP_282585	vfdb~~~kpsD~~~NP_282585 (kpsD) capsule polysaccharide export system periplasmic protein [Capsule (VF0323)] [Campylobacter jejuni subsp. jejuni NCTC 11168]
a21f105.fasta	NODE_4_length_212947_cov_582.770273	109300	110237	kpsF	1-938/948	===============	0/0	98.95	94.14	vfdb	NP_282584	vfdb~~~kpsF~~~NP_282584 (kpsF) D-arabinose 5-phosphate isomerase [Capsule (VF0323)] [Campylobacter jejuni subsp. jejuni NCTC 11168]
a21f105.fasta	NODE_4_length_212947_cov_582.770273	125129	125661	rfbC	1-530/546	========/======	6/9	96.52	75.56	vfdb	NP_282571	vfdb~~~rfbC~~~NP_282571 (rfbC) dTDP-4-dehydrorhamnose 35-epimerase [Capsule (VF0323)] [Campylobacter jejuni subsp. jejuni NCTC 11168]
a21f105.fasta	NODE_4_length_212947_cov_582.770273	128939	129958	hddA	1-1020/1020	===============	0/0	100.00	94.12	vfdb	NP_282566	vfdb~~~hddA~~~NP_282566 (hddA) D-glycero-D-manno-heptose 7-phosphate kinase [Capsule (VF0323)] [Campylobacter jejuni subsp. jejuni NCTC 11168]
a21f105.fasta	NODE_4_length_212947_cov_582.770273	129946	130551	gmhA2	1-606/606	===============	0/0	100.00	93.73	vfdb	NP_282565	vfdb~~~gmhA2~~~NP_282565 (gmhA2) phosphoheptose isomerase [Capsule (VF0323)] [Campylobacter jejuni subsp. jejuni NCTC 11168]
a21f105.fasta	NODE_4_length_212947_cov_582.770273	130539	131180	hddC	1-642/666	===============	0/0	96.40	90.97	vfdb	NP_282564	vfdb~~~hddC~~~NP_282564 (hddC) D-glycero-D-manno-heptose 1-phosphate guanosyltransferase [Capsule (VF0323)] [Campylobacter jejuni subsp. jejuni NCTC 11168]
a21f105.fasta	NODE_4_length_212947_cov_582.770273	133983	135872	kpsC	181-2070/2070	.=======/======	2/2	91.26	95.35	vfdb	NP_282555	vfdb~~~kpsC~~~NP_282555 (kpsC) capsule polysaccharide modification protein [Capsule (VF0323)] [Campylobacter jejuni subsp. jejuni NCTC 11168]
a21f105.fasta	NODE_4_length_212947_cov_582.770273	135869	137053	kpsS	1-1185/1185	===============	0/0	100.00	98.65	vfdb	NP_282554	vfdb~~~kpsS~~~NP_282554 (kpsS) capsule polysaccharide modification protein [Capsule (VF0323)] [Campylobacter jejuni subsp. jejuni NCTC 11168]
a21f105.fasta	NODE_4_length_212947_cov_582.770273	140369	140905	fliL	1-537/537	===============	0/0	100.00	99.63	vfdb	NP_282549	vfdb~~~fliL~~~NP_282549 (fliL) flagellar basal body protein FliL [Flagella (VF0114)] [Campylobacter jejuni subsp. jejuni NCTC 11168]
a21f105.fasta	NODE_4_length_212947_cov_582.770273	211965	212914	flaA	1-950/1719	========/......	4/10	54.97	81.99	vfdb	NP_282485	vfdb~~~flaA~~~NP_282485 (flaA) flagellin [Flagella (VF0114)] [Campylobacter jejuni subsp. jejuni NCTC 11168]
a21f105.fasta	NODE_5_length_178270_cov_629.251901	14715	14823	tcpI	1356-1464/1863	..........==...	0/0	5.85	85.32	vfdb	NP_230473	vfdb~~~tcpI~~~NP_230473 (tcpI) toxin co-regulated pilus biosynthesis protein I [TCP (VF0126)] [Vibrio cholerae O1 biovar El Tor str. N16961]
a21f105.fasta	NODE_5_length_178270_cov_629.251901	37906	39003	flgE	1-1092/2598	======../......	4/12	41.92	89.46	vfdb	NP_282855	vfdb~~~flgE~~~NP_282855 (flgE) flagellar hook protein [Flagella (VF0114)] [Campylobacter jejuni subsp. jejuni NCTC 11168]
a21f105.fasta	NODE_5_length_178270_cov_629.251901	39156	40440	flgE	1311-2598/2598	.......=/======	3/15	49.23	87.94	vfdb	NP_282855	vfdb~~~flgE~~~NP_282855 (flgE) flagellar hook protein [Flagella (VF0114)] [Campylobacter jejuni subsp. jejuni NCTC 11168]
a21f105.fasta	NODE_5_length_178270_cov_629.251901	74387	74656	fliQ	1-270/270	===============	0/0	100.00	99.63	vfdb	NP_282802	vfdb~~~fliQ~~~NP_282802 (fliQ) flagellar biosynthesis protein FliQ [Flagella (VF0114)] [Campylobacter jejuni subsp. jejuni NCTC 11168]
a21f105.fasta	NODE_5_length_178270_cov_629.251901	175786	178152	pflA	1-2367/2367	===============	0/0	100.00	98.52	vfdb	NP_282693	vfdb~~~pflA~~~NP_282693 (pflA) paralysed flagellum protein [Flagella (VF0114)] [Campylobacter jejuni subsp. jejuni NCTC 11168]
a21f105.fasta	NODE_6_length_150105_cov_569.364119	72727	73035	fliN	1-309/309	===============	0/0	100.00	99.35	vfdb	NP_281542	vfdb~~~fliN~~~NP_281542 (fliN) flagellar motor switch protein FliN [Flagella (VF0114)] [Campylobacter jejuni subsp. jejuni NCTC 11168]
a21f105.fasta	NODE_6_length_150105_cov_569.364119	88560	89336	motA	1-777/777	===============	0/0	100.00	93.95	vfdb	NP_281528	vfdb~~~motA~~~NP_281528 (motA) flagellar motor protein MotA [Flagella (VF0114)] [Campylobacter jejuni subsp. jejuni NCTC 11168]
a21f105.fasta	NODE_6_length_150105_cov_569.364119	89339	90082	motB	1-744/744	===============	0/0	100.00	97.58	vfdb	NP_281527	vfdb~~~motB~~~NP_281527 (motB) flagellar motor protein MotB [Flagella (VF0114)] [Campylobacter jejuni subsp. jejuni NCTC 11168]
a21f105.fasta	NODE_6_length_150105_cov_569.364119	90088	91176	flhB	1-1089/1089	===============	0/0	100.00	99.82	vfdb	NP_281526	vfdb~~~flhB~~~NP_281526 (flhB) flagellar biosynthetic protein [Flagella (VF0114)] [Campylobacter jejuni subsp. jejuni NCTC 11168]
a21f105.fasta	NODE_6_length_150105_cov_569.364119	102268	103098	fliH	1-831/831	===============	0/0	100.00	98.80	vfdb	NP_281511	vfdb~~~fliH~~~NP_281511 (fliH) flagellar assembly protein H [Flagella (VF0114)] [Campylobacter jejuni subsp. jejuni NCTC 11168]
a21f105.fasta	NODE_6_length_150105_cov_569.364119	103106	104134	fliG	1-1029/1029	===============	0/0	100.00	99.71	vfdb	NP_281510	vfdb~~~fliG~~~NP_281510 (fliG) flagellar motor switch protein G [Flagella (VF0114)] [Campylobacter jejuni subsp. jejuni NCTC 11168]
a21f105.fasta	NODE_6_length_150105_cov_569.364119	104134	105816	fliF	1-1683/1683	===============	0/0	100.00	99.76	vfdb	NP_281509	vfdb~~~fliF~~~NP_281509 (fliF) flagellar M-ring protein FliF [Flagella (VF0114)] [Campylobacter jejuni subsp. jejuni NCTC 11168]
a21f105.fasta	NODE_6_length_150105_cov_569.364119	130049	131005	cheV	1-957/957	===============	0/0	100.00	99.58	vfdb	YP_002343726	vfdb~~~cheV~~~YP_002343726 (cheV) chemotaxis protein [Pse5Ac7Ac Pse5Ac7Am Pse8OAc Pse5Am7AcGlnAc (AI151)] [Campylobacter jejuni subsp. jejuni NCTC 11168]
a21f105.fasta	NODE_6_length_150105_cov_569.364119	131009	133318	cheA	1-2310/2310	===============	0/0	100.00	99.31	vfdb	YP_002343725	vfdb~~~cheA~~~YP_002343725 (cheA) chemotaxis histidine kinase [Pse5Ac7Ac Pse5Ac7Am Pse8OAc Pse5Am7AcGlnAc (AI151)] [Campylobacter jejuni subsp. jejuni NCTC 11168]
a21f105.fasta	NODE_6_length_150105_cov_569.364119	133323	133844	cheW	1-522/522	===============	0/0	100.00	99.81	vfdb	YP_002343724	vfdb~~~cheW~~~YP_002343724 (cheW) chemotaxis protein [Pse5Ac7Ac Pse5Ac7Am Pse8OAc Pse5Am7AcGlnAc (AI151)] [Campylobacter jejuni subsp. jejuni NCTC 11168]
a21f105.fasta	NODE_7_length_101715_cov_618.888123	55041	55847	cdtA	1-807/807	===============	0/0	100.00	99.26	vfdb	NP_281292	vfdb~~~cdtA~~~NP_281292 (cdtA) cytolethal distending toxin A [CDT (VF0115)] [Campylobacter jejuni subsp. jejuni NCTC 11168]
a21f105.fasta	NODE_7_length_101715_cov_618.888123	55844	56641	cdtB	1-798/798	===============	0/0	100.00	99.75	vfdb	NP_281291	vfdb~~~cdtB~~~NP_281291 (cdtB) cytolethal distending toxin B [CDT (VF0115)] [Campylobacter jejuni subsp. jejuni NCTC 11168]
a21f105.fasta	NODE_7_length_101715_cov_618.888123	56652	57221	cdtC	1-570/570	===============	0/0	100.00	99.83	vfdb	NP_281290	vfdb~~~cdtC~~~NP_281290 (cdtC) cytolethal distending toxin C [CDT (VF0115)] [Campylobacter jejuni subsp. jejuni NCTC 11168]
a21f105.fasta	NODE_7_length_101715_cov_618.888123	67337	68791	flhF	1-1455/1455	===============	0/0	100.00	100.00	vfdb	NP_281279	vfdb~~~flhF~~~NP_281279 (flhF) flagellar biosynthesis regulator FlhF [Flagella (VF0114)] [Campylobacter jejuni subsp. jejuni NCTC 11168]
a21f105.fasta	NODE_7_length_101715_cov_618.888123	68784	69650	flhG	1-867/867	===============	0/0	100.00	100.00	vfdb	NP_281278	vfdb~~~flhG~~~NP_281278 (flhG) ATP-binding protein [Flagella (CVF397)] [Campylobacter jejuni subsp. jejuni NCTC 11168]
a21f105.fasta	NODE_7_length_101715_cov_618.888123	69982	70698	fliA	1-717/717	===============	0/0	100.00	99.86	vfdb	NP_281276	vfdb~~~fliA~~~NP_281276 (fliA) flagellar biosynthesis sigma factor [Flagella (VF0114)] [Campylobacter jejuni subsp. jejuni NCTC 11168]
a21f105.fasta	NODE_7_length_101715_cov_618.888123	70698	71777	fliM	1-1080/1080	===============	0/0	100.00	98.43	vfdb	NP_281275	vfdb~~~fliM~~~NP_281275 (fliM) flagellar motor switch protein FliM [Flagella (VF0114)] [Campylobacter jejuni subsp. jejuni NCTC 11168]
a21f105.fasta	NODE_7_length_101715_cov_618.888123	71774	72616	fliY	1-843/843	===============	0/0	100.00	99.76	vfdb	NP_281274	vfdb~~~fliY~~~NP_281274 (fliY) flagellar motor switch protein FliY [Flagella (VF0114)] [Campylobacter jejuni subsp. jejuni NCTC 11168]
a21f105.fasta	NODE_7_length_101715_cov_618.888123	82259	83896	flgE	1-1638/1638	===============	0/0	100.00	99.88	vfdb	NP_281265	vfdb~~~flgE~~~NP_281265 (flgE) flagellar hook protein FlgE [Flagella (VF0114)] [Campylobacter jejuni subsp. jejuni NCTC 11168]
a21f105.fasta	NODE_7_length_101715_cov_618.888123	83900	84784	flgD	1-885/885	===============	0/0	100.00	99.66	vfdb	NP_281264	vfdb~~~flgD~~~NP_281264 (flgD) flagellar basal-body rod modification protein FlgD [Flagella (VF0114)] [Campylobacter jejuni subsp. jejuni NCTC 11168]
a21f105.fasta	NODE_7_length_101715_cov_618.888123	84837	86630	fliK	1-1797/1797	========/======	1/3	99.83	98.89	vfdb	NP_281263	vfdb~~~fliK~~~NP_281263 (fliK) flagellar hook-length control protein FliK [Pse5Ac7Ac Pse5Ac7Am Pse8OAc Pse5Am7AcGlnAc (AI151)] [Campylobacter jejuni subsp. jejuni NCTC 11168]
a21f105.fasta	NODE_8_length_88931_cov_590.330756	2698	4236	eptC	1-1539/1539	===============	0/0	100.00	97.73	vfdb	YP_002343698	vfdb~~~eptC~~~YP_002343698 (eptC) phosphoethanolamine transferase [Pse5Ac7Ac Pse5Ac7Am Pse8OAc Pse5Am7AcGlnAc (AI151)] [Campylobacter jejuni subsp. jejuni NCTC 11168]
a21f105.fasta	NODE_8_length_88931_cov_590.330756	46722	48107	fliI	1-1386/1386	===============	0/0	100.00	97.69	vfdb	NP_281405	vfdb~~~fliI~~~NP_281405 (fliI) flagellum-specific ATP synthase FliI [Flagella (VF0114)] [Campylobacter jejuni subsp. jejuni NCTC 11168]
a28f15.fasta	NODE_13_length_735_cov_467.361702	1	284	flaA	1436-1719/1719	............===	0/0	16.52	85.56	vfdb	NP_282485	vfdb~~~flaA~~~NP_282485 (flaA) flagellin [Flagella (VF0114)] [Campylobacter jejuni subsp. jejuni NCTC 11168]
a28f15.fasta	NODE_13_length_735_cov_467.361702	445	735	flaB	1-291/1719	===............	0/0	16.93	94.50	vfdb	NP_282484	vfdb~~~flaB~~~NP_282484 (flaB) flagellin [Flagella (VF0114)] [Campylobacter jejuni subsp. jejuni NCTC 11168]
a28f15.fasta	NODE_1_length_344966_cov_473.138517	25055	25804	flaC	1-750/750	===============	0/0	100.00	99.60	vfdb	NP_281892	vfdb~~~flaC~~~NP_281892 (flaC) flagellin [Flagella (VF0114)] [Campylobacter jejuni subsp. jejuni NCTC 11168]
a28f15.fasta	NODE_1_length_344966_cov_473.138517	45198	45989	flgG	1-792/792	===============	0/0	100.00	99.50	vfdb	NP_281870	vfdb~~~flgG~~~NP_281870 (flgG) flagellar basal-body rod protein FlgG [Flagella (VF0114)] [Campylobacter jejuni subsp. jejuni NCTC 11168]
a28f15.fasta	NODE_1_length_344966_cov_473.138517	46018	46830	flgF	1-813/813	===============	0/0	100.00	99.02	vfdb	NP_281869	vfdb~~~flgF~~~NP_281869 (flgF) flagellar basal-body rod protein [Flagella (VF0114)] [Campylobacter jejuni subsp. jejuni NCTC 11168]
a28f15.fasta	NODE_1_length_344966_cov_473.138517	60232	60930	flgH	1-699/699	===============	0/0	100.00	98.57	vfdb	NP_281859	vfdb~~~flgH~~~NP_281859 (flgH) flagellar L-ring protein precursor FlgH [Flagella (VF0114)] [Campylobacter jejuni subsp. jejuni NCTC 11168]
a28f15.fasta	NODE_1_length_344966_cov_473.138517	76658	77908	rpoN	1-1251/1251	===============	0/0	100.00	98.96	vfdb	YP_002344093	vfdb~~~rpoN~~~YP_002344093 (rpoN) RNA polymerase factor sigma-54 [Pse5Ac7Ac Pse5Ac7Am Pse8OAc Pse5Am7AcGlnAc (AI151)] [Campylobacter jejuni subsp. jejuni NCTC 11168]
a28f15.fasta	NODE_1_length_344966_cov_473.138517	186203	186585	fliS	1-383/387	===============	0/0	98.97	92.43	vfdb	NP_281733	vfdb~~~fliS~~~NP_281733 (fliS) flagellar protein FliS [Flagella (VF0114)] [Campylobacter jejuni subsp. jejuni NCTC 11168]
a28f15.fasta	NODE_1_length_344966_cov_473.138517	186596	188524	fliD	1-1929/1929	===============	0/0	100.00	95.64	vfdb	NP_281732	vfdb~~~fliD~~~NP_281732 (fliD) flagellar capping protein FliD [Flagella (VF0114)] [Campylobacter jejuni subsp. jejuni NCTC 11168]
a28f15.fasta	NODE_1_length_344966_cov_473.138517	188527	188892	flaG	1-366/366	===============	0/0	100.00	99.18	vfdb	NP_281731	vfdb~~~flaG~~~NP_281731 (flaG) flagellar protein FlaG [Flagella (VF0114)] [Campylobacter jejuni subsp. jejuni NCTC 11168]
a28f15.fasta	NODE_1_length_344966_cov_473.138517	208681	209112	flgB	1-432/432	===============	0/0	100.00	96.76	vfdb	NP_281712	vfdb~~~flgB~~~NP_281712 (flgB) flagellar basal body rod protein FlgB [Flagella (VF0114)] [Campylobacter jejuni subsp. jejuni NCTC 11168]
a28f15.fasta	NODE_1_length_344966_cov_473.138517	209122	209616	flgC	1-495/495	===============	0/0	100.00	99.60	vfdb	NP_281711	vfdb~~~flgC~~~NP_281711 (flgC) flagellar basal body rod protein FlgC [Flagella (VF0114)] [Campylobacter jejuni subsp. jejuni NCTC 11168]
a28f15.fasta	NODE_1_length_344966_cov_473.138517	209623	209919	fliE	1-297/297	===============	0/0	100.00	99.33	vfdb	NP_281710	vfdb~~~fliE~~~NP_281710 (fliE) flagellar hook-basal body complex protein FliE [Flagella (VF0114)] [Campylobacter jejuni subsp. jejuni NCTC 11168]
a28f15.fasta	NODE_1_length_344966_cov_473.138517	322854	323026	cheV3	563-735/1302	......===......	0/0	13.29	75.72	vfdb	NP_207394	vfdb~~~cheV3~~~NP_207394 (cheV3) chemotaxis coupling protein CheV3 [Pse5Ac7Ac (AI150)] [Helicobacter pylori 26695]
a28f15.fasta	NODE_22_length_178_cov_520.425743	37	176	flaA	563-702/1719	....===........	0/0	8.14	81.43	vfdb	NP_282485	vfdb~~~flaA~~~NP_282485 (flaA) flagellin [Flagella (VF0114)] [Campylobacter jejuni subsp. jejuni NCTC 11168]
a28f15.fasta	NODE_23_length_155_cov_1064.615385	1	149	tlpA	1666-1814/2028	............==.	0/0	7.35	80.54	vfdb	NP_206899	vfdb~~~tlpA~~~NP_206899 (tlpA) membrane-bound chemoreceptor sensing arginine and bicarbonate [Pse5Ac7Ac (AI150)] [Helicobacter pylori 26695]
a28f15.fasta	NODE_24_length_155_cov_468.423077	1	155	flaB	239-393/1719	..==...........	0/0	9.02	91.61	vfdb	NP_282484	vfdb~~~flaB~~~NP_282484 (flaB) flagellin [Flagella (VF0114)] [Campylobacter jejuni subsp. jejuni NCTC 11168]
a28f15.fasta	NODE_2_length_338491_cov_443.759623	35243	36544	flgR	1-1302/1302	===============	0/0	100.00	98.92	vfdb	NP_282174	vfdb~~~flgR~~~NP_282174 (flgR) sigma-54 associated transcriptional activator [Pse5Ac7Ac Pse5Ac7Am Pse8OAc Pse5Am7AcGlnAc (AI151)] [Campylobacter jejuni subsp. jejuni NCTC 11168]
a28f15.fasta	NODE_2_length_338491_cov_443.759623	36601	37050	flgQ	1-450/450	===============	0/0	100.00	99.33	vfdb	YP_002344420	vfdb~~~flgQ~~~YP_002344420 (flgQ) required for flagellar motility [Pse5Ac7Ac Pse5Ac7Am Pse8OAc Pse5Am7AcGlnAc (AI151)] [Campylobacter jejuni subsp. jejuni NCTC 11168]
a28f15.fasta	NODE_2_length_338491_cov_443.759623	37026	37541	flgP	1-516/516	===============	0/0	100.00	98.26	vfdb	YP_002344421	vfdb~~~flgP~~~YP_002344421 (flgP) required for flagellar motility [Pse5Ac7Ac Pse5Ac7Am Pse8OAc Pse5Am7AcGlnAc (AI151)] [Campylobacter jejuni subsp. jejuni NCTC 11168]
a28f15.fasta	NODE_2_length_338491_cov_443.759623	92354	92743	fliW	1-390/390	===============	0/0	100.00	100.00	vfdb	YP_002344468	vfdb~~~fliW~~~YP_002344468 (fliW) flagellar assembly protein FliW [Pse5Ac7Ac Pse5Ac7Am Pse8OAc Pse5Am7AcGlnAc (AI151)] [Campylobacter jejuni subsp. jejuni NCTC 11168]
a28f15.fasta	NODE_2_length_338491_cov_443.759623	126125	126270	tlpB	1177-1322/1698	..........==...	0/0	8.60	77.40	vfdb	NP_206903	vfdb~~~tlpB~~~NP_206903 (tlpB) membrane-bound chemoreceptor sensing pH and autoinducer-2 [Pse5Ac7Ac (AI150)] [Helicobacter pylori 26695]
a28f15.fasta	NODE_2_length_338491_cov_443.759623	133339	133731	cheY	1-393/393	===============	0/0	100.00	99.75	vfdb	YP_002344511	vfdb~~~cheY~~~YP_002344511 (cheY) chemotaxis regulatory protein [Pse5Ac7Ac Pse5Ac7Am Pse8OAc Pse5Am7AcGlnAc (AI151)] [Campylobacter jejuni subsp. jejuni NCTC 11168]
a28f15.fasta	NODE_2_length_338491_cov_443.759623	149508	150536	waaC	1-1029/1029	===============	0/0	100.00	97.96	vfdb	NP_282281	vfdb~~~waaC~~~NP_282281 (waaC) heptosyltransferase I [LOS (VF0326)] [Campylobacter jejuni subsp. jejuni NCTC 11168]
a28f15.fasta	NODE_2_length_338491_cov_443.759623	150526	151413	htrB	1-888/888	===============	0/0	100.00	97.86	vfdb	NP_282282	vfdb~~~htrB~~~NP_282282 (htrB) lipid A biosynthesis lauroyl acyltransferase [LOS (VF0326)] [Campylobacter jejuni subsp. jejuni NCTC 11168]
a28f15.fasta	NODE_2_length_338491_cov_443.759623	151410	152954	Cj1135	1-1545/1548	========/======	2/2	99.74	90.49	vfdb	NP_282283	vfdb~~~Cj1135~~~NP_282283 (Cj1135) glucosyltransferase [LOS (VF0326)] [Campylobacter jejuni subsp. jejuni NCTC 11168]
a28f15.fasta	NODE_2_length_338491_cov_443.759623	153510	153809	wlaN	8-307/912	======.........	0/0	32.89	79.33	vfdb	NP_282287	vfdb~~~wlaN~~~NP_282287 (wlaN) beta-13 galactosyltransferase [LOS (VF0326)] [Campylobacter jejuni subsp. jejuni NCTC 11168]
a28f15.fasta	NODE_2_length_338491_cov_443.759623	154783	154998	Cj1136	20-238/1173	===...../......	1/3	18.41	76.71	vfdb	NP_282284	vfdb~~~Cj1136~~~NP_282284 (Cj1136) glucosyltransferase [LOS (VF0326)] [Campylobacter jejuni subsp. jejuni NCTC 11168]
a28f15.fasta	NODE_2_length_338491_cov_443.759623	155747	156059	wlaN	8-320/912	======.........	0/0	34.32	84.34	vfdb	NP_282287	vfdb~~~wlaN~~~NP_282287 (wlaN) beta-13 galactosyltransferase [LOS (VF0326)] [Campylobacter jejuni subsp. jejuni NCTC 11168]
a28f15.fasta	NODE_2_length_338491_cov_443.759623	157011	157809	waaV	1-799/825	===============	0/0	96.85	93.24	vfdb	NP_282294	vfdb~~~waaV~~~NP_282294 (waaV) glucosyltransferase [LOS (VF0326)] [Campylobacter jejuni subsp. jejuni NCTC 11168]
a28f15.fasta	NODE_2_length_338491_cov_443.759623	157868	158806	waaF	1-939/960	========/======	2/6	97.50	93.63	vfdb	NP_282295	vfdb~~~waaF~~~NP_282295 (waaF) heptosyltransferase II [LOS (VF0326)] [Campylobacter jejuni subsp. jejuni NCTC 11168]
a28f15.fasta	NODE_2_length_338491_cov_443.759623	159568	160128	gmhA	1-561/561	===============	0/0	100.00	93.58	vfdb	NP_282296	vfdb~~~gmhA~~~NP_282296 (gmhA) phosphoheptose isomerase [LOS (VF0326)] [Campylobacter jejuni subsp. jejuni NCTC 11168]
a28f15.fasta	NODE_2_length_338491_cov_443.759623	160125	161510	hldE	1-1386/1386	===============	0/0	100.00	93.80	vfdb	NP_282297	vfdb~~~hldE~~~NP_282297 (hldE) bifunctional D-beta-D-heptose 7-phosphate kinase/D-beta-D-heptose 1-phosphate adenylyltransferase [LOS (VF0326)] [Campylobacter jejuni subsp. jejuni NCTC 11168]
a28f15.fasta	NODE_2_length_338491_cov_443.759623	161503	162456	hldD	1-954/954	===============	0/0	100.00	97.38	vfdb	NP_282298	vfdb~~~hldD~~~NP_282298 (hldD) ADP-glyceromanno-heptose 6-epimerase [LOS (VF0326)] [Campylobacter jejuni subsp. jejuni NCTC 11168]
a28f15.fasta	NODE_2_length_338491_cov_443.759623	162457	163018	gmhB	1-561/561	========/======	1/1	100.00	95.73	vfdb	NP_282299	vfdb~~~gmhB~~~NP_282299 (gmhB) DD-heptose 17-bisphosphate phosphatase [LOS (CVF396)] [Campylobacter jejuni subsp. jejuni NCTC 11168]
a28f15.fasta	NODE_2_length_338491_cov_443.759623	184035	184802	fliR	1-768/768	===============	0/0	100.00	98.83	vfdb	NP_282326	vfdb~~~fliR~~~NP_282326 (fliR) flagellar biosynthetic protein FliR [Flagella (VF0114)] [Campylobacter jejuni subsp. jejuni NCTC 11168]
a28f15.fasta	NODE_2_length_338491_cov_443.759623	195899	196072	cheV3	594-767/1302	......===......	0/0	13.36	76.44	vfdb	NP_207394	vfdb~~~cheV3~~~NP_207394 (cheV3) chemotaxis coupling protein CheV3 [Pse5Ac7Ac (AI150)] [Helicobacter pylori 26695]
a28f15.fasta	NODE_2_length_338491_cov_443.759623	248135	248455	ciaC	1-321/321	===============	0/0	100.00	100.00	vfdb	YP_002344633	vfdb~~~ciaC~~~YP_002344633 (ciaC) Campylobacter invasion antigen C [CiaC (VF0415)] [Campylobacter jejuni subsp. jejuni NCTC 11168]
a28f15.fasta	NODE_2_length_338491_cov_443.759623	266617	267891	porA	1-1275/1275	========/======	2/2	99.92	96.86	vfdb	NP_282406	vfdb~~~porA~~~NP_282406 (porA) major outer membrane protein [MOMP (VF0328)] [Campylobacter jejuni subsp. jejuni NCTC 11168]
a28f15.fasta	NODE_2_length_338491_cov_443.759623	302358	303362	pseB	1-1005/1005	===============	0/0	100.00	99.00	vfdb	NP_282439	vfdb~~~pseB~~~NP_282439 (pseB) UDP-GlcNAc-specific C46 dehydratase/C5 epimerase [Pse5Ac7Ac Pse5Ac7Am Pse8OAc Pse5Am7AcGlnAc (AI151)] [Campylobacter jejuni subsp. jejuni NCTC 11168]
a28f15.fasta	NODE_2_length_338491_cov_443.759623	303364	304494	pseC	1-1131/1131	===============	0/0	100.00	94.43	vfdb	NP_282440	vfdb~~~pseC~~~NP_282440 (pseC) C4 aminotransferase [Pse5Ac7Ac Pse5Ac7Am Pse8OAc Pse5Am7AcGlnAc (AI151)] [Campylobacter jejuni subsp. jejuni NCTC 11168]
a28f15.fasta	NODE_2_length_338491_cov_443.759623	318819	319517	pseF	1-699/699	===============	0/0	100.00	95.71	vfdb	NP_282457	vfdb~~~pseF~~~NP_282457 (pseF) acylneuraminate cytidylyltransferase [Pse5Ac7Ac Pse5Ac7Am Pse8OAc Pse5Am7AcGlnAc (AI151)] [Campylobacter jejuni subsp. jejuni NCTC 11168]
a28f15.fasta	NODE_2_length_338491_cov_443.759623	319501	320314	pseG	1-817/825	========/======	3/7	98.42	86.81	vfdb	NP_282458	vfdb~~~pseG~~~NP_282458 (pseG) UDP-24-diacetamido-246-trideoxy-beta-L-altropyranose hydrolase [Flagella (VF0114)] [Campylobacter jejuni subsp. jejuni NCTC 11168]
a28f15.fasta	NODE_2_length_338491_cov_443.759623	320377	320737	pseH	59-419/474	.=======/=====.	2/4	75.74	76.03	vfdb	NP_282459	vfdb~~~pseH~~~NP_282459 (pseH) N-acetyltransferase [Flagella (VF0114)] [Campylobacter jejuni subsp. jejuni NCTC 11168]
a28f15.fasta	NODE_2_length_338491_cov_443.759623	321711	322742	pseI	1-1032/1032	===============	0/0	100.00	86.14	vfdb	NP_282463	vfdb~~~pseI~~~NP_282463 (pseI) N-acetylneuraminic acid synthetase [Pse5Ac7Ac Pse5Ac7Am Pse8OAc Pse5Am7AcGlnAc (AI151)] [Campylobacter jejuni subsp. jejuni NCTC 11168]
a28f15.fasta	NODE_2_length_338491_cov_443.759623	331003	331705	ptmB	6-708/708	===============	0/0	99.29	80.94	vfdb	NP_282477	vfdb~~~ptmB~~~NP_282477 (ptmB) acylneuraminate cytidylyltransferase [Flagella (VF0114)] [Campylobacter jejuni subsp. jejuni NCTC 11168]
a28f15.fasta	NODE_2_length_338491_cov_443.759623	331705	332468	ptmA	1-764/771	========/======	2/2	98.96	77.12	vfdb	NP_282478	vfdb~~~ptmA~~~NP_282478 (ptmA) flagellin modification protein A [Flagella (VF0114)] [Campylobacter jejuni subsp. jejuni NCTC 11168]
a28f15.fasta	NODE_2_length_338491_cov_443.759623	338208	338491	flaB	1436-1719/1719	............===	0/0	16.52	84.16	vfdb	NP_282484	vfdb~~~flaB~~~NP_282484 (flaB) flagellin [Flagella (VF0114)] [Campylobacter jejuni subsp. jejuni NCTC 11168]
a28f15.fasta	NODE_3_length_251043_cov_412.697035	35117	36235	jlpA	1-1119/1119	===============	0/0	100.00	98.48	vfdb	NP_282133	vfdb~~~jlpA~~~NP_282133 (jlpA) lipoprotein [JlpA (VF0329)] [Campylobacter jejuni subsp. jejuni NCTC 11168]
a28f15.fasta	NODE_3_length_251043_cov_412.697035	94942	95721	pebA	1-780/780	===============	0/0	100.00	99.61	vfdb	NP_282073	vfdb~~~pebA~~~NP_282073 (pebA) bifunctional adhesin/ABC transporter aspartate/glutamate-binding protein [PEB1 (VF0327)] [Campylobacter jejuni subsp. jejuni NCTC 11168]
a28f15.fasta	NODE_3_length_251043_cov_412.697035	101153	102985	ciaB	1-1833/1833	===============	0/0	100.00	99.73	vfdb	NP_282066	vfdb~~~ciaB~~~NP_282066 (ciaB) invasion antigen CiaB [CiaB (VF0324)] [Campylobacter jejuni subsp. jejuni NCTC 11168]
a28f15.fasta	NODE_3_length_251043_cov_412.697035	126932	129184	flaD	1-2253/2253	===============	0/0	100.00	99.69	vfdb	NP_282040	vfdb~~~flaD~~~NP_282040 (flaD) flagellin [Flagella (VF0114)] [Campylobacter jejuni subsp. jejuni NCTC 11168]
a28f15.fasta	NODE_3_length_251043_cov_412.697035	133064	135238	flhA	1-2175/2175	===============	0/0	100.00	99.72	vfdb	NP_282036	vfdb~~~flhA~~~NP_282036 (flhA) flagellar biosynthesis protein FlhA [Flagella (VF0114)] [Campylobacter jejuni subsp. jejuni NCTC 11168]
a28f15.fasta	NODE_3_length_251043_cov_412.697035	184314	185048	fliP	1-735/735	===============	0/0	100.00	99.18	vfdb	NP_281981	vfdb~~~fliP~~~NP_281981 (fliP) flagellar biosynthesis protein FliP [Flagella (VF0114)] [Campylobacter jejuni subsp. jejuni NCTC 11168]
a28f15.fasta	NODE_3_length_251043_cov_412.697035	208174	209193	flgS	1-1020/1020	===============	0/0	100.00	99.02	vfdb	YP_002344200	vfdb~~~flgS~~~YP_002344200 (flgS) signal transduction histidine kinase [Pse5Ac7Ac Pse5Ac7Am Pse8OAc Pse5Am7AcGlnAc (AI151)] [Campylobacter jejuni subsp. jejuni NCTC 11168]
a28f15.fasta	NODE_3_length_251043_cov_412.697035	232415	233077	flgA	1-663/663	===============	0/0	100.00	99.70	vfdb	YP_002344176	vfdb~~~flgA~~~YP_002344176 (flgA) flagellar basal body P-ring biosynthesis protein FlgA [Pse5Ac7Ac Pse5Ac7Am Pse8OAc Pse5Am7AcGlnAc (AI151)] [Campylobacter jejuni subsp. jejuni NCTC 11168]
a28f15.fasta	NODE_4_length_212946_cov_491.917503	34	983	flaA	1-950/1719	========/......	4/10	54.97	81.99	vfdb	NP_282485	vfdb~~~flaA~~~NP_282485 (flaA) flagellin [Flagella (VF0114)] [Campylobacter jejuni subsp. jejuni NCTC 11168]
a28f15.fasta	NODE_4_length_212946_cov_491.917503	72043	72579	fliL	1-537/537	===============	0/0	100.00	99.63	vfdb	NP_282549	vfdb~~~fliL~~~NP_282549 (fliL) flagellar basal body protein FliL [Flagella (VF0114)] [Campylobacter jejuni subsp. jejuni NCTC 11168]
a28f15.fasta	NODE_4_length_212946_cov_491.917503	75895	77079	kpsS	1-1185/1185	===============	0/0	100.00	98.65	vfdb	NP_282554	vfdb~~~kpsS~~~NP_282554 (kpsS) capsule polysaccharide modification protein [Capsule (VF0323)] [Campylobacter jejuni subsp. jejuni NCTC 11168]
a28f15.fasta	NODE_4_length_212946_cov_491.917503	77076	78965	kpsC	181-2070/2070	.=======/======	2/2	91.26	95.35	vfdb	NP_282555	vfdb~~~kpsC~~~NP_282555 (kpsC) capsule polysaccharide modification protein [Capsule (VF0323)] [Campylobacter jejuni subsp. jejuni NCTC 11168]
a28f15.fasta	NODE_4_length_212946_cov_491.917503	81768	82409	hddC	1-642/666	===============	0/0	96.40	90.97	vfdb	NP_282564	vfdb~~~hddC~~~NP_282564 (hddC) D-glycero-D-manno-heptose 1-phosphate guanosyltransferase [Capsule (VF0323)] [Campylobacter jejuni subsp. jejuni NCTC 11168]
a28f15.fasta	NODE_4_length_212946_cov_491.917503	82397	83002	gmhA2	1-606/606	===============	0/0	100.00	93.73	vfdb	NP_282565	vfdb~~~gmhA2~~~NP_282565 (gmhA2) phosphoheptose isomerase [Capsule (VF0323)] [Campylobacter jejuni subsp. jejuni NCTC 11168]
a28f15.fasta	NODE_4_length_212946_cov_491.917503	82990	84009	hddA	1-1020/1020	===============	0/0	100.00	94.12	vfdb	NP_282566	vfdb~~~hddA~~~NP_282566 (hddA) D-glycero-D-manno-heptose 7-phosphate kinase [Capsule (VF0323)] [Campylobacter jejuni subsp. jejuni NCTC 11168]
a28f15.fasta	NODE_4_length_212946_cov_491.917503	87287	87819	rfbC	1-530/546	========/======	6/9	96.52	75.56	vfdb	NP_282571	vfdb~~~rfbC~~~NP_282571 (rfbC) dTDP-4-dehydrorhamnose 35-epimerase [Capsule (VF0323)] [Campylobacter jejuni subsp. jejuni NCTC 11168]
a28f15.fasta	NODE_4_length_212946_cov_491.917503	102710	103647	kpsF	1-938/948	===============	0/0	98.95	94.14	vfdb	NP_282584	vfdb~~~kpsF~~~NP_282584 (kpsF) D-arabinose 5-phosphate isomerase [Capsule (VF0323)] [Campylobacter jejuni subsp. jejuni NCTC 11168]
a28f15.fasta	NODE_4_length_212946_cov_491.917503	103657	105315	kpsD	1-1659/1659	===============	0/0	100.00	99.40	vfdb	NP_282585	vfdb~~~kpsD~~~NP_282585 (kpsD) capsule polysaccharide export system periplasmic protein [Capsule (VF0323)] [Campylobacter jejuni subsp. jejuni NCTC 11168]
a28f15.fasta	NODE_4_length_212946_cov_491.917503	105317	106435	kpsE	1-1119/1119	===============	0/0	100.00	96.52	vfdb	NP_282586	vfdb~~~kpsE~~~NP_282586 (kpsE) capsule polysaccharide export system inner membrane protein [Capsule (VF0323)] [Campylobacter jejuni subsp. jejuni NCTC 11168]
a28f15.fasta	NODE_4_length_212946_cov_491.917503	106435	107097	kpsT	1-663/663	===============	0/0	100.00	93.82	vfdb	NP_282587	vfdb~~~kpsT~~~NP_282587 (kpsT) capsule polysaccharide export ATP-binding protein [Capsule (VF0323)] [Campylobacter jejuni subsp. jejuni NCTC 11168]
a28f15.fasta	NODE_4_length_212946_cov_491.917503	107094	107876	kpsM	1-783/783	===============	0/0	100.00	90.81	vfdb	NP_282588	vfdb~~~kpsM~~~NP_282588 (kpsM) capsule polysaccharide export system inner membrane protein [Capsule (VF0323)] [Campylobacter jejuni subsp. jejuni NCTC 11168]
a28f15.fasta	NODE_4_length_212946_cov_491.917503	118641	119687	flgI	1-1047/1047	===============	0/0	100.00	98.95	vfdb	NP_282602	vfdb~~~flgI~~~NP_282602 (flgI) flagellar P-ring protein precursor FlgI [Flagella (VF0114)] [Campylobacter jejuni subsp. jejuni NCTC 11168]
a28f15.fasta	NODE_4_length_212946_cov_491.917503	119687	120028	flgJ	1-342/342	===============	0/0	100.00	97.37	vfdb	YP_002344845	vfdb~~~flgJ~~~YP_002344845 (flgJ) flagellar rod assembly protein/muramidase FlgJ [Pse5Ac7Ac Pse5Ac7Am Pse8OAc Pse5Am7AcGlnAc (AI151)] [Campylobacter jejuni subsp. jejuni NCTC 11168]
a28f15.fasta	NODE_4_length_212946_cov_491.917503	120091	120288	flgM	1-198/198	===============	0/0	100.00	98.48	vfdb	YP_002344846	vfdb~~~flgM~~~YP_002344846 (flgM) negative regulator of flagellin synthesis [Pse5Ac7Ac Pse5Ac7Am Pse8OAc Pse5Am7AcGlnAc (AI151)] [Campylobacter jejuni subsp. jejuni NCTC 11168]
a28f15.fasta	NODE_4_length_212946_cov_491.917503	120774	122600	flgK	1-1827/1827	===============	0/0	100.00	97.21	vfdb	NP_282606	vfdb~~~flgK~~~NP_282606 (flgK) flagellar hook-associated protein 1 FlgK [Flagella (VF0114)] [Campylobacter jejuni subsp. jejuni NCTC 11168]
a28f15.fasta	NODE_4_length_212946_cov_491.917503	134078	135037	cadF	1-960/960	===============	0/0	100.00	100.00	vfdb	NP_282616	vfdb~~~cadF~~~NP_282616 (cadF) outer membrane fibronectin-binding protein [CadF (VF0322)] [Campylobacter jejuni subsp. jejuni NCTC 11168]
a28f15.fasta	NODE_5_length_178270_cov_532.038296	14715	14823	tcpI	1356-1464/1863	..........==...	0/0	5.85	85.32	vfdb	NP_230473	vfdb~~~tcpI~~~NP_230473 (tcpI) toxin co-regulated pilus biosynthesis protein I [TCP (VF0126)] [Vibrio cholerae O1 biovar El Tor str. N16961]
a28f15.fasta	NODE_5_length_178270_cov_532.038296	37906	39003	flgE	1-1092/2598	======../......	4/12	41.92	89.46	vfdb	NP_282855	vfdb~~~flgE~~~NP_282855 (flgE) flagellar hook protein [Flagella (VF0114)] [Campylobacter jejuni subsp. jejuni NCTC 11168]
a28f15.fasta	NODE_5_length_178270_cov_532.038296	39156	40440	flgE	1311-2598/2598	.......=/======	3/15	49.23	87.94	vfdb	NP_282855	vfdb~~~flgE~~~NP_282855 (flgE) flagellar hook protein [Flagella (VF0114)] [Campylobacter jejuni subsp. jejuni NCTC 11168]
a28f15.fasta	NODE_5_length_178270_cov_532.038296	74387	74656	fliQ	1-270/270	===============	0/0	100.00	99.63	vfdb	NP_282802	vfdb~~~fliQ~~~NP_282802 (fliQ) flagellar biosynthesis protein FliQ [Flagella (VF0114)] [Campylobacter jejuni subsp. jejuni NCTC 11168]
a28f15.fasta	NODE_5_length_178270_cov_532.038296	175786	178152	pflA	1-2367/2367	===============	0/0	100.00	98.52	vfdb	NP_282693	vfdb~~~pflA~~~NP_282693 (pflA) paralysed flagellum protein [Flagella (VF0114)] [Campylobacter jejuni subsp. jejuni NCTC 11168]
a28f15.fasta	NODE_6_length_150105_cov_475.753606	72727	73035	fliN	1-309/309	===============	0/0	100.00	99.35	vfdb	NP_281542	vfdb~~~fliN~~~NP_281542 (fliN) flagellar motor switch protein FliN [Flagella (VF0114)] [Campylobacter jejuni subsp. jejuni NCTC 11168]
a28f15.fasta	NODE_6_length_150105_cov_475.753606	88560	89336	motA	1-777/777	===============	0/0	100.00	93.95	vfdb	NP_281528	vfdb~~~motA~~~NP_281528 (motA) flagellar motor protein MotA [Flagella (VF0114)] [Campylobacter jejuni subsp. jejuni NCTC 11168]
a28f15.fasta	NODE_6_length_150105_cov_475.753606	89339	90082	motB	1-744/744	===============	0/0	100.00	97.58	vfdb	NP_281527	vfdb~~~motB~~~NP_281527 (motB) flagellar motor protein MotB [Flagella (VF0114)] [Campylobacter jejuni subsp. jejuni NCTC 11168]
a28f15.fasta	NODE_6_length_150105_cov_475.753606	90088	91176	flhB	1-1089/1089	===============	0/0	100.00	99.82	vfdb	NP_281526	vfdb~~~flhB~~~NP_281526 (flhB) flagellar biosynthetic protein [Flagella (VF0114)] [Campylobacter jejuni subsp. jejuni NCTC 11168]
a28f15.fasta	NODE_6_length_150105_cov_475.753606	102268	103098	fliH	1-831/831	===============	0/0	100.00	98.80	vfdb	NP_281511	vfdb~~~fliH~~~NP_281511 (fliH) flagellar assembly protein H [Flagella (VF0114)] [Campylobacter jejuni subsp. jejuni NCTC 11168]
a28f15.fasta	NODE_6_length_150105_cov_475.753606	103106	104134	fliG	1-1029/1029	===============	0/0	100.00	99.71	vfdb	NP_281510	vfdb~~~fliG~~~NP_281510 (fliG) flagellar motor switch protein G [Flagella (VF0114)] [Campylobacter jejuni subsp. jejuni NCTC 11168]
a28f15.fasta	NODE_6_length_150105_cov_475.753606	104134	105816	fliF	1-1683/1683	===============	0/0	100.00	99.76	vfdb	NP_281509	vfdb~~~fliF~~~NP_281509 (fliF) flagellar M-ring protein FliF [Flagella (VF0114)] [Campylobacter jejuni subsp. jejuni NCTC 11168]
a28f15.fasta	NODE_6_length_150105_cov_475.753606	130049	131005	cheV	1-957/957	===============	0/0	100.00	99.58	vfdb	YP_002343726	vfdb~~~cheV~~~YP_002343726 (cheV) chemotaxis protein [Pse5Ac7Ac Pse5Ac7Am Pse8OAc Pse5Am7AcGlnAc (AI151)] [Campylobacter jejuni subsp. jejuni NCTC 11168]
a28f15.fasta	NODE_6_length_150105_cov_475.753606	131009	133318	cheA	1-2310/2310	===============	0/0	100.00	99.31	vfdb	YP_002343725	vfdb~~~cheA~~~YP_002343725 (cheA) chemotaxis histidine kinase [Pse5Ac7Ac Pse5Ac7Am Pse8OAc Pse5Am7AcGlnAc (AI151)] [Campylobacter jejuni subsp. jejuni NCTC 11168]
a28f15.fasta	NODE_6_length_150105_cov_475.753606	133323	133844	cheW	1-522/522	===============	0/0	100.00	99.81	vfdb	YP_002343724	vfdb~~~cheW~~~YP_002343724 (cheW) chemotaxis protein [Pse5Ac7Ac Pse5Ac7Am Pse8OAc Pse5Am7AcGlnAc (AI151)] [Campylobacter jejuni subsp. jejuni NCTC 11168]
a28f15.fasta	NODE_7_length_101715_cov_529.357514	15086	16879	fliK	1-1797/1797	========/======	1/3	99.83	98.89	vfdb	NP_281263	vfdb~~~fliK~~~NP_281263 (fliK) flagellar hook-length control protein FliK [Pse5Ac7Ac Pse5Ac7Am Pse8OAc Pse5Am7AcGlnAc (AI151)] [Campylobacter jejuni subsp. jejuni NCTC 11168]
a28f15.fasta	NODE_7_length_101715_cov_529.357514	16932	17816	flgD	1-885/885	===============	0/0	100.00	99.66	vfdb	NP_281264	vfdb~~~flgD~~~NP_281264 (flgD) flagellar basal-body rod modification protein FlgD [Flagella (VF0114)] [Campylobacter jejuni subsp. jejuni NCTC 11168]
a28f15.fasta	NODE_7_length_101715_cov_529.357514	17820	19457	flgE	1-1638/1638	===============	0/0	100.00	99.88	vfdb	NP_281265	vfdb~~~flgE~~~NP_281265 (flgE) flagellar hook protein FlgE [Flagella (VF0114)] [Campylobacter jejuni subsp. jejuni NCTC 11168]
a28f15.fasta	NODE_7_length_101715_cov_529.357514	29100	29942	fliY	1-843/843	===============	0/0	100.00	99.76	vfdb	NP_281274	vfdb~~~fliY~~~NP_281274 (fliY) flagellar motor switch protein FliY [Flagella (VF0114)] [Campylobacter jejuni subsp. jejuni NCTC 11168]
a28f15.fasta	NODE_7_length_101715_cov_529.357514	29939	31018	fliM	1-1080/1080	===============	0/0	100.00	98.43	vfdb	NP_281275	vfdb~~~fliM~~~NP_281275 (fliM) flagellar motor switch protein FliM [Flagella (VF0114)] [Campylobacter jejuni subsp. jejuni NCTC 11168]
a28f15.fasta	NODE_7_length_101715_cov_529.357514	31018	31734	fliA	1-717/717	===============	0/0	100.00	99.86	vfdb	NP_281276	vfdb~~~fliA~~~NP_281276 (fliA) flagellar biosynthesis sigma factor [Flagella (VF0114)] [Campylobacter jejuni subsp. jejuni NCTC 11168]
a28f15.fasta	NODE_7_length_101715_cov_529.357514	32066	32932	flhG	1-867/867	===============	0/0	100.00	100.00	vfdb	NP_281278	vfdb~~~flhG~~~NP_281278 (flhG) ATP-binding protein [Flagella (CVF397)] [Campylobacter jejuni subsp. jejuni NCTC 11168]
a28f15.fasta	NODE_7_length_101715_cov_529.357514	32925	34379	flhF	1-1455/1455	===============	0/0	100.00	100.00	vfdb	NP_281279	vfdb~~~flhF~~~NP_281279 (flhF) flagellar biosynthesis regulator FlhF [Flagella (VF0114)] [Campylobacter jejuni subsp. jejuni NCTC 11168]
a28f15.fasta	NODE_7_length_101715_cov_529.357514	44495	45064	cdtC	1-570/570	===============	0/0	100.00	99.83	vfdb	NP_281290	vfdb~~~cdtC~~~NP_281290 (cdtC) cytolethal distending toxin C [CDT (VF0115)] [Campylobacter jejuni subsp. jejuni NCTC 11168]
a28f15.fasta	NODE_7_length_101715_cov_529.357514	45075	45872	cdtB	1-798/798	===============	0/0	100.00	99.75	vfdb	NP_281291	vfdb~~~cdtB~~~NP_281291 (cdtB) cytolethal distending toxin B [CDT (VF0115)] [Campylobacter jejuni subsp. jejuni NCTC 11168]
a28f15.fasta	NODE_7_length_101715_cov_529.357514	45869	46675	cdtA	1-807/807	===============	0/0	100.00	99.26	vfdb	NP_281292	vfdb~~~cdtA~~~NP_281292 (cdtA) cytolethal distending toxin A [CDT (VF0115)] [Campylobacter jejuni subsp. jejuni NCTC 11168]
a28f15.fasta	NODE_8_length_88931_cov_497.417618	40825	42210	fliI	1-1386/1386	===============	0/0	100.00	97.69	vfdb	NP_281405	vfdb~~~fliI~~~NP_281405 (fliI) flagellum-specific ATP synthase FliI [Flagella (VF0114)] [Campylobacter jejuni subsp. jejuni NCTC 11168]
a28f15.fasta	NODE_8_length_88931_cov_497.417618	84696	86234	eptC	1-1539/1539	===============	0/0	100.00	97.73	vfdb	YP_002343698	vfdb~~~eptC~~~YP_002343698 (eptC) phosphoethanolamine transferase [Pse5Ac7Ac Pse5Ac7Am Pse8OAc Pse5Am7AcGlnAc (AI151)] [Campylobacter jejuni subsp. jejuni NCTC 11168]
a34f104.fasta	NODE_1_length_523244_cov_440.168218	13724	14386	flgA	1-663/663	===============	0/0	100.00	99.40	vfdb	YP_002344176	vfdb~~~flgA~~~YP_002344176 (flgA) flagellar basal body P-ring biosynthesis protein FlgA [Pse5Ac7Ac Pse5Ac7Am Pse8OAc Pse5Am7AcGlnAc (AI151)] [Campylobacter jejuni subsp. jejuni NCTC 11168]
a34f104.fasta	NODE_1_length_523244_cov_440.168218	41691	42710	flgS	1-1020/1020	===============	0/0	100.00	98.63	vfdb	YP_002344200	vfdb~~~flgS~~~YP_002344200 (flgS) signal transduction histidine kinase [Pse5Ac7Ac Pse5Ac7Am Pse8OAc Pse5Am7AcGlnAc (AI151)] [Campylobacter jejuni subsp. jejuni NCTC 11168]
a34f104.fasta	NODE_1_length_523244_cov_440.168218	65866	66600	fliP	1-735/735	===============	0/0	100.00	99.32	vfdb	NP_281981	vfdb~~~fliP~~~NP_281981 (fliP) flagellar biosynthesis protein FliP [Flagella (VF0114)] [Campylobacter jejuni subsp. jejuni NCTC 11168]
a34f104.fasta	NODE_1_length_523244_cov_440.168218	117269	119443	flhA	1-2175/2175	===============	0/0	100.00	98.30	vfdb	NP_282036	vfdb~~~flhA~~~NP_282036 (flhA) flagellar biosynthesis protein FlhA [Flagella (VF0114)] [Campylobacter jejuni subsp. jejuni NCTC 11168]
a34f104.fasta	NODE_1_length_523244_cov_440.168218	123323	125575	flaD	1-2253/2253	===============	0/0	100.00	99.73	vfdb	NP_282040	vfdb~~~flaD~~~NP_282040 (flaD) flagellin [Flagella (VF0114)] [Campylobacter jejuni subsp. jejuni NCTC 11168]
a34f104.fasta	NODE_1_length_523244_cov_440.168218	149524	151356	ciaB	1-1833/1833	===============	0/0	100.00	98.25	vfdb	NP_282066	vfdb~~~ciaB~~~NP_282066 (ciaB) invasion antigen CiaB [CiaB (VF0324)] [Campylobacter jejuni subsp. jejuni NCTC 11168]
a34f104.fasta	NODE_1_length_523244_cov_440.168218	156788	157567	pebA	1-780/780	===============	0/0	100.00	100.00	vfdb	NP_282073	vfdb~~~pebA~~~NP_282073 (pebA) bifunctional adhesin/ABC transporter aspartate/glutamate-binding protein [PEB1 (VF0327)] [Campylobacter jejuni subsp. jejuni NCTC 11168]
a34f104.fasta	NODE_1_length_523244_cov_440.168218	213471	214589	jlpA	1-1119/1119	===============	0/0	100.00	97.68	vfdb	NP_282133	vfdb~~~jlpA~~~NP_282133 (jlpA) lipoprotein [JlpA (VF0329)] [Campylobacter jejuni subsp. jejuni NCTC 11168]
a34f104.fasta	NODE_1_length_523244_cov_440.168218	252104	253405	flgR	1-1302/1302	===============	0/0	100.00	99.85	vfdb	NP_282174	vfdb~~~flgR~~~NP_282174 (flgR) sigma-54 associated transcriptional activator [Pse5Ac7Ac Pse5Ac7Am Pse8OAc Pse5Am7AcGlnAc (AI151)] [Campylobacter jejuni subsp. jejuni NCTC 11168]
a34f104.fasta	NODE_1_length_523244_cov_440.168218	253462	253911	flgQ	1-450/450	===============	0/0	100.00	100.00	vfdb	YP_002344420	vfdb~~~flgQ~~~YP_002344420 (flgQ) required for flagellar motility [Pse5Ac7Ac Pse5Ac7Am Pse8OAc Pse5Am7AcGlnAc (AI151)] [Campylobacter jejuni subsp. jejuni NCTC 11168]
a34f104.fasta	NODE_1_length_523244_cov_440.168218	253887	254402	flgP	1-516/516	===============	0/0	100.00	100.00	vfdb	YP_002344421	vfdb~~~flgP~~~YP_002344421 (flgP) required for flagellar motility [Pse5Ac7Ac Pse5Ac7Am Pse8OAc Pse5Am7AcGlnAc (AI151)] [Campylobacter jejuni subsp. jejuni NCTC 11168]
a34f104.fasta	NODE_1_length_523244_cov_440.168218	305230	305619	fliW	1-390/390	===============	0/0	100.00	99.74	vfdb	YP_002344468	vfdb~~~fliW~~~YP_002344468 (fliW) flagellar assembly protein FliW [Pse5Ac7Ac Pse5Ac7Am Pse8OAc Pse5Am7AcGlnAc (AI151)] [Campylobacter jejuni subsp. jejuni NCTC 11168]
a34f104.fasta	NODE_1_length_523244_cov_440.168218	339018	339169	tlpA	1636-1787/2028	............==.	0/0	7.50	76.97	vfdb	NP_206899	vfdb~~~tlpA~~~NP_206899 (tlpA) membrane-bound chemoreceptor sensing arginine and bicarbonate [Pse5Ac7Ac (AI150)] [Helicobacter pylori 26695]
a34f104.fasta	NODE_1_length_523244_cov_440.168218	346240	346632	cheY	1-393/393	===============	0/0	100.00	99.24	vfdb	YP_002344511	vfdb~~~cheY~~~YP_002344511 (cheY) chemotaxis regulatory protein [Pse5Ac7Ac Pse5Ac7Am Pse8OAc Pse5Am7AcGlnAc (AI151)] [Campylobacter jejuni subsp. jejuni NCTC 11168]
a34f104.fasta	NODE_1_length_523244_cov_440.168218	361802	362830	waaC	1-1029/1029	===============	0/0	100.00	97.28	vfdb	NP_282281	vfdb~~~waaC~~~NP_282281 (waaC) heptosyltransferase I [LOS (VF0326)] [Campylobacter jejuni subsp. jejuni NCTC 11168]
a34f104.fasta	NODE_1_length_523244_cov_440.168218	362820	363707	htrB	1-888/888	===============	0/0	100.00	95.61	vfdb	NP_282282	vfdb~~~htrB~~~NP_282282 (htrB) lipid A biosynthesis lauroyl acyltransferase [LOS (VF0326)] [Campylobacter jejuni subsp. jejuni NCTC 11168]
a34f104.fasta	NODE_1_length_523244_cov_440.168218	363704	365247	Cj1135	1-1544/1548	===============	0/0	99.74	91.00	vfdb	NP_282283	vfdb~~~Cj1135~~~NP_282283 (Cj1135) glucosyltransferase [LOS (VF0326)] [Campylobacter jejuni subsp. jejuni NCTC 11168]
a34f104.fasta	NODE_1_length_523244_cov_440.168218	365808	366103	wlaN	8-303/912	=====..........	0/0	32.46	79.05	vfdb	NP_282287	vfdb~~~wlaN~~~NP_282287 (wlaN) beta-13 galactosyltransferase [LOS (VF0326)] [Campylobacter jejuni subsp. jejuni NCTC 11168]
a34f104.fasta	NODE_1_length_523244_cov_440.168218	367332	368151	waaV	1-822/825	========/======	1/2	99.39	91.61	vfdb	NP_282294	vfdb~~~waaV~~~NP_282294 (waaV) glucosyltransferase [LOS (VF0326)] [Campylobacter jejuni subsp. jejuni NCTC 11168]
a34f104.fasta	NODE_1_length_523244_cov_440.168218	368210	369153	waaF	1-944/960	========/======	2/6	98.02	94.83	vfdb	NP_282295	vfdb~~~waaF~~~NP_282295 (waaF) heptosyltransferase II [LOS (VF0326)] [Campylobacter jejuni subsp. jejuni NCTC 11168]
a34f104.fasta	NODE_1_length_523244_cov_440.168218	369910	370470	gmhA	1-561/561	===============	0/0	100.00	94.83	vfdb	NP_282296	vfdb~~~gmhA~~~NP_282296 (gmhA) phosphoheptose isomerase [LOS (VF0326)] [Campylobacter jejuni subsp. jejuni NCTC 11168]
a34f104.fasta	NODE_1_length_523244_cov_440.168218	370467	371852	hldE	1-1386/1386	===============	0/0	100.00	93.51	vfdb	NP_282297	vfdb~~~hldE~~~NP_282297 (hldE) bifunctional D-beta-D-heptose 7-phosphate kinase/D-beta-D-heptose 1-phosphate adenylyltransferase [LOS (VF0326)] [Campylobacter jejuni subsp. jejuni NCTC 11168]
a34f104.fasta	NODE_1_length_523244_cov_440.168218	371845	372798	hldD	1-954/954	===============	0/0	100.00	97.90	vfdb	NP_282298	vfdb~~~hldD~~~NP_282298 (hldD) ADP-glyceromanno-heptose 6-epimerase [LOS (VF0326)] [Campylobacter jejuni subsp. jejuni NCTC 11168]
a34f104.fasta	NODE_1_length_523244_cov_440.168218	372799	373359	gmhB	1-561/561	===============	0/0	100.00	96.08	vfdb	NP_282299	vfdb~~~gmhB~~~NP_282299 (gmhB) DD-heptose 17-bisphosphate phosphatase [LOS (CVF396)] [Campylobacter jejuni subsp. jejuni NCTC 11168]
a34f104.fasta	NODE_1_length_523244_cov_440.168218	394413	395180	fliR	1-768/768	===============	0/0	100.00	98.83	vfdb	NP_282326	vfdb~~~fliR~~~NP_282326 (fliR) flagellar biosynthetic protein FliR [Flagella (VF0114)] [Campylobacter jejuni subsp. jejuni NCTC 11168]
a34f104.fasta	NODE_1_length_523244_cov_440.168218	406277	406450	cheV3	594-767/1302	......===......	0/0	13.36	76.44	vfdb	NP_207394	vfdb~~~cheV3~~~NP_207394 (cheV3) chemotaxis coupling protein CheV3 [Pse5Ac7Ac (AI150)] [Helicobacter pylori 26695]
a34f104.fasta	NODE_1_length_523244_cov_440.168218	458517	458837	ciaC	1-321/321	===============	0/0	100.00	99.38	vfdb	YP_002344633	vfdb~~~ciaC~~~YP_002344633 (ciaC) Campylobacter invasion antigen C [CiaC (VF0415)] [Campylobacter jejuni subsp. jejuni NCTC 11168]
a34f104.fasta	NODE_1_length_523244_cov_440.168218	477000	478295	porA	1-1275/1275	========/======	22/83	97.57	78.52	vfdb	NP_282406	vfdb~~~porA~~~NP_282406 (porA) major outer membrane protein [MOMP (VF0328)] [Campylobacter jejuni subsp. jejuni NCTC 11168]
a34f104.fasta	NODE_1_length_523244_cov_440.168218	512749	513753	pseB	1-1005/1005	===============	0/0	100.00	99.40	vfdb	NP_282439	vfdb~~~pseB~~~NP_282439 (pseB) UDP-GlcNAc-specific C46 dehydratase/C5 epimerase [Pse5Ac7Ac Pse5Ac7Am Pse8OAc Pse5Am7AcGlnAc (AI151)] [Campylobacter jejuni subsp. jejuni NCTC 11168]
a34f104.fasta	NODE_1_length_523244_cov_440.168218	513755	514885	pseC	1-1131/1131	===============	0/0	100.00	96.11	vfdb	NP_282440	vfdb~~~pseC~~~NP_282440 (pseC) C4 aminotransferase [Pse5Ac7Ac Pse5Ac7Am Pse8OAc Pse5Am7AcGlnAc (AI151)] [Campylobacter jejuni subsp. jejuni NCTC 11168]
a34f104.fasta	NODE_2_length_273675_cov_457.851406	15830	16002	cheV3	563-735/1302	......===......	0/0	13.29	75.72	vfdb	NP_207394	vfdb~~~cheV3~~~NP_207394 (cheV3) chemotaxis coupling protein CheV3 [Pse5Ac7Ac (AI150)] [Helicobacter pylori 26695]
a34f104.fasta	NODE_2_length_273675_cov_457.851406	120306	120602	fliE	1-297/297	===============	0/0	100.00	98.65	vfdb	NP_281710	vfdb~~~fliE~~~NP_281710 (fliE) flagellar hook-basal body complex protein FliE [Flagella (VF0114)] [Campylobacter jejuni subsp. jejuni NCTC 11168]
a34f104.fasta	NODE_2_length_273675_cov_457.851406	120609	121103	flgC	1-495/495	===============	0/0	100.00	98.99	vfdb	NP_281711	vfdb~~~flgC~~~NP_281711 (flgC) flagellar basal body rod protein FlgC [Flagella (VF0114)] [Campylobacter jejuni subsp. jejuni NCTC 11168]
a34f104.fasta	NODE_2_length_273675_cov_457.851406	121113	121544	flgB	1-432/432	===============	0/0	100.00	99.54	vfdb	NP_281712	vfdb~~~flgB~~~NP_281712 (flgB) flagellar basal body rod protein FlgB [Flagella (VF0114)] [Campylobacter jejuni subsp. jejuni NCTC 11168]
a34f104.fasta	NODE_2_length_273675_cov_457.851406	141334	141699	flaG	1-366/366	===============	0/0	100.00	99.73	vfdb	NP_281731	vfdb~~~flaG~~~NP_281731 (flaG) flagellar protein FlaG [Flagella (VF0114)] [Campylobacter jejuni subsp. jejuni NCTC 11168]
a34f104.fasta	NODE_2_length_273675_cov_457.851406	141702	143615	fliD	1-1929/1929	========/======	1/15	99.22	98.60	vfdb	NP_281732	vfdb~~~fliD~~~NP_281732 (fliD) flagellar capping protein FliD [Flagella (VF0114)] [Campylobacter jejuni subsp. jejuni NCTC 11168]
a34f104.fasta	NODE_2_length_273675_cov_457.851406	143627	144013	fliS	1-387/387	===============	0/0	100.00	99.48	vfdb	NP_281733	vfdb~~~fliS~~~NP_281733 (fliS) flagellar protein FliS [Flagella (VF0114)] [Campylobacter jejuni subsp. jejuni NCTC 11168]
a34f104.fasta	NODE_2_length_273675_cov_457.851406	250831	252079	rpoN	1-1249/1251	===============	0/0	99.84	98.96	vfdb	YP_002344093	vfdb~~~rpoN~~~YP_002344093 (rpoN) RNA polymerase factor sigma-54 [Pse5Ac7Ac Pse5Ac7Am Pse8OAc Pse5Am7AcGlnAc (AI151)] [Campylobacter jejuni subsp. jejuni NCTC 11168]
a34f104.fasta	NODE_2_length_273675_cov_457.851406	265162	265902	Cj1416c	1-741/762	===============	0/0	97.24	98.92	vfdb	NP_282557	vfdb~~~Cj1416c~~~NP_282557 (Cj1416c) sugar nucleotidyltransferase [Capsule (VF0323)] [Campylobacter jejuni subsp. jejuni NCTC 11168]
a34f104.fasta	NODE_2_length_273675_cov_457.851406	265904	266506	Cj1417c	1-603/603	===============	0/0	100.00	98.01	vfdb	NP_282558	vfdb~~~Cj1417c~~~NP_282558 (Cj1417c) amidotransferase [Capsule biosynthesis and transport (CVF393)] [Campylobacter jejuni subsp. jejuni NCTC 11168]
a34f104.fasta	NODE_2_length_273675_cov_457.851406	268851	269612	Cj1419c	1-762/762	===============	0/0	100.00	97.77	vfdb	NP_282560	vfdb~~~Cj1419c~~~NP_282560 (Cj1419c) methyltransferase [Capsule biosynthesis and transport (CVF393)] [Campylobacter jejuni subsp. jejuni NCTC 11168]
a34f104.fasta	NODE_2_length_273675_cov_457.851406	269665	270438	Cj1420c	1-774/774	===============	0/0	100.00	97.93	vfdb	NP_282561	vfdb~~~Cj1420c~~~NP_282561 (Cj1420c) methyltransferase [Capsule biosynthesis and transport (CVF393)] [Campylobacter jejuni subsp. jejuni NCTC 11168]
a34f104.fasta	NODE_3_length_249867_cov_519.153665	78283	79242	cadF	1-960/960	===============	0/0	100.00	98.12	vfdb	NP_282616	vfdb~~~cadF~~~NP_282616 (cadF) outer membrane fibronectin-binding protein [CadF (VF0322)] [Campylobacter jejuni subsp. jejuni NCTC 11168]
a34f104.fasta	NODE_3_length_249867_cov_519.153665	90722	92548	flgK	1-1827/1827	===============	0/0	100.00	98.41	vfdb	NP_282606	vfdb~~~flgK~~~NP_282606 (flgK) flagellar hook-associated protein 1 FlgK [Flagella (VF0114)] [Campylobacter jejuni subsp. jejuni NCTC 11168]
a34f104.fasta	NODE_3_length_249867_cov_519.153665	93037	93234	flgM	1-198/198	===============	0/0	100.00	99.50	vfdb	YP_002344846	vfdb~~~flgM~~~YP_002344846 (flgM) negative regulator of flagellin synthesis [Pse5Ac7Ac Pse5Ac7Am Pse8OAc Pse5Am7AcGlnAc (AI151)] [Campylobacter jejuni subsp. jejuni NCTC 11168]
a34f104.fasta	NODE_3_length_249867_cov_519.153665	93297	93638	flgJ	1-342/342	===============	0/0	100.00	99.12	vfdb	YP_002344845	vfdb~~~flgJ~~~YP_002344845 (flgJ) flagellar rod assembly protein/muramidase FlgJ [Pse5Ac7Ac Pse5Ac7Am Pse8OAc Pse5Am7AcGlnAc (AI151)] [Campylobacter jejuni subsp. jejuni NCTC 11168]
a34f104.fasta	NODE_3_length_249867_cov_519.153665	93638	94684	flgI	1-1047/1047	===============	0/0	100.00	99.05	vfdb	NP_282602	vfdb~~~flgI~~~NP_282602 (flgI) flagellar P-ring protein precursor FlgI [Flagella (VF0114)] [Campylobacter jejuni subsp. jejuni NCTC 11168]
a34f104.fasta	NODE_3_length_249867_cov_519.153665	105448	106230	kpsM	1-783/783	===============	0/0	100.00	90.81	vfdb	NP_282588	vfdb~~~kpsM~~~NP_282588 (kpsM) capsule polysaccharide export system inner membrane protein [Capsule (VF0323)] [Campylobacter jejuni subsp. jejuni NCTC 11168]
a34f104.fasta	NODE_3_length_249867_cov_519.153665	106227	106889	kpsT	1-663/663	===============	0/0	100.00	93.97	vfdb	NP_282587	vfdb~~~kpsT~~~NP_282587 (kpsT) capsule polysaccharide export ATP-binding protein [Capsule (VF0323)] [Campylobacter jejuni subsp. jejuni NCTC 11168]
a34f104.fasta	NODE_3_length_249867_cov_519.153665	106889	108007	kpsE	1-1119/1119	===============	0/0	100.00	97.41	vfdb	NP_282586	vfdb~~~kpsE~~~NP_282586 (kpsE) capsule polysaccharide export system inner membrane protein [Capsule (VF0323)] [Campylobacter jejuni subsp. jejuni NCTC 11168]
a34f104.fasta	NODE_3_length_249867_cov_519.153665	108009	109667	kpsD	1-1659/1659	===============	0/0	100.00	96.62	vfdb	NP_282585	vfdb~~~kpsD~~~NP_282585 (kpsD) capsule polysaccharide export system periplasmic protein [Capsule (VF0323)] [Campylobacter jejuni subsp. jejuni NCTC 11168]
a34f104.fasta	NODE_3_length_249867_cov_519.153665	109677	110624	kpsF	1-948/948	===============	0/0	100.00	93.56	vfdb	NP_282584	vfdb~~~kpsF~~~NP_282584 (kpsF) D-arabinose 5-phosphate isomerase [Capsule (VF0323)] [Campylobacter jejuni subsp. jejuni NCTC 11168]
a34f104.fasta	NODE_3_length_249867_cov_519.153665	114117	115208	glf	1-1092/1107	===============	0/0	98.64	79.76	vfdb	NP_282580	vfdb~~~glf~~~NP_282580 (glf) UDP-galactopyranose mutase [Capsule (VF0323)] [Campylobacter jejuni subsp. jejuni NCTC 11168]
a34f104.fasta	NODE_3_length_249867_cov_519.153665	116544	117419	Cj1138	4-883/1170	========/===...	13/28	73.85	79.71	vfdb	NP_282286	vfdb~~~Cj1138~~~NP_282286 (Cj1138) glycosyltransferase [LOS (VF0326)] [Campylobacter jejuni subsp. jejuni NCTC 11168]
a34f104.fasta	NODE_3_length_249867_cov_519.153665	116544	117319	Cj1440c	4-779/1224	========/=.....	17/36	61.93	75.82	vfdb	NP_282581	vfdb~~~Cj1440c~~~NP_282581 (Cj1440c) sugar transferase [Capsule (VF0323)] [Campylobacter jejuni subsp. jejuni NCTC 11168]
a34f104.fasta	NODE_3_length_249867_cov_519.153665	137045	138944	kpsC	171-2070/2070	.=======/======	2/2	91.74	93.64	vfdb	NP_282555	vfdb~~~kpsC~~~NP_282555 (kpsC) capsule polysaccharide modification protein [Capsule (VF0323)] [Campylobacter jejuni subsp. jejuni NCTC 11168]
a34f104.fasta	NODE_3_length_249867_cov_519.153665	138941	140125	kpsS	1-1185/1185	===============	0/0	100.00	98.48	vfdb	NP_282554	vfdb~~~kpsS~~~NP_282554 (kpsS) capsule polysaccharide modification protein [Capsule (VF0323)] [Campylobacter jejuni subsp. jejuni NCTC 11168]
a34f104.fasta	NODE_3_length_249867_cov_519.153665	143441	143977	fliL	1-537/537	===============	0/0	100.00	99.07	vfdb	NP_282549	vfdb~~~fliL~~~NP_282549 (fliL) flagellar basal body protein FliL [Flagella (VF0114)] [Campylobacter jejuni subsp. jejuni NCTC 11168]
a34f104.fasta	NODE_3_length_249867_cov_519.153665	214806	216536	flaA	1-1719/1719	========/======	6/22	99.71	93.78	vfdb	NP_282485	vfdb~~~flaA~~~NP_282485 (flaA) flagellin [Flagella (VF0114)] [Campylobacter jejuni subsp. jejuni NCTC 11168]
a34f104.fasta	NODE_3_length_249867_cov_519.153665	216679	218409	flaB	1-1719/1719	========/======	6/22	99.71	94.01	vfdb	NP_282484	vfdb~~~flaB~~~NP_282484 (flaB) flagellin [Flagella (VF0114)] [Campylobacter jejuni subsp. jejuni NCTC 11168]
a34f104.fasta	NODE_3_length_249867_cov_519.153665	218440	220326	pseE/maf5	1-1887/1887	===============	0/0	100.00	97.93	vfdb	NP_282483	vfdb~~~pseE/maf5~~~NP_282483 (pseE/maf5) motility accessory factor PseE [Pse5Ac7Ac Pse5Ac7Am Pse8OAc Pse5Am7AcGlnAc (AI151)] [Campylobacter jejuni subsp. jejuni NCTC 11168]
a34f104.fasta	NODE_3_length_249867_cov_519.153665	220323	222251	pseD/maf2	13-1962/1962	========/======	13/31	98.06	88.03	vfdb	NP_282479	vfdb~~~pseD/maf2~~~NP_282479 (pseD/maf2) motility accessory factor PseD [Pse5Ac7Ac Pse5Ac7Am Pse8OAc Pse5Am7AcGlnAc (AI151)] [Campylobacter jejuni subsp. jejuni NCTC 11168]
a34f104.fasta	NODE_3_length_249867_cov_519.153665	224120	226072	pseD/maf2	1-1962/1962	========/======	10/21	99.24	87.70	vfdb	NP_282479	vfdb~~~pseD/maf2~~~NP_282479 (pseD/maf2) motility accessory factor PseD [Pse5Ac7Ac Pse5Ac7Am Pse8OAc Pse5Am7AcGlnAc (AI151)] [Campylobacter jejuni subsp. jejuni NCTC 11168]
a34f104.fasta	NODE_3_length_249867_cov_519.153665	226060	226830	ptmA	1-771/771	===============	0/0	100.00	97.54	vfdb	NP_282478	vfdb~~~ptmA~~~NP_282478 (ptmA) flagellin modification protein A [Flagella (VF0114)] [Campylobacter jejuni subsp. jejuni NCTC 11168]
a34f104.fasta	NODE_3_length_249867_cov_519.153665	226830	227537	ptmB	1-708/708	===============	0/0	100.00	98.31	vfdb	NP_282477	vfdb~~~ptmB~~~NP_282477 (ptmB) acylneuraminate cytidylyltransferase [Flagella (VF0114)] [Campylobacter jejuni subsp. jejuni NCTC 11168]
a34f104.fasta	NODE_3_length_249867_cov_519.153665	237136	239088	pseD/maf2	13-1962/1962	========/======	18/63	97.86	83.96	vfdb	NP_282479	vfdb~~~pseD/maf2~~~NP_282479 (pseD/maf2) motility accessory factor PseD [Pse5Ac7Ac Pse5Ac7Am Pse8OAc Pse5Am7AcGlnAc (AI151)] [Campylobacter jejuni subsp. jejuni NCTC 11168]
a34f104.fasta	NODE_3_length_249867_cov_519.153665	239085	240116	pseI	1-1032/1032	===============	0/0	100.00	96.03	vfdb	NP_282463	vfdb~~~pseI~~~NP_282463 (pseI) N-acetylneuraminic acid synthetase [Pse5Ac7Ac Pse5Ac7Am Pse8OAc Pse5Am7AcGlnAc (AI151)] [Campylobacter jejuni subsp. jejuni NCTC 11168]
a34f104.fasta	NODE_3_length_249867_cov_519.153665	240374	241510	pseA	1-1137/1137	===============	0/0	100.00	99.21	vfdb	NP_282462	vfdb~~~pseA~~~NP_282462 (pseA) pseudaminic acid biosynthesis PseA protein [Pse5Ac7Ac Pse5Ac7Am Pse8OAc Pse5Am7AcGlnAc (AI151)] [Campylobacter jejuni subsp. jejuni NCTC 11168]
a34f104.fasta	NODE_3_length_249867_cov_519.153665	242824	243297	pseH	1-474/474	===============	0/0	100.00	94.09	vfdb	NP_282459	vfdb~~~pseH~~~NP_282459 (pseH) N-acetyltransferase [Flagella (VF0114)] [Campylobacter jejuni subsp. jejuni NCTC 11168]
a34f104.fasta	NODE_3_length_249867_cov_519.153665	243294	244118	pseG	1-825/825	===============	0/0	100.00	100.00	vfdb	NP_282458	vfdb~~~pseG~~~NP_282458 (pseG) UDP-24-diacetamido-246-trideoxy-beta-L-altropyranose hydrolase [Flagella (VF0114)] [Campylobacter jejuni subsp. jejuni NCTC 11168]
a34f104.fasta	NODE_3_length_249867_cov_519.153665	244102	244800	pseF	1-699/699	===============	0/0	100.00	99.86	vfdb	NP_282457	vfdb~~~pseF~~~NP_282457 (pseF) acylneuraminate cytidylyltransferase [Pse5Ac7Ac Pse5Ac7Am Pse8OAc Pse5Am7AcGlnAc (AI151)] [Campylobacter jejuni subsp. jejuni NCTC 11168]
a34f104.fasta	NODE_4_length_235365_cov_501.345139	35817	37202	fliI	1-1386/1386	===============	0/0	100.00	96.47	vfdb	NP_281405	vfdb~~~fliI~~~NP_281405 (fliI) flagellum-specific ATP synthase FliI [Flagella (VF0114)] [Campylobacter jejuni subsp. jejuni NCTC 11168]
a34f104.fasta	NODE_4_length_235365_cov_501.345139	79131	80669	eptC	1-1539/1539	===============	0/0	100.00	98.44	vfdb	YP_002343698	vfdb~~~eptC~~~YP_002343698 (eptC) phosphoethanolamine transferase [Pse5Ac7Ac Pse5Ac7Am Pse8OAc Pse5Am7AcGlnAc (AI151)] [Campylobacter jejuni subsp. jejuni NCTC 11168]
a34f104.fasta	NODE_4_length_235365_cov_501.345139	86415	86630	tlpC	1615-1830/2022	...........===.	0/0	10.68	75.93	vfdb	NP_206882	vfdb~~~tlpC~~~NP_206882 (tlpC) membrane-bound chemoreceptor [Pse5Ac7Ac (AI150)] [Helicobacter pylori 26695]
a34f104.fasta	NODE_4_length_235365_cov_501.345139	103329	103850	cheW	1-522/522	===============	0/0	100.00	100.00	vfdb	YP_002343724	vfdb~~~cheW~~~YP_002343724 (cheW) chemotaxis protein [Pse5Ac7Ac Pse5Ac7Am Pse8OAc Pse5Am7AcGlnAc (AI151)] [Campylobacter jejuni subsp. jejuni NCTC 11168]
a34f104.fasta	NODE_4_length_235365_cov_501.345139	103855	106164	cheA	1-2310/2310	===============	0/0	100.00	98.79	vfdb	YP_002343725	vfdb~~~cheA~~~YP_002343725 (cheA) chemotaxis histidine kinase [Pse5Ac7Ac Pse5Ac7Am Pse8OAc Pse5Am7AcGlnAc (AI151)] [Campylobacter jejuni subsp. jejuni NCTC 11168]
a34f104.fasta	NODE_4_length_235365_cov_501.345139	106168	107124	cheV	1-957/957	===============	0/0	100.00	98.95	vfdb	YP_002343726	vfdb~~~cheV~~~YP_002343726 (cheV) chemotaxis protein [Pse5Ac7Ac Pse5Ac7Am Pse8OAc Pse5Am7AcGlnAc (AI151)] [Campylobacter jejuni subsp. jejuni NCTC 11168]
a34f104.fasta	NODE_4_length_235365_cov_501.345139	129778	131460	fliF	1-1683/1683	===============	0/0	100.00	99.76	vfdb	NP_281509	vfdb~~~fliF~~~NP_281509 (fliF) flagellar M-ring protein FliF [Flagella (VF0114)] [Campylobacter jejuni subsp. jejuni NCTC 11168]
a34f104.fasta	NODE_4_length_235365_cov_501.345139	131460	132488	fliG	1-1029/1029	===============	0/0	100.00	99.71	vfdb	NP_281510	vfdb~~~fliG~~~NP_281510 (fliG) flagellar motor switch protein G [Flagella (VF0114)] [Campylobacter jejuni subsp. jejuni NCTC 11168]
a34f104.fasta	NODE_4_length_235365_cov_501.345139	132496	133326	fliH	1-831/831	===============	0/0	100.00	99.28	vfdb	NP_281511	vfdb~~~fliH~~~NP_281511 (fliH) flagellar assembly protein H [Flagella (VF0114)] [Campylobacter jejuni subsp. jejuni NCTC 11168]
a34f104.fasta	NODE_4_length_235365_cov_501.345139	144419	145507	flhB	1-1089/1089	===============	0/0	100.00	99.63	vfdb	NP_281526	vfdb~~~flhB~~~NP_281526 (flhB) flagellar biosynthetic protein [Flagella (VF0114)] [Campylobacter jejuni subsp. jejuni NCTC 11168]
a34f104.fasta	NODE_4_length_235365_cov_501.345139	145513	146256	motB	1-744/744	===============	0/0	100.00	97.58	vfdb	NP_281527	vfdb~~~motB~~~NP_281527 (motB) flagellar motor protein MotB [Flagella (VF0114)] [Campylobacter jejuni subsp. jejuni NCTC 11168]
a34f104.fasta	NODE_4_length_235365_cov_501.345139	146259	147035	motA	1-777/777	===============	0/0	100.00	94.21	vfdb	NP_281528	vfdb~~~motA~~~NP_281528 (motA) flagellar motor protein MotA [Flagella (VF0114)] [Campylobacter jejuni subsp. jejuni NCTC 11168]
a34f104.fasta	NODE_4_length_235365_cov_501.345139	164418	164726	fliN	1-309/309	===============	0/0	100.00	100.00	vfdb	NP_281542	vfdb~~~fliN~~~NP_281542 (fliN) flagellar motor switch protein FliN [Flagella (VF0114)] [Campylobacter jejuni subsp. jejuni NCTC 11168]
a34f104.fasta	NODE_5_length_181112_cov_549.797354	130	2496	pflA	1-2367/2367	===============	0/0	100.00	98.99	vfdb	NP_282693	vfdb~~~pflA~~~NP_282693 (pflA) paralysed flagellum protein [Flagella (VF0114)] [Campylobacter jejuni subsp. jejuni NCTC 11168]
a34f104.fasta	NODE_5_length_181112_cov_549.797354	106578	106847	fliQ	1-270/270	===============	0/0	100.00	98.52	vfdb	NP_282802	vfdb~~~fliQ~~~NP_282802 (fliQ) flagellar biosynthesis protein FliQ [Flagella (VF0114)] [Campylobacter jejuni subsp. jejuni NCTC 11168]
a34f104.fasta	NODE_5_length_181112_cov_549.797354	140819	142105	flgE	1312-2598/2598	.......=/======	11/30	48.96	86.56	vfdb	NP_282855	vfdb~~~flgE~~~NP_282855 (flgE) flagellar hook protein [Flagella (VF0114)] [Campylobacter jejuni subsp. jejuni NCTC 11168]
a34f104.fasta	NODE_5_length_181112_cov_549.797354	142181	143353	flgE	1-1167/2598	=======./......	7/16	44.73	88.45	vfdb	NP_282855	vfdb~~~flgE~~~NP_282855 (flgE) flagellar hook protein [Flagella (VF0114)] [Campylobacter jejuni subsp. jejuni NCTC 11168]
a34f104.fasta	NODE_5_length_181112_cov_549.797354	166308	166416	tcpI	1356-1464/1863	..........==...	0/0	5.85	85.32	vfdb	NP_230473	vfdb~~~tcpI~~~NP_230473 (tcpI) toxin co-regulated pilus biosynthesis protein I [TCP (VF0126)] [Vibrio cholerae O1 biovar El Tor str. N16961]
a34f104.fasta	NODE_68_length_158_cov_577.358025	1	158	tlpC	1669-1826/2022	............==.	0/0	7.81	79.11	vfdb	NP_206882	vfdb~~~tlpC~~~NP_206882 (tlpC) membrane-bound chemoreceptor [Pse5Ac7Ac (AI150)] [Helicobacter pylori 26695]
a34f104.fasta	NODE_6_length_49201_cov_420.267100	4819	5517	flgH	1-699/699	===============	0/0	100.00	99.14	vfdb	NP_281859	vfdb~~~flgH~~~NP_281859 (flgH) flagellar L-ring protein precursor FlgH [Flagella (VF0114)] [Campylobacter jejuni subsp. jejuni NCTC 11168]
a34f104.fasta	NODE_6_length_49201_cov_420.267100	18919	19731	flgF	1-813/813	===============	0/0	100.00	99.51	vfdb	NP_281869	vfdb~~~flgF~~~NP_281869 (flgF) flagellar basal-body rod protein [Flagella (VF0114)] [Campylobacter jejuni subsp. jejuni NCTC 11168]
a34f104.fasta	NODE_6_length_49201_cov_420.267100	19760	20551	flgG	1-792/792	===============	0/0	100.00	98.74	vfdb	NP_281870	vfdb~~~flgG~~~NP_281870 (flgG) flagellar basal-body rod protein FlgG [Flagella (VF0114)] [Campylobacter jejuni subsp. jejuni NCTC 11168]
a34f104.fasta	NODE_6_length_49201_cov_420.267100	39947	40696	flaC	1-750/750	===============	0/0	100.00	96.53	vfdb	NP_281892	vfdb~~~flaC~~~NP_281892 (flaC) flagellin [Flagella (VF0114)] [Campylobacter jejuni subsp. jejuni NCTC 11168]
a34f104.fasta	NODE_76_length_155_cov_539.320513	1	153	tlpC	1666-1818/2022	............==.	0/0	7.57	79.74	vfdb	NP_206882	vfdb~~~tlpC~~~NP_206882 (tlpC) membrane-bound chemoreceptor [Pse5Ac7Ac (AI150)] [Helicobacter pylori 26695]
a34f104.fasta	NODE_7_length_41692_cov_538.869542	5498	6067	cdtC	1-570/570	===============	0/0	100.00	100.00	vfdb	NP_281290	vfdb~~~cdtC~~~NP_281290 (cdtC) cytolethal distending toxin C [CDT (VF0115)] [Campylobacter jejuni subsp. jejuni NCTC 11168]
a34f104.fasta	NODE_7_length_41692_cov_538.869542	6078	6875	cdtB	1-798/798	===============	0/0	100.00	100.00	vfdb	NP_281291	vfdb~~~cdtB~~~NP_281291 (cdtB) cytolethal distending toxin B [CDT (VF0115)] [Campylobacter jejuni subsp. jejuni NCTC 11168]
a34f104.fasta	NODE_7_length_41692_cov_538.869542	6872	7678	cdtA	1-807/807	===============	0/0	100.00	99.75	vfdb	NP_281292	vfdb~~~cdtA~~~NP_281292 (cdtA) cytolethal distending toxin A [CDT (VF0115)] [Campylobacter jejuni subsp. jejuni NCTC 11168]
a34f104.fasta	NODE_8_length_39907_cov_552.998519	14239	16059	fliK	1-1797/1797	========/======	2/30	99.83	97.26	vfdb	NP_281263	vfdb~~~fliK~~~NP_281263 (fliK) flagellar hook-length control protein FliK [Pse5Ac7Ac Pse5Ac7Am Pse8OAc Pse5Am7AcGlnAc (AI151)] [Campylobacter jejuni subsp. jejuni NCTC 11168]
a34f104.fasta	NODE_8_length_39907_cov_552.998519	16113	17000	flgD	1-885/885	========/======	2/15	99.32	97.99	vfdb	NP_281264	vfdb~~~flgD~~~NP_281264 (flgD) flagellar basal-body rod modification protein FlgD [Flagella (VF0114)] [Campylobacter jejuni subsp. jejuni NCTC 11168]
a34f104.fasta	NODE_8_length_39907_cov_552.998519	17004	18641	flgE	1-1638/1638	===============	0/0	100.00	96.83	vfdb	NP_281265	vfdb~~~flgE~~~NP_281265 (flgE) flagellar hook protein FlgE [Flagella (VF0114)] [Campylobacter jejuni subsp. jejuni NCTC 11168]
a34f104.fasta	NODE_8_length_39907_cov_552.998519	28052	28894	fliY	1-843/843	===============	0/0	100.00	99.41	vfdb	NP_281274	vfdb~~~fliY~~~NP_281274 (fliY) flagellar motor switch protein FliY [Flagella (VF0114)] [Campylobacter jejuni subsp. jejuni NCTC 11168]
a34f104.fasta	NODE_8_length_39907_cov_552.998519	28891	29970	fliM	1-1080/1080	===============	0/0	100.00	97.59	vfdb	NP_281275	vfdb~~~fliM~~~NP_281275 (fliM) flagellar motor switch protein FliM [Flagella (VF0114)] [Campylobacter jejuni subsp. jejuni NCTC 11168]
a34f104.fasta	NODE_8_length_39907_cov_552.998519	29970	30686	fliA	1-717/717	===============	0/0	100.00	93.31	vfdb	NP_281276	vfdb~~~fliA~~~NP_281276 (fliA) flagellar biosynthesis sigma factor [Flagella (VF0114)] [Campylobacter jejuni subsp. jejuni NCTC 11168]
a34f104.fasta	NODE_8_length_39907_cov_552.998519	31018	31884	flhG	1-867/867	===============	0/0	100.00	97.00	vfdb	NP_281278	vfdb~~~flhG~~~NP_281278 (flhG) ATP-binding protein [Flagella (CVF397)] [Campylobacter jejuni subsp. jejuni NCTC 11168]
a34f104.fasta	NODE_8_length_39907_cov_552.998519	31877	33331	flhF	1-1455/1455	===============	0/0	100.00	99.66	vfdb	NP_281279	vfdb~~~flhF~~~NP_281279 (flhF) flagellar biosynthesis regulator FlhF [Flagella (VF0114)] [Campylobacter jejuni subsp. jejuni NCTC 11168]
a34f104.fasta	NODE_9_length_35891_cov_474.944826	4617	6503	virD4	1-1887/1887	===============	0/0	100.00	100.00	vfdb	YP_980066	vfdb~~~virD4~~~YP_980066 (virD4) Type IV secretion system protein VirD4 [Type IV secretion system (VF0325)] [Campylobacter jejuni subsp. jejuni 81-176]
a34f104.fasta	NODE_9_length_35891_cov_474.944826	6917	7862	virB11	9-954/954	===============	0/0	99.16	97.99	vfdb	NP_863302	vfdb~~~virB11~~~NP_863302 (virB11) Type IV secretion system protein VirB11 [Type IV secretion system (VF0325)] [Campylobacter jejuni subsp. jejuni 81-176]
a34f104.fasta	NODE_9_length_35891_cov_474.944826	8071	9204	virB10	1-1137/1137	========/======	1/3	99.74	98.24	vfdb	YP_980062	vfdb~~~virB10~~~YP_980062 (virB10) Type IV secretion system protein VirB10 [Type IV secretion system (VF0325)] [Campylobacter jejuni subsp. jejuni 81-176]
a34f104.fasta	NODE_9_length_35891_cov_474.944826	9201	10271	virB9	1-1071/1071	===============	0/0	100.00	97.76	vfdb	YP_980061	vfdb~~~virB9~~~YP_980061 (virB9) Type IV secretion system protein VirB9 [Type IV secretion system (VF0325)] [Campylobacter jejuni subsp. jejuni 81-176]
a34f104.fasta	NODE_9_length_35891_cov_474.944826	10271	10948	virB8	1-678/678	===============	0/0	100.00	98.97	vfdb	YP_980060	vfdb~~~virB8~~~YP_980060 (virB8) Type IV secretion system protein VirB8 [Type IV secretion system (VF0325)] [Campylobacter jejuni subsp. jejuni 81-176]
a34f104.fasta	NODE_9_length_35891_cov_474.944826	10964	11092	Cjp54	1-129/129	===============	0/0	100.00	100.00	vfdb	NP_863349	vfdb~~~Cjp54~~~NP_863349 (Cjp54) Type IV secretion system protein VirB7 [Type IV secretion system (VF0325)] [Campylobacter jejuni subsp. jejuni 81-176]
a34f104.fasta	NODE_9_length_35891_cov_474.944826	11092	13560	virB4	1-2469/2469	===============	0/0	100.00	99.39	vfdb	NP_863348	vfdb~~~virB4~~~NP_863348 (virB4) Type IV secretion system protein VirB4 [Type IV secretion system (VF0325)] [Campylobacter jejuni subsp. jejuni 81-176]
a38c13.fasta	NODE_101_length_95_cov_787.555556	1	95	maf4	1462-1556/1950	...........=...	0/0	4.87	95.79	vfdb	YP_002344724	vfdb~~~maf4~~~YP_002344724 (maf4) motility accessory factor [Pse5Ac7Ac Pse5Ac7Am Pse8OAc Pse5Am7AcGlnAc (AI151)] [Campylobacter jejuni subsp. jejuni NCTC 11168]
a38c13.fasta	NODE_14_length_16554_cov_412.533714	1	1199	pseD/maf2	13-1211/1962	==========.....	0/0	61.11	90.66	vfdb	NP_282479	vfdb~~~pseD/maf2~~~NP_282479 (pseD/maf2) motility accessory factor PseD [Pse5Ac7Ac Pse5Ac7Am Pse8OAc Pse5Am7AcGlnAc (AI151)] [Campylobacter jejuni subsp. jejuni NCTC 11168]
a38c13.fasta	NODE_14_length_16554_cov_412.533714	3068	5020	pseD/maf2	1-1962/1962	========/======	10/21	99.24	87.70	vfdb	NP_282479	vfdb~~~pseD/maf2~~~NP_282479 (pseD/maf2) motility accessory factor PseD [Pse5Ac7Ac Pse5Ac7Am Pse8OAc Pse5Am7AcGlnAc (AI151)] [Campylobacter jejuni subsp. jejuni NCTC 11168]
a38c13.fasta	NODE_14_length_16554_cov_412.533714	5008	5778	ptmA	1-771/771	===============	0/0	100.00	97.54	vfdb	NP_282478	vfdb~~~ptmA~~~NP_282478 (ptmA) flagellin modification protein A [Flagella (VF0114)] [Campylobacter jejuni subsp. jejuni NCTC 11168]
a38c13.fasta	NODE_14_length_16554_cov_412.533714	5778	6485	ptmB	1-708/708	===============	0/0	100.00	98.31	vfdb	NP_282477	vfdb~~~ptmB~~~NP_282477 (ptmB) acylneuraminate cytidylyltransferase [Flagella (VF0114)] [Campylobacter jejuni subsp. jejuni NCTC 11168]
a38c13.fasta	NODE_14_length_16554_cov_412.533714	16084	16554	maf4	1480-1950/1950	...........====	0/0	24.15	92.57	vfdb	YP_002344724	vfdb~~~maf4~~~YP_002344724 (maf4) motility accessory factor [Pse5Ac7Ac Pse5Ac7Am Pse8OAc Pse5Am7AcGlnAc (AI151)] [Campylobacter jejuni subsp. jejuni NCTC 11168]
a38c13.fasta	NODE_16_length_12007_cov_399.619363	5073	5771	pseF	1-699/699	===============	0/0	100.00	99.86	vfdb	NP_282457	vfdb~~~pseF~~~NP_282457 (pseF) acylneuraminate cytidylyltransferase [Pse5Ac7Ac Pse5Ac7Am Pse8OAc Pse5Am7AcGlnAc (AI151)] [Campylobacter jejuni subsp. jejuni NCTC 11168]
a38c13.fasta	NODE_16_length_12007_cov_399.619363	5755	6579	pseG	1-825/825	===============	0/0	100.00	100.00	vfdb	NP_282458	vfdb~~~pseG~~~NP_282458 (pseG) UDP-24-diacetamido-246-trideoxy-beta-L-altropyranose hydrolase [Flagella (VF0114)] [Campylobacter jejuni subsp. jejuni NCTC 11168]
a38c13.fasta	NODE_16_length_12007_cov_399.619363	6576	7049	pseH	1-474/474	===============	0/0	100.00	94.09	vfdb	NP_282459	vfdb~~~pseH~~~NP_282459 (pseH) N-acetyltransferase [Flagella (VF0114)] [Campylobacter jejuni subsp. jejuni NCTC 11168]
a38c13.fasta	NODE_16_length_12007_cov_399.619363	8363	9499	pseA	1-1137/1137	===============	0/0	100.00	99.21	vfdb	NP_282462	vfdb~~~pseA~~~NP_282462 (pseA) pseudaminic acid biosynthesis PseA protein [Pse5Ac7Ac Pse5Ac7Am Pse8OAc Pse5Am7AcGlnAc (AI151)] [Campylobacter jejuni subsp. jejuni NCTC 11168]
a38c13.fasta	NODE_16_length_12007_cov_399.619363	9757	10788	pseI	1-1032/1032	===============	0/0	100.00	96.03	vfdb	NP_282463	vfdb~~~pseI~~~NP_282463 (pseI) N-acetylneuraminic acid synthetase [Pse5Ac7Ac Pse5Ac7Am Pse8OAc Pse5Am7AcGlnAc (AI151)] [Campylobacter jejuni subsp. jejuni NCTC 11168]
a38c13.fasta	NODE_16_length_12007_cov_399.619363	10785	11990	maf4	1-1203/1950	========/=.....	8/23	61.18	86.02	vfdb	YP_002344724	vfdb~~~maf4~~~YP_002344724 (maf4) motility accessory factor [Pse5Ac7Ac Pse5Ac7Am Pse8OAc Pse5Am7AcGlnAc (AI151)] [Campylobacter jejuni subsp. jejuni NCTC 11168]
a38c13.fasta	NODE_16_length_12007_cov_399.619363	10785	12007	pseD/maf2	13-1211/1962	========/=.....	6/32	60.91	83.94	vfdb	NP_282479	vfdb~~~pseD/maf2~~~NP_282479 (pseD/maf2) motility accessory factor PseD [Pse5Ac7Ac Pse5Ac7Am Pse8OAc Pse5Am7AcGlnAc (AI151)] [Campylobacter jejuni subsp. jejuni NCTC 11168]
a38c13.fasta	NODE_19_length_6010_cov_529.469408	1	123	maf4	1828-1950/1950	..............=	0/0	6.31	98.37	vfdb	YP_002344724	vfdb~~~maf4~~~YP_002344724 (maf4) motility accessory factor [Pse5Ac7Ac Pse5Ac7Am Pse8OAc Pse5Am7AcGlnAc (AI151)] [Campylobacter jejuni subsp. jejuni NCTC 11168]
a38c13.fasta	NODE_19_length_6010_cov_529.469408	120	2006	pseE/maf5	1-1887/1887	===============	0/0	100.00	97.93	vfdb	NP_282483	vfdb~~~pseE/maf5~~~NP_282483 (pseE/maf5) motility accessory factor PseE [Pse5Ac7Ac Pse5Ac7Am Pse8OAc Pse5Am7AcGlnAc (AI151)] [Campylobacter jejuni subsp. jejuni NCTC 11168]
a38c13.fasta	NODE_19_length_6010_cov_529.469408	2037	3767	flaB	1-1719/1719	========/======	6/22	99.71	94.01	vfdb	NP_282484	vfdb~~~flaB~~~NP_282484 (flaB) flagellin [Flagella (VF0114)] [Campylobacter jejuni subsp. jejuni NCTC 11168]
a38c13.fasta	NODE_19_length_6010_cov_529.469408	3910	5640	flaA	1-1719/1719	========/======	6/22	99.71	93.78	vfdb	NP_282485	vfdb~~~flaA~~~NP_282485 (flaA) flagellin [Flagella (VF0114)] [Campylobacter jejuni subsp. jejuni NCTC 11168]
a38c13.fasta	NODE_1_length_522300_cov_372.401867	13724	14386	flgA	1-663/663	===============	0/0	100.00	99.40	vfdb	YP_002344176	vfdb~~~flgA~~~YP_002344176 (flgA) flagellar basal body P-ring biosynthesis protein FlgA [Pse5Ac7Ac Pse5Ac7Am Pse8OAc Pse5Am7AcGlnAc (AI151)] [Campylobacter jejuni subsp. jejuni NCTC 11168]
a38c13.fasta	NODE_1_length_522300_cov_372.401867	41691	42710	flgS	1-1020/1020	===============	0/0	100.00	98.63	vfdb	YP_002344200	vfdb~~~flgS~~~YP_002344200 (flgS) signal transduction histidine kinase [Pse5Ac7Ac Pse5Ac7Am Pse8OAc Pse5Am7AcGlnAc (AI151)] [Campylobacter jejuni subsp. jejuni NCTC 11168]
a38c13.fasta	NODE_1_length_522300_cov_372.401867	65866	66600	fliP	1-735/735	===============	0/0	100.00	99.32	vfdb	NP_281981	vfdb~~~fliP~~~NP_281981 (fliP) flagellar biosynthesis protein FliP [Flagella (VF0114)] [Campylobacter jejuni subsp. jejuni NCTC 11168]
a38c13.fasta	NODE_1_length_522300_cov_372.401867	117269	119443	flhA	1-2175/2175	===============	0/0	100.00	98.30	vfdb	NP_282036	vfdb~~~flhA~~~NP_282036 (flhA) flagellar biosynthesis protein FlhA [Flagella (VF0114)] [Campylobacter jejuni subsp. jejuni NCTC 11168]
a38c13.fasta	NODE_1_length_522300_cov_372.401867	123323	125575	flaD	1-2253/2253	===============	0/0	100.00	99.73	vfdb	NP_282040	vfdb~~~flaD~~~NP_282040 (flaD) flagellin [Flagella (VF0114)] [Campylobacter jejuni subsp. jejuni NCTC 11168]
a38c13.fasta	NODE_1_length_522300_cov_372.401867	149524	151356	ciaB	1-1833/1833	===============	0/0	100.00	98.25	vfdb	NP_282066	vfdb~~~ciaB~~~NP_282066 (ciaB) invasion antigen CiaB [CiaB (VF0324)] [Campylobacter jejuni subsp. jejuni NCTC 11168]
a38c13.fasta	NODE_1_length_522300_cov_372.401867	156788	157567	pebA	1-780/780	===============	0/0	100.00	100.00	vfdb	NP_282073	vfdb~~~pebA~~~NP_282073 (pebA) bifunctional adhesin/ABC transporter aspartate/glutamate-binding protein [PEB1 (VF0327)] [Campylobacter jejuni subsp. jejuni NCTC 11168]
a38c13.fasta	NODE_1_length_522300_cov_372.401867	213472	214590	jlpA	1-1119/1119	===============	0/0	100.00	97.68	vfdb	NP_282133	vfdb~~~jlpA~~~NP_282133 (jlpA) lipoprotein [JlpA (VF0329)] [Campylobacter jejuni subsp. jejuni NCTC 11168]
a38c13.fasta	NODE_1_length_522300_cov_372.401867	252105	253406	flgR	1-1302/1302	===============	0/0	100.00	99.85	vfdb	NP_282174	vfdb~~~flgR~~~NP_282174 (flgR) sigma-54 associated transcriptional activator [Pse5Ac7Ac Pse5Ac7Am Pse8OAc Pse5Am7AcGlnAc (AI151)] [Campylobacter jejuni subsp. jejuni NCTC 11168]
a38c13.fasta	NODE_1_length_522300_cov_372.401867	253463	253912	flgQ	1-450/450	===============	0/0	100.00	100.00	vfdb	YP_002344420	vfdb~~~flgQ~~~YP_002344420 (flgQ) required for flagellar motility [Pse5Ac7Ac Pse5Ac7Am Pse8OAc Pse5Am7AcGlnAc (AI151)] [Campylobacter jejuni subsp. jejuni NCTC 11168]
a38c13.fasta	NODE_1_length_522300_cov_372.401867	253888	254403	flgP	1-516/516	===============	0/0	100.00	100.00	vfdb	YP_002344421	vfdb~~~flgP~~~YP_002344421 (flgP) required for flagellar motility [Pse5Ac7Ac Pse5Ac7Am Pse8OAc Pse5Am7AcGlnAc (AI151)] [Campylobacter jejuni subsp. jejuni NCTC 11168]
a38c13.fasta	NODE_1_length_522300_cov_372.401867	305231	305620	fliW	1-390/390	===============	0/0	100.00	99.74	vfdb	YP_002344468	vfdb~~~fliW~~~YP_002344468 (fliW) flagellar assembly protein FliW [Pse5Ac7Ac Pse5Ac7Am Pse8OAc Pse5Am7AcGlnAc (AI151)] [Campylobacter jejuni subsp. jejuni NCTC 11168]
a38c13.fasta	NODE_1_length_522300_cov_372.401867	339019	339170	tlpA	1636-1787/2028	............==.	0/0	7.50	76.97	vfdb	NP_206899	vfdb~~~tlpA~~~NP_206899 (tlpA) membrane-bound chemoreceptor sensing arginine and bicarbonate [Pse5Ac7Ac (AI150)] [Helicobacter pylori 26695]
a38c13.fasta	NODE_1_length_522300_cov_372.401867	346241	346633	cheY	1-393/393	===============	0/0	100.00	99.24	vfdb	YP_002344511	vfdb~~~cheY~~~YP_002344511 (cheY) chemotaxis regulatory protein [Pse5Ac7Ac Pse5Ac7Am Pse8OAc Pse5Am7AcGlnAc (AI151)] [Campylobacter jejuni subsp. jejuni NCTC 11168]
a38c13.fasta	NODE_1_length_522300_cov_372.401867	361803	362831	waaC	1-1029/1029	===============	0/0	100.00	97.28	vfdb	NP_282281	vfdb~~~waaC~~~NP_282281 (waaC) heptosyltransferase I [LOS (VF0326)] [Campylobacter jejuni subsp. jejuni NCTC 11168]
a38c13.fasta	NODE_1_length_522300_cov_372.401867	362821	363708	htrB	1-888/888	===============	0/0	100.00	95.61	vfdb	NP_282282	vfdb~~~htrB~~~NP_282282 (htrB) lipid A biosynthesis lauroyl acyltransferase [LOS (VF0326)] [Campylobacter jejuni subsp. jejuni NCTC 11168]
a38c13.fasta	NODE_1_length_522300_cov_372.401867	363705	365248	Cj1135	1-1544/1548	===============	0/0	99.74	91.00	vfdb	NP_282283	vfdb~~~Cj1135~~~NP_282283 (Cj1135) glucosyltransferase [LOS (VF0326)] [Campylobacter jejuni subsp. jejuni NCTC 11168]
a38c13.fasta	NODE_1_length_522300_cov_372.401867	365809	366104	wlaN	8-303/912	=====..........	0/0	32.46	79.05	vfdb	NP_282287	vfdb~~~wlaN~~~NP_282287 (wlaN) beta-13 galactosyltransferase [LOS (VF0326)] [Campylobacter jejuni subsp. jejuni NCTC 11168]
a38c13.fasta	NODE_1_length_522300_cov_372.401867	367333	368152	waaV	1-822/825	========/======	1/2	99.39	91.61	vfdb	NP_282294	vfdb~~~waaV~~~NP_282294 (waaV) glucosyltransferase [LOS (VF0326)] [Campylobacter jejuni subsp. jejuni NCTC 11168]
a38c13.fasta	NODE_1_length_522300_cov_372.401867	368211	369154	waaF	1-944/960	========/======	2/6	98.02	94.83	vfdb	NP_282295	vfdb~~~waaF~~~NP_282295 (waaF) heptosyltransferase II [LOS (VF0326)] [Campylobacter jejuni subsp. jejuni NCTC 11168]
a38c13.fasta	NODE_1_length_522300_cov_372.401867	369911	370471	gmhA	1-561/561	===============	0/0	100.00	94.83	vfdb	NP_282296	vfdb~~~gmhA~~~NP_282296 (gmhA) phosphoheptose isomerase [LOS (VF0326)] [Campylobacter jejuni subsp. jejuni NCTC 11168]
a38c13.fasta	NODE_1_length_522300_cov_372.401867	370468	371853	hldE	1-1386/1386	===============	0/0	100.00	93.51	vfdb	NP_282297	vfdb~~~hldE~~~NP_282297 (hldE) bifunctional D-beta-D-heptose 7-phosphate kinase/D-beta-D-heptose 1-phosphate adenylyltransferase [LOS (VF0326)] [Campylobacter jejuni subsp. jejuni NCTC 11168]
a38c13.fasta	NODE_1_length_522300_cov_372.401867	371846	372799	hldD	1-954/954	===============	0/0	100.00	97.90	vfdb	NP_282298	vfdb~~~hldD~~~NP_282298 (hldD) ADP-glyceromanno-heptose 6-epimerase [LOS (VF0326)] [Campylobacter jejuni subsp. jejuni NCTC 11168]
a38c13.fasta	NODE_1_length_522300_cov_372.401867	372800	373360	gmhB	1-561/561	===============	0/0	100.00	96.08	vfdb	NP_282299	vfdb~~~gmhB~~~NP_282299 (gmhB) DD-heptose 17-bisphosphate phosphatase [LOS (CVF396)] [Campylobacter jejuni subsp. jejuni NCTC 11168]
a38c13.fasta	NODE_1_length_522300_cov_372.401867	394414	395181	fliR	1-768/768	===============	0/0	100.00	98.83	vfdb	NP_282326	vfdb~~~fliR~~~NP_282326 (fliR) flagellar biosynthetic protein FliR [Flagella (VF0114)] [Campylobacter jejuni subsp. jejuni NCTC 11168]
a38c13.fasta	NODE_1_length_522300_cov_372.401867	406278	406451	cheV3	594-767/1302	......===......	0/0	13.36	76.44	vfdb	NP_207394	vfdb~~~cheV3~~~NP_207394 (cheV3) chemotaxis coupling protein CheV3 [Pse5Ac7Ac (AI150)] [Helicobacter pylori 26695]
a38c13.fasta	NODE_1_length_522300_cov_372.401867	458518	458838	ciaC	1-321/321	===============	0/0	100.00	99.38	vfdb	YP_002344633	vfdb~~~ciaC~~~YP_002344633 (ciaC) Campylobacter invasion antigen C [CiaC (VF0415)] [Campylobacter jejuni subsp. jejuni NCTC 11168]
a38c13.fasta	NODE_1_length_522300_cov_372.401867	477000	478295	porA	1-1275/1275	========/======	22/83	97.57	78.52	vfdb	NP_282406	vfdb~~~porA~~~NP_282406 (porA) major outer membrane protein [MOMP (VF0328)] [Campylobacter jejuni subsp. jejuni NCTC 11168]
a38c13.fasta	NODE_1_length_522300_cov_372.401867	512749	513753	pseB	1-1005/1005	===============	0/0	100.00	99.40	vfdb	NP_282439	vfdb~~~pseB~~~NP_282439 (pseB) UDP-GlcNAc-specific C46 dehydratase/C5 epimerase [Pse5Ac7Ac Pse5Ac7Am Pse8OAc Pse5Am7AcGlnAc (AI151)] [Campylobacter jejuni subsp. jejuni NCTC 11168]
a38c13.fasta	NODE_1_length_522300_cov_372.401867	513755	514885	pseC	1-1131/1131	===============	0/0	100.00	96.11	vfdb	NP_282440	vfdb~~~pseC~~~NP_282440 (pseC) C4 aminotransferase [Pse5Ac7Ac Pse5Ac7Am Pse8OAc Pse5Am7AcGlnAc (AI151)] [Campylobacter jejuni subsp. jejuni NCTC 11168]
a38c13.fasta	NODE_2_length_323314_cov_380.285187	15830	16002	cheV3	563-735/1302	......===......	0/0	13.29	75.72	vfdb	NP_207394	vfdb~~~cheV3~~~NP_207394 (cheV3) chemotaxis coupling protein CheV3 [Pse5Ac7Ac (AI150)] [Helicobacter pylori 26695]
a38c13.fasta	NODE_2_length_323314_cov_380.285187	120306	120602	fliE	1-297/297	===============	0/0	100.00	98.65	vfdb	NP_281710	vfdb~~~fliE~~~NP_281710 (fliE) flagellar hook-basal body complex protein FliE [Flagella (VF0114)] [Campylobacter jejuni subsp. jejuni NCTC 11168]
a38c13.fasta	NODE_2_length_323314_cov_380.285187	120609	121103	flgC	1-495/495	===============	0/0	100.00	98.99	vfdb	NP_281711	vfdb~~~flgC~~~NP_281711 (flgC) flagellar basal body rod protein FlgC [Flagella (VF0114)] [Campylobacter jejuni subsp. jejuni NCTC 11168]
a38c13.fasta	NODE_2_length_323314_cov_380.285187	121113	121544	flgB	1-432/432	===============	0/0	100.00	99.54	vfdb	NP_281712	vfdb~~~flgB~~~NP_281712 (flgB) flagellar basal body rod protein FlgB [Flagella (VF0114)] [Campylobacter jejuni subsp. jejuni NCTC 11168]
a38c13.fasta	NODE_2_length_323314_cov_380.285187	141334	141699	flaG	1-366/366	===============	0/0	100.00	99.73	vfdb	NP_281731	vfdb~~~flaG~~~NP_281731 (flaG) flagellar protein FlaG [Flagella (VF0114)] [Campylobacter jejuni subsp. jejuni NCTC 11168]
a38c13.fasta	NODE_2_length_323314_cov_380.285187	141702	143615	fliD	1-1929/1929	========/======	1/15	99.22	98.60	vfdb	NP_281732	vfdb~~~fliD~~~NP_281732 (fliD) flagellar capping protein FliD [Flagella (VF0114)] [Campylobacter jejuni subsp. jejuni NCTC 11168]
a38c13.fasta	NODE_2_length_323314_cov_380.285187	143627	144013	fliS	1-387/387	===============	0/0	100.00	99.48	vfdb	NP_281733	vfdb~~~fliS~~~NP_281733 (fliS) flagellar protein FliS [Flagella (VF0114)] [Campylobacter jejuni subsp. jejuni NCTC 11168]
a38c13.fasta	NODE_2_length_323314_cov_380.285187	250832	252080	rpoN	1-1249/1251	===============	0/0	99.84	98.96	vfdb	YP_002344093	vfdb~~~rpoN~~~YP_002344093 (rpoN) RNA polymerase factor sigma-54 [Pse5Ac7Ac Pse5Ac7Am Pse8OAc Pse5Am7AcGlnAc (AI151)] [Campylobacter jejuni subsp. jejuni NCTC 11168]
a38c13.fasta	NODE_2_length_323314_cov_380.285187	265163	265903	Cj1416c	1-741/762	===============	0/0	97.24	98.92	vfdb	NP_282557	vfdb~~~Cj1416c~~~NP_282557 (Cj1416c) sugar nucleotidyltransferase [Capsule (VF0323)] [Campylobacter jejuni subsp. jejuni NCTC 11168]
a38c13.fasta	NODE_2_length_323314_cov_380.285187	265905	266507	Cj1417c	1-603/603	===============	0/0	100.00	98.01	vfdb	NP_282558	vfdb~~~Cj1417c~~~NP_282558 (Cj1417c) amidotransferase [Capsule biosynthesis and transport (CVF393)] [Campylobacter jejuni subsp. jejuni NCTC 11168]
a38c13.fasta	NODE_2_length_323314_cov_380.285187	268852	269613	Cj1419c	1-762/762	===============	0/0	100.00	97.77	vfdb	NP_282560	vfdb~~~Cj1419c~~~NP_282560 (Cj1419c) methyltransferase [Capsule biosynthesis and transport (CVF393)] [Campylobacter jejuni subsp. jejuni NCTC 11168]
a38c13.fasta	NODE_2_length_323314_cov_380.285187	269666	270439	Cj1420c	1-774/774	===============	0/0	100.00	97.93	vfdb	NP_282561	vfdb~~~Cj1420c~~~NP_282561 (Cj1420c) methyltransferase [Capsule biosynthesis and transport (CVF393)] [Campylobacter jejuni subsp. jejuni NCTC 11168]
a38c13.fasta	NODE_2_length_323314_cov_380.285187	278779	279477	flgH	1-699/699	===============	0/0	100.00	99.14	vfdb	NP_281859	vfdb~~~flgH~~~NP_281859 (flgH) flagellar L-ring protein precursor FlgH [Flagella (VF0114)] [Campylobacter jejuni subsp. jejuni NCTC 11168]
a38c13.fasta	NODE_2_length_323314_cov_380.285187	292879	293691	flgF	1-813/813	===============	0/0	100.00	99.51	vfdb	NP_281869	vfdb~~~flgF~~~NP_281869 (flgF) flagellar basal-body rod protein [Flagella (VF0114)] [Campylobacter jejuni subsp. jejuni NCTC 11168]
a38c13.fasta	NODE_2_length_323314_cov_380.285187	293720	294511	flgG	1-792/792	===============	0/0	100.00	98.74	vfdb	NP_281870	vfdb~~~flgG~~~NP_281870 (flgG) flagellar basal-body rod protein FlgG [Flagella (VF0114)] [Campylobacter jejuni subsp. jejuni NCTC 11168]
a38c13.fasta	NODE_2_length_323314_cov_380.285187	313907	314656	flaC	1-750/750	===============	0/0	100.00	96.53	vfdb	NP_281892	vfdb~~~flaC~~~NP_281892 (flaC) flagellin [Flagella (VF0114)] [Campylobacter jejuni subsp. jejuni NCTC 11168]
a38c13.fasta	NODE_3_length_235214_cov_406.884935	35817	37202	fliI	1-1386/1386	===============	0/0	100.00	96.47	vfdb	NP_281405	vfdb~~~fliI~~~NP_281405 (fliI) flagellum-specific ATP synthase FliI [Flagella (VF0114)] [Campylobacter jejuni subsp. jejuni NCTC 11168]
a38c13.fasta	NODE_3_length_235214_cov_406.884935	79131	80669	eptC	1-1539/1539	===============	0/0	100.00	98.44	vfdb	YP_002343698	vfdb~~~eptC~~~YP_002343698 (eptC) phosphoethanolamine transferase [Pse5Ac7Ac Pse5Ac7Am Pse8OAc Pse5Am7AcGlnAc (AI151)] [Campylobacter jejuni subsp. jejuni NCTC 11168]
a38c13.fasta	NODE_3_length_235214_cov_406.884935	86415	86630	tlpC	1615-1830/2022	...........===.	0/0	10.68	75.93	vfdb	NP_206882	vfdb~~~tlpC~~~NP_206882 (tlpC) membrane-bound chemoreceptor [Pse5Ac7Ac (AI150)] [Helicobacter pylori 26695]
a38c13.fasta	NODE_3_length_235214_cov_406.884935	103329	103850	cheW	1-522/522	===============	0/0	100.00	100.00	vfdb	YP_002343724	vfdb~~~cheW~~~YP_002343724 (cheW) chemotaxis protein [Pse5Ac7Ac Pse5Ac7Am Pse8OAc Pse5Am7AcGlnAc (AI151)] [Campylobacter jejuni subsp. jejuni NCTC 11168]
a38c13.fasta	NODE_3_length_235214_cov_406.884935	103855	106164	cheA	1-2310/2310	===============	0/0	100.00	98.79	vfdb	YP_002343725	vfdb~~~cheA~~~YP_002343725 (cheA) chemotaxis histidine kinase [Pse5Ac7Ac Pse5Ac7Am Pse8OAc Pse5Am7AcGlnAc (AI151)] [Campylobacter jejuni subsp. jejuni NCTC 11168]
a38c13.fasta	NODE_3_length_235214_cov_406.884935	106168	107124	cheV	1-957/957	===============	0/0	100.00	98.95	vfdb	YP_002343726	vfdb~~~cheV~~~YP_002343726 (cheV) chemotaxis protein [Pse5Ac7Ac Pse5Ac7Am Pse8OAc Pse5Am7AcGlnAc (AI151)] [Campylobacter jejuni subsp. jejuni NCTC 11168]
a38c13.fasta	NODE_3_length_235214_cov_406.884935	129778	131460	fliF	1-1683/1683	===============	0/0	100.00	99.76	vfdb	NP_281509	vfdb~~~fliF~~~NP_281509 (fliF) flagellar M-ring protein FliF [Flagella (VF0114)] [Campylobacter jejuni subsp. jejuni NCTC 11168]
a38c13.fasta	NODE_3_length_235214_cov_406.884935	131460	132488	fliG	1-1029/1029	===============	0/0	100.00	99.71	vfdb	NP_281510	vfdb~~~fliG~~~NP_281510 (fliG) flagellar motor switch protein G [Flagella (VF0114)] [Campylobacter jejuni subsp. jejuni NCTC 11168]
a38c13.fasta	NODE_3_length_235214_cov_406.884935	132496	133326	fliH	1-831/831	===============	0/0	100.00	99.28	vfdb	NP_281511	vfdb~~~fliH~~~NP_281511 (fliH) flagellar assembly protein H [Flagella (VF0114)] [Campylobacter jejuni subsp. jejuni NCTC 11168]
a38c13.fasta	NODE_3_length_235214_cov_406.884935	144419	145507	flhB	1-1089/1089	===============	0/0	100.00	99.63	vfdb	NP_281526	vfdb~~~flhB~~~NP_281526 (flhB) flagellar biosynthetic protein [Flagella (VF0114)] [Campylobacter jejuni subsp. jejuni NCTC 11168]
a38c13.fasta	NODE_3_length_235214_cov_406.884935	145513	146256	motB	1-744/744	===============	0/0	100.00	97.58	vfdb	NP_281527	vfdb~~~motB~~~NP_281527 (motB) flagellar motor protein MotB [Flagella (VF0114)] [Campylobacter jejuni subsp. jejuni NCTC 11168]
a38c13.fasta	NODE_3_length_235214_cov_406.884935	146259	147035	motA	1-777/777	===============	0/0	100.00	94.21	vfdb	NP_281528	vfdb~~~motA~~~NP_281528 (motA) flagellar motor protein MotA [Flagella (VF0114)] [Campylobacter jejuni subsp. jejuni NCTC 11168]
a38c13.fasta	NODE_3_length_235214_cov_406.884935	164418	164726	fliN	1-309/309	===============	0/0	100.00	100.00	vfdb	NP_281542	vfdb~~~fliN~~~NP_281542 (fliN) flagellar motor switch protein FliN [Flagella (VF0114)] [Campylobacter jejuni subsp. jejuni NCTC 11168]
a38c13.fasta	NODE_43_length_315_cov_395.768908	1	315	maf4	1480-1794/1950	...........===.	0/0	16.15	89.52	vfdb	YP_002344724	vfdb~~~maf4~~~YP_002344724 (maf4) motility accessory factor [Pse5Ac7Ac Pse5Ac7Am Pse8OAc Pse5Am7AcGlnAc (AI151)] [Campylobacter jejuni subsp. jejuni NCTC 11168]
a38c13.fasta	NODE_46_length_289_cov_818.146226	1	289	pseD/maf2	1135-1432/1962	......../===...	4/9	14.73	81.88	vfdb	NP_282479	vfdb~~~pseD/maf2~~~NP_282479 (pseD/maf2) motility accessory factor PseD [Pse5Ac7Ac Pse5Ac7Am Pse8OAc Pse5Am7AcGlnAc (AI151)] [Campylobacter jejuni subsp. jejuni NCTC 11168]
a38c13.fasta	NODE_4_length_211476_cov_416.978586	67500	68036	fliL	1-537/537	===============	0/0	100.00	99.07	vfdb	NP_282549	vfdb~~~fliL~~~NP_282549 (fliL) flagellar basal body protein FliL [Flagella (VF0114)] [Campylobacter jejuni subsp. jejuni NCTC 11168]
a38c13.fasta	NODE_4_length_211476_cov_416.978586	71352	72536	kpsS	1-1185/1185	===============	0/0	100.00	98.48	vfdb	NP_282554	vfdb~~~kpsS~~~NP_282554 (kpsS) capsule polysaccharide modification protein [Capsule (VF0323)] [Campylobacter jejuni subsp. jejuni NCTC 11168]
a38c13.fasta	NODE_4_length_211476_cov_416.978586	72533	74432	kpsC	171-2070/2070	.=======/======	2/2	91.74	93.64	vfdb	NP_282555	vfdb~~~kpsC~~~NP_282555 (kpsC) capsule polysaccharide modification protein [Capsule (VF0323)] [Campylobacter jejuni subsp. jejuni NCTC 11168]
a38c13.fasta	NODE_4_length_211476_cov_416.978586	94058	94933	Cj1138	4-883/1170	========/===...	13/28	73.85	79.71	vfdb	NP_282286	vfdb~~~Cj1138~~~NP_282286 (Cj1138) glycosyltransferase [LOS (VF0326)] [Campylobacter jejuni subsp. jejuni NCTC 11168]
a38c13.fasta	NODE_4_length_211476_cov_416.978586	94158	94933	Cj1440c	4-779/1224	========/=.....	17/36	61.93	75.82	vfdb	NP_282581	vfdb~~~Cj1440c~~~NP_282581 (Cj1440c) sugar transferase [Capsule (VF0323)] [Campylobacter jejuni subsp. jejuni NCTC 11168]
a38c13.fasta	NODE_4_length_211476_cov_416.978586	94953	95093	Cj1438c	1192-1332/2331	.......==......	0/0	6.05	76.60	vfdb	NP_282579	vfdb~~~Cj1438c~~~NP_282579 (Cj1438c) sugar transferase [Capsule (VF0323)] [Campylobacter jejuni subsp. jejuni NCTC 11168]
a38c13.fasta	NODE_4_length_211476_cov_416.978586	96269	97360	glf	1-1092/1107	===============	0/0	98.64	79.76	vfdb	NP_282580	vfdb~~~glf~~~NP_282580 (glf) UDP-galactopyranose mutase [Capsule (VF0323)] [Campylobacter jejuni subsp. jejuni NCTC 11168]
a38c13.fasta	NODE_4_length_211476_cov_416.978586	100853	101800	kpsF	1-948/948	===============	0/0	100.00	93.56	vfdb	NP_282584	vfdb~~~kpsF~~~NP_282584 (kpsF) D-arabinose 5-phosphate isomerase [Capsule (VF0323)] [Campylobacter jejuni subsp. jejuni NCTC 11168]
a38c13.fasta	NODE_4_length_211476_cov_416.978586	101810	103468	kpsD	1-1659/1659	===============	0/0	100.00	96.62	vfdb	NP_282585	vfdb~~~kpsD~~~NP_282585 (kpsD) capsule polysaccharide export system periplasmic protein [Capsule (VF0323)] [Campylobacter jejuni subsp. jejuni NCTC 11168]
a38c13.fasta	NODE_4_length_211476_cov_416.978586	103470	104588	kpsE	1-1119/1119	===============	0/0	100.00	97.41	vfdb	NP_282586	vfdb~~~kpsE~~~NP_282586 (kpsE) capsule polysaccharide export system inner membrane protein [Capsule (VF0323)] [Campylobacter jejuni subsp. jejuni NCTC 11168]
a38c13.fasta	NODE_4_length_211476_cov_416.978586	104588	105250	kpsT	1-663/663	===============	0/0	100.00	93.97	vfdb	NP_282587	vfdb~~~kpsT~~~NP_282587 (kpsT) capsule polysaccharide export ATP-binding protein [Capsule (VF0323)] [Campylobacter jejuni subsp. jejuni NCTC 11168]
a38c13.fasta	NODE_4_length_211476_cov_416.978586	105247	106029	kpsM	1-783/783	===============	0/0	100.00	90.81	vfdb	NP_282588	vfdb~~~kpsM~~~NP_282588 (kpsM) capsule polysaccharide export system inner membrane protein [Capsule (VF0323)] [Campylobacter jejuni subsp. jejuni NCTC 11168]
a38c13.fasta	NODE_4_length_211476_cov_416.978586	116793	117839	flgI	1-1047/1047	===============	0/0	100.00	99.05	vfdb	NP_282602	vfdb~~~flgI~~~NP_282602 (flgI) flagellar P-ring protein precursor FlgI [Flagella (VF0114)] [Campylobacter jejuni subsp. jejuni NCTC 11168]
a38c13.fasta	NODE_4_length_211476_cov_416.978586	117839	118180	flgJ	1-342/342	===============	0/0	100.00	99.12	vfdb	YP_002344845	vfdb~~~flgJ~~~YP_002344845 (flgJ) flagellar rod assembly protein/muramidase FlgJ [Pse5Ac7Ac Pse5Ac7Am Pse8OAc Pse5Am7AcGlnAc (AI151)] [Campylobacter jejuni subsp. jejuni NCTC 11168]
a38c13.fasta	NODE_4_length_211476_cov_416.978586	118243	118440	flgM	1-198/198	===============	0/0	100.00	99.50	vfdb	YP_002344846	vfdb~~~flgM~~~YP_002344846 (flgM) negative regulator of flagellin synthesis [Pse5Ac7Ac Pse5Ac7Am Pse8OAc Pse5Am7AcGlnAc (AI151)] [Campylobacter jejuni subsp. jejuni NCTC 11168]
a38c13.fasta	NODE_4_length_211476_cov_416.978586	118929	120755	flgK	1-1827/1827	===============	0/0	100.00	98.41	vfdb	NP_282606	vfdb~~~flgK~~~NP_282606 (flgK) flagellar hook-associated protein 1 FlgK [Flagella (VF0114)] [Campylobacter jejuni subsp. jejuni NCTC 11168]
a38c13.fasta	NODE_4_length_211476_cov_416.978586	132235	133194	cadF	1-960/960	===============	0/0	100.00	98.12	vfdb	NP_282616	vfdb~~~cadF~~~NP_282616 (cadF) outer membrane fibronectin-binding protein [CadF (VF0322)] [Campylobacter jejuni subsp. jejuni NCTC 11168]
a38c13.fasta	NODE_5_length_181109_cov_428.411795	130	2496	pflA	1-2367/2367	===============	0/0	100.00	98.99	vfdb	NP_282693	vfdb~~~pflA~~~NP_282693 (pflA) paralysed flagellum protein [Flagella (VF0114)] [Campylobacter jejuni subsp. jejuni NCTC 11168]
a38c13.fasta	NODE_5_length_181109_cov_428.411795	106578	106847	fliQ	1-270/270	===============	0/0	100.00	98.52	vfdb	NP_282802	vfdb~~~fliQ~~~NP_282802 (fliQ) flagellar biosynthesis protein FliQ [Flagella (VF0114)] [Campylobacter jejuni subsp. jejuni NCTC 11168]
a38c13.fasta	NODE_5_length_181109_cov_428.411795	140819	142105	flgE	1312-2598/2598	.......=/======	11/30	48.96	86.56	vfdb	NP_282855	vfdb~~~flgE~~~NP_282855 (flgE) flagellar hook protein [Flagella (VF0114)] [Campylobacter jejuni subsp. jejuni NCTC 11168]
a38c13.fasta	NODE_5_length_181109_cov_428.411795	142181	143353	flgE	1-1167/2598	=======./......	7/16	44.73	88.45	vfdb	NP_282855	vfdb~~~flgE~~~NP_282855 (flgE) flagellar hook protein [Flagella (VF0114)] [Campylobacter jejuni subsp. jejuni NCTC 11168]
a38c13.fasta	NODE_5_length_181109_cov_428.411795	166308	166416	tcpI	1356-1464/1863	..........==...	0/0	5.85	85.32	vfdb	NP_230473	vfdb~~~tcpI~~~NP_230473 (tcpI) toxin co-regulated pilus biosynthesis protein I [TCP (VF0126)] [Vibrio cholerae O1 biovar El Tor str. N16961]
a38c13.fasta	NODE_6_length_41692_cov_426.894966	34015	34821	cdtA	1-807/807	===============	0/0	100.00	99.75	vfdb	NP_281292	vfdb~~~cdtA~~~NP_281292 (cdtA) cytolethal distending toxin A [CDT (VF0115)] [Campylobacter jejuni subsp. jejuni NCTC 11168]
a38c13.fasta	NODE_6_length_41692_cov_426.894966	34818	35615	cdtB	1-798/798	===============	0/0	100.00	100.00	vfdb	NP_281291	vfdb~~~cdtB~~~NP_281291 (cdtB) cytolethal distending toxin B [CDT (VF0115)] [Campylobacter jejuni subsp. jejuni NCTC 11168]
a38c13.fasta	NODE_6_length_41692_cov_426.894966	35626	36195	cdtC	1-570/570	===============	0/0	100.00	100.00	vfdb	NP_281290	vfdb~~~cdtC~~~NP_281290 (cdtC) cytolethal distending toxin C [CDT (VF0115)] [Campylobacter jejuni subsp. jejuni NCTC 11168]
a38c13.fasta	NODE_79_length_158_cov_495.913580	1	158	tlpC	1669-1826/2022	............==.	0/0	7.81	79.11	vfdb	NP_206882	vfdb~~~tlpC~~~NP_206882 (tlpC) membrane-bound chemoreceptor [Pse5Ac7Ac (AI150)] [Helicobacter pylori 26695]
a38c13.fasta	NODE_7_length_39906_cov_430.480178	14239	16059	fliK	1-1797/1797	========/======	2/30	99.83	97.26	vfdb	NP_281263	vfdb~~~fliK~~~NP_281263 (fliK) flagellar hook-length control protein FliK [Pse5Ac7Ac Pse5Ac7Am Pse8OAc Pse5Am7AcGlnAc (AI151)] [Campylobacter jejuni subsp. jejuni NCTC 11168]
a38c13.fasta	NODE_7_length_39906_cov_430.480178	16113	17000	flgD	1-885/885	========/======	2/15	99.32	97.99	vfdb	NP_281264	vfdb~~~flgD~~~NP_281264 (flgD) flagellar basal-body rod modification protein FlgD [Flagella (VF0114)] [Campylobacter jejuni subsp. jejuni NCTC 11168]
a38c13.fasta	NODE_7_length_39906_cov_430.480178	17004	18641	flgE	1-1638/1638	===============	0/0	100.00	96.83	vfdb	NP_281265	vfdb~~~flgE~~~NP_281265 (flgE) flagellar hook protein FlgE [Flagella (VF0114)] [Campylobacter jejuni subsp. jejuni NCTC 11168]
a38c13.fasta	NODE_7_length_39906_cov_430.480178	28051	28893	fliY	1-843/843	===============	0/0	100.00	99.41	vfdb	NP_281274	vfdb~~~fliY~~~NP_281274 (fliY) flagellar motor switch protein FliY [Flagella (VF0114)] [Campylobacter jejuni subsp. jejuni NCTC 11168]
a38c13.fasta	NODE_7_length_39906_cov_430.480178	28890	29969	fliM	1-1080/1080	===============	0/0	100.00	97.59	vfdb	NP_281275	vfdb~~~fliM~~~NP_281275 (fliM) flagellar motor switch protein FliM [Flagella (VF0114)] [Campylobacter jejuni subsp. jejuni NCTC 11168]
a38c13.fasta	NODE_7_length_39906_cov_430.480178	29969	30685	fliA	1-717/717	===============	0/0	100.00	93.31	vfdb	NP_281276	vfdb~~~fliA~~~NP_281276 (fliA) flagellar biosynthesis sigma factor [Flagella (VF0114)] [Campylobacter jejuni subsp. jejuni NCTC 11168]
a38c13.fasta	NODE_7_length_39906_cov_430.480178	31017	31883	flhG	1-867/867	===============	0/0	100.00	97.00	vfdb	NP_281278	vfdb~~~flhG~~~NP_281278 (flhG) ATP-binding protein [Flagella (CVF397)] [Campylobacter jejuni subsp. jejuni NCTC 11168]
a38c13.fasta	NODE_7_length_39906_cov_430.480178	31876	33330	flhF	1-1455/1455	===============	0/0	100.00	99.66	vfdb	NP_281279	vfdb~~~flhF~~~NP_281279 (flhF) flagellar biosynthesis regulator FlhF [Flagella (VF0114)] [Campylobacter jejuni subsp. jejuni NCTC 11168]
a38c13.fasta	NODE_82_length_155_cov_457.269231	3	155	tlpC	1666-1818/2022	............==.	0/0	7.57	79.74	vfdb	NP_206882	vfdb~~~tlpC~~~NP_206882 (tlpC) membrane-bound chemoreceptor [Pse5Ac7Ac (AI150)] [Helicobacter pylori 26695]
a38c13.fasta	NODE_8_length_35892_cov_603.682256	4617	6503	virD4	1-1887/1887	===============	0/0	100.00	100.00	vfdb	YP_980066	vfdb~~~virD4~~~YP_980066 (virD4) Type IV secretion system protein VirD4 [Type IV secretion system (VF0325)] [Campylobacter jejuni subsp. jejuni 81-176]
a38c13.fasta	NODE_8_length_35892_cov_603.682256	6917	7862	virB11	9-954/954	===============	0/0	99.16	97.99	vfdb	NP_863302	vfdb~~~virB11~~~NP_863302 (virB11) Type IV secretion system protein VirB11 [Type IV secretion system (VF0325)] [Campylobacter jejuni subsp. jejuni 81-176]
a38c13.fasta	NODE_8_length_35892_cov_603.682256	8071	9204	virB10	1-1137/1137	========/======	1/3	99.74	98.24	vfdb	YP_980062	vfdb~~~virB10~~~YP_980062 (virB10) Type IV secretion system protein VirB10 [Type IV secretion system (VF0325)] [Campylobacter jejuni subsp. jejuni 81-176]
a38c13.fasta	NODE_8_length_35892_cov_603.682256	9201	10271	virB9	1-1071/1071	===============	0/0	100.00	97.76	vfdb	YP_980061	vfdb~~~virB9~~~YP_980061 (virB9) Type IV secretion system protein VirB9 [Type IV secretion system (VF0325)] [Campylobacter jejuni subsp. jejuni 81-176]
a38c13.fasta	NODE_8_length_35892_cov_603.682256	10271	10948	virB8	1-678/678	===============	0/0	100.00	98.97	vfdb	YP_980060	vfdb~~~virB8~~~YP_980060 (virB8) Type IV secretion system protein VirB8 [Type IV secretion system (VF0325)] [Campylobacter jejuni subsp. jejuni 81-176]
a38c13.fasta	NODE_8_length_35892_cov_603.682256	10964	11092	Cjp54	1-129/129	===============	0/0	100.00	100.00	vfdb	NP_863349	vfdb~~~Cjp54~~~NP_863349 (Cjp54) Type IV secretion system protein VirB7 [Type IV secretion system (VF0325)] [Campylobacter jejuni subsp. jejuni 81-176]
a38c13.fasta	NODE_8_length_35892_cov_603.682256	11092	13560	virB4	1-2469/2469	===============	0/0	100.00	99.39	vfdb	NP_863348	vfdb~~~virB4~~~NP_863348 (virB4) Type IV secretion system protein VirB4 [Type IV secretion system (VF0325)] [Campylobacter jejuni subsp. jejuni 81-176]
c14c41.fasta	NODE_11_length_35708_cov_510.898291	22149	24617	virB4	1-2469/2469	===============	0/0	100.00	99.39	vfdb	NP_863348	vfdb~~~virB4~~~NP_863348 (virB4) Type IV secretion system protein VirB4 [Type IV secretion system (VF0325)] [Campylobacter jejuni subsp. jejuni 81-176]
c14c41.fasta	NODE_11_length_35708_cov_510.898291	24617	24745	Cjp54	1-129/129	===============	0/0	100.00	100.00	vfdb	NP_863349	vfdb~~~Cjp54~~~NP_863349 (Cjp54) Type IV secretion system protein VirB7 [Type IV secretion system (VF0325)] [Campylobacter jejuni subsp. jejuni 81-176]
c14c41.fasta	NODE_11_length_35708_cov_510.898291	24761	25438	virB8	1-678/678	===============	0/0	100.00	98.97	vfdb	YP_980060	vfdb~~~virB8~~~YP_980060 (virB8) Type IV secretion system protein VirB8 [Type IV secretion system (VF0325)] [Campylobacter jejuni subsp. jejuni 81-176]
c14c41.fasta	NODE_11_length_35708_cov_510.898291	25438	26508	virB9	1-1071/1071	===============	0/0	100.00	97.76	vfdb	YP_980061	vfdb~~~virB9~~~YP_980061 (virB9) Type IV secretion system protein VirB9 [Type IV secretion system (VF0325)] [Campylobacter jejuni subsp. jejuni 81-176]
c14c41.fasta	NODE_11_length_35708_cov_510.898291	26505	27638	virB10	1-1137/1137	========/======	1/3	99.74	98.24	vfdb	YP_980062	vfdb~~~virB10~~~YP_980062 (virB10) Type IV secretion system protein VirB10 [Type IV secretion system (VF0325)] [Campylobacter jejuni subsp. jejuni 81-176]
c14c41.fasta	NODE_11_length_35708_cov_510.898291	27847	28792	virB11	9-954/954	===============	0/0	99.16	97.99	vfdb	NP_863302	vfdb~~~virB11~~~NP_863302 (virB11) Type IV secretion system protein VirB11 [Type IV secretion system (VF0325)] [Campylobacter jejuni subsp. jejuni 81-176]
c14c41.fasta	NODE_11_length_35708_cov_510.898291	29206	31092	virD4	1-1887/1887	===============	0/0	100.00	100.00	vfdb	YP_980066	vfdb~~~virD4~~~YP_980066 (virD4) Type IV secretion system protein VirD4 [Type IV secretion system (VF0325)] [Campylobacter jejuni subsp. jejuni 81-176]
c14c41.fasta	NODE_12_length_33574_cov_577.426665	14686	14794	tcpI	1356-1464/1863	..........==...	0/0	5.85	85.32	vfdb	NP_230473	vfdb~~~tcpI~~~NP_230473 (tcpI) toxin co-regulated pilus biosynthesis protein I [TCP (VF0126)] [Vibrio cholerae O1 biovar El Tor str. N16961]
c14c41.fasta	NODE_13_length_30059_cov_524.366587	16282	16803	cheW	1-522/522	===============	0/0	100.00	100.00	vfdb	YP_002343724	vfdb~~~cheW~~~YP_002343724 (cheW) chemotaxis protein [Pse5Ac7Ac Pse5Ac7Am Pse8OAc Pse5Am7AcGlnAc (AI151)] [Campylobacter jejuni subsp. jejuni NCTC 11168]
c14c41.fasta	NODE_13_length_30059_cov_524.366587	16808	19117	cheA	1-2310/2310	===============	0/0	100.00	99.35	vfdb	YP_002343725	vfdb~~~cheA~~~YP_002343725 (cheA) chemotaxis histidine kinase [Pse5Ac7Ac Pse5Ac7Am Pse8OAc Pse5Am7AcGlnAc (AI151)] [Campylobacter jejuni subsp. jejuni NCTC 11168]
c14c41.fasta	NODE_13_length_30059_cov_524.366587	19121	20077	cheV	1-957/957	===============	0/0	100.00	99.90	vfdb	YP_002343726	vfdb~~~cheV~~~YP_002343726 (cheV) chemotaxis protein [Pse5Ac7Ac Pse5Ac7Am Pse8OAc Pse5Am7AcGlnAc (AI151)] [Campylobacter jejuni subsp. jejuni NCTC 11168]
c14c41.fasta	NODE_14_length_28278_cov_561.563172	14589	16409	fliK	1-1797/1797	========/======	2/30	99.83	97.59	vfdb	NP_281263	vfdb~~~fliK~~~NP_281263 (fliK) flagellar hook-length control protein FliK [Pse5Ac7Ac Pse5Ac7Am Pse8OAc Pse5Am7AcGlnAc (AI151)] [Campylobacter jejuni subsp. jejuni NCTC 11168]
c14c41.fasta	NODE_14_length_28278_cov_561.563172	16463	17350	flgD	1-885/885	========/======	2/15	99.32	98.10	vfdb	NP_281264	vfdb~~~flgD~~~NP_281264 (flgD) flagellar basal-body rod modification protein FlgD [Flagella (VF0114)] [Campylobacter jejuni subsp. jejuni NCTC 11168]
c14c41.fasta	NODE_14_length_28278_cov_561.563172	17354	18991	flgE	1-1638/1638	===============	0/0	100.00	99.14	vfdb	NP_281265	vfdb~~~flgE~~~NP_281265 (flgE) flagellar hook protein FlgE [Flagella (VF0114)] [Campylobacter jejuni subsp. jejuni NCTC 11168]
c14c41.fasta	NODE_15_length_15175_cov_527.285270	1	153	maf4	1798-1950/1950	.............==	0/0	7.85	100.00	vfdb	YP_002344724	vfdb~~~maf4~~~YP_002344724 (maf4) motility accessory factor [Pse5Ac7Ac Pse5Ac7Am Pse8OAc Pse5Am7AcGlnAc (AI151)] [Campylobacter jejuni subsp. jejuni NCTC 11168]
c14c41.fasta	NODE_15_length_15175_cov_527.285270	9756	10463	ptmB	1-708/708	===============	0/0	100.00	97.74	vfdb	NP_282477	vfdb~~~ptmB~~~NP_282477 (ptmB) acylneuraminate cytidylyltransferase [Flagella (VF0114)] [Campylobacter jejuni subsp. jejuni NCTC 11168]
c14c41.fasta	NODE_15_length_15175_cov_527.285270	10463	11233	ptmA	1-771/771	===============	0/0	100.00	94.68	vfdb	NP_282478	vfdb~~~ptmA~~~NP_282478 (ptmA) flagellin modification protein A [Flagella (VF0114)] [Campylobacter jejuni subsp. jejuni NCTC 11168]
c14c41.fasta	NODE_15_length_15175_cov_527.285270	11221	13173	pseD/maf2	1-1962/1962	========/======	10/21	99.24	87.70	vfdb	NP_282479	vfdb~~~pseD/maf2~~~NP_282479 (pseD/maf2) motility accessory factor PseD [Pse5Ac7Ac Pse5Ac7Am Pse8OAc Pse5Am7AcGlnAc (AI151)] [Campylobacter jejuni subsp. jejuni NCTC 11168]
c14c41.fasta	NODE_15_length_15175_cov_527.285270	15042	15175	pseD/maf2	13-146/1962	==.............	0/0	6.83	97.02	vfdb	NP_282479	vfdb~~~pseD/maf2~~~NP_282479 (pseD/maf2) motility accessory factor PseD [Pse5Ac7Ac Pse5Ac7Am Pse8OAc Pse5Am7AcGlnAc (AI151)] [Campylobacter jejuni subsp. jejuni NCTC 11168]
c14c41.fasta	NODE_1_length_315722_cov_489.493669	27228	28529	flgR	1-1302/1302	===============	0/0	100.00	99.92	vfdb	NP_282174	vfdb~~~flgR~~~NP_282174 (flgR) sigma-54 associated transcriptional activator [Pse5Ac7Ac Pse5Ac7Am Pse8OAc Pse5Am7AcGlnAc (AI151)] [Campylobacter jejuni subsp. jejuni NCTC 11168]
c14c41.fasta	NODE_1_length_315722_cov_489.493669	28586	29035	flgQ	1-450/450	===============	0/0	100.00	100.00	vfdb	YP_002344420	vfdb~~~flgQ~~~YP_002344420 (flgQ) required for flagellar motility [Pse5Ac7Ac Pse5Ac7Am Pse8OAc Pse5Am7AcGlnAc (AI151)] [Campylobacter jejuni subsp. jejuni NCTC 11168]
c14c41.fasta	NODE_1_length_315722_cov_489.493669	29011	29526	flgP	1-516/516	===============	0/0	100.00	99.22	vfdb	YP_002344421	vfdb~~~flgP~~~YP_002344421 (flgP) required for flagellar motility [Pse5Ac7Ac Pse5Ac7Am Pse8OAc Pse5Am7AcGlnAc (AI151)] [Campylobacter jejuni subsp. jejuni NCTC 11168]
c14c41.fasta	NODE_1_length_315722_cov_489.493669	81372	81761	fliW	1-390/390	===============	0/0	100.00	100.00	vfdb	YP_002344468	vfdb~~~fliW~~~YP_002344468 (fliW) flagellar assembly protein FliW [Pse5Ac7Ac Pse5Ac7Am Pse8OAc Pse5Am7AcGlnAc (AI151)] [Campylobacter jejuni subsp. jejuni NCTC 11168]
c14c41.fasta	NODE_1_length_315722_cov_489.493669	115160	115311	tlpA	1636-1787/2028	............==.	0/0	7.50	76.97	vfdb	NP_206899	vfdb~~~tlpA~~~NP_206899 (tlpA) membrane-bound chemoreceptor sensing arginine and bicarbonate [Pse5Ac7Ac (AI150)] [Helicobacter pylori 26695]
c14c41.fasta	NODE_1_length_315722_cov_489.493669	122382	122774	cheY	1-393/393	===============	0/0	100.00	99.75	vfdb	YP_002344511	vfdb~~~cheY~~~YP_002344511 (cheY) chemotaxis regulatory protein [Pse5Ac7Ac Pse5Ac7Am Pse8OAc Pse5Am7AcGlnAc (AI151)] [Campylobacter jejuni subsp. jejuni NCTC 11168]
c14c41.fasta	NODE_1_length_315722_cov_489.493669	137944	138972	waaC	1-1029/1029	===============	0/0	100.00	97.96	vfdb	NP_282281	vfdb~~~waaC~~~NP_282281 (waaC) heptosyltransferase I [LOS (VF0326)] [Campylobacter jejuni subsp. jejuni NCTC 11168]
c14c41.fasta	NODE_1_length_315722_cov_489.493669	138962	139849	htrB	1-888/888	===============	0/0	100.00	99.78	vfdb	NP_282282	vfdb~~~htrB~~~NP_282282 (htrB) lipid A biosynthesis lauroyl acyltransferase [LOS (VF0326)] [Campylobacter jejuni subsp. jejuni NCTC 11168]
c14c41.fasta	NODE_1_length_315722_cov_489.493669	139846	141393	Cj1135	1-1548/1548	===============	0/0	100.00	93.41	vfdb	NP_282283	vfdb~~~Cj1135~~~NP_282283 (Cj1135) glucosyltransferase [LOS (VF0326)] [Campylobacter jejuni subsp. jejuni NCTC 11168]
c14c41.fasta	NODE_1_length_315722_cov_489.493669	141397	142556	Cj1136	1-1139/1173	========/======	8/31	96.68	79.83	vfdb	NP_282284	vfdb~~~Cj1136~~~NP_282284 (Cj1136) glucosyltransferase [LOS (VF0326)] [Campylobacter jejuni subsp. jejuni NCTC 11168]
c14c41.fasta	NODE_1_length_315722_cov_489.493669	141407	142276	Cj1138	11-880/1170	========/===...	18/28	73.16	76.58	vfdb	NP_282286	vfdb~~~Cj1138~~~NP_282286 (Cj1138) glycosyltransferase [LOS (VF0326)] [Campylobacter jejuni subsp. jejuni NCTC 11168]
c14c41.fasta	NODE_1_length_315722_cov_489.493669	142783	143246	neuA1	55-516/1611	=====.../......	5/6	28.55	83.26	vfdb	NP_282291	vfdb~~~neuA1~~~NP_282291 (neuA1) bifunctional beta-14-N-acetylgalactosaminyltransferase/CMP-Neu5Ac synthase [LOS (VF0326)] [Campylobacter jejuni subsp. jejuni NCTC 11168]
c14c41.fasta	NODE_1_length_315722_cov_489.493669	145589	146563	neuB1	55-1026/1032	========/======	6/13	93.70	75.71	vfdb	NP_282289	vfdb~~~neuB1~~~NP_282289 (neuB1) sialic acid synthase [LOS (VF0326)] [Campylobacter jejuni subsp. jejuni NCTC 11168]
c14c41.fasta	NODE_1_length_315722_cov_489.493669	146567	147519	neuC1	2-951/1116	========/====..	7/11	84.77	77.53	vfdb	NP_282290	vfdb~~~neuC1~~~NP_282290 (neuC1) UDP-N-acetylglucosamine 2-epimerase [LOS (VF0326)] [Campylobacter jejuni subsp. jejuni NCTC 11168]
c14c41.fasta	NODE_1_length_315722_cov_489.493669	149186	149971	waaV	1-786/825	===============	0/0	95.27	92.37	vfdb	NP_282294	vfdb~~~waaV~~~NP_282294 (waaV) glucosyltransferase [LOS (VF0326)] [Campylobacter jejuni subsp. jejuni NCTC 11168]
c14c41.fasta	NODE_1_length_315722_cov_489.493669	150030	150987	waaF	1-958/960	===============	0/0	99.79	95.62	vfdb	NP_282295	vfdb~~~waaF~~~NP_282295 (waaF) heptosyltransferase II [LOS (VF0326)] [Campylobacter jejuni subsp. jejuni NCTC 11168]
c14c41.fasta	NODE_1_length_315722_cov_489.493669	150970	151530	gmhA	1-561/561	===============	0/0	100.00	93.41	vfdb	NP_282296	vfdb~~~gmhA~~~NP_282296 (gmhA) phosphoheptose isomerase [LOS (VF0326)] [Campylobacter jejuni subsp. jejuni NCTC 11168]
c14c41.fasta	NODE_1_length_315722_cov_489.493669	151527	152912	hldE	1-1386/1386	===============	0/0	100.00	93.51	vfdb	NP_282297	vfdb~~~hldE~~~NP_282297 (hldE) bifunctional D-beta-D-heptose 7-phosphate kinase/D-beta-D-heptose 1-phosphate adenylyltransferase [LOS (VF0326)] [Campylobacter jejuni subsp. jejuni NCTC 11168]
c14c41.fasta	NODE_1_length_315722_cov_489.493669	152905	153858	hldD	1-954/954	===============	0/0	100.00	97.90	vfdb	NP_282298	vfdb~~~hldD~~~NP_282298 (hldD) ADP-glyceromanno-heptose 6-epimerase [LOS (VF0326)] [Campylobacter jejuni subsp. jejuni NCTC 11168]
c14c41.fasta	NODE_1_length_315722_cov_489.493669	153859	154420	gmhB	1-561/561	========/======	1/1	100.00	95.73	vfdb	NP_282299	vfdb~~~gmhB~~~NP_282299 (gmhB) DD-heptose 17-bisphosphate phosphatase [LOS (CVF396)] [Campylobacter jejuni subsp. jejuni NCTC 11168]
c14c41.fasta	NODE_1_length_315722_cov_489.493669	175458	176225	fliR	1-768/768	===============	0/0	100.00	98.83	vfdb	NP_282326	vfdb~~~fliR~~~NP_282326 (fliR) flagellar biosynthetic protein FliR [Flagella (VF0114)] [Campylobacter jejuni subsp. jejuni NCTC 11168]
c14c41.fasta	NODE_1_length_315722_cov_489.493669	187322	187494	cheV3	595-767/1302	......===......	0/0	13.29	76.30	vfdb	NP_207394	vfdb~~~cheV3~~~NP_207394 (cheV3) chemotaxis coupling protein CheV3 [Pse5Ac7Ac (AI150)] [Helicobacter pylori 26695]
c14c41.fasta	NODE_1_length_315722_cov_489.493669	239550	239870	ciaC	1-321/321	===============	0/0	100.00	100.00	vfdb	YP_002344633	vfdb~~~ciaC~~~YP_002344633 (ciaC) Campylobacter invasion antigen C [CiaC (VF0415)] [Campylobacter jejuni subsp. jejuni NCTC 11168]
c14c41.fasta	NODE_1_length_315722_cov_489.493669	258032	259309	porA	1-1275/1275	========/======	3/5	99.92	96.64	vfdb	NP_282406	vfdb~~~porA~~~NP_282406 (porA) major outer membrane protein [MOMP (VF0328)] [Campylobacter jejuni subsp. jejuni NCTC 11168]
c14c41.fasta	NODE_1_length_315722_cov_489.493669	293761	294765	pseB	1-1005/1005	===============	0/0	100.00	97.61	vfdb	NP_282439	vfdb~~~pseB~~~NP_282439 (pseB) UDP-GlcNAc-specific C46 dehydratase/C5 epimerase [Pse5Ac7Ac Pse5Ac7Am Pse8OAc Pse5Am7AcGlnAc (AI151)] [Campylobacter jejuni subsp. jejuni NCTC 11168]
c14c41.fasta	NODE_1_length_315722_cov_489.493669	294767	295897	pseC	1-1131/1131	===============	0/0	100.00	95.14	vfdb	NP_282440	vfdb~~~pseC~~~NP_282440 (pseC) C4 aminotransferase [Pse5Ac7Ac Pse5Ac7Am Pse8OAc Pse5Am7AcGlnAc (AI151)] [Campylobacter jejuni subsp. jejuni NCTC 11168]
c14c41.fasta	NODE_1_length_315722_cov_489.493669	309883	310581	pseF	1-699/699	===============	0/0	100.00	99.86	vfdb	NP_282457	vfdb~~~pseF~~~NP_282457 (pseF) acylneuraminate cytidylyltransferase [Pse5Ac7Ac Pse5Ac7Am Pse8OAc Pse5Am7AcGlnAc (AI151)] [Campylobacter jejuni subsp. jejuni NCTC 11168]
c14c41.fasta	NODE_1_length_315722_cov_489.493669	310565	311389	pseG	1-825/825	===============	0/0	100.00	100.00	vfdb	NP_282458	vfdb~~~pseG~~~NP_282458 (pseG) UDP-24-diacetamido-246-trideoxy-beta-L-altropyranose hydrolase [Flagella (VF0114)] [Campylobacter jejuni subsp. jejuni NCTC 11168]
c14c41.fasta	NODE_1_length_315722_cov_489.493669	311386	311859	pseH	1-474/474	===============	0/0	100.00	94.09	vfdb	NP_282459	vfdb~~~pseH~~~NP_282459 (pseH) N-acetyltransferase [Flagella (VF0114)] [Campylobacter jejuni subsp. jejuni NCTC 11168]
c14c41.fasta	NODE_1_length_315722_cov_489.493669	313173	314309	pseA	1-1137/1137	===============	0/0	100.00	99.30	vfdb	NP_282462	vfdb~~~pseA~~~NP_282462 (pseA) pseudaminic acid biosynthesis PseA protein [Pse5Ac7Ac Pse5Ac7Am Pse8OAc Pse5Am7AcGlnAc (AI151)] [Campylobacter jejuni subsp. jejuni NCTC 11168]
c14c41.fasta	NODE_1_length_315722_cov_489.493669	314569	315600	pseI	1-1032/1032	===============	0/0	100.00	95.25	vfdb	NP_282463	vfdb~~~pseI~~~NP_282463 (pseI) N-acetylneuraminic acid synthetase [Pse5Ac7Ac Pse5Ac7Am Pse8OAc Pse5Am7AcGlnAc (AI151)] [Campylobacter jejuni subsp. jejuni NCTC 11168]
c14c41.fasta	NODE_1_length_315722_cov_489.493669	315597	315722	maf4	1-126/1950	=..............	0/0	6.46	94.44	vfdb	YP_002344724	vfdb~~~maf4~~~YP_002344724 (maf4) motility accessory factor [Pse5Ac7Ac Pse5Ac7Am Pse8OAc Pse5Am7AcGlnAc (AI151)] [Campylobacter jejuni subsp. jejuni NCTC 11168]
c14c41.fasta	NODE_21_length_4540_cov_502.564419	1	1503	Cj1438c	829-2331/2331	.....==========	0/0	64.48	99.93	vfdb	NP_282579	vfdb~~~Cj1438c~~~NP_282579 (Cj1438c) sugar transferase [Capsule (VF0323)] [Campylobacter jejuni subsp. jejuni NCTC 11168]
c14c41.fasta	NODE_21_length_4540_cov_502.564419	1490	2593	Cj1437c	1-1104/1104	===============	0/0	100.00	100.00	vfdb	NP_282578	vfdb~~~Cj1437c~~~NP_282578 (Cj1437c) aminotransferase [Capsule (VF0323)] [Campylobacter jejuni subsp. jejuni NCTC 11168]
c14c41.fasta	NODE_21_length_4540_cov_502.564419	2643	3815	Cj1436c	1-1173/1173	===============	0/0	100.00	99.92	vfdb	NP_282577	vfdb~~~Cj1436c~~~NP_282577 (Cj1436c) aminotransferase [Capsule (VF0323)] [Campylobacter jejuni subsp. jejuni NCTC 11168]
c14c41.fasta	NODE_21_length_4540_cov_502.564419	3819	4454	Cj1435c	1-636/636	===============	0/0	100.00	100.00	vfdb	NP_282576	vfdb~~~Cj1435c~~~NP_282576 (Cj1435c) phosphatase [Capsule (VF0323)] [Campylobacter jejuni subsp. jejuni NCTC 11168]
c14c41.fasta	NODE_2_length_287335_cov_483.557572	15990	16162	cheV3	563-735/1302	......===......	0/0	13.29	75.72	vfdb	NP_207394	vfdb~~~cheV3~~~NP_207394 (cheV3) chemotaxis coupling protein CheV3 [Pse5Ac7Ac (AI150)] [Helicobacter pylori 26695]
c14c41.fasta	NODE_2_length_287335_cov_483.557572	80072	80368	fliE	1-297/297	===============	0/0	100.00	99.33	vfdb	NP_281710	vfdb~~~fliE~~~NP_281710 (fliE) flagellar hook-basal body complex protein FliE [Flagella (VF0114)] [Campylobacter jejuni subsp. jejuni NCTC 11168]
c14c41.fasta	NODE_2_length_287335_cov_483.557572	80375	80869	flgC	1-495/495	===============	0/0	100.00	99.60	vfdb	NP_281711	vfdb~~~flgC~~~NP_281711 (flgC) flagellar basal body rod protein FlgC [Flagella (VF0114)] [Campylobacter jejuni subsp. jejuni NCTC 11168]
c14c41.fasta	NODE_2_length_287335_cov_483.557572	80879	81310	flgB	1-432/432	===============	0/0	100.00	96.76	vfdb	NP_281712	vfdb~~~flgB~~~NP_281712 (flgB) flagellar basal body rod protein FlgB [Flagella (VF0114)] [Campylobacter jejuni subsp. jejuni NCTC 11168]
c14c41.fasta	NODE_2_length_287335_cov_483.557572	101099	101464	flaG	1-366/366	===============	0/0	100.00	98.36	vfdb	NP_281731	vfdb~~~flaG~~~NP_281731 (flaG) flagellar protein FlaG [Flagella (VF0114)] [Campylobacter jejuni subsp. jejuni NCTC 11168]
c14c41.fasta	NODE_2_length_287335_cov_483.557572	101467	103377	fliD	1-1929/1929	========/======	1/18	99.07	96.58	vfdb	NP_281732	vfdb~~~fliD~~~NP_281732 (fliD) flagellar capping protein FliD [Flagella (VF0114)] [Campylobacter jejuni subsp. jejuni NCTC 11168]
c14c41.fasta	NODE_2_length_287335_cov_483.557572	103389	103775	fliS	1-387/387	===============	0/0	100.00	99.48	vfdb	NP_281733	vfdb~~~fliS~~~NP_281733 (fliS) flagellar protein FliS [Flagella (VF0114)] [Campylobacter jejuni subsp. jejuni NCTC 11168]
c14c41.fasta	NODE_2_length_287335_cov_483.557572	215447	216697	rpoN	1-1251/1251	===============	0/0	100.00	99.92	vfdb	YP_002344093	vfdb~~~rpoN~~~YP_002344093 (rpoN) RNA polymerase factor sigma-54 [Pse5Ac7Ac Pse5Ac7Am Pse8OAc Pse5Am7AcGlnAc (AI151)] [Campylobacter jejuni subsp. jejuni NCTC 11168]
c14c41.fasta	NODE_2_length_287335_cov_483.557572	232415	233113	flgH	1-699/699	===============	0/0	100.00	99.28	vfdb	NP_281859	vfdb~~~flgH~~~NP_281859 (flgH) flagellar L-ring protein precursor FlgH [Flagella (VF0114)] [Campylobacter jejuni subsp. jejuni NCTC 11168]
c14c41.fasta	NODE_2_length_287335_cov_483.557572	246514	247326	flgF	1-813/813	===============	0/0	100.00	99.63	vfdb	NP_281869	vfdb~~~flgF~~~NP_281869 (flgF) flagellar basal-body rod protein [Flagella (VF0114)] [Campylobacter jejuni subsp. jejuni NCTC 11168]
c14c41.fasta	NODE_2_length_287335_cov_483.557572	247356	248147	flgG	1-792/792	===============	0/0	100.00	99.75	vfdb	NP_281870	vfdb~~~flgG~~~NP_281870 (flgG) flagellar basal-body rod protein FlgG [Flagella (VF0114)] [Campylobacter jejuni subsp. jejuni NCTC 11168]
c14c41.fasta	NODE_2_length_287335_cov_483.557572	267540	268289	flaC	1-750/750	===============	0/0	100.00	99.47	vfdb	NP_281892	vfdb~~~flaC~~~NP_281892 (flaC) flagellin [Flagella (VF0114)] [Campylobacter jejuni subsp. jejuni NCTC 11168]
c14c41.fasta	NODE_31_length_674_cov_500.887772	174	674	Cj1434c	838-1338/1338	.........======	0/0	37.44	100.00	vfdb	NP_282575	vfdb~~~Cj1434c~~~NP_282575 (Cj1434c) sugar transferase [Capsule (VF0323)] [Campylobacter jejuni subsp. jejuni NCTC 11168]
c14c41.fasta	NODE_36_length_425_cov_961.376437	1	425	Cj1434c	490-914/1338	.....======....	0/0	31.76	100.00	vfdb	NP_282575	vfdb~~~Cj1434c~~~NP_282575 (Cj1434c) sugar transferase [Capsule (VF0323)] [Campylobacter jejuni subsp. jejuni NCTC 11168]
c14c41.fasta	NODE_38_length_419_cov_1060.020468	1	377	Cj1434c	1-377/1338	=====..........	0/0	28.18	100.00	vfdb	NP_282575	vfdb~~~Cj1434c~~~NP_282575 (Cj1434c) sugar transferase [Capsule (VF0323)] [Campylobacter jejuni subsp. jejuni NCTC 11168]
c14c41.fasta	NODE_39_length_416_cov_1020.654867	1	416	maf4	1420-1835/1950	..........=====	0/0	21.33	93.27	vfdb	YP_002344724	vfdb~~~maf4~~~YP_002344724 (maf4) motility accessory factor [Pse5Ac7Ac Pse5Ac7Am Pse8OAc Pse5Am7AcGlnAc (AI151)] [Campylobacter jejuni subsp. jejuni NCTC 11168]
c14c41.fasta	NODE_3_length_248025_cov_460.164014	33679	34797	jlpA	1-1119/1119	===============	0/0	100.00	98.66	vfdb	NP_282133	vfdb~~~jlpA~~~NP_282133 (jlpA) lipoprotein [JlpA (VF0329)] [Campylobacter jejuni subsp. jejuni NCTC 11168]
c14c41.fasta	NODE_3_length_248025_cov_460.164014	93631	94410	pebA	1-780/780	===============	0/0	100.00	99.23	vfdb	NP_282073	vfdb~~~pebA~~~NP_282073 (pebA) bifunctional adhesin/ABC transporter aspartate/glutamate-binding protein [PEB1 (VF0327)] [Campylobacter jejuni subsp. jejuni NCTC 11168]
c14c41.fasta	NODE_3_length_248025_cov_460.164014	99842	101674	ciaB	1-1833/1833	===============	0/0	100.00	99.29	vfdb	NP_282066	vfdb~~~ciaB~~~NP_282066 (ciaB) invasion antigen CiaB [CiaB (VF0324)] [Campylobacter jejuni subsp. jejuni NCTC 11168]
c14c41.fasta	NODE_3_length_248025_cov_460.164014	125621	127873	flaD	1-2253/2253	===============	0/0	100.00	96.80	vfdb	NP_282040	vfdb~~~flaD~~~NP_282040 (flaD) flagellin [Flagella (VF0114)] [Campylobacter jejuni subsp. jejuni NCTC 11168]
c14c41.fasta	NODE_3_length_248025_cov_460.164014	131753	133927	flhA	1-2175/2175	===============	0/0	100.00	99.91	vfdb	NP_282036	vfdb~~~flhA~~~NP_282036 (flhA) flagellar biosynthesis protein FlhA [Flagella (VF0114)] [Campylobacter jejuni subsp. jejuni NCTC 11168]
c14c41.fasta	NODE_3_length_248025_cov_460.164014	182174	182908	fliP	1-735/735	===============	0/0	100.00	98.91	vfdb	NP_281981	vfdb~~~fliP~~~NP_281981 (fliP) flagellar biosynthesis protein FliP [Flagella (VF0114)] [Campylobacter jejuni subsp. jejuni NCTC 11168]
c14c41.fasta	NODE_3_length_248025_cov_460.164014	206030	207049	flgS	1-1020/1020	===============	0/0	100.00	99.90	vfdb	YP_002344200	vfdb~~~flgS~~~YP_002344200 (flgS) signal transduction histidine kinase [Pse5Ac7Ac Pse5Ac7Am Pse8OAc Pse5Am7AcGlnAc (AI151)] [Campylobacter jejuni subsp. jejuni NCTC 11168]
c14c41.fasta	NODE_3_length_248025_cov_460.164014	230274	230936	flgA	1-663/663	===============	0/0	100.00	99.70	vfdb	YP_002344176	vfdb~~~flgA~~~YP_002344176 (flgA) flagellar basal body P-ring biosynthesis protein FlgA [Pse5Ac7Ac Pse5Ac7Am Pse8OAc Pse5Am7AcGlnAc (AI151)] [Campylobacter jejuni subsp. jejuni NCTC 11168]
c14c41.fasta	NODE_43_length_311_cov_1007.363248	1	311	maf4	1132-1442/1950	........====...	0/0	15.95	98.39	vfdb	YP_002344724	vfdb~~~maf4~~~YP_002344724 (maf4) motility accessory factor [Pse5Ac7Ac Pse5Ac7Am Pse8OAc Pse5Am7AcGlnAc (AI151)] [Campylobacter jejuni subsp. jejuni NCTC 11168]
c14c41.fasta	NODE_44_length_303_cov_427.694690	1	303	maf4	65-370/1950	===...../......	1/3	15.54	96.41	vfdb	YP_002344724	vfdb~~~maf4~~~YP_002344724 (maf4) motility accessory factor [Pse5Ac7Ac Pse5Ac7Am Pse8OAc Pse5Am7AcGlnAc (AI151)] [Campylobacter jejuni subsp. jejuni NCTC 11168]
c14c41.fasta	NODE_45_length_285_cov_493.514423	1	285	maf4	921-1199/1950	......==/=.....	4/8	14.26	80.07	vfdb	YP_002344724	vfdb~~~maf4~~~YP_002344724 (maf4) motility accessory factor [Pse5Ac7Ac Pse5Ac7Am Pse8OAc Pse5Am7AcGlnAc (AI151)] [Campylobacter jejuni subsp. jejuni NCTC 11168]
c14c41.fasta	NODE_46_length_281_cov_476.009804	1	281	maf4	921-1201/1950	.......===.....	0/0	14.41	97.51	vfdb	YP_002344724	vfdb~~~maf4~~~YP_002344724 (maf4) motility accessory factor [Pse5Ac7Ac Pse5Ac7Am Pse8OAc Pse5Am7AcGlnAc (AI151)] [Campylobacter jejuni subsp. jejuni NCTC 11168]
c14c41.fasta	NODE_4_length_143316_cov_559.702818	118	2484	pflA	1-2367/2367	===============	0/0	100.00	99.41	vfdb	NP_282693	vfdb~~~pflA~~~NP_282693 (pflA) paralysed flagellum protein [Flagella (VF0114)] [Campylobacter jejuni subsp. jejuni NCTC 11168]
c14c41.fasta	NODE_4_length_143316_cov_559.702818	101678	101947	fliQ	1-270/270	===============	0/0	100.00	98.89	vfdb	NP_282802	vfdb~~~fliQ~~~NP_282802 (fliQ) flagellar biosynthesis protein FliQ [Flagella (VF0114)] [Campylobacter jejuni subsp. jejuni NCTC 11168]
c14c41.fasta	NODE_4_length_143316_cov_559.702818	134740	136026	flgE	1312-2598/2598	.......=/======	11/30	48.96	86.56	vfdb	NP_282855	vfdb~~~flgE~~~NP_282855 (flgE) flagellar hook protein [Flagella (VF0114)] [Campylobacter jejuni subsp. jejuni NCTC 11168]
c14c41.fasta	NODE_4_length_143316_cov_559.702818	136102	137274	flgE	1-1167/2598	=======./......	7/16	44.73	88.45	vfdb	NP_282855	vfdb~~~flgE~~~NP_282855 (flgE) flagellar hook protein [Flagella (VF0114)] [Campylobacter jejuni subsp. jejuni NCTC 11168]
c14c41.fasta	NODE_52_length_266_cov_504.899471	1	266	Cj1434c	301-566/1338	...====........	0/0	19.88	100.00	vfdb	NP_282575	vfdb~~~Cj1434c~~~NP_282575 (Cj1434c) sugar transferase [Capsule (VF0323)] [Campylobacter jejuni subsp. jejuni NCTC 11168]
c14c41.fasta	NODE_55_length_257_cov_528.572222	1	257	Cj1438c	301-557/2331	.===...........	0/0	11.03	100.00	vfdb	NP_282579	vfdb~~~Cj1438c~~~NP_282579 (Cj1438c) sugar transferase [Capsule (VF0323)] [Campylobacter jejuni subsp. jejuni NCTC 11168]
c14c41.fasta	NODE_5_length_132376_cov_558.274756	5620	7158	eptC	1-1539/1539	===============	0/0	100.00	98.05	vfdb	YP_002343698	vfdb~~~eptC~~~YP_002343698 (eptC) phosphoethanolamine transferase [Pse5Ac7Ac Pse5Ac7Am Pse8OAc Pse5Am7AcGlnAc (AI151)] [Campylobacter jejuni subsp. jejuni NCTC 11168]
c14c41.fasta	NODE_5_length_132376_cov_558.274756	50295	51680	fliI	1-1386/1386	===============	0/0	100.00	98.56	vfdb	NP_281405	vfdb~~~fliI~~~NP_281405 (fliI) flagellum-specific ATP synthase FliI [Flagella (VF0114)] [Campylobacter jejuni subsp. jejuni NCTC 11168]
c14c41.fasta	NODE_6_length_125761_cov_507.464498	72648	72956	fliN	1-309/309	===============	0/0	100.00	99.03	vfdb	NP_281542	vfdb~~~fliN~~~NP_281542 (fliN) flagellar motor switch protein FliN [Flagella (VF0114)] [Campylobacter jejuni subsp. jejuni NCTC 11168]
c14c41.fasta	NODE_6_length_125761_cov_507.464498	88487	89263	motA	1-777/777	===============	0/0	100.00	98.20	vfdb	NP_281528	vfdb~~~motA~~~NP_281528 (motA) flagellar motor protein MotA [Flagella (VF0114)] [Campylobacter jejuni subsp. jejuni NCTC 11168]
c14c41.fasta	NODE_6_length_125761_cov_507.464498	89266	90009	motB	1-744/744	===============	0/0	100.00	98.66	vfdb	NP_281527	vfdb~~~motB~~~NP_281527 (motB) flagellar motor protein MotB [Flagella (VF0114)] [Campylobacter jejuni subsp. jejuni NCTC 11168]
c14c41.fasta	NODE_6_length_125761_cov_507.464498	90015	91103	flhB	1-1089/1089	===============	0/0	100.00	99.72	vfdb	NP_281526	vfdb~~~flhB~~~NP_281526 (flhB) flagellar biosynthetic protein [Flagella (VF0114)] [Campylobacter jejuni subsp. jejuni NCTC 11168]
c14c41.fasta	NODE_6_length_125761_cov_507.464498	102195	103025	fliH	1-831/831	===============	0/0	100.00	99.40	vfdb	NP_281511	vfdb~~~fliH~~~NP_281511 (fliH) flagellar assembly protein H [Flagella (VF0114)] [Campylobacter jejuni subsp. jejuni NCTC 11168]
c14c41.fasta	NODE_6_length_125761_cov_507.464498	103033	104061	fliG	1-1029/1029	===============	0/0	100.00	99.90	vfdb	NP_281510	vfdb~~~fliG~~~NP_281510 (fliG) flagellar motor switch protein G [Flagella (VF0114)] [Campylobacter jejuni subsp. jejuni NCTC 11168]
c14c41.fasta	NODE_6_length_125761_cov_507.464498	104061	105743	fliF	1-1683/1683	===============	0/0	100.00	99.76	vfdb	NP_281509	vfdb~~~fliF~~~NP_281509 (fliF) flagellar M-ring protein FliF [Flagella (VF0114)] [Campylobacter jejuni subsp. jejuni NCTC 11168]
c14c41.fasta	NODE_70_length_221_cov_513.194444	1	221	pseD/maf2	526-746/1962	....==.........	0/0	11.26	90.05	vfdb	NP_282479	vfdb~~~pseD/maf2~~~NP_282479 (pseD/maf2) motility accessory factor PseD [Pse5Ac7Ac Pse5Ac7Am Pse8OAc Pse5Am7AcGlnAc (AI151)] [Campylobacter jejuni subsp. jejuni NCTC 11168]
c14c41.fasta	NODE_72_length_202_cov_522.648000	1	200	maf4	359-558/1950	..===..........	0/0	10.26	92.00	vfdb	YP_002344724	vfdb~~~maf4~~~YP_002344724 (maf4) motility accessory factor [Pse5Ac7Ac Pse5Ac7Am Pse8OAc Pse5Am7AcGlnAc (AI151)] [Campylobacter jejuni subsp. jejuni NCTC 11168]
c14c41.fasta	NODE_73_length_191_cov_533.061404	1	191	maf4	803-993/1950	......==.......	0/0	9.79	95.81	vfdb	YP_002344724	vfdb~~~maf4~~~YP_002344724 (maf4) motility accessory factor [Pse5Ac7Ac Pse5Ac7Am Pse8OAc Pse5Am7AcGlnAc (AI151)] [Campylobacter jejuni subsp. jejuni NCTC 11168]
c14c41.fasta	NODE_74_length_191_cov_485.403509	1	191	maf4	803-993/1950	......==.......	0/0	9.79	92.67	vfdb	YP_002344724	vfdb~~~maf4~~~YP_002344724 (maf4) motility accessory factor [Pse5Ac7Ac Pse5Ac7Am Pse8OAc Pse5Am7AcGlnAc (AI151)] [Campylobacter jejuni subsp. jejuni NCTC 11168]
c14c41.fasta	NODE_75_length_165_cov_525.534091	1	165	pseD/maf2	130-294/1962	===............	0/0	8.41	98.79	vfdb	NP_282479	vfdb~~~pseD/maf2~~~NP_282479 (pseD/maf2) motility accessory factor PseD [Pse5Ac7Ac Pse5Ac7Am Pse8OAc Pse5Am7AcGlnAc (AI151)] [Campylobacter jejuni subsp. jejuni NCTC 11168]
c14c41.fasta	NODE_76_length_161_cov_1203.630952	1	161	tlpC	1666-1826/2022	............==.	0/0	7.96	78.88	vfdb	NP_206882	vfdb~~~tlpC~~~NP_206882 (tlpC) membrane-bound chemoreceptor [Pse5Ac7Ac (AI150)] [Helicobacter pylori 26695]
c14c41.fasta	NODE_77_length_157_cov_578.925000	1	157	pseD/maf2	344-500/1962	..==...........	0/0	8.00	96.18	vfdb	NP_282479	vfdb~~~pseD/maf2~~~NP_282479 (pseD/maf2) motility accessory factor PseD [Pse5Ac7Ac Pse5Ac7Am Pse8OAc Pse5Am7AcGlnAc (AI151)] [Campylobacter jejuni subsp. jejuni NCTC 11168]
c14c41.fasta	NODE_79_length_142_cov_977.784615	1	142	pseD/maf2	279-420/1962	..==...........	0/0	7.24	95.78	vfdb	NP_282479	vfdb~~~pseD/maf2~~~NP_282479 (pseD/maf2) motility accessory factor PseD [Pse5Ac7Ac Pse5Ac7Am Pse8OAc Pse5Am7AcGlnAc (AI151)] [Campylobacter jejuni subsp. jejuni NCTC 11168]
c14c41.fasta	NODE_7_length_106690_cov_539.290996	1	82	maf4	1869-1950/1950	..............=	0/0	4.21	95.12	vfdb	YP_002344724	vfdb~~~maf4~~~YP_002344724 (maf4) motility accessory factor [Pse5Ac7Ac Pse5Ac7Am Pse8OAc Pse5Am7AcGlnAc (AI151)] [Campylobacter jejuni subsp. jejuni NCTC 11168]
c14c41.fasta	NODE_7_length_106690_cov_539.290996	79	1965	pseE/maf5	1-1887/1887	===============	0/0	100.00	97.08	vfdb	NP_282483	vfdb~~~pseE/maf5~~~NP_282483 (pseE/maf5) motility accessory factor PseE [Pse5Ac7Ac Pse5Ac7Am Pse8OAc Pse5Am7AcGlnAc (AI151)] [Campylobacter jejuni subsp. jejuni NCTC 11168]
c14c41.fasta	NODE_7_length_106690_cov_539.290996	1996	3714	flaB	1-1719/1719	========/======	6/16	99.53	92.82	vfdb	NP_282484	vfdb~~~flaB~~~NP_282484 (flaB) flagellin [Flagella (VF0114)] [Campylobacter jejuni subsp. jejuni NCTC 11168]
c14c41.fasta	NODE_7_length_106690_cov_539.290996	3860	5578	flaA	1-1719/1719	========/======	6/16	99.53	91.89	vfdb	NP_282485	vfdb~~~flaA~~~NP_282485 (flaA) flagellin [Flagella (VF0114)] [Campylobacter jejuni subsp. jejuni NCTC 11168]
c14c41.fasta	NODE_7_length_106690_cov_539.290996	77458	77994	fliL	1-537/537	===============	0/0	100.00	86.03	vfdb	NP_282549	vfdb~~~fliL~~~NP_282549 (fliL) flagellar basal body protein FliL [Flagella (VF0114)] [Campylobacter jejuni subsp. jejuni NCTC 11168]
c14c41.fasta	NODE_7_length_106690_cov_539.290996	81324	82508	kpsS	1-1185/1185	===============	0/0	100.00	99.16	vfdb	NP_282554	vfdb~~~kpsS~~~NP_282554 (kpsS) capsule polysaccharide modification protein [Capsule (VF0323)] [Campylobacter jejuni subsp. jejuni NCTC 11168]
c14c41.fasta	NODE_7_length_106690_cov_539.290996	82505	84574	kpsC	1-2070/2070	===============	0/0	100.00	97.92	vfdb	NP_282555	vfdb~~~kpsC~~~NP_282555 (kpsC) capsule polysaccharide modification protein [Capsule (VF0323)] [Campylobacter jejuni subsp. jejuni NCTC 11168]
c14c41.fasta	NODE_7_length_106690_cov_539.290996	84571	85083	cysC	1-513/513	===============	0/0	100.00	98.05	vfdb	NP_282556	vfdb~~~cysC~~~NP_282556 (cysC) adenylylsulfate kinase [Capsule (VF0323)] [Campylobacter jejuni subsp. jejuni NCTC 11168]
c14c41.fasta	NODE_7_length_106690_cov_539.290996	85074	85834	Cj1416c	1-761/762	===============	0/0	99.87	99.21	vfdb	NP_282557	vfdb~~~Cj1416c~~~NP_282557 (Cj1416c) sugar nucleotidyltransferase [Capsule (VF0323)] [Campylobacter jejuni subsp. jejuni NCTC 11168]
c14c41.fasta	NODE_7_length_106690_cov_539.290996	85836	86438	Cj1417c	1-603/603	===============	0/0	100.00	97.84	vfdb	NP_282558	vfdb~~~Cj1417c~~~NP_282558 (Cj1417c) amidotransferase [Capsule biosynthesis and transport (CVF393)] [Campylobacter jejuni subsp. jejuni NCTC 11168]
c14c41.fasta	NODE_7_length_106690_cov_539.290996	88783	89544	Cj1419c	1-762/762	===============	0/0	100.00	100.00	vfdb	NP_282560	vfdb~~~Cj1419c~~~NP_282560 (Cj1419c) methyltransferase [Capsule biosynthesis and transport (CVF393)] [Campylobacter jejuni subsp. jejuni NCTC 11168]
c14c41.fasta	NODE_7_length_106690_cov_539.290996	89597	90369	Cj1420c	1-774/774	========/======	1/1	99.87	99.87	vfdb	NP_282561	vfdb~~~Cj1420c~~~NP_282561 (Cj1420c) methyltransferase [Capsule biosynthesis and transport (CVF393)] [Campylobacter jejuni subsp. jejuni NCTC 11168]
c14c41.fasta	NODE_7_length_106690_cov_539.290996	90436	92273	Cj1421c	1-1839/1839	========/======	1/1	99.95	99.78	vfdb	NP_282562	vfdb~~~Cj1421c~~~NP_282562 (Cj1421c) sugar transferase [Capsule (VF0323)] [Campylobacter jejuni subsp. jejuni NCTC 11168]
c14c41.fasta	NODE_7_length_106690_cov_539.290996	92328	94204	Cj1422c	1-1878/1878	========/======	1/1	99.95	99.73	vfdb	NP_282563	vfdb~~~Cj1422c~~~NP_282563 (Cj1422c) sugar transferase [Capsule (VF0323)] [Campylobacter jejuni subsp. jejuni NCTC 11168]
c14c41.fasta	NODE_7_length_106690_cov_539.290996	94255	94920	hddC	1-666/666	===============	0/0	100.00	100.00	vfdb	NP_282564	vfdb~~~hddC~~~NP_282564 (hddC) D-glycero-D-manno-heptose 1-phosphate guanosyltransferase [Capsule (VF0323)] [Campylobacter jejuni subsp. jejuni NCTC 11168]
c14c41.fasta	NODE_7_length_106690_cov_539.290996	94908	95513	gmhA2	1-606/606	===============	0/0	100.00	100.00	vfdb	NP_282565	vfdb~~~gmhA2~~~NP_282565 (gmhA2) phosphoheptose isomerase [Capsule (VF0323)] [Campylobacter jejuni subsp. jejuni NCTC 11168]
c14c41.fasta	NODE_7_length_106690_cov_539.290996	95501	96520	hddA	1-1020/1020	===============	0/0	100.00	99.90	vfdb	NP_282566	vfdb~~~hddA~~~NP_282566 (hddA) D-glycero-D-manno-heptose 7-phosphate kinase [Capsule (VF0323)] [Campylobacter jejuni subsp. jejuni NCTC 11168]
c14c41.fasta	NODE_7_length_106690_cov_539.290996	96540	97391	Cj1426c	1-852/852	===============	0/0	100.00	100.00	vfdb	NP_282567	vfdb~~~Cj1426c~~~NP_282567 (Cj1426c) methyltransferase family protein [Capsule (VF0323)] [Campylobacter jejuni subsp. jejuni NCTC 11168]
c14c41.fasta	NODE_7_length_106690_cov_539.290996	97410	98351	Cj1427c	1-942/942	===============	0/0	100.00	100.00	vfdb	NP_282568	vfdb~~~Cj1427c~~~NP_282568 (Cj1427c) sugar-nucleotide epimerase/dehydratease [Capsule (VF0323)] [Campylobacter jejuni subsp. jejuni NCTC 11168]
c14c41.fasta	NODE_7_length_106690_cov_539.290996	98375	99415	fcl	1-1041/1041	===============	0/0	100.00	99.90	vfdb	NP_282569	vfdb~~~fcl~~~NP_282569 (fcl) GDP-L-fucose synthetase [Capsule (VF0323)] [Campylobacter jejuni subsp. jejuni NCTC 11168]
c14c41.fasta	NODE_7_length_106690_cov_539.290996	100345	100890	rfbC	1-546/546	===============	0/0	100.00	99.82	vfdb	NP_282571	vfdb~~~rfbC~~~NP_282571 (rfbC) dTDP-4-dehydrorhamnose 35-epimerase [Capsule (VF0323)] [Campylobacter jejuni subsp. jejuni NCTC 11168]
c14c41.fasta	NODE_7_length_106690_cov_539.290996	100890	102638	hddC	1-1749/1749	===============	0/0	100.00	99.89	vfdb	NP_282572	vfdb~~~hddC~~~NP_282572 (hddC) capsular polysaccharide heptosyltransferase [Capsule (VF0323)] [Campylobacter jejuni subsp. jejuni NCTC 11168]
c14c41.fasta	NODE_7_length_106690_cov_539.290996	102641	105736	Cj1432c	1-3096/3096	===============	0/0	100.00	99.87	vfdb	NP_282573	vfdb~~~Cj1432c~~~NP_282573 (Cj1432c) sugar transferase [Capsule (VF0323)] [Campylobacter jejuni subsp. jejuni NCTC 11168]
c14c41.fasta	NODE_81_length_134_cov_1089.438596	18	134	maf4	484-600/1950	...==..........	0/0	6.00	94.87	vfdb	YP_002344724	vfdb~~~maf4~~~YP_002344724 (maf4) motility accessory factor [Pse5Ac7Ac Pse5Ac7Am Pse8OAc Pse5Am7AcGlnAc (AI151)] [Campylobacter jejuni subsp. jejuni NCTC 11168]
c14c41.fasta	NODE_82_length_134_cov_529.333333	1	134	pseD/maf2	559-692/1962	....==.........	0/0	6.83	86.57	vfdb	NP_282479	vfdb~~~pseD/maf2~~~NP_282479 (pseD/maf2) motility accessory factor PseD [Pse5Ac7Ac Pse5Ac7Am Pse8OAc Pse5Am7AcGlnAc (AI151)] [Campylobacter jejuni subsp. jejuni NCTC 11168]
c14c41.fasta	NODE_84_length_112_cov_499.314286	1	112	maf4	259-370/1950	.==............	0/0	5.74	99.11	vfdb	YP_002344724	vfdb~~~maf4~~~YP_002344724 (maf4) motility accessory factor [Pse5Ac7Ac Pse5Ac7Am Pse8OAc Pse5Am7AcGlnAc (AI151)] [Campylobacter jejuni subsp. jejuni NCTC 11168]
c14c41.fasta	NODE_88_length_96_cov_516.368421	1	96	pseD/maf2	526-621/1962	....=..........	0/0	4.89	82.29	vfdb	NP_282479	vfdb~~~pseD/maf2~~~NP_282479 (pseD/maf2) motility accessory factor PseD [Pse5Ac7Ac Pse5Ac7Am Pse8OAc Pse5Am7AcGlnAc (AI151)] [Campylobacter jejuni subsp. jejuni NCTC 11168]
c14c41.fasta	NODE_8_length_79642_cov_538.045334	37	1143	glf	1-1107/1107	===============	0/0	100.00	100.00	vfdb	NP_282580	vfdb~~~glf~~~NP_282580 (glf) UDP-galactopyranose mutase [Capsule (VF0323)] [Campylobacter jejuni subsp. jejuni NCTC 11168]
c14c41.fasta	NODE_8_length_79642_cov_538.045334	1181	2404	Cj1440c	1-1224/1224	===============	0/0	100.00	99.84	vfdb	NP_282581	vfdb~~~Cj1440c~~~NP_282581 (Cj1440c) sugar transferase [Capsule (VF0323)] [Campylobacter jejuni subsp. jejuni NCTC 11168]
c14c41.fasta	NODE_8_length_79642_cov_538.045334	2414	3595	kfiD	1-1182/1182	===============	0/0	100.00	99.83	vfdb	NP_282582	vfdb~~~kfiD~~~NP_282582 (kfiD) UDP-glucose 6-dehydrogenase [Capsule (VF0323)] [Campylobacter jejuni subsp. jejuni NCTC 11168]
c14c41.fasta	NODE_8_length_79642_cov_538.045334	5226	6173	kpsF	1-948/948	===============	0/0	100.00	100.00	vfdb	NP_282584	vfdb~~~kpsF~~~NP_282584 (kpsF) D-arabinose 5-phosphate isomerase [Capsule (VF0323)] [Campylobacter jejuni subsp. jejuni NCTC 11168]
c14c41.fasta	NODE_8_length_79642_cov_538.045334	6184	7842	kpsD	1-1659/1659	===============	0/0	100.00	99.94	vfdb	NP_282585	vfdb~~~kpsD~~~NP_282585 (kpsD) capsule polysaccharide export system periplasmic protein [Capsule (VF0323)] [Campylobacter jejuni subsp. jejuni NCTC 11168]
c14c41.fasta	NODE_8_length_79642_cov_538.045334	7844	8962	kpsE	1-1119/1119	===============	0/0	100.00	100.00	vfdb	NP_282586	vfdb~~~kpsE~~~NP_282586 (kpsE) capsule polysaccharide export system inner membrane protein [Capsule (VF0323)] [Campylobacter jejuni subsp. jejuni NCTC 11168]
c14c41.fasta	NODE_8_length_79642_cov_538.045334	8962	9624	kpsT	1-663/663	===============	0/0	100.00	100.00	vfdb	NP_282587	vfdb~~~kpsT~~~NP_282587 (kpsT) capsule polysaccharide export ATP-binding protein [Capsule (VF0323)] [Campylobacter jejuni subsp. jejuni NCTC 11168]
c14c41.fasta	NODE_8_length_79642_cov_538.045334	9621	10403	kpsM	1-783/783	===============	0/0	100.00	99.87	vfdb	NP_282588	vfdb~~~kpsM~~~NP_282588 (kpsM) capsule polysaccharide export system inner membrane protein [Capsule (VF0323)] [Campylobacter jejuni subsp. jejuni NCTC 11168]
c14c41.fasta	NODE_8_length_79642_cov_538.045334	21165	22211	flgI	1-1047/1047	===============	0/0	100.00	98.28	vfdb	NP_282602	vfdb~~~flgI~~~NP_282602 (flgI) flagellar P-ring protein precursor FlgI [Flagella (VF0114)] [Campylobacter jejuni subsp. jejuni NCTC 11168]
c14c41.fasta	NODE_8_length_79642_cov_538.045334	22211	22552	flgJ	1-342/342	===============	0/0	100.00	96.20	vfdb	YP_002344845	vfdb~~~flgJ~~~YP_002344845 (flgJ) flagellar rod assembly protein/muramidase FlgJ [Pse5Ac7Ac Pse5Ac7Am Pse8OAc Pse5Am7AcGlnAc (AI151)] [Campylobacter jejuni subsp. jejuni NCTC 11168]
c14c41.fasta	NODE_8_length_79642_cov_538.045334	22615	22812	flgM	1-198/198	===============	0/0	100.00	98.99	vfdb	YP_002344846	vfdb~~~flgM~~~YP_002344846 (flgM) negative regulator of flagellin synthesis [Pse5Ac7Ac Pse5Ac7Am Pse8OAc Pse5Am7AcGlnAc (AI151)] [Campylobacter jejuni subsp. jejuni NCTC 11168]
c14c41.fasta	NODE_8_length_79642_cov_538.045334	23298	25124	flgK	1-1827/1827	===============	0/0	100.00	99.12	vfdb	NP_282606	vfdb~~~flgK~~~NP_282606 (flgK) flagellar hook-associated protein 1 FlgK [Flagella (VF0114)] [Campylobacter jejuni subsp. jejuni NCTC 11168]
c14c41.fasta	NODE_8_length_79642_cov_538.045334	36604	37563	cadF	1-960/960	===============	0/0	100.00	99.27	vfdb	NP_282616	vfdb~~~cadF~~~NP_282616 (cadF) outer membrane fibronectin-binding protein [CadF (VF0322)] [Campylobacter jejuni subsp. jejuni NCTC 11168]
c14c41.fasta	NODE_91_length_81_cov_1028.500000	1	81	maf4	917-997/1950	.......=.......	0/0	4.15	93.83	vfdb	YP_002344724	vfdb~~~maf4~~~YP_002344724 (maf4) motility accessory factor [Pse5Ac7Ac Pse5Ac7Am Pse8OAc Pse5Am7AcGlnAc (AI151)] [Campylobacter jejuni subsp. jejuni NCTC 11168]
c14c41.fasta	NODE_92_length_81_cov_983.000000	1	79	maf4	801-879/1950	......=........	0/0	4.05	97.47	vfdb	YP_002344724	vfdb~~~maf4~~~YP_002344724 (maf4) motility accessory factor [Pse5Ac7Ac Pse5Ac7Am Pse8OAc Pse5Am7AcGlnAc (AI151)] [Campylobacter jejuni subsp. jejuni NCTC 11168]
c14c41.fasta	NODE_93_length_79_cov_520.500000	3	77	maf4	484-558/1950	...==..........	0/0	3.85	100.00	vfdb	YP_002344724	vfdb~~~maf4~~~YP_002344724 (maf4) motility accessory factor [Pse5Ac7Ac Pse5Ac7Am Pse8OAc Pse5Am7AcGlnAc (AI151)] [Campylobacter jejuni subsp. jejuni NCTC 11168]
c14c41.fasta	NODE_9_length_74590_cov_556.535209	587	1429	fliY	1-843/843	===============	0/0	100.00	99.88	vfdb	NP_281274	vfdb~~~fliY~~~NP_281274 (fliY) flagellar motor switch protein FliY [Flagella (VF0114)] [Campylobacter jejuni subsp. jejuni NCTC 11168]
c14c41.fasta	NODE_9_length_74590_cov_556.535209	1426	2505	fliM	1-1080/1080	===============	0/0	100.00	98.43	vfdb	NP_281275	vfdb~~~fliM~~~NP_281275 (fliM) flagellar motor switch protein FliM [Flagella (VF0114)] [Campylobacter jejuni subsp. jejuni NCTC 11168]
c14c41.fasta	NODE_9_length_74590_cov_556.535209	2505	3221	fliA	1-717/717	===============	0/0	100.00	99.86	vfdb	NP_281276	vfdb~~~fliA~~~NP_281276 (fliA) flagellar biosynthesis sigma factor [Flagella (VF0114)] [Campylobacter jejuni subsp. jejuni NCTC 11168]
c14c41.fasta	NODE_9_length_74590_cov_556.535209	3553	4419	flhG	1-867/867	===============	0/0	100.00	100.00	vfdb	NP_281278	vfdb~~~flhG~~~NP_281278 (flhG) ATP-binding protein [Flagella (CVF397)] [Campylobacter jejuni subsp. jejuni NCTC 11168]
c14c41.fasta	NODE_9_length_74590_cov_556.535209	4412	5866	flhF	1-1455/1455	===============	0/0	100.00	100.00	vfdb	NP_281279	vfdb~~~flhF~~~NP_281279 (flhF) flagellar biosynthesis regulator FlhF [Flagella (VF0114)] [Campylobacter jejuni subsp. jejuni NCTC 11168]
c14c41.fasta	NODE_9_length_74590_cov_556.535209	15985	16554	cdtC	1-570/570	===============	0/0	100.00	100.00	vfdb	NP_281290	vfdb~~~cdtC~~~NP_281290 (cdtC) cytolethal distending toxin C [CDT (VF0115)] [Campylobacter jejuni subsp. jejuni NCTC 11168]
c14c41.fasta	NODE_9_length_74590_cov_556.535209	16565	17362	cdtB	1-798/798	===============	0/0	100.00	99.75	vfdb	NP_281291	vfdb~~~cdtB~~~NP_281291 (cdtB) cytolethal distending toxin B [CDT (VF0115)] [Campylobacter jejuni subsp. jejuni NCTC 11168]
c14c41.fasta	NODE_9_length_74590_cov_556.535209	17359	18165	cdtA	1-807/807	===============	0/0	100.00	99.38	vfdb	NP_281292	vfdb~~~cdtA~~~NP_281292 (cdtA) cytolethal distending toxin A [CDT (VF0115)] [Campylobacter jejuni subsp. jejuni NCTC 11168]
c21f103.fasta	NODE_11_length_35708_cov_433.017260	4617	6503	virD4	1-1887/1887	===============	0/0	100.00	100.00	vfdb	YP_980066	vfdb~~~virD4~~~YP_980066 (virD4) Type IV secretion system protein VirD4 [Type IV secretion system (VF0325)] [Campylobacter jejuni subsp. jejuni 81-176]
c21f103.fasta	NODE_11_length_35708_cov_433.017260	6917	7862	virB11	9-954/954	===============	0/0	99.16	97.99	vfdb	NP_863302	vfdb~~~virB11~~~NP_863302 (virB11) Type IV secretion system protein VirB11 [Type IV secretion system (VF0325)] [Campylobacter jejuni subsp. jejuni 81-176]
c21f103.fasta	NODE_11_length_35708_cov_433.017260	8071	9204	virB10	1-1137/1137	========/======	1/3	99.74	98.24	vfdb	YP_980062	vfdb~~~virB10~~~YP_980062 (virB10) Type IV secretion system protein VirB10 [Type IV secretion system (VF0325)] [Campylobacter jejuni subsp. jejuni 81-176]
c21f103.fasta	NODE_11_length_35708_cov_433.017260	9201	10271	virB9	1-1071/1071	===============	0/0	100.00	97.76	vfdb	YP_980061	vfdb~~~virB9~~~YP_980061 (virB9) Type IV secretion system protein VirB9 [Type IV secretion system (VF0325)] [Campylobacter jejuni subsp. jejuni 81-176]
c21f103.fasta	NODE_11_length_35708_cov_433.017260	10271	10948	virB8	1-678/678	===============	0/0	100.00	98.97	vfdb	YP_980060	vfdb~~~virB8~~~YP_980060 (virB8) Type IV secretion system protein VirB8 [Type IV secretion system (VF0325)] [Campylobacter jejuni subsp. jejuni 81-176]
c21f103.fasta	NODE_11_length_35708_cov_433.017260	10964	11092	Cjp54	1-129/129	===============	0/0	100.00	100.00	vfdb	NP_863349	vfdb~~~Cjp54~~~NP_863349 (Cjp54) Type IV secretion system protein VirB7 [Type IV secretion system (VF0325)] [Campylobacter jejuni subsp. jejuni 81-176]
c21f103.fasta	NODE_11_length_35708_cov_433.017260	11092	13560	virB4	1-2469/2469	===============	0/0	100.00	99.39	vfdb	NP_863348	vfdb~~~virB4~~~NP_863348 (virB4) Type IV secretion system protein VirB4 [Type IV secretion system (VF0325)] [Campylobacter jejuni subsp. jejuni 81-176]
c21f103.fasta	NODE_12_length_33574_cov_592.198525	18781	18889	tcpI	1356-1464/1863	..........==...	0/0	5.85	85.32	vfdb	NP_230473	vfdb~~~tcpI~~~NP_230473 (tcpI) toxin co-regulated pilus biosynthesis protein I [TCP (VF0126)] [Vibrio cholerae O1 biovar El Tor str. N16961]
c21f103.fasta	NODE_13_length_30392_cov_563.673297	9983	10939	cheV	1-957/957	===============	0/0	100.00	99.90	vfdb	YP_002343726	vfdb~~~cheV~~~YP_002343726 (cheV) chemotaxis protein [Pse5Ac7Ac Pse5Ac7Am Pse8OAc Pse5Am7AcGlnAc (AI151)] [Campylobacter jejuni subsp. jejuni NCTC 11168]
c21f103.fasta	NODE_13_length_30392_cov_563.673297	10943	13252	cheA	1-2310/2310	===============	0/0	100.00	99.31	vfdb	YP_002343725	vfdb~~~cheA~~~YP_002343725 (cheA) chemotaxis histidine kinase [Pse5Ac7Ac Pse5Ac7Am Pse8OAc Pse5Am7AcGlnAc (AI151)] [Campylobacter jejuni subsp. jejuni NCTC 11168]
c21f103.fasta	NODE_13_length_30392_cov_563.673297	13257	13778	cheW	1-522/522	===============	0/0	100.00	100.00	vfdb	YP_002343724	vfdb~~~cheW~~~YP_002343724 (cheW) chemotaxis protein [Pse5Ac7Ac Pse5Ac7Am Pse8OAc Pse5Am7AcGlnAc (AI151)] [Campylobacter jejuni subsp. jejuni NCTC 11168]
c21f103.fasta	NODE_14_length_28278_cov_574.880394	9288	10925	flgE	1-1638/1638	===============	0/0	100.00	99.14	vfdb	NP_281265	vfdb~~~flgE~~~NP_281265 (flgE) flagellar hook protein FlgE [Flagella (VF0114)] [Campylobacter jejuni subsp. jejuni NCTC 11168]
c21f103.fasta	NODE_14_length_28278_cov_574.880394	10929	11816	flgD	1-885/885	========/======	2/15	99.32	98.10	vfdb	NP_281264	vfdb~~~flgD~~~NP_281264 (flgD) flagellar basal-body rod modification protein FlgD [Flagella (VF0114)] [Campylobacter jejuni subsp. jejuni NCTC 11168]
c21f103.fasta	NODE_14_length_28278_cov_574.880394	11870	13690	fliK	1-1797/1797	========/======	2/30	99.83	97.59	vfdb	NP_281263	vfdb~~~fliK~~~NP_281263 (fliK) flagellar hook-length control protein FliK [Pse5Ac7Ac Pse5Ac7Am Pse8OAc Pse5Am7AcGlnAc (AI151)] [Campylobacter jejuni subsp. jejuni NCTC 11168]
c21f103.fasta	NODE_15_length_15175_cov_562.366406	1	153	maf4	1798-1950/1950	.............==	0/0	7.85	100.00	vfdb	YP_002344724	vfdb~~~maf4~~~YP_002344724 (maf4) motility accessory factor [Pse5Ac7Ac Pse5Ac7Am Pse8OAc Pse5Am7AcGlnAc (AI151)] [Campylobacter jejuni subsp. jejuni NCTC 11168]
c21f103.fasta	NODE_15_length_15175_cov_562.366406	9756	10463	ptmB	1-708/708	===============	0/0	100.00	97.74	vfdb	NP_282477	vfdb~~~ptmB~~~NP_282477 (ptmB) acylneuraminate cytidylyltransferase [Flagella (VF0114)] [Campylobacter jejuni subsp. jejuni NCTC 11168]
c21f103.fasta	NODE_15_length_15175_cov_562.366406	10463	11233	ptmA	1-771/771	===============	0/0	100.00	94.68	vfdb	NP_282478	vfdb~~~ptmA~~~NP_282478 (ptmA) flagellin modification protein A [Flagella (VF0114)] [Campylobacter jejuni subsp. jejuni NCTC 11168]
c21f103.fasta	NODE_15_length_15175_cov_562.366406	11221	13173	pseD/maf2	1-1962/1962	========/======	10/21	99.24	87.70	vfdb	NP_282479	vfdb~~~pseD/maf2~~~NP_282479 (pseD/maf2) motility accessory factor PseD [Pse5Ac7Ac Pse5Ac7Am Pse8OAc Pse5Am7AcGlnAc (AI151)] [Campylobacter jejuni subsp. jejuni NCTC 11168]
c21f103.fasta	NODE_15_length_15175_cov_562.366406	15042	15175	pseD/maf2	13-146/1962	==.............	0/0	6.83	97.02	vfdb	NP_282479	vfdb~~~pseD/maf2~~~NP_282479 (pseD/maf2) motility accessory factor PseD [Pse5Ac7Ac Pse5Ac7Am Pse8OAc Pse5Am7AcGlnAc (AI151)] [Campylobacter jejuni subsp. jejuni NCTC 11168]
c21f103.fasta	NODE_1_length_315721_cov_538.542282	27228	28529	flgR	1-1302/1302	===============	0/0	100.00	99.92	vfdb	NP_282174	vfdb~~~flgR~~~NP_282174 (flgR) sigma-54 associated transcriptional activator [Pse5Ac7Ac Pse5Ac7Am Pse8OAc Pse5Am7AcGlnAc (AI151)] [Campylobacter jejuni subsp. jejuni NCTC 11168]
c21f103.fasta	NODE_1_length_315721_cov_538.542282	28586	29035	flgQ	1-450/450	===============	0/0	100.00	100.00	vfdb	YP_002344420	vfdb~~~flgQ~~~YP_002344420 (flgQ) required for flagellar motility [Pse5Ac7Ac Pse5Ac7Am Pse8OAc Pse5Am7AcGlnAc (AI151)] [Campylobacter jejuni subsp. jejuni NCTC 11168]
c21f103.fasta	NODE_1_length_315721_cov_538.542282	29011	29526	flgP	1-516/516	===============	0/0	100.00	99.22	vfdb	YP_002344421	vfdb~~~flgP~~~YP_002344421 (flgP) required for flagellar motility [Pse5Ac7Ac Pse5Ac7Am Pse8OAc Pse5Am7AcGlnAc (AI151)] [Campylobacter jejuni subsp. jejuni NCTC 11168]
c21f103.fasta	NODE_1_length_315721_cov_538.542282	81372	81761	fliW	1-390/390	===============	0/0	100.00	100.00	vfdb	YP_002344468	vfdb~~~fliW~~~YP_002344468 (fliW) flagellar assembly protein FliW [Pse5Ac7Ac Pse5Ac7Am Pse8OAc Pse5Am7AcGlnAc (AI151)] [Campylobacter jejuni subsp. jejuni NCTC 11168]
c21f103.fasta	NODE_1_length_315721_cov_538.542282	115160	115311	tlpA	1636-1787/2028	............==.	0/0	7.50	76.97	vfdb	NP_206899	vfdb~~~tlpA~~~NP_206899 (tlpA) membrane-bound chemoreceptor sensing arginine and bicarbonate [Pse5Ac7Ac (AI150)] [Helicobacter pylori 26695]
c21f103.fasta	NODE_1_length_315721_cov_538.542282	122382	122774	cheY	1-393/393	===============	0/0	100.00	99.75	vfdb	YP_002344511	vfdb~~~cheY~~~YP_002344511 (cheY) chemotaxis regulatory protein [Pse5Ac7Ac Pse5Ac7Am Pse8OAc Pse5Am7AcGlnAc (AI151)] [Campylobacter jejuni subsp. jejuni NCTC 11168]
c21f103.fasta	NODE_1_length_315721_cov_538.542282	137944	138972	waaC	1-1029/1029	===============	0/0	100.00	97.96	vfdb	NP_282281	vfdb~~~waaC~~~NP_282281 (waaC) heptosyltransferase I [LOS (VF0326)] [Campylobacter jejuni subsp. jejuni NCTC 11168]
c21f103.fasta	NODE_1_length_315721_cov_538.542282	138962	139849	htrB	1-888/888	===============	0/0	100.00	99.78	vfdb	NP_282282	vfdb~~~htrB~~~NP_282282 (htrB) lipid A biosynthesis lauroyl acyltransferase [LOS (VF0326)] [Campylobacter jejuni subsp. jejuni NCTC 11168]
c21f103.fasta	NODE_1_length_315721_cov_538.542282	139846	141393	Cj1135	1-1548/1548	===============	0/0	100.00	93.41	vfdb	NP_282283	vfdb~~~Cj1135~~~NP_282283 (Cj1135) glucosyltransferase [LOS (VF0326)] [Campylobacter jejuni subsp. jejuni NCTC 11168]
c21f103.fasta	NODE_1_length_315721_cov_538.542282	141397	142556	Cj1136	1-1139/1173	========/======	8/31	96.68	79.83	vfdb	NP_282284	vfdb~~~Cj1136~~~NP_282284 (Cj1136) glucosyltransferase [LOS (VF0326)] [Campylobacter jejuni subsp. jejuni NCTC 11168]
c21f103.fasta	NODE_1_length_315721_cov_538.542282	141407	142276	Cj1138	11-880/1170	========/===...	18/28	73.16	76.58	vfdb	NP_282286	vfdb~~~Cj1138~~~NP_282286 (Cj1138) glycosyltransferase [LOS (VF0326)] [Campylobacter jejuni subsp. jejuni NCTC 11168]
c21f103.fasta	NODE_1_length_315721_cov_538.542282	142783	143246	neuA1	55-516/1611	=====.../......	5/6	28.55	83.26	vfdb	NP_282291	vfdb~~~neuA1~~~NP_282291 (neuA1) bifunctional beta-14-N-acetylgalactosaminyltransferase/CMP-Neu5Ac synthase [LOS (VF0326)] [Campylobacter jejuni subsp. jejuni NCTC 11168]
c21f103.fasta	NODE_1_length_315721_cov_538.542282	145589	146563	neuB1	55-1026/1032	========/======	6/13	93.70	75.71	vfdb	NP_282289	vfdb~~~neuB1~~~NP_282289 (neuB1) sialic acid synthase [LOS (VF0326)] [Campylobacter jejuni subsp. jejuni NCTC 11168]
c21f103.fasta	NODE_1_length_315721_cov_538.542282	146567	147519	neuC1	2-951/1116	========/====..	7/11	84.77	77.53	vfdb	NP_282290	vfdb~~~neuC1~~~NP_282290 (neuC1) UDP-N-acetylglucosamine 2-epimerase [LOS (VF0326)] [Campylobacter jejuni subsp. jejuni NCTC 11168]
c21f103.fasta	NODE_1_length_315721_cov_538.542282	149186	149971	waaV	1-786/825	===============	0/0	95.27	92.37	vfdb	NP_282294	vfdb~~~waaV~~~NP_282294 (waaV) glucosyltransferase [LOS (VF0326)] [Campylobacter jejuni subsp. jejuni NCTC 11168]
c21f103.fasta	NODE_1_length_315721_cov_538.542282	150030	150987	waaF	1-958/960	===============	0/0	99.79	95.62	vfdb	NP_282295	vfdb~~~waaF~~~NP_282295 (waaF) heptosyltransferase II [LOS (VF0326)] [Campylobacter jejuni subsp. jejuni NCTC 11168]
c21f103.fasta	NODE_1_length_315721_cov_538.542282	150970	151530	gmhA	1-561/561	===============	0/0	100.00	93.41	vfdb	NP_282296	vfdb~~~gmhA~~~NP_282296 (gmhA) phosphoheptose isomerase [LOS (VF0326)] [Campylobacter jejuni subsp. jejuni NCTC 11168]
c21f103.fasta	NODE_1_length_315721_cov_538.542282	151527	152912	hldE	1-1386/1386	===============	0/0	100.00	93.51	vfdb	NP_282297	vfdb~~~hldE~~~NP_282297 (hldE) bifunctional D-beta-D-heptose 7-phosphate kinase/D-beta-D-heptose 1-phosphate adenylyltransferase [LOS (VF0326)] [Campylobacter jejuni subsp. jejuni NCTC 11168]
c21f103.fasta	NODE_1_length_315721_cov_538.542282	152905	153858	hldD	1-954/954	===============	0/0	100.00	97.90	vfdb	NP_282298	vfdb~~~hldD~~~NP_282298 (hldD) ADP-glyceromanno-heptose 6-epimerase [LOS (VF0326)] [Campylobacter jejuni subsp. jejuni NCTC 11168]
c21f103.fasta	NODE_1_length_315721_cov_538.542282	153859	154420	gmhB	1-561/561	========/======	1/1	100.00	95.73	vfdb	NP_282299	vfdb~~~gmhB~~~NP_282299 (gmhB) DD-heptose 17-bisphosphate phosphatase [LOS (CVF396)] [Campylobacter jejuni subsp. jejuni NCTC 11168]
c21f103.fasta	NODE_1_length_315721_cov_538.542282	175458	176225	fliR	1-768/768	===============	0/0	100.00	98.83	vfdb	NP_282326	vfdb~~~fliR~~~NP_282326 (fliR) flagellar biosynthetic protein FliR [Flagella (VF0114)] [Campylobacter jejuni subsp. jejuni NCTC 11168]
c21f103.fasta	NODE_1_length_315721_cov_538.542282	187322	187494	cheV3	595-767/1302	......===......	0/0	13.29	76.30	vfdb	NP_207394	vfdb~~~cheV3~~~NP_207394 (cheV3) chemotaxis coupling protein CheV3 [Pse5Ac7Ac (AI150)] [Helicobacter pylori 26695]
c21f103.fasta	NODE_1_length_315721_cov_538.542282	239550	239870	ciaC	1-321/321	===============	0/0	100.00	100.00	vfdb	YP_002344633	vfdb~~~ciaC~~~YP_002344633 (ciaC) Campylobacter invasion antigen C [CiaC (VF0415)] [Campylobacter jejuni subsp. jejuni NCTC 11168]
c21f103.fasta	NODE_1_length_315721_cov_538.542282	258032	259309	porA	1-1275/1275	========/======	3/5	99.92	96.64	vfdb	NP_282406	vfdb~~~porA~~~NP_282406 (porA) major outer membrane protein [MOMP (VF0328)] [Campylobacter jejuni subsp. jejuni NCTC 11168]
c21f103.fasta	NODE_1_length_315721_cov_538.542282	293761	294765	pseB	1-1005/1005	===============	0/0	100.00	97.61	vfdb	NP_282439	vfdb~~~pseB~~~NP_282439 (pseB) UDP-GlcNAc-specific C46 dehydratase/C5 epimerase [Pse5Ac7Ac Pse5Ac7Am Pse8OAc Pse5Am7AcGlnAc (AI151)] [Campylobacter jejuni subsp. jejuni NCTC 11168]
c21f103.fasta	NODE_1_length_315721_cov_538.542282	294767	295897	pseC	1-1131/1131	===============	0/0	100.00	95.14	vfdb	NP_282440	vfdb~~~pseC~~~NP_282440 (pseC) C4 aminotransferase [Pse5Ac7Ac Pse5Ac7Am Pse8OAc Pse5Am7AcGlnAc (AI151)] [Campylobacter jejuni subsp. jejuni NCTC 11168]
c21f103.fasta	NODE_1_length_315721_cov_538.542282	309882	310580	pseF	1-699/699	===============	0/0	100.00	99.86	vfdb	NP_282457	vfdb~~~pseF~~~NP_282457 (pseF) acylneuraminate cytidylyltransferase [Pse5Ac7Ac Pse5Ac7Am Pse8OAc Pse5Am7AcGlnAc (AI151)] [Campylobacter jejuni subsp. jejuni NCTC 11168]
c21f103.fasta	NODE_1_length_315721_cov_538.542282	310564	311388	pseG	1-825/825	===============	0/0	100.00	100.00	vfdb	NP_282458	vfdb~~~pseG~~~NP_282458 (pseG) UDP-24-diacetamido-246-trideoxy-beta-L-altropyranose hydrolase [Flagella (VF0114)] [Campylobacter jejuni subsp. jejuni NCTC 11168]
c21f103.fasta	NODE_1_length_315721_cov_538.542282	311385	311858	pseH	1-474/474	===============	0/0	100.00	94.09	vfdb	NP_282459	vfdb~~~pseH~~~NP_282459 (pseH) N-acetyltransferase [Flagella (VF0114)] [Campylobacter jejuni subsp. jejuni NCTC 11168]
c21f103.fasta	NODE_1_length_315721_cov_538.542282	313172	314308	pseA	1-1137/1137	===============	0/0	100.00	99.30	vfdb	NP_282462	vfdb~~~pseA~~~NP_282462 (pseA) pseudaminic acid biosynthesis PseA protein [Pse5Ac7Ac Pse5Ac7Am Pse8OAc Pse5Am7AcGlnAc (AI151)] [Campylobacter jejuni subsp. jejuni NCTC 11168]
c21f103.fasta	NODE_1_length_315721_cov_538.542282	314568	315599	pseI	1-1032/1032	===============	0/0	100.00	95.25	vfdb	NP_282463	vfdb~~~pseI~~~NP_282463 (pseI) N-acetylneuraminic acid synthetase [Pse5Ac7Ac Pse5Ac7Am Pse8OAc Pse5Am7AcGlnAc (AI151)] [Campylobacter jejuni subsp. jejuni NCTC 11168]
c21f103.fasta	NODE_1_length_315721_cov_538.542282	315596	315721	maf4	1-126/1950	=..............	0/0	6.46	94.44	vfdb	YP_002344724	vfdb~~~maf4~~~YP_002344724 (maf4) motility accessory factor [Pse5Ac7Ac Pse5Ac7Am Pse8OAc Pse5Am7AcGlnAc (AI151)] [Campylobacter jejuni subsp. jejuni NCTC 11168]
c21f103.fasta	NODE_21_length_4540_cov_527.237508	87	722	Cj1435c	1-636/636	===============	0/0	100.00	100.00	vfdb	NP_282576	vfdb~~~Cj1435c~~~NP_282576 (Cj1435c) phosphatase [Capsule (VF0323)] [Campylobacter jejuni subsp. jejuni NCTC 11168]
c21f103.fasta	NODE_21_length_4540_cov_527.237508	726	1898	Cj1436c	1-1173/1173	===============	0/0	100.00	99.92	vfdb	NP_282577	vfdb~~~Cj1436c~~~NP_282577 (Cj1436c) aminotransferase [Capsule (VF0323)] [Campylobacter jejuni subsp. jejuni NCTC 11168]
c21f103.fasta	NODE_21_length_4540_cov_527.237508	1948	3051	Cj1437c	1-1104/1104	===============	0/0	100.00	100.00	vfdb	NP_282578	vfdb~~~Cj1437c~~~NP_282578 (Cj1437c) aminotransferase [Capsule (VF0323)] [Campylobacter jejuni subsp. jejuni NCTC 11168]
c21f103.fasta	NODE_21_length_4540_cov_527.237508	3038	4540	Cj1438c	829-2331/2331	.....==========	0/0	64.48	99.93	vfdb	NP_282579	vfdb~~~Cj1438c~~~NP_282579 (Cj1438c) sugar transferase [Capsule (VF0323)] [Campylobacter jejuni subsp. jejuni NCTC 11168]
c21f103.fasta	NODE_2_length_287335_cov_533.632787	15990	16162	cheV3	563-735/1302	......===......	0/0	13.29	75.72	vfdb	NP_207394	vfdb~~~cheV3~~~NP_207394 (cheV3) chemotaxis coupling protein CheV3 [Pse5Ac7Ac (AI150)] [Helicobacter pylori 26695]
c21f103.fasta	NODE_2_length_287335_cov_533.632787	80072	80368	fliE	1-297/297	===============	0/0	100.00	99.33	vfdb	NP_281710	vfdb~~~fliE~~~NP_281710 (fliE) flagellar hook-basal body complex protein FliE [Flagella (VF0114)] [Campylobacter jejuni subsp. jejuni NCTC 11168]
c21f103.fasta	NODE_2_length_287335_cov_533.632787	80375	80869	flgC	1-495/495	===============	0/0	100.00	99.60	vfdb	NP_281711	vfdb~~~flgC~~~NP_281711 (flgC) flagellar basal body rod protein FlgC [Flagella (VF0114)] [Campylobacter jejuni subsp. jejuni NCTC 11168]
c21f103.fasta	NODE_2_length_287335_cov_533.632787	80879	81310	flgB	1-432/432	===============	0/0	100.00	96.76	vfdb	NP_281712	vfdb~~~flgB~~~NP_281712 (flgB) flagellar basal body rod protein FlgB [Flagella (VF0114)] [Campylobacter jejuni subsp. jejuni NCTC 11168]
c21f103.fasta	NODE_2_length_287335_cov_533.632787	101099	101464	flaG	1-366/366	===============	0/0	100.00	98.36	vfdb	NP_281731	vfdb~~~flaG~~~NP_281731 (flaG) flagellar protein FlaG [Flagella (VF0114)] [Campylobacter jejuni subsp. jejuni NCTC 11168]
c21f103.fasta	NODE_2_length_287335_cov_533.632787	101467	103377	fliD	1-1929/1929	========/======	1/18	99.07	96.58	vfdb	NP_281732	vfdb~~~fliD~~~NP_281732 (fliD) flagellar capping protein FliD [Flagella (VF0114)] [Campylobacter jejuni subsp. jejuni NCTC 11168]
c21f103.fasta	NODE_2_length_287335_cov_533.632787	103389	103775	fliS	1-387/387	===============	0/0	100.00	99.48	vfdb	NP_281733	vfdb~~~fliS~~~NP_281733 (fliS) flagellar protein FliS [Flagella (VF0114)] [Campylobacter jejuni subsp. jejuni NCTC 11168]
c21f103.fasta	NODE_2_length_287335_cov_533.632787	215446	216696	rpoN	1-1251/1251	===============	0/0	100.00	99.92	vfdb	YP_002344093	vfdb~~~rpoN~~~YP_002344093 (rpoN) RNA polymerase factor sigma-54 [Pse5Ac7Ac Pse5Ac7Am Pse8OAc Pse5Am7AcGlnAc (AI151)] [Campylobacter jejuni subsp. jejuni NCTC 11168]
c21f103.fasta	NODE_2_length_287335_cov_533.632787	232415	233113	flgH	1-699/699	===============	0/0	100.00	99.28	vfdb	NP_281859	vfdb~~~flgH~~~NP_281859 (flgH) flagellar L-ring protein precursor FlgH [Flagella (VF0114)] [Campylobacter jejuni subsp. jejuni NCTC 11168]
c21f103.fasta	NODE_2_length_287335_cov_533.632787	246514	247326	flgF	1-813/813	===============	0/0	100.00	99.63	vfdb	NP_281869	vfdb~~~flgF~~~NP_281869 (flgF) flagellar basal-body rod protein [Flagella (VF0114)] [Campylobacter jejuni subsp. jejuni NCTC 11168]
c21f103.fasta	NODE_2_length_287335_cov_533.632787	247356	248147	flgG	1-792/792	===============	0/0	100.00	99.75	vfdb	NP_281870	vfdb~~~flgG~~~NP_281870 (flgG) flagellar basal-body rod protein FlgG [Flagella (VF0114)] [Campylobacter jejuni subsp. jejuni NCTC 11168]
c21f103.fasta	NODE_2_length_287335_cov_533.632787	267540	268289	flaC	1-750/750	===============	0/0	100.00	99.47	vfdb	NP_281892	vfdb~~~flaC~~~NP_281892 (flaC) flagellin [Flagella (VF0114)] [Campylobacter jejuni subsp. jejuni NCTC 11168]
c21f103.fasta	NODE_31_length_674_cov_513.941374	174	674	Cj1434c	838-1338/1338	.........======	0/0	37.44	100.00	vfdb	NP_282575	vfdb~~~Cj1434c~~~NP_282575 (Cj1434c) sugar transferase [Capsule (VF0323)] [Campylobacter jejuni subsp. jejuni NCTC 11168]
c21f103.fasta	NODE_37_length_425_cov_971.183908	1	425	Cj1434c	490-914/1338	.....======....	0/0	31.76	100.00	vfdb	NP_282575	vfdb~~~Cj1434c~~~NP_282575 (Cj1434c) sugar transferase [Capsule (VF0323)] [Campylobacter jejuni subsp. jejuni NCTC 11168]
c21f103.fasta	NODE_39_length_419_cov_1067.783626	1	377	Cj1434c	1-377/1338	=====..........	0/0	28.18	100.00	vfdb	NP_282575	vfdb~~~Cj1434c~~~NP_282575 (Cj1434c) sugar transferase [Capsule (VF0323)] [Campylobacter jejuni subsp. jejuni NCTC 11168]
c21f103.fasta	NODE_3_length_248027_cov_519.906844	17090	17752	flgA	1-663/663	===============	0/0	100.00	99.70	vfdb	YP_002344176	vfdb~~~flgA~~~YP_002344176 (flgA) flagellar basal body P-ring biosynthesis protein FlgA [Pse5Ac7Ac Pse5Ac7Am Pse8OAc Pse5Am7AcGlnAc (AI151)] [Campylobacter jejuni subsp. jejuni NCTC 11168]
c21f103.fasta	NODE_3_length_248027_cov_519.906844	40977	41996	flgS	1-1020/1020	===============	0/0	100.00	99.90	vfdb	YP_002344200	vfdb~~~flgS~~~YP_002344200 (flgS) signal transduction histidine kinase [Pse5Ac7Ac Pse5Ac7Am Pse8OAc Pse5Am7AcGlnAc (AI151)] [Campylobacter jejuni subsp. jejuni NCTC 11168]
c21f103.fasta	NODE_3_length_248027_cov_519.906844	65118	65852	fliP	1-735/735	===============	0/0	100.00	98.91	vfdb	NP_281981	vfdb~~~fliP~~~NP_281981 (fliP) flagellar biosynthesis protein FliP [Flagella (VF0114)] [Campylobacter jejuni subsp. jejuni NCTC 11168]
c21f103.fasta	NODE_3_length_248027_cov_519.906844	114101	116275	flhA	1-2175/2175	===============	0/0	100.00	99.91	vfdb	NP_282036	vfdb~~~flhA~~~NP_282036 (flhA) flagellar biosynthesis protein FlhA [Flagella (VF0114)] [Campylobacter jejuni subsp. jejuni NCTC 11168]
c21f103.fasta	NODE_3_length_248027_cov_519.906844	120155	122407	flaD	1-2253/2253	===============	0/0	100.00	96.80	vfdb	NP_282040	vfdb~~~flaD~~~NP_282040 (flaD) flagellin [Flagella (VF0114)] [Campylobacter jejuni subsp. jejuni NCTC 11168]
c21f103.fasta	NODE_3_length_248027_cov_519.906844	146354	148186	ciaB	1-1833/1833	===============	0/0	100.00	99.29	vfdb	NP_282066	vfdb~~~ciaB~~~NP_282066 (ciaB) invasion antigen CiaB [CiaB (VF0324)] [Campylobacter jejuni subsp. jejuni NCTC 11168]
c21f103.fasta	NODE_3_length_248027_cov_519.906844	153618	154397	pebA	1-780/780	===============	0/0	100.00	99.23	vfdb	NP_282073	vfdb~~~pebA~~~NP_282073 (pebA) bifunctional adhesin/ABC transporter aspartate/glutamate-binding protein [PEB1 (VF0327)] [Campylobacter jejuni subsp. jejuni NCTC 11168]
c21f103.fasta	NODE_3_length_248027_cov_519.906844	213231	214349	jlpA	1-1119/1119	===============	0/0	100.00	98.66	vfdb	NP_282133	vfdb~~~jlpA~~~NP_282133 (jlpA) lipoprotein [JlpA (VF0329)] [Campylobacter jejuni subsp. jejuni NCTC 11168]
c21f103.fasta	NODE_40_length_416_cov_1037.342183	1	416	maf4	1420-1835/1950	..........=====	0/0	21.33	93.27	vfdb	YP_002344724	vfdb~~~maf4~~~YP_002344724 (maf4) motility accessory factor [Pse5Ac7Ac Pse5Ac7Am Pse8OAc Pse5Am7AcGlnAc (AI151)] [Campylobacter jejuni subsp. jejuni NCTC 11168]
c21f103.fasta	NODE_45_length_311_cov_1016.952991	1	311	maf4	1132-1442/1950	........====...	0/0	15.95	98.39	vfdb	YP_002344724	vfdb~~~maf4~~~YP_002344724 (maf4) motility accessory factor [Pse5Ac7Ac Pse5Ac7Am Pse8OAc Pse5Am7AcGlnAc (AI151)] [Campylobacter jejuni subsp. jejuni NCTC 11168]
c21f103.fasta	NODE_46_length_303_cov_443.225664	1	303	maf4	65-370/1950	===...../......	1/3	15.54	96.41	vfdb	YP_002344724	vfdb~~~maf4~~~YP_002344724 (maf4) motility accessory factor [Pse5Ac7Ac Pse5Ac7Am Pse8OAc Pse5Am7AcGlnAc (AI151)] [Campylobacter jejuni subsp. jejuni NCTC 11168]
c21f103.fasta	NODE_48_length_285_cov_526.990385	1	285	maf4	921-1199/1950	......==/=.....	4/8	14.26	80.07	vfdb	YP_002344724	vfdb~~~maf4~~~YP_002344724 (maf4) motility accessory factor [Pse5Ac7Ac Pse5Ac7Am Pse8OAc Pse5Am7AcGlnAc (AI151)] [Campylobacter jejuni subsp. jejuni NCTC 11168]
c21f103.fasta	NODE_49_length_281_cov_544.078431	1	281	maf4	921-1201/1950	.......===.....	0/0	14.41	97.51	vfdb	YP_002344724	vfdb~~~maf4~~~YP_002344724 (maf4) motility accessory factor [Pse5Ac7Ac Pse5Ac7Am Pse8OAc Pse5Am7AcGlnAc (AI151)] [Campylobacter jejuni subsp. jejuni NCTC 11168]
c21f103.fasta	NODE_4_length_143327_cov_578.936035	6043	7215	flgE	1-1167/2598	=======./......	7/16	44.73	88.45	vfdb	NP_282855	vfdb~~~flgE~~~NP_282855 (flgE) flagellar hook protein [Flagella (VF0114)] [Campylobacter jejuni subsp. jejuni NCTC 11168]
c21f103.fasta	NODE_4_length_143327_cov_578.936035	7291	8577	flgE	1312-2598/2598	.......=/======	11/30	48.96	86.56	vfdb	NP_282855	vfdb~~~flgE~~~NP_282855 (flgE) flagellar hook protein [Flagella (VF0114)] [Campylobacter jejuni subsp. jejuni NCTC 11168]
c21f103.fasta	NODE_4_length_143327_cov_578.936035	41370	41639	fliQ	1-270/270	===============	0/0	100.00	98.89	vfdb	NP_282802	vfdb~~~fliQ~~~NP_282802 (fliQ) flagellar biosynthesis protein FliQ [Flagella (VF0114)] [Campylobacter jejuni subsp. jejuni NCTC 11168]
c21f103.fasta	NODE_4_length_143327_cov_578.936035	140833	143199	pflA	1-2367/2367	===============	0/0	100.00	99.41	vfdb	NP_282693	vfdb~~~pflA~~~NP_282693 (pflA) paralysed flagellum protein [Flagella (VF0114)] [Campylobacter jejuni subsp. jejuni NCTC 11168]
c21f103.fasta	NODE_53_length_277_cov_0.725000	1	274	cadF	98-371/960	.=====.........	0/0	28.54	80.29	vfdb	NP_282616	vfdb~~~cadF~~~NP_282616 (cadF) outer membrane fibronectin-binding protein [CadF (VF0322)] [Campylobacter jejuni subsp. jejuni NCTC 11168]
c21f103.fasta	NODE_55_length_266_cov_562.031746	1	266	Cj1434c	301-566/1338	...====........	0/0	19.88	100.00	vfdb	NP_282575	vfdb~~~Cj1434c~~~NP_282575 (Cj1434c) sugar transferase [Capsule (VF0323)] [Campylobacter jejuni subsp. jejuni NCTC 11168]
c21f103.fasta	NODE_5_length_131581_cov_576.752608	5620	7158	eptC	1-1539/1539	===============	0/0	100.00	98.05	vfdb	YP_002343698	vfdb~~~eptC~~~YP_002343698 (eptC) phosphoethanolamine transferase [Pse5Ac7Ac Pse5Ac7Am Pse8OAc Pse5Am7AcGlnAc (AI151)] [Campylobacter jejuni subsp. jejuni NCTC 11168]
c21f103.fasta	NODE_5_length_131581_cov_576.752608	50295	51680	fliI	1-1386/1386	===============	0/0	100.00	98.56	vfdb	NP_281405	vfdb~~~fliI~~~NP_281405 (fliI) flagellum-specific ATP synthase FliI [Flagella (VF0114)] [Campylobacter jejuni subsp. jejuni NCTC 11168]
c21f103.fasta	NODE_60_length_257_cov_534.750000	1	257	Cj1438c	301-557/2331	.===...........	0/0	11.03	100.00	vfdb	NP_282579	vfdb~~~Cj1438c~~~NP_282579 (Cj1438c) sugar transferase [Capsule (VF0323)] [Campylobacter jejuni subsp. jejuni NCTC 11168]
c21f103.fasta	NODE_61_length_254_cov_2.610169	1	254	pseD/maf2	49-302/1962	===............	0/0	12.95	97.64	vfdb	NP_282479	vfdb~~~pseD/maf2~~~NP_282479 (pseD/maf2) motility accessory factor PseD [Pse5Ac7Ac Pse5Ac7Am Pse8OAc Pse5Am7AcGlnAc (AI151)] [Campylobacter jejuni subsp. jejuni NCTC 11168]
c21f103.fasta	NODE_68_length_221_cov_556.159722	1	221	pseD/maf2	526-746/1962	....==.........	0/0	11.26	90.05	vfdb	NP_282479	vfdb~~~pseD/maf2~~~NP_282479 (pseD/maf2) motility accessory factor PseD [Pse5Ac7Ac Pse5Ac7Am Pse8OAc Pse5Am7AcGlnAc (AI151)] [Campylobacter jejuni subsp. jejuni NCTC 11168]
c21f103.fasta	NODE_6_length_125761_cov_548.987986	72648	72956	fliN	1-309/309	===============	0/0	100.00	99.03	vfdb	NP_281542	vfdb~~~fliN~~~NP_281542 (fliN) flagellar motor switch protein FliN [Flagella (VF0114)] [Campylobacter jejuni subsp. jejuni NCTC 11168]
c21f103.fasta	NODE_6_length_125761_cov_548.987986	88487	89263	motA	1-777/777	===============	0/0	100.00	98.20	vfdb	NP_281528	vfdb~~~motA~~~NP_281528 (motA) flagellar motor protein MotA [Flagella (VF0114)] [Campylobacter jejuni subsp. jejuni NCTC 11168]
c21f103.fasta	NODE_6_length_125761_cov_548.987986	89266	90009	motB	1-744/744	===============	0/0	100.00	98.66	vfdb	NP_281527	vfdb~~~motB~~~NP_281527 (motB) flagellar motor protein MotB [Flagella (VF0114)] [Campylobacter jejuni subsp. jejuni NCTC 11168]
c21f103.fasta	NODE_6_length_125761_cov_548.987986	90015	91103	flhB	1-1089/1089	===============	0/0	100.00	99.72	vfdb	NP_281526	vfdb~~~flhB~~~NP_281526 (flhB) flagellar biosynthetic protein [Flagella (VF0114)] [Campylobacter jejuni subsp. jejuni NCTC 11168]
c21f103.fasta	NODE_6_length_125761_cov_548.987986	102195	103025	fliH	1-831/831	===============	0/0	100.00	99.40	vfdb	NP_281511	vfdb~~~fliH~~~NP_281511 (fliH) flagellar assembly protein H [Flagella (VF0114)] [Campylobacter jejuni subsp. jejuni NCTC 11168]
c21f103.fasta	NODE_6_length_125761_cov_548.987986	103033	104061	fliG	1-1029/1029	===============	0/0	100.00	99.90	vfdb	NP_281510	vfdb~~~fliG~~~NP_281510 (fliG) flagellar motor switch protein G [Flagella (VF0114)] [Campylobacter jejuni subsp. jejuni NCTC 11168]
c21f103.fasta	NODE_6_length_125761_cov_548.987986	104061	105743	fliF	1-1683/1683	===============	0/0	100.00	99.76	vfdb	NP_281509	vfdb~~~fliF~~~NP_281509 (fliF) flagellar M-ring protein FliF [Flagella (VF0114)] [Campylobacter jejuni subsp. jejuni NCTC 11168]
c21f103.fasta	NODE_70_length_202_cov_567.464000	1	200	maf4	359-558/1950	..===..........	0/0	10.26	92.00	vfdb	YP_002344724	vfdb~~~maf4~~~YP_002344724 (maf4) motility accessory factor [Pse5Ac7Ac Pse5Ac7Am Pse8OAc Pse5Am7AcGlnAc (AI151)] [Campylobacter jejuni subsp. jejuni NCTC 11168]
c21f103.fasta	NODE_71_length_191_cov_555.903509	1	191	maf4	803-993/1950	......==.......	0/0	9.79	92.67	vfdb	YP_002344724	vfdb~~~maf4~~~YP_002344724 (maf4) motility accessory factor [Pse5Ac7Ac Pse5Ac7Am Pse8OAc Pse5Am7AcGlnAc (AI151)] [Campylobacter jejuni subsp. jejuni NCTC 11168]
c21f103.fasta	NODE_72_length_191_cov_525.614035	1	191	maf4	803-993/1950	......==.......	0/0	9.79	95.81	vfdb	YP_002344724	vfdb~~~maf4~~~YP_002344724 (maf4) motility accessory factor [Pse5Ac7Ac Pse5Ac7Am Pse8OAc Pse5Am7AcGlnAc (AI151)] [Campylobacter jejuni subsp. jejuni NCTC 11168]
c21f103.fasta	NODE_73_length_165_cov_533.704545	1	165	pseD/maf2	130-294/1962	===............	0/0	8.41	98.79	vfdb	NP_282479	vfdb~~~pseD/maf2~~~NP_282479 (pseD/maf2) motility accessory factor PseD [Pse5Ac7Ac Pse5Ac7Am Pse8OAc Pse5Am7AcGlnAc (AI151)] [Campylobacter jejuni subsp. jejuni NCTC 11168]
c21f103.fasta	NODE_74_length_157_cov_553.587500	1	157	pseD/maf2	344-500/1962	..==...........	0/0	8.00	96.18	vfdb	NP_282479	vfdb~~~pseD/maf2~~~NP_282479 (pseD/maf2) motility accessory factor PseD [Pse5Ac7Ac Pse5Ac7Am Pse8OAc Pse5Am7AcGlnAc (AI151)] [Campylobacter jejuni subsp. jejuni NCTC 11168]
c21f103.fasta	NODE_77_length_142_cov_1018.953846	1	142	pseD/maf2	279-420/1962	..==...........	0/0	7.24	95.78	vfdb	NP_282479	vfdb~~~pseD/maf2~~~NP_282479 (pseD/maf2) motility accessory factor PseD [Pse5Ac7Ac Pse5Ac7Am Pse8OAc Pse5Am7AcGlnAc (AI151)] [Campylobacter jejuni subsp. jejuni NCTC 11168]
c21f103.fasta	NODE_78_length_134_cov_989.105263	1	117	maf4	484-600/1950	...==..........	0/0	6.00	94.87	vfdb	YP_002344724	vfdb~~~maf4~~~YP_002344724 (maf4) motility accessory factor [Pse5Ac7Ac Pse5Ac7Am Pse8OAc Pse5Am7AcGlnAc (AI151)] [Campylobacter jejuni subsp. jejuni NCTC 11168]
c21f103.fasta	NODE_79_length_134_cov_532.859649	1	134	pseD/maf2	559-692/1962	....==.........	0/0	6.83	86.57	vfdb	NP_282479	vfdb~~~pseD/maf2~~~NP_282479 (pseD/maf2) motility accessory factor PseD [Pse5Ac7Ac Pse5Ac7Am Pse8OAc Pse5Am7AcGlnAc (AI151)] [Campylobacter jejuni subsp. jejuni NCTC 11168]
c21f103.fasta	NODE_7_length_106692_cov_576.276481	1	82	maf4	1869-1950/1950	..............=	0/0	4.21	95.12	vfdb	YP_002344724	vfdb~~~maf4~~~YP_002344724 (maf4) motility accessory factor [Pse5Ac7Ac Pse5Ac7Am Pse8OAc Pse5Am7AcGlnAc (AI151)] [Campylobacter jejuni subsp. jejuni NCTC 11168]
c21f103.fasta	NODE_7_length_106692_cov_576.276481	79	1965	pseE/maf5	1-1887/1887	===============	0/0	100.00	97.08	vfdb	NP_282483	vfdb~~~pseE/maf5~~~NP_282483 (pseE/maf5) motility accessory factor PseE [Pse5Ac7Ac Pse5Ac7Am Pse8OAc Pse5Am7AcGlnAc (AI151)] [Campylobacter jejuni subsp. jejuni NCTC 11168]
c21f103.fasta	NODE_7_length_106692_cov_576.276481	1996	3714	flaB	1-1719/1719	========/======	6/16	99.53	92.82	vfdb	NP_282484	vfdb~~~flaB~~~NP_282484 (flaB) flagellin [Flagella (VF0114)] [Campylobacter jejuni subsp. jejuni NCTC 11168]
c21f103.fasta	NODE_7_length_106692_cov_576.276481	3860	5578	flaA	1-1719/1719	========/======	6/16	99.53	91.89	vfdb	NP_282485	vfdb~~~flaA~~~NP_282485 (flaA) flagellin [Flagella (VF0114)] [Campylobacter jejuni subsp. jejuni NCTC 11168]
c21f103.fasta	NODE_7_length_106692_cov_576.276481	77458	77994	fliL	1-537/537	===============	0/0	100.00	86.03	vfdb	NP_282549	vfdb~~~fliL~~~NP_282549 (fliL) flagellar basal body protein FliL [Flagella (VF0114)] [Campylobacter jejuni subsp. jejuni NCTC 11168]
c21f103.fasta	NODE_7_length_106692_cov_576.276481	81324	82508	kpsS	1-1185/1185	===============	0/0	100.00	99.16	vfdb	NP_282554	vfdb~~~kpsS~~~NP_282554 (kpsS) capsule polysaccharide modification protein [Capsule (VF0323)] [Campylobacter jejuni subsp. jejuni NCTC 11168]
c21f103.fasta	NODE_7_length_106692_cov_576.276481	82505	84574	kpsC	1-2070/2070	===============	0/0	100.00	97.92	vfdb	NP_282555	vfdb~~~kpsC~~~NP_282555 (kpsC) capsule polysaccharide modification protein [Capsule (VF0323)] [Campylobacter jejuni subsp. jejuni NCTC 11168]
c21f103.fasta	NODE_7_length_106692_cov_576.276481	84571	85083	cysC	1-513/513	===============	0/0	100.00	98.05	vfdb	NP_282556	vfdb~~~cysC~~~NP_282556 (cysC) adenylylsulfate kinase [Capsule (VF0323)] [Campylobacter jejuni subsp. jejuni NCTC 11168]
c21f103.fasta	NODE_7_length_106692_cov_576.276481	85074	85834	Cj1416c	1-761/762	===============	0/0	99.87	99.21	vfdb	NP_282557	vfdb~~~Cj1416c~~~NP_282557 (Cj1416c) sugar nucleotidyltransferase [Capsule (VF0323)] [Campylobacter jejuni subsp. jejuni NCTC 11168]
c21f103.fasta	NODE_7_length_106692_cov_576.276481	85836	86438	Cj1417c	1-603/603	===============	0/0	100.00	97.84	vfdb	NP_282558	vfdb~~~Cj1417c~~~NP_282558 (Cj1417c) amidotransferase [Capsule biosynthesis and transport (CVF393)] [Campylobacter jejuni subsp. jejuni NCTC 11168]
c21f103.fasta	NODE_7_length_106692_cov_576.276481	88783	89544	Cj1419c	1-762/762	===============	0/0	100.00	100.00	vfdb	NP_282560	vfdb~~~Cj1419c~~~NP_282560 (Cj1419c) methyltransferase [Capsule biosynthesis and transport (CVF393)] [Campylobacter jejuni subsp. jejuni NCTC 11168]
c21f103.fasta	NODE_7_length_106692_cov_576.276481	89597	90369	Cj1420c	1-774/774	========/======	1/1	99.87	99.87	vfdb	NP_282561	vfdb~~~Cj1420c~~~NP_282561 (Cj1420c) methyltransferase [Capsule biosynthesis and transport (CVF393)] [Campylobacter jejuni subsp. jejuni NCTC 11168]
c21f103.fasta	NODE_7_length_106692_cov_576.276481	90436	92274	Cj1421c	1-1839/1839	===============	0/0	100.00	99.84	vfdb	NP_282562	vfdb~~~Cj1421c~~~NP_282562 (Cj1421c) sugar transferase [Capsule (VF0323)] [Campylobacter jejuni subsp. jejuni NCTC 11168]
c21f103.fasta	NODE_7_length_106692_cov_576.276481	92329	94206	Cj1422c	1-1878/1878	===============	0/0	100.00	99.79	vfdb	NP_282563	vfdb~~~Cj1422c~~~NP_282563 (Cj1422c) sugar transferase [Capsule (VF0323)] [Campylobacter jejuni subsp. jejuni NCTC 11168]
c21f103.fasta	NODE_7_length_106692_cov_576.276481	94257	94922	hddC	1-666/666	===============	0/0	100.00	100.00	vfdb	NP_282564	vfdb~~~hddC~~~NP_282564 (hddC) D-glycero-D-manno-heptose 1-phosphate guanosyltransferase [Capsule (VF0323)] [Campylobacter jejuni subsp. jejuni NCTC 11168]
c21f103.fasta	NODE_7_length_106692_cov_576.276481	94910	95515	gmhA2	1-606/606	===============	0/0	100.00	100.00	vfdb	NP_282565	vfdb~~~gmhA2~~~NP_282565 (gmhA2) phosphoheptose isomerase [Capsule (VF0323)] [Campylobacter jejuni subsp. jejuni NCTC 11168]
c21f103.fasta	NODE_7_length_106692_cov_576.276481	95503	96522	hddA	1-1020/1020	===============	0/0	100.00	99.90	vfdb	NP_282566	vfdb~~~hddA~~~NP_282566 (hddA) D-glycero-D-manno-heptose 7-phosphate kinase [Capsule (VF0323)] [Campylobacter jejuni subsp. jejuni NCTC 11168]
c21f103.fasta	NODE_7_length_106692_cov_576.276481	96542	97393	Cj1426c	1-852/852	===============	0/0	100.00	100.00	vfdb	NP_282567	vfdb~~~Cj1426c~~~NP_282567 (Cj1426c) methyltransferase family protein [Capsule (VF0323)] [Campylobacter jejuni subsp. jejuni NCTC 11168]
c21f103.fasta	NODE_7_length_106692_cov_576.276481	97412	98353	Cj1427c	1-942/942	===============	0/0	100.00	100.00	vfdb	NP_282568	vfdb~~~Cj1427c~~~NP_282568 (Cj1427c) sugar-nucleotide epimerase/dehydratease [Capsule (VF0323)] [Campylobacter jejuni subsp. jejuni NCTC 11168]
c21f103.fasta	NODE_7_length_106692_cov_576.276481	98377	99417	fcl	1-1041/1041	===============	0/0	100.00	99.90	vfdb	NP_282569	vfdb~~~fcl~~~NP_282569 (fcl) GDP-L-fucose synthetase [Capsule (VF0323)] [Campylobacter jejuni subsp. jejuni NCTC 11168]
c21f103.fasta	NODE_7_length_106692_cov_576.276481	100347	100892	rfbC	1-546/546	===============	0/0	100.00	99.82	vfdb	NP_282571	vfdb~~~rfbC~~~NP_282571 (rfbC) dTDP-4-dehydrorhamnose 35-epimerase [Capsule (VF0323)] [Campylobacter jejuni subsp. jejuni NCTC 11168]
c21f103.fasta	NODE_7_length_106692_cov_576.276481	100892	102640	hddC	1-1749/1749	===============	0/0	100.00	99.89	vfdb	NP_282572	vfdb~~~hddC~~~NP_282572 (hddC) capsular polysaccharide heptosyltransferase [Capsule (VF0323)] [Campylobacter jejuni subsp. jejuni NCTC 11168]
c21f103.fasta	NODE_7_length_106692_cov_576.276481	102643	105738	Cj1432c	1-3096/3096	===============	0/0	100.00	99.87	vfdb	NP_282573	vfdb~~~Cj1432c~~~NP_282573 (Cj1432c) sugar transferase [Capsule (VF0323)] [Campylobacter jejuni subsp. jejuni NCTC 11168]
c21f103.fasta	NODE_80_length_112_cov_469.085714	1	112	maf4	259-370/1950	.==............	0/0	5.74	99.11	vfdb	YP_002344724	vfdb~~~maf4~~~YP_002344724 (maf4) motility accessory factor [Pse5Ac7Ac Pse5Ac7Am Pse8OAc Pse5Am7AcGlnAc (AI151)] [Campylobacter jejuni subsp. jejuni NCTC 11168]
c21f103.fasta	NODE_81_length_96_cov_505.473684	1	96	pseD/maf2	526-621/1962	....=..........	0/0	4.89	82.29	vfdb	NP_282479	vfdb~~~pseD/maf2~~~NP_282479 (pseD/maf2) motility accessory factor PseD [Pse5Ac7Ac Pse5Ac7Am Pse8OAc Pse5Am7AcGlnAc (AI151)] [Campylobacter jejuni subsp. jejuni NCTC 11168]
c21f103.fasta	NODE_83_length_81_cov_1128.250000	1	81	maf4	917-997/1950	.......=.......	0/0	4.15	93.83	vfdb	YP_002344724	vfdb~~~maf4~~~YP_002344724 (maf4) motility accessory factor [Pse5Ac7Ac Pse5Ac7Am Pse8OAc Pse5Am7AcGlnAc (AI151)] [Campylobacter jejuni subsp. jejuni NCTC 11168]
c21f103.fasta	NODE_84_length_81_cov_1085.250000	1	79	maf4	801-879/1950	......=........	0/0	4.05	97.47	vfdb	YP_002344724	vfdb~~~maf4~~~YP_002344724 (maf4) motility accessory factor [Pse5Ac7Ac Pse5Ac7Am Pse8OAc Pse5Am7AcGlnAc (AI151)] [Campylobacter jejuni subsp. jejuni NCTC 11168]
c21f103.fasta	NODE_85_length_79_cov_471.000000	3	77	maf4	484-558/1950	...==..........	0/0	3.85	100.00	vfdb	YP_002344724	vfdb~~~maf4~~~YP_002344724 (maf4) motility accessory factor [Pse5Ac7Ac Pse5Ac7Am Pse8OAc Pse5Am7AcGlnAc (AI151)] [Campylobacter jejuni subsp. jejuni NCTC 11168]
c21f103.fasta	NODE_8_length_79642_cov_566.429573	42080	43039	cadF	1-960/960	===============	0/0	100.00	99.27	vfdb	NP_282616	vfdb~~~cadF~~~NP_282616 (cadF) outer membrane fibronectin-binding protein [CadF (VF0322)] [Campylobacter jejuni subsp. jejuni NCTC 11168]
c21f103.fasta	NODE_8_length_79642_cov_566.429573	54519	56345	flgK	1-1827/1827	===============	0/0	100.00	99.12	vfdb	NP_282606	vfdb~~~flgK~~~NP_282606 (flgK) flagellar hook-associated protein 1 FlgK [Flagella (VF0114)] [Campylobacter jejuni subsp. jejuni NCTC 11168]
c21f103.fasta	NODE_8_length_79642_cov_566.429573	56831	57028	flgM	1-198/198	===============	0/0	100.00	98.99	vfdb	YP_002344846	vfdb~~~flgM~~~YP_002344846 (flgM) negative regulator of flagellin synthesis [Pse5Ac7Ac Pse5Ac7Am Pse8OAc Pse5Am7AcGlnAc (AI151)] [Campylobacter jejuni subsp. jejuni NCTC 11168]
c21f103.fasta	NODE_8_length_79642_cov_566.429573	57091	57432	flgJ	1-342/342	===============	0/0	100.00	96.20	vfdb	YP_002344845	vfdb~~~flgJ~~~YP_002344845 (flgJ) flagellar rod assembly protein/muramidase FlgJ [Pse5Ac7Ac Pse5Ac7Am Pse8OAc Pse5Am7AcGlnAc (AI151)] [Campylobacter jejuni subsp. jejuni NCTC 11168]
c21f103.fasta	NODE_8_length_79642_cov_566.429573	57432	58478	flgI	1-1047/1047	===============	0/0	100.00	98.28	vfdb	NP_282602	vfdb~~~flgI~~~NP_282602 (flgI) flagellar P-ring protein precursor FlgI [Flagella (VF0114)] [Campylobacter jejuni subsp. jejuni NCTC 11168]
c21f103.fasta	NODE_8_length_79642_cov_566.429573	69240	70022	kpsM	1-783/783	===============	0/0	100.00	99.87	vfdb	NP_282588	vfdb~~~kpsM~~~NP_282588 (kpsM) capsule polysaccharide export system inner membrane protein [Capsule (VF0323)] [Campylobacter jejuni subsp. jejuni NCTC 11168]
c21f103.fasta	NODE_8_length_79642_cov_566.429573	70019	70681	kpsT	1-663/663	===============	0/0	100.00	100.00	vfdb	NP_282587	vfdb~~~kpsT~~~NP_282587 (kpsT) capsule polysaccharide export ATP-binding protein [Capsule (VF0323)] [Campylobacter jejuni subsp. jejuni NCTC 11168]
c21f103.fasta	NODE_8_length_79642_cov_566.429573	70681	71799	kpsE	1-1119/1119	===============	0/0	100.00	100.00	vfdb	NP_282586	vfdb~~~kpsE~~~NP_282586 (kpsE) capsule polysaccharide export system inner membrane protein [Capsule (VF0323)] [Campylobacter jejuni subsp. jejuni NCTC 11168]
c21f103.fasta	NODE_8_length_79642_cov_566.429573	71801	73459	kpsD	1-1659/1659	===============	0/0	100.00	99.94	vfdb	NP_282585	vfdb~~~kpsD~~~NP_282585 (kpsD) capsule polysaccharide export system periplasmic protein [Capsule (VF0323)] [Campylobacter jejuni subsp. jejuni NCTC 11168]
c21f103.fasta	NODE_8_length_79642_cov_566.429573	73470	74417	kpsF	1-948/948	===============	0/0	100.00	100.00	vfdb	NP_282584	vfdb~~~kpsF~~~NP_282584 (kpsF) D-arabinose 5-phosphate isomerase [Capsule (VF0323)] [Campylobacter jejuni subsp. jejuni NCTC 11168]
c21f103.fasta	NODE_8_length_79642_cov_566.429573	76048	77229	kfiD	1-1182/1182	===============	0/0	100.00	99.83	vfdb	NP_282582	vfdb~~~kfiD~~~NP_282582 (kfiD) UDP-glucose 6-dehydrogenase [Capsule (VF0323)] [Campylobacter jejuni subsp. jejuni NCTC 11168]
c21f103.fasta	NODE_8_length_79642_cov_566.429573	77239	78462	Cj1440c	1-1224/1224	===============	0/0	100.00	99.84	vfdb	NP_282581	vfdb~~~Cj1440c~~~NP_282581 (Cj1440c) sugar transferase [Capsule (VF0323)] [Campylobacter jejuni subsp. jejuni NCTC 11168]
c21f103.fasta	NODE_8_length_79642_cov_566.429573	78500	79606	glf	1-1107/1107	===============	0/0	100.00	100.00	vfdb	NP_282580	vfdb~~~glf~~~NP_282580 (glf) UDP-galactopyranose mutase [Capsule (VF0323)] [Campylobacter jejuni subsp. jejuni NCTC 11168]
c21f103.fasta	NODE_9_length_74590_cov_580.549005	587	1429	fliY	1-843/843	===============	0/0	100.00	99.88	vfdb	NP_281274	vfdb~~~fliY~~~NP_281274 (fliY) flagellar motor switch protein FliY [Flagella (VF0114)] [Campylobacter jejuni subsp. jejuni NCTC 11168]
c21f103.fasta	NODE_9_length_74590_cov_580.549005	1426	2505	fliM	1-1080/1080	===============	0/0	100.00	98.43	vfdb	NP_281275	vfdb~~~fliM~~~NP_281275 (fliM) flagellar motor switch protein FliM [Flagella (VF0114)] [Campylobacter jejuni subsp. jejuni NCTC 11168]
c21f103.fasta	NODE_9_length_74590_cov_580.549005	2505	3221	fliA	1-717/717	===============	0/0	100.00	99.86	vfdb	NP_281276	vfdb~~~fliA~~~NP_281276 (fliA) flagellar biosynthesis sigma factor [Flagella (VF0114)] [Campylobacter jejuni subsp. jejuni NCTC 11168]
c21f103.fasta	NODE_9_length_74590_cov_580.549005	3553	4419	flhG	1-867/867	===============	0/0	100.00	100.00	vfdb	NP_281278	vfdb~~~flhG~~~NP_281278 (flhG) ATP-binding protein [Flagella (CVF397)] [Campylobacter jejuni subsp. jejuni NCTC 11168]
c21f103.fasta	NODE_9_length_74590_cov_580.549005	4412	5866	flhF	1-1455/1455	===============	0/0	100.00	100.00	vfdb	NP_281279	vfdb~~~flhF~~~NP_281279 (flhF) flagellar biosynthesis regulator FlhF [Flagella (VF0114)] [Campylobacter jejuni subsp. jejuni NCTC 11168]
c21f103.fasta	NODE_9_length_74590_cov_580.549005	15985	16554	cdtC	1-570/570	===============	0/0	100.00	100.00	vfdb	NP_281290	vfdb~~~cdtC~~~NP_281290 (cdtC) cytolethal distending toxin C [CDT (VF0115)] [Campylobacter jejuni subsp. jejuni NCTC 11168]
c21f103.fasta	NODE_9_length_74590_cov_580.549005	16565	17362	cdtB	1-798/798	===============	0/0	100.00	99.75	vfdb	NP_281291	vfdb~~~cdtB~~~NP_281291 (cdtB) cytolethal distending toxin B [CDT (VF0115)] [Campylobacter jejuni subsp. jejuni NCTC 11168]
c21f103.fasta	NODE_9_length_74590_cov_580.549005	17359	18165	cdtA	1-807/807	===============	0/0	100.00	99.38	vfdb	NP_281292	vfdb~~~cdtA~~~NP_281292 (cdtA) cytolethal distending toxin A [CDT (VF0115)] [Campylobacter jejuni subsp. jejuni NCTC 11168]
c28f101.fasta	NODE_10_length_35708_cov_444.119503	4617	6503	virD4	1-1887/1887	===============	0/0	100.00	100.00	vfdb	YP_980066	vfdb~~~virD4~~~YP_980066 (virD4) Type IV secretion system protein VirD4 [Type IV secretion system (VF0325)] [Campylobacter jejuni subsp. jejuni 81-176]
c28f101.fasta	NODE_10_length_35708_cov_444.119503	6917	7862	virB11	9-954/954	===============	0/0	99.16	97.99	vfdb	NP_863302	vfdb~~~virB11~~~NP_863302 (virB11) Type IV secretion system protein VirB11 [Type IV secretion system (VF0325)] [Campylobacter jejuni subsp. jejuni 81-176]
c28f101.fasta	NODE_10_length_35708_cov_444.119503	8071	9204	virB10	1-1137/1137	========/======	1/3	99.74	98.24	vfdb	YP_980062	vfdb~~~virB10~~~YP_980062 (virB10) Type IV secretion system protein VirB10 [Type IV secretion system (VF0325)] [Campylobacter jejuni subsp. jejuni 81-176]
c28f101.fasta	NODE_10_length_35708_cov_444.119503	9201	10271	virB9	1-1071/1071	===============	0/0	100.00	97.76	vfdb	YP_980061	vfdb~~~virB9~~~YP_980061 (virB9) Type IV secretion system protein VirB9 [Type IV secretion system (VF0325)] [Campylobacter jejuni subsp. jejuni 81-176]
c28f101.fasta	NODE_10_length_35708_cov_444.119503	10271	10948	virB8	1-678/678	===============	0/0	100.00	98.97	vfdb	YP_980060	vfdb~~~virB8~~~YP_980060 (virB8) Type IV secretion system protein VirB8 [Type IV secretion system (VF0325)] [Campylobacter jejuni subsp. jejuni 81-176]
c28f101.fasta	NODE_10_length_35708_cov_444.119503	10964	11092	Cjp54	1-129/129	===============	0/0	100.00	100.00	vfdb	NP_863349	vfdb~~~Cjp54~~~NP_863349 (Cjp54) Type IV secretion system protein VirB7 [Type IV secretion system (VF0325)] [Campylobacter jejuni subsp. jejuni 81-176]
c28f101.fasta	NODE_10_length_35708_cov_444.119503	11092	13560	virB4	1-2469/2469	===============	0/0	100.00	99.39	vfdb	NP_863348	vfdb~~~virB4~~~NP_863348 (virB4) Type IV secretion system protein VirB4 [Type IV secretion system (VF0325)] [Campylobacter jejuni subsp. jejuni 81-176]
c28f101.fasta	NODE_11_length_33576_cov_572.382280	14688	14796	tcpI	1356-1464/1863	..........==...	0/0	5.85	85.32	vfdb	NP_230473	vfdb~~~tcpI~~~NP_230473 (tcpI) toxin co-regulated pilus biosynthesis protein I [TCP (VF0126)] [Vibrio cholerae O1 biovar El Tor str. N16961]
c28f101.fasta	NODE_12_length_30059_cov_544.724968	9983	10939	cheV	1-957/957	===============	0/0	100.00	99.90	vfdb	YP_002343726	vfdb~~~cheV~~~YP_002343726 (cheV) chemotaxis protein [Pse5Ac7Ac Pse5Ac7Am Pse8OAc Pse5Am7AcGlnAc (AI151)] [Campylobacter jejuni subsp. jejuni NCTC 11168]
c28f101.fasta	NODE_12_length_30059_cov_544.724968	10943	13252	cheA	1-2310/2310	===============	0/0	100.00	99.35	vfdb	YP_002343725	vfdb~~~cheA~~~YP_002343725 (cheA) chemotaxis histidine kinase [Pse5Ac7Ac Pse5Ac7Am Pse8OAc Pse5Am7AcGlnAc (AI151)] [Campylobacter jejuni subsp. jejuni NCTC 11168]
c28f101.fasta	NODE_12_length_30059_cov_544.724968	13257	13778	cheW	1-522/522	===============	0/0	100.00	100.00	vfdb	YP_002343724	vfdb~~~cheW~~~YP_002343724 (cheW) chemotaxis protein [Pse5Ac7Ac Pse5Ac7Am Pse8OAc Pse5Am7AcGlnAc (AI151)] [Campylobacter jejuni subsp. jejuni NCTC 11168]
c28f101.fasta	NODE_13_length_28278_cov_560.113507	14589	16409	fliK	1-1797/1797	========/======	2/30	99.83	97.59	vfdb	NP_281263	vfdb~~~fliK~~~NP_281263 (fliK) flagellar hook-length control protein FliK [Pse5Ac7Ac Pse5Ac7Am Pse8OAc Pse5Am7AcGlnAc (AI151)] [Campylobacter jejuni subsp. jejuni NCTC 11168]
c28f101.fasta	NODE_13_length_28278_cov_560.113507	16463	17350	flgD	1-885/885	========/======	2/15	99.32	98.10	vfdb	NP_281264	vfdb~~~flgD~~~NP_281264 (flgD) flagellar basal-body rod modification protein FlgD [Flagella (VF0114)] [Campylobacter jejuni subsp. jejuni NCTC 11168]
c28f101.fasta	NODE_13_length_28278_cov_560.113507	17354	18991	flgE	1-1638/1638	===============	0/0	100.00	99.14	vfdb	NP_281265	vfdb~~~flgE~~~NP_281265 (flgE) flagellar hook protein FlgE [Flagella (VF0114)] [Campylobacter jejuni subsp. jejuni NCTC 11168]
c28f101.fasta	NODE_14_length_15174_cov_560.304498	1	134	pseD/maf2	13-146/1962	==.............	0/0	6.83	97.02	vfdb	NP_282479	vfdb~~~pseD/maf2~~~NP_282479 (pseD/maf2) motility accessory factor PseD [Pse5Ac7Ac Pse5Ac7Am Pse8OAc Pse5Am7AcGlnAc (AI151)] [Campylobacter jejuni subsp. jejuni NCTC 11168]
c28f101.fasta	NODE_14_length_15174_cov_560.304498	2003	3955	pseD/maf2	1-1962/1962	========/======	10/21	99.24	87.70	vfdb	NP_282479	vfdb~~~pseD/maf2~~~NP_282479 (pseD/maf2) motility accessory factor PseD [Pse5Ac7Ac Pse5Ac7Am Pse8OAc Pse5Am7AcGlnAc (AI151)] [Campylobacter jejuni subsp. jejuni NCTC 11168]
c28f101.fasta	NODE_14_length_15174_cov_560.304498	3943	4713	ptmA	1-771/771	===============	0/0	100.00	94.68	vfdb	NP_282478	vfdb~~~ptmA~~~NP_282478 (ptmA) flagellin modification protein A [Flagella (VF0114)] [Campylobacter jejuni subsp. jejuni NCTC 11168]
c28f101.fasta	NODE_14_length_15174_cov_560.304498	4713	5420	ptmB	1-708/708	===============	0/0	100.00	97.74	vfdb	NP_282477	vfdb~~~ptmB~~~NP_282477 (ptmB) acylneuraminate cytidylyltransferase [Flagella (VF0114)] [Campylobacter jejuni subsp. jejuni NCTC 11168]
c28f101.fasta	NODE_14_length_15174_cov_560.304498	15022	15174	maf4	1798-1950/1950	.............==	0/0	7.85	100.00	vfdb	YP_002344724	vfdb~~~maf4~~~YP_002344724 (maf4) motility accessory factor [Pse5Ac7Ac Pse5Ac7Am Pse8OAc Pse5Am7AcGlnAc (AI151)] [Campylobacter jejuni subsp. jejuni NCTC 11168]
c28f101.fasta	NODE_1_length_315719_cov_527.452589	27228	28529	flgR	1-1302/1302	===============	0/0	100.00	99.92	vfdb	NP_282174	vfdb~~~flgR~~~NP_282174 (flgR) sigma-54 associated transcriptional activator [Pse5Ac7Ac Pse5Ac7Am Pse8OAc Pse5Am7AcGlnAc (AI151)] [Campylobacter jejuni subsp. jejuni NCTC 11168]
c28f101.fasta	NODE_1_length_315719_cov_527.452589	28586	29035	flgQ	1-450/450	===============	0/0	100.00	100.00	vfdb	YP_002344420	vfdb~~~flgQ~~~YP_002344420 (flgQ) required for flagellar motility [Pse5Ac7Ac Pse5Ac7Am Pse8OAc Pse5Am7AcGlnAc (AI151)] [Campylobacter jejuni subsp. jejuni NCTC 11168]
c28f101.fasta	NODE_1_length_315719_cov_527.452589	29011	29526	flgP	1-516/516	===============	0/0	100.00	99.22	vfdb	YP_002344421	vfdb~~~flgP~~~YP_002344421 (flgP) required for flagellar motility [Pse5Ac7Ac Pse5Ac7Am Pse8OAc Pse5Am7AcGlnAc (AI151)] [Campylobacter jejuni subsp. jejuni NCTC 11168]
c28f101.fasta	NODE_1_length_315719_cov_527.452589	81372	81761	fliW	1-390/390	===============	0/0	100.00	100.00	vfdb	YP_002344468	vfdb~~~fliW~~~YP_002344468 (fliW) flagellar assembly protein FliW [Pse5Ac7Ac Pse5Ac7Am Pse8OAc Pse5Am7AcGlnAc (AI151)] [Campylobacter jejuni subsp. jejuni NCTC 11168]
c28f101.fasta	NODE_1_length_315719_cov_527.452589	115160	115311	tlpA	1636-1787/2028	............==.	0/0	7.50	76.97	vfdb	NP_206899	vfdb~~~tlpA~~~NP_206899 (tlpA) membrane-bound chemoreceptor sensing arginine and bicarbonate [Pse5Ac7Ac (AI150)] [Helicobacter pylori 26695]
c28f101.fasta	NODE_1_length_315719_cov_527.452589	122382	122774	cheY	1-393/393	===============	0/0	100.00	99.75	vfdb	YP_002344511	vfdb~~~cheY~~~YP_002344511 (cheY) chemotaxis regulatory protein [Pse5Ac7Ac Pse5Ac7Am Pse8OAc Pse5Am7AcGlnAc (AI151)] [Campylobacter jejuni subsp. jejuni NCTC 11168]
c28f101.fasta	NODE_1_length_315719_cov_527.452589	137944	138972	waaC	1-1029/1029	===============	0/0	100.00	97.96	vfdb	NP_282281	vfdb~~~waaC~~~NP_282281 (waaC) heptosyltransferase I [LOS (VF0326)] [Campylobacter jejuni subsp. jejuni NCTC 11168]
c28f101.fasta	NODE_1_length_315719_cov_527.452589	138962	139849	htrB	1-888/888	===============	0/0	100.00	99.78	vfdb	NP_282282	vfdb~~~htrB~~~NP_282282 (htrB) lipid A biosynthesis lauroyl acyltransferase [LOS (VF0326)] [Campylobacter jejuni subsp. jejuni NCTC 11168]
c28f101.fasta	NODE_1_length_315719_cov_527.452589	139846	141393	Cj1135	1-1548/1548	===============	0/0	100.00	93.41	vfdb	NP_282283	vfdb~~~Cj1135~~~NP_282283 (Cj1135) glucosyltransferase [LOS (VF0326)] [Campylobacter jejuni subsp. jejuni NCTC 11168]
c28f101.fasta	NODE_1_length_315719_cov_527.452589	141397	142556	Cj1136	1-1139/1173	========/======	8/31	96.68	79.83	vfdb	NP_282284	vfdb~~~Cj1136~~~NP_282284 (Cj1136) glucosyltransferase [LOS (VF0326)] [Campylobacter jejuni subsp. jejuni NCTC 11168]
c28f101.fasta	NODE_1_length_315719_cov_527.452589	141407	142276	Cj1138	11-880/1170	========/===...	18/28	73.16	76.58	vfdb	NP_282286	vfdb~~~Cj1138~~~NP_282286 (Cj1138) glycosyltransferase [LOS (VF0326)] [Campylobacter jejuni subsp. jejuni NCTC 11168]
c28f101.fasta	NODE_1_length_315719_cov_527.452589	142783	143246	neuA1	55-516/1611	=====.../......	5/6	28.55	83.26	vfdb	NP_282291	vfdb~~~neuA1~~~NP_282291 (neuA1) bifunctional beta-14-N-acetylgalactosaminyltransferase/CMP-Neu5Ac synthase [LOS (VF0326)] [Campylobacter jejuni subsp. jejuni NCTC 11168]
c28f101.fasta	NODE_1_length_315719_cov_527.452589	145589	146563	neuB1	55-1026/1032	========/======	6/13	93.70	75.71	vfdb	NP_282289	vfdb~~~neuB1~~~NP_282289 (neuB1) sialic acid synthase [LOS (VF0326)] [Campylobacter jejuni subsp. jejuni NCTC 11168]
c28f101.fasta	NODE_1_length_315719_cov_527.452589	146567	147519	neuC1	2-951/1116	========/====..	7/11	84.77	77.53	vfdb	NP_282290	vfdb~~~neuC1~~~NP_282290 (neuC1) UDP-N-acetylglucosamine 2-epimerase [LOS (VF0326)] [Campylobacter jejuni subsp. jejuni NCTC 11168]
c28f101.fasta	NODE_1_length_315719_cov_527.452589	149186	149971	waaV	1-786/825	===============	0/0	95.27	92.37	vfdb	NP_282294	vfdb~~~waaV~~~NP_282294 (waaV) glucosyltransferase [LOS (VF0326)] [Campylobacter jejuni subsp. jejuni NCTC 11168]
c28f101.fasta	NODE_1_length_315719_cov_527.452589	150030	150987	waaF	1-958/960	===============	0/0	99.79	95.62	vfdb	NP_282295	vfdb~~~waaF~~~NP_282295 (waaF) heptosyltransferase II [LOS (VF0326)] [Campylobacter jejuni subsp. jejuni NCTC 11168]
c28f101.fasta	NODE_1_length_315719_cov_527.452589	150970	151530	gmhA	1-561/561	===============	0/0	100.00	93.41	vfdb	NP_282296	vfdb~~~gmhA~~~NP_282296 (gmhA) phosphoheptose isomerase [LOS (VF0326)] [Campylobacter jejuni subsp. jejuni NCTC 11168]
c28f101.fasta	NODE_1_length_315719_cov_527.452589	151527	152912	hldE	1-1386/1386	===============	0/0	100.00	93.51	vfdb	NP_282297	vfdb~~~hldE~~~NP_282297 (hldE) bifunctional D-beta-D-heptose 7-phosphate kinase/D-beta-D-heptose 1-phosphate adenylyltransferase [LOS (VF0326)] [Campylobacter jejuni subsp. jejuni NCTC 11168]
c28f101.fasta	NODE_1_length_315719_cov_527.452589	152905	153858	hldD	1-954/954	===============	0/0	100.00	97.90	vfdb	NP_282298	vfdb~~~hldD~~~NP_282298 (hldD) ADP-glyceromanno-heptose 6-epimerase [LOS (VF0326)] [Campylobacter jejuni subsp. jejuni NCTC 11168]
c28f101.fasta	NODE_1_length_315719_cov_527.452589	153859	154420	gmhB	1-561/561	========/======	1/1	100.00	95.73	vfdb	NP_282299	vfdb~~~gmhB~~~NP_282299 (gmhB) DD-heptose 17-bisphosphate phosphatase [LOS (CVF396)] [Campylobacter jejuni subsp. jejuni NCTC 11168]
c28f101.fasta	NODE_1_length_315719_cov_527.452589	175458	176225	fliR	1-768/768	===============	0/0	100.00	98.83	vfdb	NP_282326	vfdb~~~fliR~~~NP_282326 (fliR) flagellar biosynthetic protein FliR [Flagella (VF0114)] [Campylobacter jejuni subsp. jejuni NCTC 11168]
c28f101.fasta	NODE_1_length_315719_cov_527.452589	187322	187494	cheV3	595-767/1302	......===......	0/0	13.29	76.30	vfdb	NP_207394	vfdb~~~cheV3~~~NP_207394 (cheV3) chemotaxis coupling protein CheV3 [Pse5Ac7Ac (AI150)] [Helicobacter pylori 26695]
c28f101.fasta	NODE_1_length_315719_cov_527.452589	239550	239870	ciaC	1-321/321	===============	0/0	100.00	100.00	vfdb	YP_002344633	vfdb~~~ciaC~~~YP_002344633 (ciaC) Campylobacter invasion antigen C [CiaC (VF0415)] [Campylobacter jejuni subsp. jejuni NCTC 11168]
c28f101.fasta	NODE_1_length_315719_cov_527.452589	258032	259309	porA	1-1275/1275	========/======	3/5	99.92	96.64	vfdb	NP_282406	vfdb~~~porA~~~NP_282406 (porA) major outer membrane protein [MOMP (VF0328)] [Campylobacter jejuni subsp. jejuni NCTC 11168]
c28f101.fasta	NODE_1_length_315719_cov_527.452589	293761	294765	pseB	1-1005/1005	===============	0/0	100.00	97.61	vfdb	NP_282439	vfdb~~~pseB~~~NP_282439 (pseB) UDP-GlcNAc-specific C46 dehydratase/C5 epimerase [Pse5Ac7Ac Pse5Ac7Am Pse8OAc Pse5Am7AcGlnAc (AI151)] [Campylobacter jejuni subsp. jejuni NCTC 11168]
c28f101.fasta	NODE_1_length_315719_cov_527.452589	294767	295897	pseC	1-1131/1131	===============	0/0	100.00	95.14	vfdb	NP_282440	vfdb~~~pseC~~~NP_282440 (pseC) C4 aminotransferase [Pse5Ac7Ac Pse5Ac7Am Pse8OAc Pse5Am7AcGlnAc (AI151)] [Campylobacter jejuni subsp. jejuni NCTC 11168]
c28f101.fasta	NODE_1_length_315719_cov_527.452589	309880	310578	pseF	1-699/699	===============	0/0	100.00	99.86	vfdb	NP_282457	vfdb~~~pseF~~~NP_282457 (pseF) acylneuraminate cytidylyltransferase [Pse5Ac7Ac Pse5Ac7Am Pse8OAc Pse5Am7AcGlnAc (AI151)] [Campylobacter jejuni subsp. jejuni NCTC 11168]
c28f101.fasta	NODE_1_length_315719_cov_527.452589	310562	311386	pseG	1-825/825	===============	0/0	100.00	100.00	vfdb	NP_282458	vfdb~~~pseG~~~NP_282458 (pseG) UDP-24-diacetamido-246-trideoxy-beta-L-altropyranose hydrolase [Flagella (VF0114)] [Campylobacter jejuni subsp. jejuni NCTC 11168]
c28f101.fasta	NODE_1_length_315719_cov_527.452589	311383	311856	pseH	1-474/474	===============	0/0	100.00	94.09	vfdb	NP_282459	vfdb~~~pseH~~~NP_282459 (pseH) N-acetyltransferase [Flagella (VF0114)] [Campylobacter jejuni subsp. jejuni NCTC 11168]
c28f101.fasta	NODE_1_length_315719_cov_527.452589	313170	314306	pseA	1-1137/1137	===============	0/0	100.00	99.30	vfdb	NP_282462	vfdb~~~pseA~~~NP_282462 (pseA) pseudaminic acid biosynthesis PseA protein [Pse5Ac7Ac Pse5Ac7Am Pse8OAc Pse5Am7AcGlnAc (AI151)] [Campylobacter jejuni subsp. jejuni NCTC 11168]
c28f101.fasta	NODE_1_length_315719_cov_527.452589	314566	315597	pseI	1-1032/1032	===============	0/0	100.00	95.25	vfdb	NP_282463	vfdb~~~pseI~~~NP_282463 (pseI) N-acetylneuraminic acid synthetase [Pse5Ac7Ac Pse5Ac7Am Pse8OAc Pse5Am7AcGlnAc (AI151)] [Campylobacter jejuni subsp. jejuni NCTC 11168]
c28f101.fasta	NODE_1_length_315719_cov_527.452589	315594	315719	maf4	1-126/1950	=..............	0/0	6.46	94.44	vfdb	YP_002344724	vfdb~~~maf4~~~YP_002344724 (maf4) motility accessory factor [Pse5Ac7Ac Pse5Ac7Am Pse8OAc Pse5Am7AcGlnAc (AI151)] [Campylobacter jejuni subsp. jejuni NCTC 11168]
c28f101.fasta	NODE_20_length_4540_cov_529.598700	1	1503	Cj1438c	829-2331/2331	.....==========	0/0	64.48	99.93	vfdb	NP_282579	vfdb~~~Cj1438c~~~NP_282579 (Cj1438c) sugar transferase [Capsule (VF0323)] [Campylobacter jejuni subsp. jejuni NCTC 11168]
c28f101.fasta	NODE_20_length_4540_cov_529.598700	1490	2593	Cj1437c	1-1104/1104	===============	0/0	100.00	100.00	vfdb	NP_282578	vfdb~~~Cj1437c~~~NP_282578 (Cj1437c) aminotransferase [Capsule (VF0323)] [Campylobacter jejuni subsp. jejuni NCTC 11168]
c28f101.fasta	NODE_20_length_4540_cov_529.598700	2643	3815	Cj1436c	1-1173/1173	===============	0/0	100.00	99.92	vfdb	NP_282577	vfdb~~~Cj1436c~~~NP_282577 (Cj1436c) aminotransferase [Capsule (VF0323)] [Campylobacter jejuni subsp. jejuni NCTC 11168]
c28f101.fasta	NODE_20_length_4540_cov_529.598700	3819	4454	Cj1435c	1-636/636	===============	0/0	100.00	100.00	vfdb	NP_282576	vfdb~~~Cj1435c~~~NP_282576 (Cj1435c) phosphatase [Capsule (VF0323)] [Campylobacter jejuni subsp. jejuni NCTC 11168]
c28f101.fasta	NODE_2_length_287336_cov_522.583557	15990	16162	cheV3	563-735/1302	......===......	0/0	13.29	75.72	vfdb	NP_207394	vfdb~~~cheV3~~~NP_207394 (cheV3) chemotaxis coupling protein CheV3 [Pse5Ac7Ac (AI150)] [Helicobacter pylori 26695]
c28f101.fasta	NODE_2_length_287336_cov_522.583557	80072	80368	fliE	1-297/297	===============	0/0	100.00	99.33	vfdb	NP_281710	vfdb~~~fliE~~~NP_281710 (fliE) flagellar hook-basal body complex protein FliE [Flagella (VF0114)] [Campylobacter jejuni subsp. jejuni NCTC 11168]
c28f101.fasta	NODE_2_length_287336_cov_522.583557	80375	80869	flgC	1-495/495	===============	0/0	100.00	99.60	vfdb	NP_281711	vfdb~~~flgC~~~NP_281711 (flgC) flagellar basal body rod protein FlgC [Flagella (VF0114)] [Campylobacter jejuni subsp. jejuni NCTC 11168]
c28f101.fasta	NODE_2_length_287336_cov_522.583557	80879	81310	flgB	1-432/432	===============	0/0	100.00	96.76	vfdb	NP_281712	vfdb~~~flgB~~~NP_281712 (flgB) flagellar basal body rod protein FlgB [Flagella (VF0114)] [Campylobacter jejuni subsp. jejuni NCTC 11168]
c28f101.fasta	NODE_2_length_287336_cov_522.583557	101099	101464	flaG	1-366/366	===============	0/0	100.00	98.36	vfdb	NP_281731	vfdb~~~flaG~~~NP_281731 (flaG) flagellar protein FlaG [Flagella (VF0114)] [Campylobacter jejuni subsp. jejuni NCTC 11168]
c28f101.fasta	NODE_2_length_287336_cov_522.583557	101467	103377	fliD	1-1929/1929	========/======	1/18	99.07	96.58	vfdb	NP_281732	vfdb~~~fliD~~~NP_281732 (fliD) flagellar capping protein FliD [Flagella (VF0114)] [Campylobacter jejuni subsp. jejuni NCTC 11168]
c28f101.fasta	NODE_2_length_287336_cov_522.583557	103389	103775	fliS	1-387/387	===============	0/0	100.00	99.48	vfdb	NP_281733	vfdb~~~fliS~~~NP_281733 (fliS) flagellar protein FliS [Flagella (VF0114)] [Campylobacter jejuni subsp. jejuni NCTC 11168]
c28f101.fasta	NODE_2_length_287336_cov_522.583557	215447	216697	rpoN	1-1251/1251	===============	0/0	100.00	99.92	vfdb	YP_002344093	vfdb~~~rpoN~~~YP_002344093 (rpoN) RNA polymerase factor sigma-54 [Pse5Ac7Ac Pse5Ac7Am Pse8OAc Pse5Am7AcGlnAc (AI151)] [Campylobacter jejuni subsp. jejuni NCTC 11168]
c28f101.fasta	NODE_2_length_287336_cov_522.583557	232417	233115	flgH	1-699/699	===============	0/0	100.00	99.28	vfdb	NP_281859	vfdb~~~flgH~~~NP_281859 (flgH) flagellar L-ring protein precursor FlgH [Flagella (VF0114)] [Campylobacter jejuni subsp. jejuni NCTC 11168]
c28f101.fasta	NODE_2_length_287336_cov_522.583557	246516	247328	flgF	1-813/813	===============	0/0	100.00	99.63	vfdb	NP_281869	vfdb~~~flgF~~~NP_281869 (flgF) flagellar basal-body rod protein [Flagella (VF0114)] [Campylobacter jejuni subsp. jejuni NCTC 11168]
c28f101.fasta	NODE_2_length_287336_cov_522.583557	247358	248149	flgG	1-792/792	===============	0/0	100.00	99.75	vfdb	NP_281870	vfdb~~~flgG~~~NP_281870 (flgG) flagellar basal-body rod protein FlgG [Flagella (VF0114)] [Campylobacter jejuni subsp. jejuni NCTC 11168]
c28f101.fasta	NODE_2_length_287336_cov_522.583557	267542	268291	flaC	1-750/750	===============	0/0	100.00	99.47	vfdb	NP_281892	vfdb~~~flaC~~~NP_281892 (flaC) flagellin [Flagella (VF0114)] [Campylobacter jejuni subsp. jejuni NCTC 11168]
c28f101.fasta	NODE_30_length_674_cov_509.691792	174	674	Cj1434c	838-1338/1338	.........======	0/0	37.44	100.00	vfdb	NP_282575	vfdb~~~Cj1434c~~~NP_282575 (Cj1434c) sugar transferase [Capsule (VF0323)] [Campylobacter jejuni subsp. jejuni NCTC 11168]
c28f101.fasta	NODE_35_length_425_cov_982.594828	1	425	Cj1434c	490-914/1338	.....======....	0/0	31.76	100.00	vfdb	NP_282575	vfdb~~~Cj1434c~~~NP_282575 (Cj1434c) sugar transferase [Capsule (VF0323)] [Campylobacter jejuni subsp. jejuni NCTC 11168]
c28f101.fasta	NODE_37_length_419_cov_1069.888889	1	377	Cj1434c	1-377/1338	=====..........	0/0	28.18	100.00	vfdb	NP_282575	vfdb~~~Cj1434c~~~NP_282575 (Cj1434c) sugar transferase [Capsule (VF0323)] [Campylobacter jejuni subsp. jejuni NCTC 11168]
c28f101.fasta	NODE_38_length_416_cov_1081.265487	1	416	maf4	1420-1835/1950	..........=====	0/0	21.33	93.27	vfdb	YP_002344724	vfdb~~~maf4~~~YP_002344724 (maf4) motility accessory factor [Pse5Ac7Ac Pse5Ac7Am Pse8OAc Pse5Am7AcGlnAc (AI151)] [Campylobacter jejuni subsp. jejuni NCTC 11168]
c28f101.fasta	NODE_3_length_248027_cov_509.971131	17090	17752	flgA	1-663/663	===============	0/0	100.00	99.70	vfdb	YP_002344176	vfdb~~~flgA~~~YP_002344176 (flgA) flagellar basal body P-ring biosynthesis protein FlgA [Pse5Ac7Ac Pse5Ac7Am Pse8OAc Pse5Am7AcGlnAc (AI151)] [Campylobacter jejuni subsp. jejuni NCTC 11168]
c28f101.fasta	NODE_3_length_248027_cov_509.971131	40977	41996	flgS	1-1020/1020	===============	0/0	100.00	99.90	vfdb	YP_002344200	vfdb~~~flgS~~~YP_002344200 (flgS) signal transduction histidine kinase [Pse5Ac7Ac Pse5Ac7Am Pse8OAc Pse5Am7AcGlnAc (AI151)] [Campylobacter jejuni subsp. jejuni NCTC 11168]
c28f101.fasta	NODE_3_length_248027_cov_509.971131	65118	65852	fliP	1-735/735	===============	0/0	100.00	98.91	vfdb	NP_281981	vfdb~~~fliP~~~NP_281981 (fliP) flagellar biosynthesis protein FliP [Flagella (VF0114)] [Campylobacter jejuni subsp. jejuni NCTC 11168]
c28f101.fasta	NODE_3_length_248027_cov_509.971131	114100	116274	flhA	1-2175/2175	===============	0/0	100.00	99.91	vfdb	NP_282036	vfdb~~~flhA~~~NP_282036 (flhA) flagellar biosynthesis protein FlhA [Flagella (VF0114)] [Campylobacter jejuni subsp. jejuni NCTC 11168]
c28f101.fasta	NODE_3_length_248027_cov_509.971131	120154	122406	flaD	1-2253/2253	===============	0/0	100.00	96.80	vfdb	NP_282040	vfdb~~~flaD~~~NP_282040 (flaD) flagellin [Flagella (VF0114)] [Campylobacter jejuni subsp. jejuni NCTC 11168]
c28f101.fasta	NODE_3_length_248027_cov_509.971131	146353	148185	ciaB	1-1833/1833	===============	0/0	100.00	99.29	vfdb	NP_282066	vfdb~~~ciaB~~~NP_282066 (ciaB) invasion antigen CiaB [CiaB (VF0324)] [Campylobacter jejuni subsp. jejuni NCTC 11168]
c28f101.fasta	NODE_3_length_248027_cov_509.971131	153617	154396	pebA	1-780/780	===============	0/0	100.00	99.23	vfdb	NP_282073	vfdb~~~pebA~~~NP_282073 (pebA) bifunctional adhesin/ABC transporter aspartate/glutamate-binding protein [PEB1 (VF0327)] [Campylobacter jejuni subsp. jejuni NCTC 11168]
c28f101.fasta	NODE_3_length_248027_cov_509.971131	213230	214348	jlpA	1-1119/1119	===============	0/0	100.00	98.66	vfdb	NP_282133	vfdb~~~jlpA~~~NP_282133 (jlpA) lipoprotein [JlpA (VF0329)] [Campylobacter jejuni subsp. jejuni NCTC 11168]
c28f101.fasta	NODE_43_length_311_cov_1102.683761	1	311	maf4	1132-1442/1950	........====...	0/0	15.95	98.39	vfdb	YP_002344724	vfdb~~~maf4~~~YP_002344724 (maf4) motility accessory factor [Pse5Ac7Ac Pse5Ac7Am Pse8OAc Pse5Am7AcGlnAc (AI151)] [Campylobacter jejuni subsp. jejuni NCTC 11168]
c28f101.fasta	NODE_44_length_303_cov_479.889381	1	303	maf4	65-370/1950	===...../......	1/3	15.54	96.41	vfdb	YP_002344724	vfdb~~~maf4~~~YP_002344724 (maf4) motility accessory factor [Pse5Ac7Ac Pse5Ac7Am Pse8OAc Pse5Am7AcGlnAc (AI151)] [Campylobacter jejuni subsp. jejuni NCTC 11168]
c28f101.fasta	NODE_46_length_285_cov_527.653846	1	285	maf4	921-1199/1950	......==/=.....	4/8	14.26	80.07	vfdb	YP_002344724	vfdb~~~maf4~~~YP_002344724 (maf4) motility accessory factor [Pse5Ac7Ac Pse5Ac7Am Pse8OAc Pse5Am7AcGlnAc (AI151)] [Campylobacter jejuni subsp. jejuni NCTC 11168]
c28f101.fasta	NODE_47_length_281_cov_586.799020	1	281	maf4	921-1201/1950	.......===.....	0/0	14.41	97.51	vfdb	YP_002344724	vfdb~~~maf4~~~YP_002344724 (maf4) motility accessory factor [Pse5Ac7Ac Pse5Ac7Am Pse8OAc Pse5Am7AcGlnAc (AI151)] [Campylobacter jejuni subsp. jejuni NCTC 11168]
c28f101.fasta	NODE_49_length_266_cov_539.449735	1	266	Cj1434c	301-566/1338	...====........	0/0	19.88	100.00	vfdb	NP_282575	vfdb~~~Cj1434c~~~NP_282575 (Cj1434c) sugar transferase [Capsule (VF0323)] [Campylobacter jejuni subsp. jejuni NCTC 11168]
c28f101.fasta	NODE_4_length_143316_cov_558.175511	6043	7215	flgE	1-1167/2598	=======./......	7/16	44.73	88.45	vfdb	NP_282855	vfdb~~~flgE~~~NP_282855 (flgE) flagellar hook protein [Flagella (VF0114)] [Campylobacter jejuni subsp. jejuni NCTC 11168]
c28f101.fasta	NODE_4_length_143316_cov_558.175511	7291	8577	flgE	1312-2598/2598	.......=/======	11/30	48.96	86.56	vfdb	NP_282855	vfdb~~~flgE~~~NP_282855 (flgE) flagellar hook protein [Flagella (VF0114)] [Campylobacter jejuni subsp. jejuni NCTC 11168]
c28f101.fasta	NODE_4_length_143316_cov_558.175511	41370	41639	fliQ	1-270/270	===============	0/0	100.00	98.89	vfdb	NP_282802	vfdb~~~fliQ~~~NP_282802 (fliQ) flagellar biosynthesis protein FliQ [Flagella (VF0114)] [Campylobacter jejuni subsp. jejuni NCTC 11168]
c28f101.fasta	NODE_4_length_143316_cov_558.175511	140833	143199	pflA	1-2367/2367	===============	0/0	100.00	99.41	vfdb	NP_282693	vfdb~~~pflA~~~NP_282693 (pflA) paralysed flagellum protein [Flagella (VF0114)] [Campylobacter jejuni subsp. jejuni NCTC 11168]
c28f101.fasta	NODE_54_length_257_cov_528.227778	1	257	Cj1438c	301-557/2331	.===...........	0/0	11.03	100.00	vfdb	NP_282579	vfdb~~~Cj1438c~~~NP_282579 (Cj1438c) sugar transferase [Capsule (VF0323)] [Campylobacter jejuni subsp. jejuni NCTC 11168]
c28f101.fasta	NODE_5_length_132373_cov_569.856897	5620	7158	eptC	1-1539/1539	===============	0/0	100.00	98.05	vfdb	YP_002343698	vfdb~~~eptC~~~YP_002343698 (eptC) phosphoethanolamine transferase [Pse5Ac7Ac Pse5Ac7Am Pse8OAc Pse5Am7AcGlnAc (AI151)] [Campylobacter jejuni subsp. jejuni NCTC 11168]
c28f101.fasta	NODE_5_length_132373_cov_569.856897	50295	51680	fliI	1-1386/1386	===============	0/0	100.00	98.56	vfdb	NP_281405	vfdb~~~fliI~~~NP_281405 (fliI) flagellum-specific ATP synthase FliI [Flagella (VF0114)] [Campylobacter jejuni subsp. jejuni NCTC 11168]
c28f101.fasta	NODE_64_length_221_cov_546.187500	1	221	pseD/maf2	526-746/1962	....==.........	0/0	11.26	90.05	vfdb	NP_282479	vfdb~~~pseD/maf2~~~NP_282479 (pseD/maf2) motility accessory factor PseD [Pse5Ac7Ac Pse5Ac7Am Pse8OAc Pse5Am7AcGlnAc (AI151)] [Campylobacter jejuni subsp. jejuni NCTC 11168]
c28f101.fasta	NODE_66_length_202_cov_584.600000	1	200	maf4	359-558/1950	..===..........	0/0	10.26	92.00	vfdb	YP_002344724	vfdb~~~maf4~~~YP_002344724 (maf4) motility accessory factor [Pse5Ac7Ac Pse5Ac7Am Pse8OAc Pse5Am7AcGlnAc (AI151)] [Campylobacter jejuni subsp. jejuni NCTC 11168]
c28f101.fasta	NODE_67_length_191_cov_539.166667	1	191	maf4	803-993/1950	......==.......	0/0	9.79	92.67	vfdb	YP_002344724	vfdb~~~maf4~~~YP_002344724 (maf4) motility accessory factor [Pse5Ac7Ac Pse5Ac7Am Pse8OAc Pse5Am7AcGlnAc (AI151)] [Campylobacter jejuni subsp. jejuni NCTC 11168]
c28f101.fasta	NODE_68_length_191_cov_519.780702	1	191	maf4	803-993/1950	......==.......	0/0	9.79	95.81	vfdb	YP_002344724	vfdb~~~maf4~~~YP_002344724 (maf4) motility accessory factor [Pse5Ac7Ac Pse5Ac7Am Pse8OAc Pse5Am7AcGlnAc (AI151)] [Campylobacter jejuni subsp. jejuni NCTC 11168]
c28f101.fasta	NODE_69_length_165_cov_593.090909	1	165	pseD/maf2	130-294/1962	===............	0/0	8.41	98.79	vfdb	NP_282479	vfdb~~~pseD/maf2~~~NP_282479 (pseD/maf2) motility accessory factor PseD [Pse5Ac7Ac Pse5Ac7Am Pse8OAc Pse5Am7AcGlnAc (AI151)] [Campylobacter jejuni subsp. jejuni NCTC 11168]
c28f101.fasta	NODE_6_length_125761_cov_534.129627	20019	21701	fliF	1-1683/1683	===============	0/0	100.00	99.76	vfdb	NP_281509	vfdb~~~fliF~~~NP_281509 (fliF) flagellar M-ring protein FliF [Flagella (VF0114)] [Campylobacter jejuni subsp. jejuni NCTC 11168]
c28f101.fasta	NODE_6_length_125761_cov_534.129627	21701	22729	fliG	1-1029/1029	===============	0/0	100.00	99.90	vfdb	NP_281510	vfdb~~~fliG~~~NP_281510 (fliG) flagellar motor switch protein G [Flagella (VF0114)] [Campylobacter jejuni subsp. jejuni NCTC 11168]
c28f101.fasta	NODE_6_length_125761_cov_534.129627	22737	23567	fliH	1-831/831	===============	0/0	100.00	99.40	vfdb	NP_281511	vfdb~~~fliH~~~NP_281511 (fliH) flagellar assembly protein H [Flagella (VF0114)] [Campylobacter jejuni subsp. jejuni NCTC 11168]
c28f101.fasta	NODE_6_length_125761_cov_534.129627	34659	35747	flhB	1-1089/1089	===============	0/0	100.00	99.72	vfdb	NP_281526	vfdb~~~flhB~~~NP_281526 (flhB) flagellar biosynthetic protein [Flagella (VF0114)] [Campylobacter jejuni subsp. jejuni NCTC 11168]
c28f101.fasta	NODE_6_length_125761_cov_534.129627	35753	36496	motB	1-744/744	===============	0/0	100.00	98.66	vfdb	NP_281527	vfdb~~~motB~~~NP_281527 (motB) flagellar motor protein MotB [Flagella (VF0114)] [Campylobacter jejuni subsp. jejuni NCTC 11168]
c28f101.fasta	NODE_6_length_125761_cov_534.129627	36499	37275	motA	1-777/777	===============	0/0	100.00	98.20	vfdb	NP_281528	vfdb~~~motA~~~NP_281528 (motA) flagellar motor protein MotA [Flagella (VF0114)] [Campylobacter jejuni subsp. jejuni NCTC 11168]
c28f101.fasta	NODE_6_length_125761_cov_534.129627	52806	53114	fliN	1-309/309	===============	0/0	100.00	99.03	vfdb	NP_281542	vfdb~~~fliN~~~NP_281542 (fliN) flagellar motor switch protein FliN [Flagella (VF0114)] [Campylobacter jejuni subsp. jejuni NCTC 11168]
c28f101.fasta	NODE_70_length_161_cov_1160.642857	1	161	tlpC	1666-1826/2022	............==.	0/0	7.96	78.88	vfdb	NP_206882	vfdb~~~tlpC~~~NP_206882 (tlpC) membrane-bound chemoreceptor [Pse5Ac7Ac (AI150)] [Helicobacter pylori 26695]
c28f101.fasta	NODE_71_length_157_cov_571.275000	1	157	pseD/maf2	344-500/1962	..==...........	0/0	8.00	96.18	vfdb	NP_282479	vfdb~~~pseD/maf2~~~NP_282479 (pseD/maf2) motility accessory factor PseD [Pse5Ac7Ac Pse5Ac7Am Pse8OAc Pse5Am7AcGlnAc (AI151)] [Campylobacter jejuni subsp. jejuni NCTC 11168]
c28f101.fasta	NODE_73_length_142_cov_1029.723077	1	142	pseD/maf2	279-420/1962	..==...........	0/0	7.24	95.78	vfdb	NP_282479	vfdb~~~pseD/maf2~~~NP_282479 (pseD/maf2) motility accessory factor PseD [Pse5Ac7Ac Pse5Ac7Am Pse8OAc Pse5Am7AcGlnAc (AI151)] [Campylobacter jejuni subsp. jejuni NCTC 11168]
c28f101.fasta	NODE_75_length_134_cov_1099.964912	18	134	maf4	484-600/1950	...==..........	0/0	6.00	94.87	vfdb	YP_002344724	vfdb~~~maf4~~~YP_002344724 (maf4) motility accessory factor [Pse5Ac7Ac Pse5Ac7Am Pse8OAc Pse5Am7AcGlnAc (AI151)] [Campylobacter jejuni subsp. jejuni NCTC 11168]
c28f101.fasta	NODE_76_length_134_cov_539.456140	1	134	pseD/maf2	559-692/1962	....==.........	0/0	6.83	86.57	vfdb	NP_282479	vfdb~~~pseD/maf2~~~NP_282479 (pseD/maf2) motility accessory factor PseD [Pse5Ac7Ac Pse5Ac7Am Pse8OAc Pse5Am7AcGlnAc (AI151)] [Campylobacter jejuni subsp. jejuni NCTC 11168]
c28f101.fasta	NODE_77_length_112_cov_531.485714	1	112	maf4	259-370/1950	.==............	0/0	5.74	99.11	vfdb	YP_002344724	vfdb~~~maf4~~~YP_002344724 (maf4) motility accessory factor [Pse5Ac7Ac Pse5Ac7Am Pse8OAc Pse5Am7AcGlnAc (AI151)] [Campylobacter jejuni subsp. jejuni NCTC 11168]
c28f101.fasta	NODE_7_length_121579_cov_548.510477	37	1143	glf	1-1107/1107	===============	0/0	100.00	100.00	vfdb	NP_282580	vfdb~~~glf~~~NP_282580 (glf) UDP-galactopyranose mutase [Capsule (VF0323)] [Campylobacter jejuni subsp. jejuni NCTC 11168]
c28f101.fasta	NODE_7_length_121579_cov_548.510477	1181	2404	Cj1440c	1-1224/1224	===============	0/0	100.00	99.84	vfdb	NP_282581	vfdb~~~Cj1440c~~~NP_282581 (Cj1440c) sugar transferase [Capsule (VF0323)] [Campylobacter jejuni subsp. jejuni NCTC 11168]
c28f101.fasta	NODE_7_length_121579_cov_548.510477	2414	3595	kfiD	1-1182/1182	===============	0/0	100.00	99.83	vfdb	NP_282582	vfdb~~~kfiD~~~NP_282582 (kfiD) UDP-glucose 6-dehydrogenase [Capsule (VF0323)] [Campylobacter jejuni subsp. jejuni NCTC 11168]
c28f101.fasta	NODE_7_length_121579_cov_548.510477	5226	6173	kpsF	1-948/948	===============	0/0	100.00	100.00	vfdb	NP_282584	vfdb~~~kpsF~~~NP_282584 (kpsF) D-arabinose 5-phosphate isomerase [Capsule (VF0323)] [Campylobacter jejuni subsp. jejuni NCTC 11168]
c28f101.fasta	NODE_7_length_121579_cov_548.510477	6184	7842	kpsD	1-1659/1659	===============	0/0	100.00	99.94	vfdb	NP_282585	vfdb~~~kpsD~~~NP_282585 (kpsD) capsule polysaccharide export system periplasmic protein [Capsule (VF0323)] [Campylobacter jejuni subsp. jejuni NCTC 11168]
c28f101.fasta	NODE_7_length_121579_cov_548.510477	7844	8962	kpsE	1-1119/1119	===============	0/0	100.00	100.00	vfdb	NP_282586	vfdb~~~kpsE~~~NP_282586 (kpsE) capsule polysaccharide export system inner membrane protein [Capsule (VF0323)] [Campylobacter jejuni subsp. jejuni NCTC 11168]
c28f101.fasta	NODE_7_length_121579_cov_548.510477	8962	9624	kpsT	1-663/663	===============	0/0	100.00	100.00	vfdb	NP_282587	vfdb~~~kpsT~~~NP_282587 (kpsT) capsule polysaccharide export ATP-binding protein [Capsule (VF0323)] [Campylobacter jejuni subsp. jejuni NCTC 11168]
c28f101.fasta	NODE_7_length_121579_cov_548.510477	9621	10403	kpsM	1-783/783	===============	0/0	100.00	99.87	vfdb	NP_282588	vfdb~~~kpsM~~~NP_282588 (kpsM) capsule polysaccharide export system inner membrane protein [Capsule (VF0323)] [Campylobacter jejuni subsp. jejuni NCTC 11168]
c28f101.fasta	NODE_7_length_121579_cov_548.510477	21165	22211	flgI	1-1047/1047	===============	0/0	100.00	98.28	vfdb	NP_282602	vfdb~~~flgI~~~NP_282602 (flgI) flagellar P-ring protein precursor FlgI [Flagella (VF0114)] [Campylobacter jejuni subsp. jejuni NCTC 11168]
c28f101.fasta	NODE_7_length_121579_cov_548.510477	22211	22552	flgJ	1-342/342	===============	0/0	100.00	96.20	vfdb	YP_002344845	vfdb~~~flgJ~~~YP_002344845 (flgJ) flagellar rod assembly protein/muramidase FlgJ [Pse5Ac7Ac Pse5Ac7Am Pse8OAc Pse5Am7AcGlnAc (AI151)] [Campylobacter jejuni subsp. jejuni NCTC 11168]
c28f101.fasta	NODE_7_length_121579_cov_548.510477	22615	22812	flgM	1-198/198	===============	0/0	100.00	98.99	vfdb	YP_002344846	vfdb~~~flgM~~~YP_002344846 (flgM) negative regulator of flagellin synthesis [Pse5Ac7Ac Pse5Ac7Am Pse8OAc Pse5Am7AcGlnAc (AI151)] [Campylobacter jejuni subsp. jejuni NCTC 11168]
c28f101.fasta	NODE_7_length_121579_cov_548.510477	23298	25124	flgK	1-1827/1827	===============	0/0	100.00	99.12	vfdb	NP_282606	vfdb~~~flgK~~~NP_282606 (flgK) flagellar hook-associated protein 1 FlgK [Flagella (VF0114)] [Campylobacter jejuni subsp. jejuni NCTC 11168]
c28f101.fasta	NODE_7_length_121579_cov_548.510477	36604	37563	cadF	1-960/960	===============	0/0	100.00	99.27	vfdb	NP_282616	vfdb~~~cadF~~~NP_282616 (cadF) outer membrane fibronectin-binding protein [CadF (VF0322)] [Campylobacter jejuni subsp. jejuni NCTC 11168]
c28f101.fasta	NODE_81_length_96_cov_537.473684	1	96	pseD/maf2	526-621/1962	....=..........	0/0	4.89	82.29	vfdb	NP_282479	vfdb~~~pseD/maf2~~~NP_282479 (pseD/maf2) motility accessory factor PseD [Pse5Ac7Ac Pse5Ac7Am Pse8OAc Pse5Am7AcGlnAc (AI151)] [Campylobacter jejuni subsp. jejuni NCTC 11168]
c28f101.fasta	NODE_84_length_81_cov_1134.750000	1	81	maf4	917-997/1950	.......=.......	0/0	4.15	93.83	vfdb	YP_002344724	vfdb~~~maf4~~~YP_002344724 (maf4) motility accessory factor [Pse5Ac7Ac Pse5Ac7Am Pse8OAc Pse5Am7AcGlnAc (AI151)] [Campylobacter jejuni subsp. jejuni NCTC 11168]
c28f101.fasta	NODE_85_length_81_cov_1121.250000	3	81	maf4	801-879/1950	......=........	0/0	4.05	97.47	vfdb	YP_002344724	vfdb~~~maf4~~~YP_002344724 (maf4) motility accessory factor [Pse5Ac7Ac Pse5Ac7Am Pse8OAc Pse5Am7AcGlnAc (AI151)] [Campylobacter jejuni subsp. jejuni NCTC 11168]
c28f101.fasta	NODE_86_length_79_cov_499.000000	3	77	maf4	484-558/1950	...==..........	0/0	3.85	100.00	vfdb	YP_002344724	vfdb~~~maf4~~~YP_002344724 (maf4) motility accessory factor [Pse5Ac7Ac Pse5Ac7Am Pse8OAc Pse5Am7AcGlnAc (AI151)] [Campylobacter jejuni subsp. jejuni NCTC 11168]
c28f101.fasta	NODE_8_length_106695_cov_561.913861	1	82	maf4	1869-1950/1950	..............=	0/0	4.21	95.12	vfdb	YP_002344724	vfdb~~~maf4~~~YP_002344724 (maf4) motility accessory factor [Pse5Ac7Ac Pse5Ac7Am Pse8OAc Pse5Am7AcGlnAc (AI151)] [Campylobacter jejuni subsp. jejuni NCTC 11168]
c28f101.fasta	NODE_8_length_106695_cov_561.913861	79	1965	pseE/maf5	1-1887/1887	===============	0/0	100.00	97.08	vfdb	NP_282483	vfdb~~~pseE/maf5~~~NP_282483 (pseE/maf5) motility accessory factor PseE [Pse5Ac7Ac Pse5Ac7Am Pse8OAc Pse5Am7AcGlnAc (AI151)] [Campylobacter jejuni subsp. jejuni NCTC 11168]
c28f101.fasta	NODE_8_length_106695_cov_561.913861	1996	3714	flaB	1-1719/1719	========/======	6/16	99.53	92.82	vfdb	NP_282484	vfdb~~~flaB~~~NP_282484 (flaB) flagellin [Flagella (VF0114)] [Campylobacter jejuni subsp. jejuni NCTC 11168]
c28f101.fasta	NODE_8_length_106695_cov_561.913861	3860	5578	flaA	1-1719/1719	========/======	6/16	99.53	91.89	vfdb	NP_282485	vfdb~~~flaA~~~NP_282485 (flaA) flagellin [Flagella (VF0114)] [Campylobacter jejuni subsp. jejuni NCTC 11168]
c28f101.fasta	NODE_8_length_106695_cov_561.913861	77460	77996	fliL	1-537/537	===============	0/0	100.00	86.03	vfdb	NP_282549	vfdb~~~fliL~~~NP_282549 (fliL) flagellar basal body protein FliL [Flagella (VF0114)] [Campylobacter jejuni subsp. jejuni NCTC 11168]
c28f101.fasta	NODE_8_length_106695_cov_561.913861	81326	82510	kpsS	1-1185/1185	===============	0/0	100.00	99.16	vfdb	NP_282554	vfdb~~~kpsS~~~NP_282554 (kpsS) capsule polysaccharide modification protein [Capsule (VF0323)] [Campylobacter jejuni subsp. jejuni NCTC 11168]
c28f101.fasta	NODE_8_length_106695_cov_561.913861	82507	84576	kpsC	1-2070/2070	===============	0/0	100.00	97.92	vfdb	NP_282555	vfdb~~~kpsC~~~NP_282555 (kpsC) capsule polysaccharide modification protein [Capsule (VF0323)] [Campylobacter jejuni subsp. jejuni NCTC 11168]
c28f101.fasta	NODE_8_length_106695_cov_561.913861	84573	85085	cysC	1-513/513	===============	0/0	100.00	98.05	vfdb	NP_282556	vfdb~~~cysC~~~NP_282556 (cysC) adenylylsulfate kinase [Capsule (VF0323)] [Campylobacter jejuni subsp. jejuni NCTC 11168]
c28f101.fasta	NODE_8_length_106695_cov_561.913861	85076	85836	Cj1416c	1-761/762	===============	0/0	99.87	99.21	vfdb	NP_282557	vfdb~~~Cj1416c~~~NP_282557 (Cj1416c) sugar nucleotidyltransferase [Capsule (VF0323)] [Campylobacter jejuni subsp. jejuni NCTC 11168]
c28f101.fasta	NODE_8_length_106695_cov_561.913861	85838	86440	Cj1417c	1-603/603	===============	0/0	100.00	97.84	vfdb	NP_282558	vfdb~~~Cj1417c~~~NP_282558 (Cj1417c) amidotransferase [Capsule biosynthesis and transport (CVF393)] [Campylobacter jejuni subsp. jejuni NCTC 11168]
c28f101.fasta	NODE_8_length_106695_cov_561.913861	88785	89546	Cj1419c	1-762/762	===============	0/0	100.00	100.00	vfdb	NP_282560	vfdb~~~Cj1419c~~~NP_282560 (Cj1419c) methyltransferase [Capsule biosynthesis and transport (CVF393)] [Campylobacter jejuni subsp. jejuni NCTC 11168]
c28f101.fasta	NODE_8_length_106695_cov_561.913861	89599	90372	Cj1420c	1-774/774	===============	0/0	100.00	100.00	vfdb	NP_282561	vfdb~~~Cj1420c~~~NP_282561 (Cj1420c) methyltransferase [Capsule biosynthesis and transport (CVF393)] [Campylobacter jejuni subsp. jejuni NCTC 11168]
c28f101.fasta	NODE_8_length_106695_cov_561.913861	90439	92277	Cj1421c	1-1839/1839	===============	0/0	100.00	99.84	vfdb	NP_282562	vfdb~~~Cj1421c~~~NP_282562 (Cj1421c) sugar transferase [Capsule (VF0323)] [Campylobacter jejuni subsp. jejuni NCTC 11168]
c28f101.fasta	NODE_8_length_106695_cov_561.913861	92332	94209	Cj1422c	1-1878/1878	===============	0/0	100.00	99.79	vfdb	NP_282563	vfdb~~~Cj1422c~~~NP_282563 (Cj1422c) sugar transferase [Capsule (VF0323)] [Campylobacter jejuni subsp. jejuni NCTC 11168]
c28f101.fasta	NODE_8_length_106695_cov_561.913861	94260	94925	hddC	1-666/666	===============	0/0	100.00	100.00	vfdb	NP_282564	vfdb~~~hddC~~~NP_282564 (hddC) D-glycero-D-manno-heptose 1-phosphate guanosyltransferase [Capsule (VF0323)] [Campylobacter jejuni subsp. jejuni NCTC 11168]
c28f101.fasta	NODE_8_length_106695_cov_561.913861	94913	95518	gmhA2	1-606/606	===============	0/0	100.00	100.00	vfdb	NP_282565	vfdb~~~gmhA2~~~NP_282565 (gmhA2) phosphoheptose isomerase [Capsule (VF0323)] [Campylobacter jejuni subsp. jejuni NCTC 11168]
c28f101.fasta	NODE_8_length_106695_cov_561.913861	95506	96525	hddA	1-1020/1020	===============	0/0	100.00	99.90	vfdb	NP_282566	vfdb~~~hddA~~~NP_282566 (hddA) D-glycero-D-manno-heptose 7-phosphate kinase [Capsule (VF0323)] [Campylobacter jejuni subsp. jejuni NCTC 11168]
c28f101.fasta	NODE_8_length_106695_cov_561.913861	96545	97396	Cj1426c	1-852/852	===============	0/0	100.00	100.00	vfdb	NP_282567	vfdb~~~Cj1426c~~~NP_282567 (Cj1426c) methyltransferase family protein [Capsule (VF0323)] [Campylobacter jejuni subsp. jejuni NCTC 11168]
c28f101.fasta	NODE_8_length_106695_cov_561.913861	97415	98356	Cj1427c	1-942/942	===============	0/0	100.00	100.00	vfdb	NP_282568	vfdb~~~Cj1427c~~~NP_282568 (Cj1427c) sugar-nucleotide epimerase/dehydratease [Capsule (VF0323)] [Campylobacter jejuni subsp. jejuni NCTC 11168]
c28f101.fasta	NODE_8_length_106695_cov_561.913861	98380	99420	fcl	1-1041/1041	===============	0/0	100.00	99.90	vfdb	NP_282569	vfdb~~~fcl~~~NP_282569 (fcl) GDP-L-fucose synthetase [Capsule (VF0323)] [Campylobacter jejuni subsp. jejuni NCTC 11168]
c28f101.fasta	NODE_8_length_106695_cov_561.913861	100350	100895	rfbC	1-546/546	===============	0/0	100.00	99.82	vfdb	NP_282571	vfdb~~~rfbC~~~NP_282571 (rfbC) dTDP-4-dehydrorhamnose 35-epimerase [Capsule (VF0323)] [Campylobacter jejuni subsp. jejuni NCTC 11168]
c28f101.fasta	NODE_8_length_106695_cov_561.913861	100895	102643	hddC	1-1749/1749	===============	0/0	100.00	99.89	vfdb	NP_282572	vfdb~~~hddC~~~NP_282572 (hddC) capsular polysaccharide heptosyltransferase [Capsule (VF0323)] [Campylobacter jejuni subsp. jejuni NCTC 11168]
c28f101.fasta	NODE_8_length_106695_cov_561.913861	102646	105741	Cj1432c	1-3096/3096	===============	0/0	100.00	99.87	vfdb	NP_282573	vfdb~~~Cj1432c~~~NP_282573 (Cj1432c) sugar transferase [Capsule (VF0323)] [Campylobacter jejuni subsp. jejuni NCTC 11168]
c28f101.fasta	NODE_9_length_74590_cov_560.682445	56426	57232	cdtA	1-807/807	===============	0/0	100.00	99.38	vfdb	NP_281292	vfdb~~~cdtA~~~NP_281292 (cdtA) cytolethal distending toxin A [CDT (VF0115)] [Campylobacter jejuni subsp. jejuni NCTC 11168]
c28f101.fasta	NODE_9_length_74590_cov_560.682445	57229	58026	cdtB	1-798/798	===============	0/0	100.00	99.75	vfdb	NP_281291	vfdb~~~cdtB~~~NP_281291 (cdtB) cytolethal distending toxin B [CDT (VF0115)] [Campylobacter jejuni subsp. jejuni NCTC 11168]
c28f101.fasta	NODE_9_length_74590_cov_560.682445	58037	58606	cdtC	1-570/570	===============	0/0	100.00	100.00	vfdb	NP_281290	vfdb~~~cdtC~~~NP_281290 (cdtC) cytolethal distending toxin C [CDT (VF0115)] [Campylobacter jejuni subsp. jejuni NCTC 11168]
c28f101.fasta	NODE_9_length_74590_cov_560.682445	68725	70179	flhF	1-1455/1455	===============	0/0	100.00	100.00	vfdb	NP_281279	vfdb~~~flhF~~~NP_281279 (flhF) flagellar biosynthesis regulator FlhF [Flagella (VF0114)] [Campylobacter jejuni subsp. jejuni NCTC 11168]
c28f101.fasta	NODE_9_length_74590_cov_560.682445	70172	71038	flhG	1-867/867	===============	0/0	100.00	100.00	vfdb	NP_281278	vfdb~~~flhG~~~NP_281278 (flhG) ATP-binding protein [Flagella (CVF397)] [Campylobacter jejuni subsp. jejuni NCTC 11168]
c28f101.fasta	NODE_9_length_74590_cov_560.682445	71370	72086	fliA	1-717/717	===============	0/0	100.00	99.86	vfdb	NP_281276	vfdb~~~fliA~~~NP_281276 (fliA) flagellar biosynthesis sigma factor [Flagella (VF0114)] [Campylobacter jejuni subsp. jejuni NCTC 11168]
c28f101.fasta	NODE_9_length_74590_cov_560.682445	72086	73165	fliM	1-1080/1080	===============	0/0	100.00	98.43	vfdb	NP_281275	vfdb~~~fliM~~~NP_281275 (fliM) flagellar motor switch protein FliM [Flagella (VF0114)] [Campylobacter jejuni subsp. jejuni NCTC 11168]
c28f101.fasta	NODE_9_length_74590_cov_560.682445	73162	74004	fliY	1-843/843	===============	0/0	100.00	99.88	vfdb	NP_281274	vfdb~~~fliY~~~NP_281274 (fliY) flagellar motor switch protein FliY [Flagella (VF0114)] [Campylobacter jejuni subsp. jejuni NCTC 11168]
c34f102.fasta	NODE_11_length_35708_cov_390.370043	22149	24617	virB4	1-2469/2469	===============	0/0	100.00	99.39	vfdb	NP_863348	vfdb~~~virB4~~~NP_863348 (virB4) Type IV secretion system protein VirB4 [Type IV secretion system (VF0325)] [Campylobacter jejuni subsp. jejuni 81-176]
c34f102.fasta	NODE_11_length_35708_cov_390.370043	24617	24745	Cjp54	1-129/129	===============	0/0	100.00	100.00	vfdb	NP_863349	vfdb~~~Cjp54~~~NP_863349 (Cjp54) Type IV secretion system protein VirB7 [Type IV secretion system (VF0325)] [Campylobacter jejuni subsp. jejuni 81-176]
c34f102.fasta	NODE_11_length_35708_cov_390.370043	24761	25438	virB8	1-678/678	===============	0/0	100.00	98.97	vfdb	YP_980060	vfdb~~~virB8~~~YP_980060 (virB8) Type IV secretion system protein VirB8 [Type IV secretion system (VF0325)] [Campylobacter jejuni subsp. jejuni 81-176]
c34f102.fasta	NODE_11_length_35708_cov_390.370043	25438	26508	virB9	1-1071/1071	===============	0/0	100.00	97.76	vfdb	YP_980061	vfdb~~~virB9~~~YP_980061 (virB9) Type IV secretion system protein VirB9 [Type IV secretion system (VF0325)] [Campylobacter jejuni subsp. jejuni 81-176]
c34f102.fasta	NODE_11_length_35708_cov_390.370043	26505	27638	virB10	1-1137/1137	========/======	1/3	99.74	98.24	vfdb	YP_980062	vfdb~~~virB10~~~YP_980062 (virB10) Type IV secretion system protein VirB10 [Type IV secretion system (VF0325)] [Campylobacter jejuni subsp. jejuni 81-176]
c34f102.fasta	NODE_11_length_35708_cov_390.370043	27847	28792	virB11	9-954/954	===============	0/0	99.16	97.99	vfdb	NP_863302	vfdb~~~virB11~~~NP_863302 (virB11) Type IV secretion system protein VirB11 [Type IV secretion system (VF0325)] [Campylobacter jejuni subsp. jejuni 81-176]
c34f102.fasta	NODE_11_length_35708_cov_390.370043	29206	31092	virD4	1-1887/1887	===============	0/0	100.00	100.00	vfdb	YP_980066	vfdb~~~virD4~~~YP_980066 (virD4) Type IV secretion system protein VirD4 [Type IV secretion system (VF0325)] [Campylobacter jejuni subsp. jejuni 81-176]
c34f102.fasta	NODE_12_length_33574_cov_436.070782	18781	18889	tcpI	1356-1464/1863	..........==...	0/0	5.85	85.32	vfdb	NP_230473	vfdb~~~tcpI~~~NP_230473 (tcpI) toxin co-regulated pilus biosynthesis protein I [TCP (VF0126)] [Vibrio cholerae O1 biovar El Tor str. N16961]
c34f102.fasta	NODE_13_length_30392_cov_416.624377	16615	17136	cheW	1-522/522	===============	0/0	100.00	100.00	vfdb	YP_002343724	vfdb~~~cheW~~~YP_002343724 (cheW) chemotaxis protein [Pse5Ac7Ac Pse5Ac7Am Pse8OAc Pse5Am7AcGlnAc (AI151)] [Campylobacter jejuni subsp. jejuni NCTC 11168]
c34f102.fasta	NODE_13_length_30392_cov_416.624377	17141	19450	cheA	1-2310/2310	===============	0/0	100.00	99.35	vfdb	YP_002343725	vfdb~~~cheA~~~YP_002343725 (cheA) chemotaxis histidine kinase [Pse5Ac7Ac Pse5Ac7Am Pse8OAc Pse5Am7AcGlnAc (AI151)] [Campylobacter jejuni subsp. jejuni NCTC 11168]
c34f102.fasta	NODE_13_length_30392_cov_416.624377	19454	20410	cheV	1-957/957	===============	0/0	100.00	99.90	vfdb	YP_002343726	vfdb~~~cheV~~~YP_002343726 (cheV) chemotaxis protein [Pse5Ac7Ac Pse5Ac7Am Pse8OAc Pse5Am7AcGlnAc (AI151)] [Campylobacter jejuni subsp. jejuni NCTC 11168]
c34f102.fasta	NODE_14_length_28278_cov_423.053438	14589	16409	fliK	1-1797/1797	========/======	2/30	99.83	97.59	vfdb	NP_281263	vfdb~~~fliK~~~NP_281263 (fliK) flagellar hook-length control protein FliK [Pse5Ac7Ac Pse5Ac7Am Pse8OAc Pse5Am7AcGlnAc (AI151)] [Campylobacter jejuni subsp. jejuni NCTC 11168]
c34f102.fasta	NODE_14_length_28278_cov_423.053438	16463	17350	flgD	1-885/885	========/======	2/15	99.32	98.10	vfdb	NP_281264	vfdb~~~flgD~~~NP_281264 (flgD) flagellar basal-body rod modification protein FlgD [Flagella (VF0114)] [Campylobacter jejuni subsp. jejuni NCTC 11168]
c34f102.fasta	NODE_14_length_28278_cov_423.053438	17354	18991	flgE	1-1638/1638	===============	0/0	100.00	99.14	vfdb	NP_281265	vfdb~~~flgE~~~NP_281265 (flgE) flagellar hook protein FlgE [Flagella (VF0114)] [Campylobacter jejuni subsp. jejuni NCTC 11168]
c34f102.fasta	NODE_15_length_15174_cov_420.018812	1	134	pseD/maf2	13-146/1962	==.............	0/0	6.83	97.02	vfdb	NP_282479	vfdb~~~pseD/maf2~~~NP_282479 (pseD/maf2) motility accessory factor PseD [Pse5Ac7Ac Pse5Ac7Am Pse8OAc Pse5Am7AcGlnAc (AI151)] [Campylobacter jejuni subsp. jejuni NCTC 11168]
c34f102.fasta	NODE_15_length_15174_cov_420.018812	2003	3955	pseD/maf2	1-1962/1962	========/======	10/21	99.24	87.70	vfdb	NP_282479	vfdb~~~pseD/maf2~~~NP_282479 (pseD/maf2) motility accessory factor PseD [Pse5Ac7Ac Pse5Ac7Am Pse8OAc Pse5Am7AcGlnAc (AI151)] [Campylobacter jejuni subsp. jejuni NCTC 11168]
c34f102.fasta	NODE_15_length_15174_cov_420.018812	3943	4713	ptmA	1-771/771	===============	0/0	100.00	94.68	vfdb	NP_282478	vfdb~~~ptmA~~~NP_282478 (ptmA) flagellin modification protein A [Flagella (VF0114)] [Campylobacter jejuni subsp. jejuni NCTC 11168]
c34f102.fasta	NODE_15_length_15174_cov_420.018812	4713	5420	ptmB	1-708/708	===============	0/0	100.00	97.74	vfdb	NP_282477	vfdb~~~ptmB~~~NP_282477 (ptmB) acylneuraminate cytidylyltransferase [Flagella (VF0114)] [Campylobacter jejuni subsp. jejuni NCTC 11168]
c34f102.fasta	NODE_15_length_15174_cov_420.018812	15022	15174	maf4	1798-1950/1950	.............==	0/0	7.85	100.00	vfdb	YP_002344724	vfdb~~~maf4~~~YP_002344724 (maf4) motility accessory factor [Pse5Ac7Ac Pse5Ac7Am Pse8OAc Pse5Am7AcGlnAc (AI151)] [Campylobacter jejuni subsp. jejuni NCTC 11168]
c34f102.fasta	NODE_1_length_315719_cov_398.628931	1	126	maf4	1-126/1950	=..............	0/0	6.46	94.44	vfdb	YP_002344724	vfdb~~~maf4~~~YP_002344724 (maf4) motility accessory factor [Pse5Ac7Ac Pse5Ac7Am Pse8OAc Pse5Am7AcGlnAc (AI151)] [Campylobacter jejuni subsp. jejuni NCTC 11168]
c34f102.fasta	NODE_1_length_315719_cov_398.628931	123	1154	pseI	1-1032/1032	===============	0/0	100.00	95.25	vfdb	NP_282463	vfdb~~~pseI~~~NP_282463 (pseI) N-acetylneuraminic acid synthetase [Pse5Ac7Ac Pse5Ac7Am Pse8OAc Pse5Am7AcGlnAc (AI151)] [Campylobacter jejuni subsp. jejuni NCTC 11168]
c34f102.fasta	NODE_1_length_315719_cov_398.628931	1414	2550	pseA	1-1137/1137	===============	0/0	100.00	99.30	vfdb	NP_282462	vfdb~~~pseA~~~NP_282462 (pseA) pseudaminic acid biosynthesis PseA protein [Pse5Ac7Ac Pse5Ac7Am Pse8OAc Pse5Am7AcGlnAc (AI151)] [Campylobacter jejuni subsp. jejuni NCTC 11168]
c34f102.fasta	NODE_1_length_315719_cov_398.628931	3864	4337	pseH	1-474/474	===============	0/0	100.00	94.09	vfdb	NP_282459	vfdb~~~pseH~~~NP_282459 (pseH) N-acetyltransferase [Flagella (VF0114)] [Campylobacter jejuni subsp. jejuni NCTC 11168]
c34f102.fasta	NODE_1_length_315719_cov_398.628931	4334	5158	pseG	1-825/825	===============	0/0	100.00	100.00	vfdb	NP_282458	vfdb~~~pseG~~~NP_282458 (pseG) UDP-24-diacetamido-246-trideoxy-beta-L-altropyranose hydrolase [Flagella (VF0114)] [Campylobacter jejuni subsp. jejuni NCTC 11168]
c34f102.fasta	NODE_1_length_315719_cov_398.628931	5142	5840	pseF	1-699/699	===============	0/0	100.00	99.86	vfdb	NP_282457	vfdb~~~pseF~~~NP_282457 (pseF) acylneuraminate cytidylyltransferase [Pse5Ac7Ac Pse5Ac7Am Pse8OAc Pse5Am7AcGlnAc (AI151)] [Campylobacter jejuni subsp. jejuni NCTC 11168]
c34f102.fasta	NODE_1_length_315719_cov_398.628931	19823	20953	pseC	1-1131/1131	===============	0/0	100.00	95.14	vfdb	NP_282440	vfdb~~~pseC~~~NP_282440 (pseC) C4 aminotransferase [Pse5Ac7Ac Pse5Ac7Am Pse8OAc Pse5Am7AcGlnAc (AI151)] [Campylobacter jejuni subsp. jejuni NCTC 11168]
c34f102.fasta	NODE_1_length_315719_cov_398.628931	20955	21959	pseB	1-1005/1005	===============	0/0	100.00	97.61	vfdb	NP_282439	vfdb~~~pseB~~~NP_282439 (pseB) UDP-GlcNAc-specific C46 dehydratase/C5 epimerase [Pse5Ac7Ac Pse5Ac7Am Pse8OAc Pse5Am7AcGlnAc (AI151)] [Campylobacter jejuni subsp. jejuni NCTC 11168]
c34f102.fasta	NODE_1_length_315719_cov_398.628931	56411	57688	porA	1-1275/1275	========/======	3/5	99.92	96.64	vfdb	NP_282406	vfdb~~~porA~~~NP_282406 (porA) major outer membrane protein [MOMP (VF0328)] [Campylobacter jejuni subsp. jejuni NCTC 11168]
c34f102.fasta	NODE_1_length_315719_cov_398.628931	75850	76170	ciaC	1-321/321	===============	0/0	100.00	100.00	vfdb	YP_002344633	vfdb~~~ciaC~~~YP_002344633 (ciaC) Campylobacter invasion antigen C [CiaC (VF0415)] [Campylobacter jejuni subsp. jejuni NCTC 11168]
c34f102.fasta	NODE_1_length_315719_cov_398.628931	128226	128398	cheV3	595-767/1302	......===......	0/0	13.29	76.30	vfdb	NP_207394	vfdb~~~cheV3~~~NP_207394 (cheV3) chemotaxis coupling protein CheV3 [Pse5Ac7Ac (AI150)] [Helicobacter pylori 26695]
c34f102.fasta	NODE_1_length_315719_cov_398.628931	139495	140262	fliR	1-768/768	===============	0/0	100.00	98.83	vfdb	NP_282326	vfdb~~~fliR~~~NP_282326 (fliR) flagellar biosynthetic protein FliR [Flagella (VF0114)] [Campylobacter jejuni subsp. jejuni NCTC 11168]
c34f102.fasta	NODE_1_length_315719_cov_398.628931	161300	161861	gmhB	1-561/561	========/======	1/1	100.00	95.73	vfdb	NP_282299	vfdb~~~gmhB~~~NP_282299 (gmhB) DD-heptose 17-bisphosphate phosphatase [LOS (CVF396)] [Campylobacter jejuni subsp. jejuni NCTC 11168]
c34f102.fasta	NODE_1_length_315719_cov_398.628931	161862	162815	hldD	1-954/954	===============	0/0	100.00	97.90	vfdb	NP_282298	vfdb~~~hldD~~~NP_282298 (hldD) ADP-glyceromanno-heptose 6-epimerase [LOS (VF0326)] [Campylobacter jejuni subsp. jejuni NCTC 11168]
c34f102.fasta	NODE_1_length_315719_cov_398.628931	162808	164193	hldE	1-1386/1386	===============	0/0	100.00	93.51	vfdb	NP_282297	vfdb~~~hldE~~~NP_282297 (hldE) bifunctional D-beta-D-heptose 7-phosphate kinase/D-beta-D-heptose 1-phosphate adenylyltransferase [LOS (VF0326)] [Campylobacter jejuni subsp. jejuni NCTC 11168]
c34f102.fasta	NODE_1_length_315719_cov_398.628931	164190	164750	gmhA	1-561/561	===============	0/0	100.00	93.41	vfdb	NP_282296	vfdb~~~gmhA~~~NP_282296 (gmhA) phosphoheptose isomerase [LOS (VF0326)] [Campylobacter jejuni subsp. jejuni NCTC 11168]
c34f102.fasta	NODE_1_length_315719_cov_398.628931	164733	165690	waaF	1-958/960	===============	0/0	99.79	95.62	vfdb	NP_282295	vfdb~~~waaF~~~NP_282295 (waaF) heptosyltransferase II [LOS (VF0326)] [Campylobacter jejuni subsp. jejuni NCTC 11168]
c34f102.fasta	NODE_1_length_315719_cov_398.628931	165749	166534	waaV	1-786/825	===============	0/0	95.27	92.37	vfdb	NP_282294	vfdb~~~waaV~~~NP_282294 (waaV) glucosyltransferase [LOS (VF0326)] [Campylobacter jejuni subsp. jejuni NCTC 11168]
c34f102.fasta	NODE_1_length_315719_cov_398.628931	168201	169153	neuC1	2-951/1116	========/====..	7/11	84.77	77.53	vfdb	NP_282290	vfdb~~~neuC1~~~NP_282290 (neuC1) UDP-N-acetylglucosamine 2-epimerase [LOS (VF0326)] [Campylobacter jejuni subsp. jejuni NCTC 11168]
c34f102.fasta	NODE_1_length_315719_cov_398.628931	169157	170131	neuB1	55-1026/1032	========/======	6/13	93.70	75.71	vfdb	NP_282289	vfdb~~~neuB1~~~NP_282289 (neuB1) sialic acid synthase [LOS (VF0326)] [Campylobacter jejuni subsp. jejuni NCTC 11168]
c34f102.fasta	NODE_1_length_315719_cov_398.628931	172474	172937	neuA1	55-516/1611	=====.../......	5/6	28.55	83.26	vfdb	NP_282291	vfdb~~~neuA1~~~NP_282291 (neuA1) bifunctional beta-14-N-acetylgalactosaminyltransferase/CMP-Neu5Ac synthase [LOS (VF0326)] [Campylobacter jejuni subsp. jejuni NCTC 11168]
c34f102.fasta	NODE_1_length_315719_cov_398.628931	173164	174323	Cj1136	1-1139/1173	========/======	8/31	96.68	79.83	vfdb	NP_282284	vfdb~~~Cj1136~~~NP_282284 (Cj1136) glucosyltransferase [LOS (VF0326)] [Campylobacter jejuni subsp. jejuni NCTC 11168]
c34f102.fasta	NODE_1_length_315719_cov_398.628931	173444	174313	Cj1138	11-880/1170	========/===...	18/28	73.16	76.58	vfdb	NP_282286	vfdb~~~Cj1138~~~NP_282286 (Cj1138) glycosyltransferase [LOS (VF0326)] [Campylobacter jejuni subsp. jejuni NCTC 11168]
c34f102.fasta	NODE_1_length_315719_cov_398.628931	174327	175874	Cj1135	1-1548/1548	===============	0/0	100.00	93.41	vfdb	NP_282283	vfdb~~~Cj1135~~~NP_282283 (Cj1135) glucosyltransferase [LOS (VF0326)] [Campylobacter jejuni subsp. jejuni NCTC 11168]
c34f102.fasta	NODE_1_length_315719_cov_398.628931	175871	176758	htrB	1-888/888	===============	0/0	100.00	99.78	vfdb	NP_282282	vfdb~~~htrB~~~NP_282282 (htrB) lipid A biosynthesis lauroyl acyltransferase [LOS (VF0326)] [Campylobacter jejuni subsp. jejuni NCTC 11168]
c34f102.fasta	NODE_1_length_315719_cov_398.628931	176748	177776	waaC	1-1029/1029	===============	0/0	100.00	97.96	vfdb	NP_282281	vfdb~~~waaC~~~NP_282281 (waaC) heptosyltransferase I [LOS (VF0326)] [Campylobacter jejuni subsp. jejuni NCTC 11168]
c34f102.fasta	NODE_1_length_315719_cov_398.628931	192946	193338	cheY	1-393/393	===============	0/0	100.00	99.75	vfdb	YP_002344511	vfdb~~~cheY~~~YP_002344511 (cheY) chemotaxis regulatory protein [Pse5Ac7Ac Pse5Ac7Am Pse8OAc Pse5Am7AcGlnAc (AI151)] [Campylobacter jejuni subsp. jejuni NCTC 11168]
c34f102.fasta	NODE_1_length_315719_cov_398.628931	200409	200560	tlpA	1636-1787/2028	............==.	0/0	7.50	76.97	vfdb	NP_206899	vfdb~~~tlpA~~~NP_206899 (tlpA) membrane-bound chemoreceptor sensing arginine and bicarbonate [Pse5Ac7Ac (AI150)] [Helicobacter pylori 26695]
c34f102.fasta	NODE_1_length_315719_cov_398.628931	233959	234348	fliW	1-390/390	===============	0/0	100.00	100.00	vfdb	YP_002344468	vfdb~~~fliW~~~YP_002344468 (fliW) flagellar assembly protein FliW [Pse5Ac7Ac Pse5Ac7Am Pse8OAc Pse5Am7AcGlnAc (AI151)] [Campylobacter jejuni subsp. jejuni NCTC 11168]
c34f102.fasta	NODE_1_length_315719_cov_398.628931	286194	286709	flgP	1-516/516	===============	0/0	100.00	99.22	vfdb	YP_002344421	vfdb~~~flgP~~~YP_002344421 (flgP) required for flagellar motility [Pse5Ac7Ac Pse5Ac7Am Pse8OAc Pse5Am7AcGlnAc (AI151)] [Campylobacter jejuni subsp. jejuni NCTC 11168]
c34f102.fasta	NODE_1_length_315719_cov_398.628931	286685	287134	flgQ	1-450/450	===============	0/0	100.00	100.00	vfdb	YP_002344420	vfdb~~~flgQ~~~YP_002344420 (flgQ) required for flagellar motility [Pse5Ac7Ac Pse5Ac7Am Pse8OAc Pse5Am7AcGlnAc (AI151)] [Campylobacter jejuni subsp. jejuni NCTC 11168]
c34f102.fasta	NODE_1_length_315719_cov_398.628931	287191	288492	flgR	1-1302/1302	===============	0/0	100.00	99.92	vfdb	NP_282174	vfdb~~~flgR~~~NP_282174 (flgR) sigma-54 associated transcriptional activator [Pse5Ac7Ac Pse5Ac7Am Pse8OAc Pse5Am7AcGlnAc (AI151)] [Campylobacter jejuni subsp. jejuni NCTC 11168]
c34f102.fasta	NODE_21_length_4540_cov_392.825454	1	1503	Cj1438c	829-2331/2331	.....==========	0/0	64.48	99.93	vfdb	NP_282579	vfdb~~~Cj1438c~~~NP_282579 (Cj1438c) sugar transferase [Capsule (VF0323)] [Campylobacter jejuni subsp. jejuni NCTC 11168]
c34f102.fasta	NODE_21_length_4540_cov_392.825454	1490	2593	Cj1437c	1-1104/1104	===============	0/0	100.00	100.00	vfdb	NP_282578	vfdb~~~Cj1437c~~~NP_282578 (Cj1437c) aminotransferase [Capsule (VF0323)] [Campylobacter jejuni subsp. jejuni NCTC 11168]
c34f102.fasta	NODE_21_length_4540_cov_392.825454	2643	3815	Cj1436c	1-1173/1173	===============	0/0	100.00	99.92	vfdb	NP_282577	vfdb~~~Cj1436c~~~NP_282577 (Cj1436c) aminotransferase [Capsule (VF0323)] [Campylobacter jejuni subsp. jejuni NCTC 11168]
c34f102.fasta	NODE_21_length_4540_cov_392.825454	3819	4454	Cj1435c	1-636/636	===============	0/0	100.00	100.00	vfdb	NP_282576	vfdb~~~Cj1435c~~~NP_282576 (Cj1435c) phosphatase [Capsule (VF0323)] [Campylobacter jejuni subsp. jejuni NCTC 11168]
c34f102.fasta	NODE_2_length_287335_cov_395.102069	15990	16162	cheV3	563-735/1302	......===......	0/0	13.29	75.72	vfdb	NP_207394	vfdb~~~cheV3~~~NP_207394 (cheV3) chemotaxis coupling protein CheV3 [Pse5Ac7Ac (AI150)] [Helicobacter pylori 26695]
c34f102.fasta	NODE_2_length_287335_cov_395.102069	80072	80368	fliE	1-297/297	===============	0/0	100.00	99.33	vfdb	NP_281710	vfdb~~~fliE~~~NP_281710 (fliE) flagellar hook-basal body complex protein FliE [Flagella (VF0114)] [Campylobacter jejuni subsp. jejuni NCTC 11168]
c34f102.fasta	NODE_2_length_287335_cov_395.102069	80375	80869	flgC	1-495/495	===============	0/0	100.00	99.60	vfdb	NP_281711	vfdb~~~flgC~~~NP_281711 (flgC) flagellar basal body rod protein FlgC [Flagella (VF0114)] [Campylobacter jejuni subsp. jejuni NCTC 11168]
c34f102.fasta	NODE_2_length_287335_cov_395.102069	80879	81310	flgB	1-432/432	===============	0/0	100.00	96.76	vfdb	NP_281712	vfdb~~~flgB~~~NP_281712 (flgB) flagellar basal body rod protein FlgB [Flagella (VF0114)] [Campylobacter jejuni subsp. jejuni NCTC 11168]
c34f102.fasta	NODE_2_length_287335_cov_395.102069	101099	101464	flaG	1-366/366	===============	0/0	100.00	98.36	vfdb	NP_281731	vfdb~~~flaG~~~NP_281731 (flaG) flagellar protein FlaG [Flagella (VF0114)] [Campylobacter jejuni subsp. jejuni NCTC 11168]
c34f102.fasta	NODE_2_length_287335_cov_395.102069	101467	103377	fliD	1-1929/1929	========/======	1/18	99.07	96.58	vfdb	NP_281732	vfdb~~~fliD~~~NP_281732 (fliD) flagellar capping protein FliD [Flagella (VF0114)] [Campylobacter jejuni subsp. jejuni NCTC 11168]
c34f102.fasta	NODE_2_length_287335_cov_395.102069	103389	103775	fliS	1-387/387	===============	0/0	100.00	99.48	vfdb	NP_281733	vfdb~~~fliS~~~NP_281733 (fliS) flagellar protein FliS [Flagella (VF0114)] [Campylobacter jejuni subsp. jejuni NCTC 11168]
c34f102.fasta	NODE_2_length_287335_cov_395.102069	215448	216698	rpoN	1-1251/1251	===============	0/0	100.00	99.92	vfdb	YP_002344093	vfdb~~~rpoN~~~YP_002344093 (rpoN) RNA polymerase factor sigma-54 [Pse5Ac7Ac Pse5Ac7Am Pse8OAc Pse5Am7AcGlnAc (AI151)] [Campylobacter jejuni subsp. jejuni NCTC 11168]
c34f102.fasta	NODE_2_length_287335_cov_395.102069	232416	233114	flgH	1-699/699	===============	0/0	100.00	99.28	vfdb	NP_281859	vfdb~~~flgH~~~NP_281859 (flgH) flagellar L-ring protein precursor FlgH [Flagella (VF0114)] [Campylobacter jejuni subsp. jejuni NCTC 11168]
c34f102.fasta	NODE_2_length_287335_cov_395.102069	246515	247327	flgF	1-813/813	===============	0/0	100.00	99.63	vfdb	NP_281869	vfdb~~~flgF~~~NP_281869 (flgF) flagellar basal-body rod protein [Flagella (VF0114)] [Campylobacter jejuni subsp. jejuni NCTC 11168]
c34f102.fasta	NODE_2_length_287335_cov_395.102069	247357	248148	flgG	1-792/792	===============	0/0	100.00	99.75	vfdb	NP_281870	vfdb~~~flgG~~~NP_281870 (flgG) flagellar basal-body rod protein FlgG [Flagella (VF0114)] [Campylobacter jejuni subsp. jejuni NCTC 11168]
c34f102.fasta	NODE_2_length_287335_cov_395.102069	267541	268290	flaC	1-750/750	===============	0/0	100.00	99.47	vfdb	NP_281892	vfdb~~~flaC~~~NP_281892 (flaC) flagellin [Flagella (VF0114)] [Campylobacter jejuni subsp. jejuni NCTC 11168]
c34f102.fasta	NODE_31_length_674_cov_373.331658	1	501	Cj1434c	838-1338/1338	.........======	0/0	37.44	100.00	vfdb	NP_282575	vfdb~~~Cj1434c~~~NP_282575 (Cj1434c) sugar transferase [Capsule (VF0323)] [Campylobacter jejuni subsp. jejuni NCTC 11168]
c34f102.fasta	NODE_36_length_425_cov_772.307471	1	425	Cj1434c	490-914/1338	.....======....	0/0	31.76	100.00	vfdb	NP_282575	vfdb~~~Cj1434c~~~NP_282575 (Cj1434c) sugar transferase [Capsule (VF0323)] [Campylobacter jejuni subsp. jejuni NCTC 11168]
c34f102.fasta	NODE_38_length_419_cov_800.576023	1	377	Cj1434c	1-377/1338	=====..........	0/0	28.18	100.00	vfdb	NP_282575	vfdb~~~Cj1434c~~~NP_282575 (Cj1434c) sugar transferase [Capsule (VF0323)] [Campylobacter jejuni subsp. jejuni NCTC 11168]
c34f102.fasta	NODE_39_length_416_cov_763.548673	1	416	maf4	1420-1835/1950	..........=====	0/0	21.33	93.27	vfdb	YP_002344724	vfdb~~~maf4~~~YP_002344724 (maf4) motility accessory factor [Pse5Ac7Ac Pse5Ac7Am Pse8OAc Pse5Am7AcGlnAc (AI151)] [Campylobacter jejuni subsp. jejuni NCTC 11168]
c34f102.fasta	NODE_3_length_248027_cov_384.463251	17090	17752	flgA	1-663/663	===============	0/0	100.00	99.70	vfdb	YP_002344176	vfdb~~~flgA~~~YP_002344176 (flgA) flagellar basal body P-ring biosynthesis protein FlgA [Pse5Ac7Ac Pse5Ac7Am Pse8OAc Pse5Am7AcGlnAc (AI151)] [Campylobacter jejuni subsp. jejuni NCTC 11168]
c34f102.fasta	NODE_3_length_248027_cov_384.463251	40977	41996	flgS	1-1020/1020	===============	0/0	100.00	99.90	vfdb	YP_002344200	vfdb~~~flgS~~~YP_002344200 (flgS) signal transduction histidine kinase [Pse5Ac7Ac Pse5Ac7Am Pse8OAc Pse5Am7AcGlnAc (AI151)] [Campylobacter jejuni subsp. jejuni NCTC 11168]
c34f102.fasta	NODE_3_length_248027_cov_384.463251	65118	65852	fliP	1-735/735	===============	0/0	100.00	98.91	vfdb	NP_281981	vfdb~~~fliP~~~NP_281981 (fliP) flagellar biosynthesis protein FliP [Flagella (VF0114)] [Campylobacter jejuni subsp. jejuni NCTC 11168]
c34f102.fasta	NODE_3_length_248027_cov_384.463251	114101	116275	flhA	1-2175/2175	===============	0/0	100.00	99.91	vfdb	NP_282036	vfdb~~~flhA~~~NP_282036 (flhA) flagellar biosynthesis protein FlhA [Flagella (VF0114)] [Campylobacter jejuni subsp. jejuni NCTC 11168]
c34f102.fasta	NODE_3_length_248027_cov_384.463251	120155	122407	flaD	1-2253/2253	===============	0/0	100.00	96.80	vfdb	NP_282040	vfdb~~~flaD~~~NP_282040 (flaD) flagellin [Flagella (VF0114)] [Campylobacter jejuni subsp. jejuni NCTC 11168]
c34f102.fasta	NODE_3_length_248027_cov_384.463251	146354	148186	ciaB	1-1833/1833	===============	0/0	100.00	99.29	vfdb	NP_282066	vfdb~~~ciaB~~~NP_282066 (ciaB) invasion antigen CiaB [CiaB (VF0324)] [Campylobacter jejuni subsp. jejuni NCTC 11168]
c34f102.fasta	NODE_3_length_248027_cov_384.463251	153618	154397	pebA	1-780/780	===============	0/0	100.00	99.23	vfdb	NP_282073	vfdb~~~pebA~~~NP_282073 (pebA) bifunctional adhesin/ABC transporter aspartate/glutamate-binding protein [PEB1 (VF0327)] [Campylobacter jejuni subsp. jejuni NCTC 11168]
c34f102.fasta	NODE_3_length_248027_cov_384.463251	213231	214349	jlpA	1-1119/1119	===============	0/0	100.00	98.66	vfdb	NP_282133	vfdb~~~jlpA~~~NP_282133 (jlpA) lipoprotein [JlpA (VF0329)] [Campylobacter jejuni subsp. jejuni NCTC 11168]
c34f102.fasta	NODE_43_length_311_cov_781.264957	1	311	maf4	1132-1442/1950	........====...	0/0	15.95	98.39	vfdb	YP_002344724	vfdb~~~maf4~~~YP_002344724 (maf4) motility accessory factor [Pse5Ac7Ac Pse5Ac7Am Pse8OAc Pse5Am7AcGlnAc (AI151)] [Campylobacter jejuni subsp. jejuni NCTC 11168]
c34f102.fasta	NODE_44_length_303_cov_357.637168	1	303	maf4	65-370/1950	===...../......	1/3	15.54	96.41	vfdb	YP_002344724	vfdb~~~maf4~~~YP_002344724 (maf4) motility accessory factor [Pse5Ac7Ac Pse5Ac7Am Pse8OAc Pse5Am7AcGlnAc (AI151)] [Campylobacter jejuni subsp. jejuni NCTC 11168]
c34f102.fasta	NODE_45_length_285_cov_389.721154	1	285	maf4	921-1199/1950	......==/=.....	4/8	14.26	80.07	vfdb	YP_002344724	vfdb~~~maf4~~~YP_002344724 (maf4) motility accessory factor [Pse5Ac7Ac Pse5Ac7Am Pse8OAc Pse5Am7AcGlnAc (AI151)] [Campylobacter jejuni subsp. jejuni NCTC 11168]
c34f102.fasta	NODE_46_length_281_cov_390.995098	1	281	maf4	921-1201/1950	.......===.....	0/0	14.41	97.51	vfdb	YP_002344724	vfdb~~~maf4~~~YP_002344724 (maf4) motility accessory factor [Pse5Ac7Ac Pse5Ac7Am Pse8OAc Pse5Am7AcGlnAc (AI151)] [Campylobacter jejuni subsp. jejuni NCTC 11168]
c34f102.fasta	NODE_4_length_143327_cov_429.524691	6043	7215	flgE	1-1167/2598	=======./......	7/16	44.73	88.45	vfdb	NP_282855	vfdb~~~flgE~~~NP_282855 (flgE) flagellar hook protein [Flagella (VF0114)] [Campylobacter jejuni subsp. jejuni NCTC 11168]
c34f102.fasta	NODE_4_length_143327_cov_429.524691	7291	8577	flgE	1312-2598/2598	.......=/======	11/30	48.96	86.56	vfdb	NP_282855	vfdb~~~flgE~~~NP_282855 (flgE) flagellar hook protein [Flagella (VF0114)] [Campylobacter jejuni subsp. jejuni NCTC 11168]
c34f102.fasta	NODE_4_length_143327_cov_429.524691	41370	41639	fliQ	1-270/270	===============	0/0	100.00	98.89	vfdb	NP_282802	vfdb~~~fliQ~~~NP_282802 (fliQ) flagellar biosynthesis protein FliQ [Flagella (VF0114)] [Campylobacter jejuni subsp. jejuni NCTC 11168]
c34f102.fasta	NODE_4_length_143327_cov_429.524691	140833	143199	pflA	1-2367/2367	===============	0/0	100.00	99.41	vfdb	NP_282693	vfdb~~~pflA~~~NP_282693 (pflA) paralysed flagellum protein [Flagella (VF0114)] [Campylobacter jejuni subsp. jejuni NCTC 11168]
c34f102.fasta	NODE_50_length_266_cov_384.634921	1	266	Cj1434c	301-566/1338	...====........	0/0	19.88	100.00	vfdb	NP_282575	vfdb~~~Cj1434c~~~NP_282575 (Cj1434c) sugar transferase [Capsule (VF0323)] [Campylobacter jejuni subsp. jejuni NCTC 11168]
c34f102.fasta	NODE_52_length_257_cov_403.872222	1	257	Cj1438c	301-557/2331	.===...........	0/0	11.03	100.00	vfdb	NP_282579	vfdb~~~Cj1438c~~~NP_282579 (Cj1438c) sugar transferase [Capsule (VF0323)] [Campylobacter jejuni subsp. jejuni NCTC 11168]
c34f102.fasta	NODE_54_length_221_cov_415.222222	1	221	pseD/maf2	526-746/1962	....==.........	0/0	11.26	90.05	vfdb	NP_282479	vfdb~~~pseD/maf2~~~NP_282479 (pseD/maf2) motility accessory factor PseD [Pse5Ac7Ac Pse5Ac7Am Pse8OAc Pse5Am7AcGlnAc (AI151)] [Campylobacter jejuni subsp. jejuni NCTC 11168]
c34f102.fasta	NODE_56_length_202_cov_420.536000	1	200	maf4	359-558/1950	..===..........	0/0	10.26	92.00	vfdb	YP_002344724	vfdb~~~maf4~~~YP_002344724 (maf4) motility accessory factor [Pse5Ac7Ac Pse5Ac7Am Pse8OAc Pse5Am7AcGlnAc (AI151)] [Campylobacter jejuni subsp. jejuni NCTC 11168]
c34f102.fasta	NODE_57_length_191_cov_398.219298	1	191	maf4	803-993/1950	......==.......	0/0	9.79	92.67	vfdb	YP_002344724	vfdb~~~maf4~~~YP_002344724 (maf4) motility accessory factor [Pse5Ac7Ac Pse5Ac7Am Pse8OAc Pse5Am7AcGlnAc (AI151)] [Campylobacter jejuni subsp. jejuni NCTC 11168]
c34f102.fasta	NODE_58_length_191_cov_398.096491	1	191	maf4	803-993/1950	......==.......	0/0	9.79	95.81	vfdb	YP_002344724	vfdb~~~maf4~~~YP_002344724 (maf4) motility accessory factor [Pse5Ac7Ac Pse5Ac7Am Pse8OAc Pse5Am7AcGlnAc (AI151)] [Campylobacter jejuni subsp. jejuni NCTC 11168]
c34f102.fasta	NODE_59_length_165_cov_376.681818	1	165	pseD/maf2	130-294/1962	===............	0/0	8.41	98.79	vfdb	NP_282479	vfdb~~~pseD/maf2~~~NP_282479 (pseD/maf2) motility accessory factor PseD [Pse5Ac7Ac Pse5Ac7Am Pse8OAc Pse5Am7AcGlnAc (AI151)] [Campylobacter jejuni subsp. jejuni NCTC 11168]
c34f102.fasta	NODE_5_length_131580_cov_422.555029	79901	81286	fliI	1-1386/1386	===============	0/0	100.00	98.56	vfdb	NP_281405	vfdb~~~fliI~~~NP_281405 (fliI) flagellum-specific ATP synthase FliI [Flagella (VF0114)] [Campylobacter jejuni subsp. jejuni NCTC 11168]
c34f102.fasta	NODE_5_length_131580_cov_422.555029	124423	125961	eptC	1-1539/1539	===============	0/0	100.00	98.05	vfdb	YP_002343698	vfdb~~~eptC~~~YP_002343698 (eptC) phosphoethanolamine transferase [Pse5Ac7Ac Pse5Ac7Am Pse8OAc Pse5Am7AcGlnAc (AI151)] [Campylobacter jejuni subsp. jejuni NCTC 11168]
c34f102.fasta	NODE_60_length_157_cov_423.750000	1	157	pseD/maf2	344-500/1962	..==...........	0/0	8.00	96.18	vfdb	NP_282479	vfdb~~~pseD/maf2~~~NP_282479 (pseD/maf2) motility accessory factor PseD [Pse5Ac7Ac Pse5Ac7Am Pse8OAc Pse5Am7AcGlnAc (AI151)] [Campylobacter jejuni subsp. jejuni NCTC 11168]
c34f102.fasta	NODE_63_length_142_cov_815.815385	1	142	pseD/maf2	279-420/1962	..==...........	0/0	7.24	95.78	vfdb	NP_282479	vfdb~~~pseD/maf2~~~NP_282479 (pseD/maf2) motility accessory factor PseD [Pse5Ac7Ac Pse5Ac7Am Pse8OAc Pse5Am7AcGlnAc (AI151)] [Campylobacter jejuni subsp. jejuni NCTC 11168]
c34f102.fasta	NODE_64_length_134_cov_772.263158	18	134	maf4	484-600/1950	...==..........	0/0	6.00	94.87	vfdb	YP_002344724	vfdb~~~maf4~~~YP_002344724 (maf4) motility accessory factor [Pse5Ac7Ac Pse5Ac7Am Pse8OAc Pse5Am7AcGlnAc (AI151)] [Campylobacter jejuni subsp. jejuni NCTC 11168]
c34f102.fasta	NODE_65_length_134_cov_395.210526	1	134	pseD/maf2	559-692/1962	....==.........	0/0	6.83	86.57	vfdb	NP_282479	vfdb~~~pseD/maf2~~~NP_282479 (pseD/maf2) motility accessory factor PseD [Pse5Ac7Ac Pse5Ac7Am Pse8OAc Pse5Am7AcGlnAc (AI151)] [Campylobacter jejuni subsp. jejuni NCTC 11168]
c34f102.fasta	NODE_66_length_112_cov_418.800000	1	112	maf4	259-370/1950	.==............	0/0	5.74	99.11	vfdb	YP_002344724	vfdb~~~maf4~~~YP_002344724 (maf4) motility accessory factor [Pse5Ac7Ac Pse5Ac7Am Pse8OAc Pse5Am7AcGlnAc (AI151)] [Campylobacter jejuni subsp. jejuni NCTC 11168]
c34f102.fasta	NODE_6_length_125761_cov_404.111550	72648	72956	fliN	1-309/309	===============	0/0	100.00	99.03	vfdb	NP_281542	vfdb~~~fliN~~~NP_281542 (fliN) flagellar motor switch protein FliN [Flagella (VF0114)] [Campylobacter jejuni subsp. jejuni NCTC 11168]
c34f102.fasta	NODE_6_length_125761_cov_404.111550	88487	89263	motA	1-777/777	===============	0/0	100.00	98.20	vfdb	NP_281528	vfdb~~~motA~~~NP_281528 (motA) flagellar motor protein MotA [Flagella (VF0114)] [Campylobacter jejuni subsp. jejuni NCTC 11168]
c34f102.fasta	NODE_6_length_125761_cov_404.111550	89266	90009	motB	1-744/744	===============	0/0	100.00	98.66	vfdb	NP_281527	vfdb~~~motB~~~NP_281527 (motB) flagellar motor protein MotB [Flagella (VF0114)] [Campylobacter jejuni subsp. jejuni NCTC 11168]
c34f102.fasta	NODE_6_length_125761_cov_404.111550	90015	91103	flhB	1-1089/1089	===============	0/0	100.00	99.72	vfdb	NP_281526	vfdb~~~flhB~~~NP_281526 (flhB) flagellar biosynthetic protein [Flagella (VF0114)] [Campylobacter jejuni subsp. jejuni NCTC 11168]
c34f102.fasta	NODE_6_length_125761_cov_404.111550	102195	103025	fliH	1-831/831	===============	0/0	100.00	99.40	vfdb	NP_281511	vfdb~~~fliH~~~NP_281511 (fliH) flagellar assembly protein H [Flagella (VF0114)] [Campylobacter jejuni subsp. jejuni NCTC 11168]
c34f102.fasta	NODE_6_length_125761_cov_404.111550	103033	104061	fliG	1-1029/1029	===============	0/0	100.00	99.90	vfdb	NP_281510	vfdb~~~fliG~~~NP_281510 (fliG) flagellar motor switch protein G [Flagella (VF0114)] [Campylobacter jejuni subsp. jejuni NCTC 11168]
c34f102.fasta	NODE_6_length_125761_cov_404.111550	104061	105743	fliF	1-1683/1683	===============	0/0	100.00	99.76	vfdb	NP_281509	vfdb~~~fliF~~~NP_281509 (fliF) flagellar M-ring protein FliF [Flagella (VF0114)] [Campylobacter jejuni subsp. jejuni NCTC 11168]
c34f102.fasta	NODE_70_length_81_cov_871.750000	1	81	maf4	917-997/1950	.......=.......	0/0	4.15	93.83	vfdb	YP_002344724	vfdb~~~maf4~~~YP_002344724 (maf4) motility accessory factor [Pse5Ac7Ac Pse5Ac7Am Pse8OAc Pse5Am7AcGlnAc (AI151)] [Campylobacter jejuni subsp. jejuni NCTC 11168]
c34f102.fasta	NODE_71_length_81_cov_811.000000	1	79	maf4	801-879/1950	......=........	0/0	4.05	97.47	vfdb	YP_002344724	vfdb~~~maf4~~~YP_002344724 (maf4) motility accessory factor [Pse5Ac7Ac Pse5Ac7Am Pse8OAc Pse5Am7AcGlnAc (AI151)] [Campylobacter jejuni subsp. jejuni NCTC 11168]
c34f102.fasta	NODE_72_length_79_cov_369.500000	3	77	maf4	484-558/1950	...==..........	0/0	3.85	100.00	vfdb	YP_002344724	vfdb~~~maf4~~~YP_002344724 (maf4) motility accessory factor [Pse5Ac7Ac Pse5Ac7Am Pse8OAc Pse5Am7AcGlnAc (AI151)] [Campylobacter jejuni subsp. jejuni NCTC 11168]
c34f102.fasta	NODE_7_length_106695_cov_426.290730	955	4050	Cj1432c	1-3096/3096	===============	0/0	100.00	99.87	vfdb	NP_282573	vfdb~~~Cj1432c~~~NP_282573 (Cj1432c) sugar transferase [Capsule (VF0323)] [Campylobacter jejuni subsp. jejuni NCTC 11168]
c34f102.fasta	NODE_7_length_106695_cov_426.290730	4053	5801	hddC	1-1749/1749	===============	0/0	100.00	99.89	vfdb	NP_282572	vfdb~~~hddC~~~NP_282572 (hddC) capsular polysaccharide heptosyltransferase [Capsule (VF0323)] [Campylobacter jejuni subsp. jejuni NCTC 11168]
c34f102.fasta	NODE_7_length_106695_cov_426.290730	5801	6346	rfbC	1-546/546	===============	0/0	100.00	99.82	vfdb	NP_282571	vfdb~~~rfbC~~~NP_282571 (rfbC) dTDP-4-dehydrorhamnose 35-epimerase [Capsule (VF0323)] [Campylobacter jejuni subsp. jejuni NCTC 11168]
c34f102.fasta	NODE_7_length_106695_cov_426.290730	7276	8316	fcl	1-1041/1041	===============	0/0	100.00	99.90	vfdb	NP_282569	vfdb~~~fcl~~~NP_282569 (fcl) GDP-L-fucose synthetase [Capsule (VF0323)] [Campylobacter jejuni subsp. jejuni NCTC 11168]
c34f102.fasta	NODE_7_length_106695_cov_426.290730	8340	9281	Cj1427c	1-942/942	===============	0/0	100.00	100.00	vfdb	NP_282568	vfdb~~~Cj1427c~~~NP_282568 (Cj1427c) sugar-nucleotide epimerase/dehydratease [Capsule (VF0323)] [Campylobacter jejuni subsp. jejuni NCTC 11168]
c34f102.fasta	NODE_7_length_106695_cov_426.290730	9300	10151	Cj1426c	1-852/852	===============	0/0	100.00	100.00	vfdb	NP_282567	vfdb~~~Cj1426c~~~NP_282567 (Cj1426c) methyltransferase family protein [Capsule (VF0323)] [Campylobacter jejuni subsp. jejuni NCTC 11168]
c34f102.fasta	NODE_7_length_106695_cov_426.290730	10171	11190	hddA	1-1020/1020	===============	0/0	100.00	99.90	vfdb	NP_282566	vfdb~~~hddA~~~NP_282566 (hddA) D-glycero-D-manno-heptose 7-phosphate kinase [Capsule (VF0323)] [Campylobacter jejuni subsp. jejuni NCTC 11168]
c34f102.fasta	NODE_7_length_106695_cov_426.290730	11178	11783	gmhA2	1-606/606	===============	0/0	100.00	100.00	vfdb	NP_282565	vfdb~~~gmhA2~~~NP_282565 (gmhA2) phosphoheptose isomerase [Capsule (VF0323)] [Campylobacter jejuni subsp. jejuni NCTC 11168]
c34f102.fasta	NODE_7_length_106695_cov_426.290730	11771	12436	hddC	1-666/666	===============	0/0	100.00	100.00	vfdb	NP_282564	vfdb~~~hddC~~~NP_282564 (hddC) D-glycero-D-manno-heptose 1-phosphate guanosyltransferase [Capsule (VF0323)] [Campylobacter jejuni subsp. jejuni NCTC 11168]
c34f102.fasta	NODE_7_length_106695_cov_426.290730	12487	14364	Cj1422c	1-1878/1878	===============	0/0	100.00	99.79	vfdb	NP_282563	vfdb~~~Cj1422c~~~NP_282563 (Cj1422c) sugar transferase [Capsule (VF0323)] [Campylobacter jejuni subsp. jejuni NCTC 11168]
c34f102.fasta	NODE_7_length_106695_cov_426.290730	14419	16257	Cj1421c	1-1839/1839	===============	0/0	100.00	99.84	vfdb	NP_282562	vfdb~~~Cj1421c~~~NP_282562 (Cj1421c) sugar transferase [Capsule (VF0323)] [Campylobacter jejuni subsp. jejuni NCTC 11168]
c34f102.fasta	NODE_7_length_106695_cov_426.290730	16324	17097	Cj1420c	1-774/774	===============	0/0	100.00	100.00	vfdb	NP_282561	vfdb~~~Cj1420c~~~NP_282561 (Cj1420c) methyltransferase [Capsule biosynthesis and transport (CVF393)] [Campylobacter jejuni subsp. jejuni NCTC 11168]
c34f102.fasta	NODE_7_length_106695_cov_426.290730	17150	17911	Cj1419c	1-762/762	===============	0/0	100.00	100.00	vfdb	NP_282560	vfdb~~~Cj1419c~~~NP_282560 (Cj1419c) methyltransferase [Capsule biosynthesis and transport (CVF393)] [Campylobacter jejuni subsp. jejuni NCTC 11168]
c34f102.fasta	NODE_7_length_106695_cov_426.290730	20256	20858	Cj1417c	1-603/603	===============	0/0	100.00	97.84	vfdb	NP_282558	vfdb~~~Cj1417c~~~NP_282558 (Cj1417c) amidotransferase [Capsule biosynthesis and transport (CVF393)] [Campylobacter jejuni subsp. jejuni NCTC 11168]
c34f102.fasta	NODE_7_length_106695_cov_426.290730	20860	21620	Cj1416c	1-761/762	===============	0/0	99.87	99.21	vfdb	NP_282557	vfdb~~~Cj1416c~~~NP_282557 (Cj1416c) sugar nucleotidyltransferase [Capsule (VF0323)] [Campylobacter jejuni subsp. jejuni NCTC 11168]
c34f102.fasta	NODE_7_length_106695_cov_426.290730	21611	22123	cysC	1-513/513	===============	0/0	100.00	98.05	vfdb	NP_282556	vfdb~~~cysC~~~NP_282556 (cysC) adenylylsulfate kinase [Capsule (VF0323)] [Campylobacter jejuni subsp. jejuni NCTC 11168]
c34f102.fasta	NODE_7_length_106695_cov_426.290730	22120	24189	kpsC	1-2070/2070	===============	0/0	100.00	97.92	vfdb	NP_282555	vfdb~~~kpsC~~~NP_282555 (kpsC) capsule polysaccharide modification protein [Capsule (VF0323)] [Campylobacter jejuni subsp. jejuni NCTC 11168]
c34f102.fasta	NODE_7_length_106695_cov_426.290730	24186	25370	kpsS	1-1185/1185	===============	0/0	100.00	99.16	vfdb	NP_282554	vfdb~~~kpsS~~~NP_282554 (kpsS) capsule polysaccharide modification protein [Capsule (VF0323)] [Campylobacter jejuni subsp. jejuni NCTC 11168]
c34f102.fasta	NODE_7_length_106695_cov_426.290730	28700	29236	fliL	1-537/537	===============	0/0	100.00	86.03	vfdb	NP_282549	vfdb~~~fliL~~~NP_282549 (fliL) flagellar basal body protein FliL [Flagella (VF0114)] [Campylobacter jejuni subsp. jejuni NCTC 11168]
c34f102.fasta	NODE_7_length_106695_cov_426.290730	101118	102836	flaA	1-1719/1719	========/======	6/16	99.53	91.89	vfdb	NP_282485	vfdb~~~flaA~~~NP_282485 (flaA) flagellin [Flagella (VF0114)] [Campylobacter jejuni subsp. jejuni NCTC 11168]
c34f102.fasta	NODE_7_length_106695_cov_426.290730	102982	104700	flaB	1-1719/1719	========/======	6/16	99.53	92.82	vfdb	NP_282484	vfdb~~~flaB~~~NP_282484 (flaB) flagellin [Flagella (VF0114)] [Campylobacter jejuni subsp. jejuni NCTC 11168]
c34f102.fasta	NODE_7_length_106695_cov_426.290730	104731	106617	pseE/maf5	1-1887/1887	===============	0/0	100.00	97.08	vfdb	NP_282483	vfdb~~~pseE/maf5~~~NP_282483 (pseE/maf5) motility accessory factor PseE [Pse5Ac7Ac Pse5Ac7Am Pse8OAc Pse5Am7AcGlnAc (AI151)] [Campylobacter jejuni subsp. jejuni NCTC 11168]
c34f102.fasta	NODE_7_length_106695_cov_426.290730	106614	106695	maf4	1869-1950/1950	..............=	0/0	4.21	95.12	vfdb	YP_002344724	vfdb~~~maf4~~~YP_002344724 (maf4) motility accessory factor [Pse5Ac7Ac Pse5Ac7Am Pse8OAc Pse5Am7AcGlnAc (AI151)] [Campylobacter jejuni subsp. jejuni NCTC 11168]
c34f102.fasta	NODE_8_length_79642_cov_419.675284	37	1143	glf	1-1107/1107	===============	0/0	100.00	100.00	vfdb	NP_282580	vfdb~~~glf~~~NP_282580 (glf) UDP-galactopyranose mutase [Capsule (VF0323)] [Campylobacter jejuni subsp. jejuni NCTC 11168]
c34f102.fasta	NODE_8_length_79642_cov_419.675284	1181	2404	Cj1440c	1-1224/1224	===============	0/0	100.00	99.84	vfdb	NP_282581	vfdb~~~Cj1440c~~~NP_282581 (Cj1440c) sugar transferase [Capsule (VF0323)] [Campylobacter jejuni subsp. jejuni NCTC 11168]
c34f102.fasta	NODE_8_length_79642_cov_419.675284	2414	3595	kfiD	1-1182/1182	===============	0/0	100.00	99.83	vfdb	NP_282582	vfdb~~~kfiD~~~NP_282582 (kfiD) UDP-glucose 6-dehydrogenase [Capsule (VF0323)] [Campylobacter jejuni subsp. jejuni NCTC 11168]
c34f102.fasta	NODE_8_length_79642_cov_419.675284	5226	6173	kpsF	1-948/948	===============	0/0	100.00	100.00	vfdb	NP_282584	vfdb~~~kpsF~~~NP_282584 (kpsF) D-arabinose 5-phosphate isomerase [Capsule (VF0323)] [Campylobacter jejuni subsp. jejuni NCTC 11168]
c34f102.fasta	NODE_8_length_79642_cov_419.675284	6184	7842	kpsD	1-1659/1659	===============	0/0	100.00	99.94	vfdb	NP_282585	vfdb~~~kpsD~~~NP_282585 (kpsD) capsule polysaccharide export system periplasmic protein [Capsule (VF0323)] [Campylobacter jejuni subsp. jejuni NCTC 11168]
c34f102.fasta	NODE_8_length_79642_cov_419.675284	7844	8962	kpsE	1-1119/1119	===============	0/0	100.00	100.00	vfdb	NP_282586	vfdb~~~kpsE~~~NP_282586 (kpsE) capsule polysaccharide export system inner membrane protein [Capsule (VF0323)] [Campylobacter jejuni subsp. jejuni NCTC 11168]
c34f102.fasta	NODE_8_length_79642_cov_419.675284	8962	9624	kpsT	1-663/663	===============	0/0	100.00	100.00	vfdb	NP_282587	vfdb~~~kpsT~~~NP_282587 (kpsT) capsule polysaccharide export ATP-binding protein [Capsule (VF0323)] [Campylobacter jejuni subsp. jejuni NCTC 11168]
c34f102.fasta	NODE_8_length_79642_cov_419.675284	9621	10403	kpsM	1-783/783	===============	0/0	100.00	99.87	vfdb	NP_282588	vfdb~~~kpsM~~~NP_282588 (kpsM) capsule polysaccharide export system inner membrane protein [Capsule (VF0323)] [Campylobacter jejuni subsp. jejuni NCTC 11168]
c34f102.fasta	NODE_8_length_79642_cov_419.675284	21165	22211	flgI	1-1047/1047	===============	0/0	100.00	98.28	vfdb	NP_282602	vfdb~~~flgI~~~NP_282602 (flgI) flagellar P-ring protein precursor FlgI [Flagella (VF0114)] [Campylobacter jejuni subsp. jejuni NCTC 11168]
c34f102.fasta	NODE_8_length_79642_cov_419.675284	22211	22552	flgJ	1-342/342	===============	0/0	100.00	96.20	vfdb	YP_002344845	vfdb~~~flgJ~~~YP_002344845 (flgJ) flagellar rod assembly protein/muramidase FlgJ [Pse5Ac7Ac Pse5Ac7Am Pse8OAc Pse5Am7AcGlnAc (AI151)] [Campylobacter jejuni subsp. jejuni NCTC 11168]
c34f102.fasta	NODE_8_length_79642_cov_419.675284	22615	22812	flgM	1-198/198	===============	0/0	100.00	98.99	vfdb	YP_002344846	vfdb~~~flgM~~~YP_002344846 (flgM) negative regulator of flagellin synthesis [Pse5Ac7Ac Pse5Ac7Am Pse8OAc Pse5Am7AcGlnAc (AI151)] [Campylobacter jejuni subsp. jejuni NCTC 11168]
c34f102.fasta	NODE_8_length_79642_cov_419.675284	23298	25124	flgK	1-1827/1827	===============	0/0	100.00	99.12	vfdb	NP_282606	vfdb~~~flgK~~~NP_282606 (flgK) flagellar hook-associated protein 1 FlgK [Flagella (VF0114)] [Campylobacter jejuni subsp. jejuni NCTC 11168]
c34f102.fasta	NODE_8_length_79642_cov_419.675284	36604	37563	cadF	1-960/960	===============	0/0	100.00	99.27	vfdb	NP_282616	vfdb~~~cadF~~~NP_282616 (cadF) outer membrane fibronectin-binding protein [CadF (VF0322)] [Campylobacter jejuni subsp. jejuni NCTC 11168]
c34f102.fasta	NODE_9_length_75013_cov_428.848124	56849	57655	cdtA	1-807/807	===============	0/0	100.00	99.38	vfdb	NP_281292	vfdb~~~cdtA~~~NP_281292 (cdtA) cytolethal distending toxin A [CDT (VF0115)] [Campylobacter jejuni subsp. jejuni NCTC 11168]
c34f102.fasta	NODE_9_length_75013_cov_428.848124	57652	58449	cdtB	1-798/798	===============	0/0	100.00	99.75	vfdb	NP_281291	vfdb~~~cdtB~~~NP_281291 (cdtB) cytolethal distending toxin B [CDT (VF0115)] [Campylobacter jejuni subsp. jejuni NCTC 11168]
c34f102.fasta	NODE_9_length_75013_cov_428.848124	58460	59029	cdtC	1-570/570	===============	0/0	100.00	100.00	vfdb	NP_281290	vfdb~~~cdtC~~~NP_281290 (cdtC) cytolethal distending toxin C [CDT (VF0115)] [Campylobacter jejuni subsp. jejuni NCTC 11168]
c34f102.fasta	NODE_9_length_75013_cov_428.848124	69148	70602	flhF	1-1455/1455	===============	0/0	100.00	100.00	vfdb	NP_281279	vfdb~~~flhF~~~NP_281279 (flhF) flagellar biosynthesis regulator FlhF [Flagella (VF0114)] [Campylobacter jejuni subsp. jejuni NCTC 11168]
c34f102.fasta	NODE_9_length_75013_cov_428.848124	70595	71461	flhG	1-867/867	===============	0/0	100.00	100.00	vfdb	NP_281278	vfdb~~~flhG~~~NP_281278 (flhG) ATP-binding protein [Flagella (CVF397)] [Campylobacter jejuni subsp. jejuni NCTC 11168]
c34f102.fasta	NODE_9_length_75013_cov_428.848124	71793	72509	fliA	1-717/717	===============	0/0	100.00	99.86	vfdb	NP_281276	vfdb~~~fliA~~~NP_281276 (fliA) flagellar biosynthesis sigma factor [Flagella (VF0114)] [Campylobacter jejuni subsp. jejuni NCTC 11168]
c34f102.fasta	NODE_9_length_75013_cov_428.848124	72509	73588	fliM	1-1080/1080	===============	0/0	100.00	98.43	vfdb	NP_281275	vfdb~~~fliM~~~NP_281275 (fliM) flagellar motor switch protein FliM [Flagella (VF0114)] [Campylobacter jejuni subsp. jejuni NCTC 11168]
c34f102.fasta	NODE_9_length_75013_cov_428.848124	73585	74427	fliY	1-843/843	===============	0/0	100.00	99.88	vfdb	NP_281274	vfdb~~~fliY~~~NP_281274 (fliY) flagellar motor switch protein FliY [Flagella (VF0114)] [Campylobacter jejuni subsp. jejuni NCTC 11168]
c38c105.fasta	NODE_10_length_89220_cov_527.213702	56306	57112	cdtA	1-807/807	===============	0/0	100.00	99.63	vfdb	NP_281292	vfdb~~~cdtA~~~NP_281292 (cdtA) cytolethal distending toxin A [CDT (VF0115)] [Campylobacter jejuni subsp. jejuni NCTC 11168]
c38c105.fasta	NODE_10_length_89220_cov_527.213702	57109	57906	cdtB	1-798/798	===============	0/0	100.00	99.50	vfdb	NP_281291	vfdb~~~cdtB~~~NP_281291 (cdtB) cytolethal distending toxin B [CDT (VF0115)] [Campylobacter jejuni subsp. jejuni NCTC 11168]
c38c105.fasta	NODE_10_length_89220_cov_527.213702	57917	58486	cdtC	1-570/570	===============	0/0	100.00	99.83	vfdb	NP_281290	vfdb~~~cdtC~~~NP_281290 (cdtC) cytolethal distending toxin C [CDT (VF0115)] [Campylobacter jejuni subsp. jejuni NCTC 11168]
c38c105.fasta	NODE_10_length_89220_cov_527.213702	68605	70059	flhF	1-1455/1455	===============	0/0	100.00	99.66	vfdb	NP_281279	vfdb~~~flhF~~~NP_281279 (flhF) flagellar biosynthesis regulator FlhF [Flagella (VF0114)] [Campylobacter jejuni subsp. jejuni NCTC 11168]
c38c105.fasta	NODE_10_length_89220_cov_527.213702	70052	70918	flhG	1-867/867	===============	0/0	100.00	99.77	vfdb	NP_281278	vfdb~~~flhG~~~NP_281278 (flhG) ATP-binding protein [Flagella (CVF397)] [Campylobacter jejuni subsp. jejuni NCTC 11168]
c38c105.fasta	NODE_10_length_89220_cov_527.213702	71250	71966	fliA	1-717/717	===============	0/0	100.00	100.00	vfdb	NP_281276	vfdb~~~fliA~~~NP_281276 (fliA) flagellar biosynthesis sigma factor [Flagella (VF0114)] [Campylobacter jejuni subsp. jejuni NCTC 11168]
c38c105.fasta	NODE_10_length_89220_cov_527.213702	71966	73045	fliM	1-1080/1080	===============	0/0	100.00	99.54	vfdb	NP_281275	vfdb~~~fliM~~~NP_281275 (fliM) flagellar motor switch protein FliM [Flagella (VF0114)] [Campylobacter jejuni subsp. jejuni NCTC 11168]
c38c105.fasta	NODE_10_length_89220_cov_527.213702	73042	73884	fliY	1-843/843	===============	0/0	100.00	99.76	vfdb	NP_281274	vfdb~~~fliY~~~NP_281274 (fliY) flagellar motor switch protein FliY [Flagella (VF0114)] [Campylobacter jejuni subsp. jejuni NCTC 11168]
c38c105.fasta	NODE_110_length_192_cov_895.600000	1	192	maf4	809-1000/1950	......==.......	0/0	9.85	98.96	vfdb	YP_002344724	vfdb~~~maf4~~~YP_002344724 (maf4) motility accessory factor [Pse5Ac7Ac Pse5Ac7Am Pse8OAc Pse5Am7AcGlnAc (AI151)] [Campylobacter jejuni subsp. jejuni NCTC 11168]
c38c105.fasta	NODE_113_length_186_cov_484.229358	1	186	maf4	359-544/1950	..===..........	0/0	9.54	90.86	vfdb	YP_002344724	vfdb~~~maf4~~~YP_002344724 (maf4) motility accessory factor [Pse5Ac7Ac Pse5Ac7Am Pse8OAc Pse5Am7AcGlnAc (AI151)] [Campylobacter jejuni subsp. jejuni NCTC 11168]
c38c105.fasta	NODE_11_length_80256_cov_483.087953	39476	40754	flgE	1311-2598/2598	.......=/======	9/23	48.96	83.71	vfdb	NP_282855	vfdb~~~flgE~~~NP_282855 (flgE) flagellar hook protein [Flagella (VF0114)] [Campylobacter jejuni subsp. jejuni NCTC 11168]
c38c105.fasta	NODE_11_length_80256_cov_483.087953	40935	42046	flgE	1-1088/2598	======../......	8/36	41.65	86.22	vfdb	NP_282855	vfdb~~~flgE~~~NP_282855 (flgE) flagellar hook protein [Flagella (VF0114)] [Campylobacter jejuni subsp. jejuni NCTC 11168]
c38c105.fasta	NODE_11_length_80256_cov_483.087953	65457	65565	tcpI	1356-1464/1863	..........==...	0/0	5.85	85.32	vfdb	NP_230473	vfdb~~~tcpI~~~NP_230473 (tcpI) toxin co-regulated pilus biosynthesis protein I [TCP (VF0126)] [Vibrio cholerae O1 biovar El Tor str. N16961]
c38c105.fasta	NODE_129_length_165_cov_839.454545	1	165	maf4	1348-1512/1950	..........==...	0/0	8.46	97.58	vfdb	YP_002344724	vfdb~~~maf4~~~YP_002344724 (maf4) motility accessory factor [Pse5Ac7Ac Pse5Ac7Am Pse8OAc Pse5Am7AcGlnAc (AI151)] [Campylobacter jejuni subsp. jejuni NCTC 11168]
c38c105.fasta	NODE_13_length_37108_cov_471.818935	22992	23528	fliL	1-537/537	===============	0/0	100.00	97.58	vfdb	NP_282549	vfdb~~~fliL~~~NP_282549 (fliL) flagellar basal body protein FliL [Flagella (VF0114)] [Campylobacter jejuni subsp. jejuni NCTC 11168]
c38c105.fasta	NODE_13_length_37108_cov_471.818935	26844	28028	kpsS	1-1185/1185	===============	0/0	100.00	99.24	vfdb	NP_282554	vfdb~~~kpsS~~~NP_282554 (kpsS) capsule polysaccharide modification protein [Capsule (VF0323)] [Campylobacter jejuni subsp. jejuni NCTC 11168]
c38c105.fasta	NODE_13_length_37108_cov_471.818935	28025	30094	kpsC	1-2070/2070	========/======	2/2	99.95	96.14	vfdb	NP_282555	vfdb~~~kpsC~~~NP_282555 (kpsC) capsule polysaccharide modification protein [Capsule (VF0323)] [Campylobacter jejuni subsp. jejuni NCTC 11168]
c38c105.fasta	NODE_13_length_37108_cov_471.818935	30091	30603	cysC	1-513/513	===============	0/0	100.00	99.22	vfdb	NP_282556	vfdb~~~cysC~~~NP_282556 (cysC) adenylylsulfate kinase [Capsule (VF0323)] [Campylobacter jejuni subsp. jejuni NCTC 11168]
c38c105.fasta	NODE_13_length_37108_cov_471.818935	30594	31354	Cj1416c	1-761/762	===============	0/0	99.87	99.08	vfdb	NP_282557	vfdb~~~Cj1416c~~~NP_282557 (Cj1416c) sugar nucleotidyltransferase [Capsule (VF0323)] [Campylobacter jejuni subsp. jejuni NCTC 11168]
c38c105.fasta	NODE_13_length_37108_cov_471.818935	31356	31958	Cj1417c	1-603/603	===============	0/0	100.00	99.00	vfdb	NP_282558	vfdb~~~Cj1417c~~~NP_282558 (Cj1417c) amidotransferase [Capsule biosynthesis and transport (CVF393)] [Campylobacter jejuni subsp. jejuni NCTC 11168]
c38c105.fasta	NODE_13_length_37108_cov_471.818935	34303	35064	Cj1419c	1-762/762	===============	0/0	100.00	99.47	vfdb	NP_282560	vfdb~~~Cj1419c~~~NP_282560 (Cj1419c) methyltransferase [Capsule biosynthesis and transport (CVF393)] [Campylobacter jejuni subsp. jejuni NCTC 11168]
c38c105.fasta	NODE_13_length_37108_cov_471.818935	35117	35890	Cj1420c	1-774/774	===============	0/0	100.00	99.74	vfdb	NP_282561	vfdb~~~Cj1420c~~~NP_282561 (Cj1420c) methyltransferase [Capsule biosynthesis and transport (CVF393)] [Campylobacter jejuni subsp. jejuni NCTC 11168]
c38c105.fasta	NODE_13_length_37108_cov_471.818935	35963	36143	Cj1421c	1661-1838/1839	......../....==	3/5	9.62	80.77	vfdb	NP_282562	vfdb~~~Cj1421c~~~NP_282562 (Cj1421c) sugar transferase [Capsule (VF0323)] [Campylobacter jejuni subsp. jejuni NCTC 11168]
c38c105.fasta	NODE_141_length_155_cov_788.820513	1	155	maf4	1753-1907/1950	.............==	0/0	7.95	99.36	vfdb	YP_002344724	vfdb~~~maf4~~~YP_002344724 (maf4) motility accessory factor [Pse5Ac7Ac Pse5Ac7Am Pse8OAc Pse5Am7AcGlnAc (AI151)] [Campylobacter jejuni subsp. jejuni NCTC 11168]
c38c105.fasta	NODE_14_length_26797_cov_471.374439	15388	17181	fliK	1-1797/1797	========/======	1/3	99.83	99.72	vfdb	NP_281263	vfdb~~~fliK~~~NP_281263 (fliK) flagellar hook-length control protein FliK [Pse5Ac7Ac Pse5Ac7Am Pse8OAc Pse5Am7AcGlnAc (AI151)] [Campylobacter jejuni subsp. jejuni NCTC 11168]
c38c105.fasta	NODE_14_length_26797_cov_471.374439	17235	18119	flgD	1-885/885	===============	0/0	100.00	100.00	vfdb	NP_281264	vfdb~~~flgD~~~NP_281264 (flgD) flagellar basal-body rod modification protein FlgD [Flagella (VF0114)] [Campylobacter jejuni subsp. jejuni NCTC 11168]
c38c105.fasta	NODE_14_length_26797_cov_471.374439	18123	19760	flgE	1-1638/1638	===============	0/0	100.00	99.94	vfdb	NP_281265	vfdb~~~flgE~~~NP_281265 (flgE) flagellar hook protein FlgE [Flagella (VF0114)] [Campylobacter jejuni subsp. jejuni NCTC 11168]
c38c105.fasta	NODE_168_length_147_cov_346.071429	1	78	Cj1421c	88-165/1839	==.............	0/0	4.24	98.72	vfdb	NP_282562	vfdb~~~Cj1421c~~~NP_282562 (Cj1421c) sugar transferase [Capsule (VF0323)] [Campylobacter jejuni subsp. jejuni NCTC 11168]
c38c105.fasta	NODE_169_length_146_cov_393.913043	2	146	maf4	100-248/1950	==....../......	1/4	7.44	95.30	vfdb	YP_002344724	vfdb~~~maf4~~~YP_002344724 (maf4) motility accessory factor [Pse5Ac7Ac Pse5Ac7Am Pse8OAc Pse5Am7AcGlnAc (AI151)] [Campylobacter jejuni subsp. jejuni NCTC 11168]
c38c105.fasta	NODE_177_length_104_cov_431.629630	1	104	maf4	698-801/1950	.....==........	0/0	5.33	98.08	vfdb	YP_002344724	vfdb~~~maf4~~~YP_002344724 (maf4) motility accessory factor [Pse5Ac7Ac Pse5Ac7Am Pse8OAc Pse5Am7AcGlnAc (AI151)] [Campylobacter jejuni subsp. jejuni NCTC 11168]
c38c105.fasta	NODE_18_length_11222_cov_409.391925	1	75	maf4	1876-1950/1950	..............=	0/0	3.85	100.00	vfdb	YP_002344724	vfdb~~~maf4~~~YP_002344724 (maf4) motility accessory factor [Pse5Ac7Ac Pse5Ac7Am Pse8OAc Pse5Am7AcGlnAc (AI151)] [Campylobacter jejuni subsp. jejuni NCTC 11168]
c38c105.fasta	NODE_18_length_11222_cov_409.391925	9669	10376	ptmB	1-708/708	===============	0/0	100.00	99.58	vfdb	NP_282477	vfdb~~~ptmB~~~NP_282477 (ptmB) acylneuraminate cytidylyltransferase [Flagella (VF0114)] [Campylobacter jejuni subsp. jejuni NCTC 11168]
c38c105.fasta	NODE_18_length_11222_cov_409.391925	10376	11146	ptmA	1-771/771	===============	0/0	100.00	97.80	vfdb	NP_282478	vfdb~~~ptmA~~~NP_282478 (ptmA) flagellin modification protein A [Flagella (VF0114)] [Campylobacter jejuni subsp. jejuni NCTC 11168]
c38c105.fasta	NODE_18_length_11222_cov_409.391925	11134	11222	pseD/maf2	1-89/1962	=..............	0/0	4.54	93.26	vfdb	NP_282479	vfdb~~~pseD/maf2~~~NP_282479 (pseD/maf2) motility accessory factor PseD [Pse5Ac7Ac Pse5Ac7Am Pse8OAc Pse5Am7AcGlnAc (AI151)] [Campylobacter jejuni subsp. jejuni NCTC 11168]
c38c105.fasta	NODE_19_length_10667_cov_444.835411	9461	9627	Cj1421c	1661-1827/1839	......../....==	2/2	9.03	81.55	vfdb	NP_282562	vfdb~~~Cj1421c~~~NP_282562 (Cj1421c) sugar transferase [Capsule (VF0323)] [Campylobacter jejuni subsp. jejuni NCTC 11168]
c38c105.fasta	NODE_1_length_303900_cov_405.594481	1	77	maf4	1-77/1950	=..............	0/0	3.95	98.70	vfdb	YP_002344724	vfdb~~~maf4~~~YP_002344724 (maf4) motility accessory factor [Pse5Ac7Ac Pse5Ac7Am Pse8OAc Pse5Am7AcGlnAc (AI151)] [Campylobacter jejuni subsp. jejuni NCTC 11168]
c38c105.fasta	NODE_1_length_303900_cov_405.594481	74	1105	pseI	1-1032/1032	===============	0/0	100.00	100.00	vfdb	NP_282463	vfdb~~~pseI~~~NP_282463 (pseI) N-acetylneuraminic acid synthetase [Pse5Ac7Ac Pse5Ac7Am Pse8OAc Pse5Am7AcGlnAc (AI151)] [Campylobacter jejuni subsp. jejuni NCTC 11168]
c38c105.fasta	NODE_1_length_303900_cov_405.594481	1361	2497	pseA	1-1137/1137	===============	0/0	100.00	99.38	vfdb	NP_282462	vfdb~~~pseA~~~NP_282462 (pseA) pseudaminic acid biosynthesis PseA protein [Pse5Ac7Ac Pse5Ac7Am Pse8OAc Pse5Am7AcGlnAc (AI151)] [Campylobacter jejuni subsp. jejuni NCTC 11168]
c38c105.fasta	NODE_1_length_303900_cov_405.594481	3811	4284	pseH	1-474/474	===============	0/0	100.00	94.09	vfdb	NP_282459	vfdb~~~pseH~~~NP_282459 (pseH) N-acetyltransferase [Flagella (VF0114)] [Campylobacter jejuni subsp. jejuni NCTC 11168]
c38c105.fasta	NODE_1_length_303900_cov_405.594481	4281	5105	pseG	1-825/825	===============	0/0	100.00	100.00	vfdb	NP_282458	vfdb~~~pseG~~~NP_282458 (pseG) UDP-24-diacetamido-246-trideoxy-beta-L-altropyranose hydrolase [Flagella (VF0114)] [Campylobacter jejuni subsp. jejuni NCTC 11168]
c38c105.fasta	NODE_1_length_303900_cov_405.594481	5089	5787	pseF	1-699/699	===============	0/0	100.00	100.00	vfdb	NP_282457	vfdb~~~pseF~~~NP_282457 (pseF) acylneuraminate cytidylyltransferase [Pse5Ac7Ac Pse5Ac7Am Pse8OAc Pse5Am7AcGlnAc (AI151)] [Campylobacter jejuni subsp. jejuni NCTC 11168]
c38c105.fasta	NODE_1_length_303900_cov_405.594481	19769	20899	pseC	1-1131/1131	===============	0/0	100.00	95.05	vfdb	NP_282440	vfdb~~~pseC~~~NP_282440 (pseC) C4 aminotransferase [Pse5Ac7Ac Pse5Ac7Am Pse8OAc Pse5Am7AcGlnAc (AI151)] [Campylobacter jejuni subsp. jejuni NCTC 11168]
c38c105.fasta	NODE_1_length_303900_cov_405.594481	20901	21905	pseB	1-1005/1005	===============	0/0	100.00	96.62	vfdb	NP_282439	vfdb~~~pseB~~~NP_282439 (pseB) UDP-GlcNAc-specific C46 dehydratase/C5 epimerase [Pse5Ac7Ac Pse5Ac7Am Pse8OAc Pse5Am7AcGlnAc (AI151)] [Campylobacter jejuni subsp. jejuni NCTC 11168]
c38c105.fasta	NODE_1_length_303900_cov_405.594481	56358	57632	porA	1-1275/1275	========/======	2/2	99.92	96.79	vfdb	NP_282406	vfdb~~~porA~~~NP_282406 (porA) major outer membrane protein [MOMP (VF0328)] [Campylobacter jejuni subsp. jejuni NCTC 11168]
c38c105.fasta	NODE_1_length_303900_cov_405.594481	75793	76113	ciaC	1-321/321	===============	0/0	100.00	99.06	vfdb	YP_002344633	vfdb~~~ciaC~~~YP_002344633 (ciaC) Campylobacter invasion antigen C [CiaC (VF0415)] [Campylobacter jejuni subsp. jejuni NCTC 11168]
c38c105.fasta	NODE_1_length_303900_cov_405.594481	128180	128352	cheV3	595-767/1302	......===......	0/0	13.29	76.30	vfdb	NP_207394	vfdb~~~cheV3~~~NP_207394 (cheV3) chemotaxis coupling protein CheV3 [Pse5Ac7Ac (AI150)] [Helicobacter pylori 26695]
c38c105.fasta	NODE_1_length_303900_cov_405.594481	139450	140217	fliR	1-768/768	===============	0/0	100.00	98.70	vfdb	NP_282326	vfdb~~~fliR~~~NP_282326 (fliR) flagellar biosynthetic protein FliR [Flagella (VF0114)] [Campylobacter jejuni subsp. jejuni NCTC 11168]
c38c105.fasta	NODE_1_length_303900_cov_405.594481	161285	161846	gmhB	1-561/561	========/======	1/1	100.00	95.37	vfdb	NP_282299	vfdb~~~gmhB~~~NP_282299 (gmhB) DD-heptose 17-bisphosphate phosphatase [LOS (CVF396)] [Campylobacter jejuni subsp. jejuni NCTC 11168]
c38c105.fasta	NODE_1_length_303900_cov_405.594481	161847	162800	hldD	1-954/954	===============	0/0	100.00	97.59	vfdb	NP_282298	vfdb~~~hldD~~~NP_282298 (hldD) ADP-glyceromanno-heptose 6-epimerase [LOS (VF0326)] [Campylobacter jejuni subsp. jejuni NCTC 11168]
c38c105.fasta	NODE_1_length_303900_cov_405.594481	162793	164178	hldE	1-1386/1386	===============	0/0	100.00	93.15	vfdb	NP_282297	vfdb~~~hldE~~~NP_282297 (hldE) bifunctional D-beta-D-heptose 7-phosphate kinase/D-beta-D-heptose 1-phosphate adenylyltransferase [LOS (VF0326)] [Campylobacter jejuni subsp. jejuni NCTC 11168]
c38c105.fasta	NODE_1_length_303900_cov_405.594481	164175	164735	gmhA	1-561/561	===============	0/0	100.00	94.83	vfdb	NP_282296	vfdb~~~gmhA~~~NP_282296 (gmhA) phosphoheptose isomerase [LOS (VF0326)] [Campylobacter jejuni subsp. jejuni NCTC 11168]
c38c105.fasta	NODE_1_length_303900_cov_405.594481	165490	166433	waaF	1-944/960	===============	0/0	98.33	95.13	vfdb	NP_282295	vfdb~~~waaF~~~NP_282295 (waaF) heptosyltransferase II [LOS (VF0326)] [Campylobacter jejuni subsp. jejuni NCTC 11168]
c38c105.fasta	NODE_1_length_303900_cov_405.594481	166492	167292	waaV	1-786/825	========/======	2/15	95.27	90.14	vfdb	NP_282294	vfdb~~~waaV~~~NP_282294 (waaV) glucosyltransferase [LOS (VF0326)] [Campylobacter jejuni subsp. jejuni NCTC 11168]
c38c105.fasta	NODE_1_length_303900_cov_405.594481	169901	170853	neuC1	2-951/1116	========/====..	5/9	84.86	77.51	vfdb	NP_282290	vfdb~~~neuC1~~~NP_282290 (neuC1) UDP-N-acetylglucosamine 2-epimerase [LOS (VF0326)] [Campylobacter jejuni subsp. jejuni NCTC 11168]
c38c105.fasta	NODE_1_length_303900_cov_405.594481	170856	171831	neuB1	55-1027/1032	========/======	6/13	93.80	75.64	vfdb	NP_282289	vfdb~~~neuB1~~~NP_282289 (neuB1) sialic acid synthase [LOS (VF0326)] [Campylobacter jejuni subsp. jejuni NCTC 11168]
c38c105.fasta	NODE_1_length_303900_cov_405.594481	172866	173583	wlaN	8-728/912	========/====..	13/37	76.86	75.34	vfdb	NP_282287	vfdb~~~wlaN~~~NP_282287 (wlaN) beta-13 galactosyltransferase [LOS (VF0326)] [Campylobacter jejuni subsp. jejuni NCTC 11168]
c38c105.fasta	NODE_1_length_303900_cov_405.594481	174174	174637	neuA1	55-516/1611	=====.../......	3/4	28.62	83.44	vfdb	NP_282291	vfdb~~~neuA1~~~NP_282291 (neuA1) bifunctional beta-14-N-acetylgalactosaminyltransferase/CMP-Neu5Ac synthase [LOS (VF0326)] [Campylobacter jejuni subsp. jejuni NCTC 11168]
c38c105.fasta	NODE_1_length_303900_cov_405.594481	174864	176023	Cj1136	1-1139/1173	========/======	8/31	96.68	79.23	vfdb	NP_282284	vfdb~~~Cj1136~~~NP_282284 (Cj1136) glucosyltransferase [LOS (VF0326)] [Campylobacter jejuni subsp. jejuni NCTC 11168]
c38c105.fasta	NODE_1_length_303900_cov_405.594481	175144	176013	Cj1138	11-880/1170	========/===...	18/28	73.16	75.91	vfdb	NP_282286	vfdb~~~Cj1138~~~NP_282286 (Cj1138) glycosyltransferase [LOS (VF0326)] [Campylobacter jejuni subsp. jejuni NCTC 11168]
c38c105.fasta	NODE_1_length_303900_cov_405.594481	176027	177574	Cj1135	1-1548/1548	===============	0/0	100.00	94.96	vfdb	NP_282283	vfdb~~~Cj1135~~~NP_282283 (Cj1135) glucosyltransferase [LOS (VF0326)] [Campylobacter jejuni subsp. jejuni NCTC 11168]
c38c105.fasta	NODE_1_length_303900_cov_405.594481	177571	178458	htrB	1-888/888	===============	0/0	100.00	100.00	vfdb	NP_282282	vfdb~~~htrB~~~NP_282282 (htrB) lipid A biosynthesis lauroyl acyltransferase [LOS (VF0326)] [Campylobacter jejuni subsp. jejuni NCTC 11168]
c38c105.fasta	NODE_1_length_303900_cov_405.594481	178448	179476	waaC	1-1029/1029	===============	0/0	100.00	98.83	vfdb	NP_282281	vfdb~~~waaC~~~NP_282281 (waaC) heptosyltransferase I [LOS (VF0326)] [Campylobacter jejuni subsp. jejuni NCTC 11168]
c38c105.fasta	NODE_1_length_303900_cov_405.594481	194645	195037	cheY	1-393/393	===============	0/0	100.00	99.49	vfdb	YP_002344511	vfdb~~~cheY~~~YP_002344511 (cheY) chemotaxis regulatory protein [Pse5Ac7Ac Pse5Ac7Am Pse8OAc Pse5Am7AcGlnAc (AI151)] [Campylobacter jejuni subsp. jejuni NCTC 11168]
c38c105.fasta	NODE_1_length_303900_cov_405.594481	202108	202259	tlpA	1636-1787/2028	............==.	0/0	7.50	76.97	vfdb	NP_206899	vfdb~~~tlpA~~~NP_206899 (tlpA) membrane-bound chemoreceptor sensing arginine and bicarbonate [Pse5Ac7Ac (AI150)] [Helicobacter pylori 26695]
c38c105.fasta	NODE_1_length_303900_cov_405.594481	235658	236047	fliW	1-390/390	===============	0/0	100.00	100.00	vfdb	YP_002344468	vfdb~~~fliW~~~YP_002344468 (fliW) flagellar assembly protein FliW [Pse5Ac7Ac Pse5Ac7Am Pse8OAc Pse5Am7AcGlnAc (AI151)] [Campylobacter jejuni subsp. jejuni NCTC 11168]
c38c105.fasta	NODE_1_length_303900_cov_405.594481	286193	286708	flgP	1-516/516	===============	0/0	100.00	98.06	vfdb	YP_002344421	vfdb~~~flgP~~~YP_002344421 (flgP) required for flagellar motility [Pse5Ac7Ac Pse5Ac7Am Pse8OAc Pse5Am7AcGlnAc (AI151)] [Campylobacter jejuni subsp. jejuni NCTC 11168]
c38c105.fasta	NODE_1_length_303900_cov_405.594481	286684	287133	flgQ	1-450/450	===============	0/0	100.00	98.89	vfdb	YP_002344420	vfdb~~~flgQ~~~YP_002344420 (flgQ) required for flagellar motility [Pse5Ac7Ac Pse5Ac7Am Pse8OAc Pse5Am7AcGlnAc (AI151)] [Campylobacter jejuni subsp. jejuni NCTC 11168]
c38c105.fasta	NODE_1_length_303900_cov_405.594481	287190	288491	flgR	1-1302/1302	===============	0/0	100.00	99.08	vfdb	NP_282174	vfdb~~~flgR~~~NP_282174 (flgR) sigma-54 associated transcriptional activator [Pse5Ac7Ac Pse5Ac7Am Pse8OAc Pse5Am7AcGlnAc (AI151)] [Campylobacter jejuni subsp. jejuni NCTC 11168]
c38c105.fasta	NODE_22_length_5960_cov_541.824069	1	70	maf4	1881-1950/1950	..............=	0/0	3.59	100.00	vfdb	YP_002344724	vfdb~~~maf4~~~YP_002344724 (maf4) motility accessory factor [Pse5Ac7Ac Pse5Ac7Am Pse8OAc Pse5Am7AcGlnAc (AI151)] [Campylobacter jejuni subsp. jejuni NCTC 11168]
c38c105.fasta	NODE_22_length_5960_cov_541.824069	67	1953	pseE/maf5	1-1887/1887	===============	0/0	100.00	98.52	vfdb	NP_282483	vfdb~~~pseE/maf5~~~NP_282483 (pseE/maf5) motility accessory factor PseE [Pse5Ac7Ac Pse5Ac7Am Pse8OAc Pse5Am7AcGlnAc (AI151)] [Campylobacter jejuni subsp. jejuni NCTC 11168]
c38c105.fasta	NODE_22_length_5960_cov_541.824069	1984	3702	flaB	1-1719/1719	===============	0/0	100.00	98.72	vfdb	NP_282484	vfdb~~~flaB~~~NP_282484 (flaB) flagellin [Flagella (VF0114)] [Campylobacter jejuni subsp. jejuni NCTC 11168]
c38c105.fasta	NODE_22_length_5960_cov_541.824069	3847	5565	flaA	1-1719/1719	===============	0/0	100.00	98.08	vfdb	NP_282485	vfdb~~~flaA~~~NP_282485 (flaA) flagellin [Flagella (VF0114)] [Campylobacter jejuni subsp. jejuni NCTC 11168]
c38c105.fasta	NODE_28_length_3170_cov_458.503071	1	69	maf4	1-69/1950	=..............	0/0	3.54	98.55	vfdb	YP_002344724	vfdb~~~maf4~~~YP_002344724 (maf4) motility accessory factor [Pse5Ac7Ac Pse5Ac7Am Pse8OAc Pse5Am7AcGlnAc (AI151)] [Campylobacter jejuni subsp. jejuni NCTC 11168]
c38c105.fasta	NODE_28_length_3170_cov_458.503071	1938	3170	pseD/maf2	730-1962/1962	.....==========	0/0	62.84	99.51	vfdb	NP_282479	vfdb~~~pseD/maf2~~~NP_282479 (pseD/maf2) motility accessory factor PseD [Pse5Ac7Ac Pse5Ac7Am Pse8OAc Pse5Am7AcGlnAc (AI151)] [Campylobacter jejuni subsp. jejuni NCTC 11168]
c38c105.fasta	NODE_2_length_164083_cov_420.498549	50927	51313	fliS	1-387/387	===============	0/0	100.00	99.74	vfdb	NP_281733	vfdb~~~fliS~~~NP_281733 (fliS) flagellar protein FliS [Flagella (VF0114)] [Campylobacter jejuni subsp. jejuni NCTC 11168]
c38c105.fasta	NODE_2_length_164083_cov_420.498549	51325	53238	fliD	1-1929/1929	========/======	2/21	99.07	96.84	vfdb	NP_281732	vfdb~~~fliD~~~NP_281732 (fliD) flagellar capping protein FliD [Flagella (VF0114)] [Campylobacter jejuni subsp. jejuni NCTC 11168]
c38c105.fasta	NODE_2_length_164083_cov_420.498549	53241	53606	flaG	1-366/366	===============	0/0	100.00	99.18	vfdb	NP_281731	vfdb~~~flaG~~~NP_281731 (flaG) flagellar protein FlaG [Flagella (VF0114)] [Campylobacter jejuni subsp. jejuni NCTC 11168]
c38c105.fasta	NODE_2_length_164083_cov_420.498549	73395	73826	flgB	1-432/432	===============	0/0	100.00	97.22	vfdb	NP_281712	vfdb~~~flgB~~~NP_281712 (flgB) flagellar basal body rod protein FlgB [Flagella (VF0114)] [Campylobacter jejuni subsp. jejuni NCTC 11168]
c38c105.fasta	NODE_2_length_164083_cov_420.498549	73836	74330	flgC	1-495/495	===============	0/0	100.00	99.60	vfdb	NP_281711	vfdb~~~flgC~~~NP_281711 (flgC) flagellar basal body rod protein FlgC [Flagella (VF0114)] [Campylobacter jejuni subsp. jejuni NCTC 11168]
c38c105.fasta	NODE_2_length_164083_cov_420.498549	74337	74633	fliE	1-297/297	===============	0/0	100.00	99.33	vfdb	NP_281710	vfdb~~~fliE~~~NP_281710 (fliE) flagellar hook-basal body complex protein FliE [Flagella (VF0114)] [Campylobacter jejuni subsp. jejuni NCTC 11168]
c38c105.fasta	NODE_2_length_164083_cov_420.498549	147971	148143	cheV3	563-735/1302	......===......	0/0	13.29	75.72	vfdb	NP_207394	vfdb~~~cheV3~~~NP_207394 (cheV3) chemotaxis coupling protein CheV3 [Pse5Ac7Ac (AI150)] [Helicobacter pylori 26695]
c38c105.fasta	NODE_3_length_153991_cov_437.047072	16270	16791	cheW	1-522/522	===============	0/0	100.00	100.00	vfdb	YP_002343724	vfdb~~~cheW~~~YP_002343724 (cheW) chemotaxis protein [Pse5Ac7Ac Pse5Ac7Am Pse8OAc Pse5Am7AcGlnAc (AI151)] [Campylobacter jejuni subsp. jejuni NCTC 11168]
c38c105.fasta	NODE_3_length_153991_cov_437.047072	16796	19105	cheA	1-2310/2310	===============	0/0	100.00	99.57	vfdb	YP_002343725	vfdb~~~cheA~~~YP_002343725 (cheA) chemotaxis histidine kinase [Pse5Ac7Ac Pse5Ac7Am Pse8OAc Pse5Am7AcGlnAc (AI151)] [Campylobacter jejuni subsp. jejuni NCTC 11168]
c38c105.fasta	NODE_3_length_153991_cov_437.047072	19109	20065	cheV	1-957/957	===============	0/0	100.00	99.58	vfdb	YP_002343726	vfdb~~~cheV~~~YP_002343726 (cheV) chemotaxis protein [Pse5Ac7Ac Pse5Ac7Am Pse8OAc Pse5Am7AcGlnAc (AI151)] [Campylobacter jejuni subsp. jejuni NCTC 11168]
c38c105.fasta	NODE_3_length_153991_cov_437.047072	48164	49846	fliF	1-1683/1683	===============	0/0	100.00	99.41	vfdb	NP_281509	vfdb~~~fliF~~~NP_281509 (fliF) flagellar M-ring protein FliF [Flagella (VF0114)] [Campylobacter jejuni subsp. jejuni NCTC 11168]
c38c105.fasta	NODE_3_length_153991_cov_437.047072	49846	50874	fliG	1-1029/1029	===============	0/0	100.00	99.32	vfdb	NP_281510	vfdb~~~fliG~~~NP_281510 (fliG) flagellar motor switch protein G [Flagella (VF0114)] [Campylobacter jejuni subsp. jejuni NCTC 11168]
c38c105.fasta	NODE_3_length_153991_cov_437.047072	50882	51712	fliH	1-831/831	===============	0/0	100.00	99.64	vfdb	NP_281511	vfdb~~~fliH~~~NP_281511 (fliH) flagellar assembly protein H [Flagella (VF0114)] [Campylobacter jejuni subsp. jejuni NCTC 11168]
c38c105.fasta	NODE_3_length_153991_cov_437.047072	62804	63892	flhB	1-1089/1089	===============	0/0	100.00	100.00	vfdb	NP_281526	vfdb~~~flhB~~~NP_281526 (flhB) flagellar biosynthetic protein [Flagella (VF0114)] [Campylobacter jejuni subsp. jejuni NCTC 11168]
c38c105.fasta	NODE_3_length_153991_cov_437.047072	63898	64641	motB	1-744/744	===============	0/0	100.00	99.87	vfdb	NP_281527	vfdb~~~motB~~~NP_281527 (motB) flagellar motor protein MotB [Flagella (VF0114)] [Campylobacter jejuni subsp. jejuni NCTC 11168]
c38c105.fasta	NODE_3_length_153991_cov_437.047072	64644	65420	motA	1-777/777	===============	0/0	100.00	98.71	vfdb	NP_281528	vfdb~~~motA~~~NP_281528 (motA) flagellar motor protein MotA [Flagella (VF0114)] [Campylobacter jejuni subsp. jejuni NCTC 11168]
c38c105.fasta	NODE_3_length_153991_cov_437.047072	80957	81265	fliN	1-309/309	===============	0/0	100.00	99.35	vfdb	NP_281542	vfdb~~~fliN~~~NP_281542 (fliN) flagellar motor switch protein FliN [Flagella (VF0114)] [Campylobacter jejuni subsp. jejuni NCTC 11168]
c38c105.fasta	NODE_4_length_153607_cov_382.664391	3747	5579	ciaB	1-1833/1833	===============	0/0	100.00	99.51	vfdb	NP_282066	vfdb~~~ciaB~~~NP_282066 (ciaB) invasion antigen CiaB [CiaB (VF0324)] [Campylobacter jejuni subsp. jejuni NCTC 11168]
c38c105.fasta	NODE_4_length_153607_cov_382.664391	29515	31767	flaD	1-2253/2253	===============	0/0	100.00	99.16	vfdb	NP_282040	vfdb~~~flaD~~~NP_282040 (flaD) flagellin [Flagella (VF0114)] [Campylobacter jejuni subsp. jejuni NCTC 11168]
c38c105.fasta	NODE_4_length_153607_cov_382.664391	35647	37821	flhA	1-2175/2175	===============	0/0	100.00	98.90	vfdb	NP_282036	vfdb~~~flhA~~~NP_282036 (flhA) flagellar biosynthesis protein FlhA [Flagella (VF0114)] [Campylobacter jejuni subsp. jejuni NCTC 11168]
c38c105.fasta	NODE_4_length_153607_cov_382.664391	86906	87640	fliP	1-735/735	===============	0/0	100.00	98.91	vfdb	NP_281981	vfdb~~~fliP~~~NP_281981 (fliP) flagellar biosynthesis protein FliP [Flagella (VF0114)] [Campylobacter jejuni subsp. jejuni NCTC 11168]
c38c105.fasta	NODE_4_length_153607_cov_382.664391	110870	111889	flgS	1-1020/1020	===============	0/0	100.00	98.72	vfdb	YP_002344200	vfdb~~~flgS~~~YP_002344200 (flgS) signal transduction histidine kinase [Pse5Ac7Ac Pse5Ac7Am Pse8OAc Pse5Am7AcGlnAc (AI151)] [Campylobacter jejuni subsp. jejuni NCTC 11168]
c38c105.fasta	NODE_4_length_153607_cov_382.664391	135105	135767	flgA	1-663/663	===============	0/0	100.00	100.00	vfdb	YP_002344176	vfdb~~~flgA~~~YP_002344176 (flgA) flagellar basal body P-ring biosynthesis protein FlgA [Pse5Ac7Ac Pse5Ac7Am Pse8OAc Pse5Am7AcGlnAc (AI151)] [Campylobacter jejuni subsp. jejuni NCTC 11168]
c38c105.fasta	NODE_52_length_648_cov_825.178634	1	648	Cj1421c	89-736/1839	======../......	2/2	35.18	82.44	vfdb	NP_282562	vfdb~~~Cj1421c~~~NP_282562 (Cj1421c) sugar transferase [Capsule (VF0323)] [Campylobacter jejuni subsp. jejuni NCTC 11168]
c38c105.fasta	NODE_56_length_581_cov_1134.422619	1	581	maf4	274-854/1950	..=====........	0/0	29.79	94.84	vfdb	YP_002344724	vfdb~~~maf4~~~YP_002344724 (maf4) motility accessory factor [Pse5Ac7Ac Pse5Ac7Am Pse8OAc Pse5Am7AcGlnAc (AI151)] [Campylobacter jejuni subsp. jejuni NCTC 11168]
c38c105.fasta	NODE_59_length_501_cov_434.478774	1	501	maf4	924-1424/1950	.......====....	0/0	25.69	96.41	vfdb	YP_002344724	vfdb~~~maf4~~~YP_002344724 (maf4) motility accessory factor [Pse5Ac7Ac Pse5Ac7Am Pse8OAc Pse5Am7AcGlnAc (AI151)] [Campylobacter jejuni subsp. jejuni NCTC 11168]
c38c105.fasta	NODE_5_length_118794_cov_398.189122	42069	43187	jlpA	1-1119/1119	===============	0/0	100.00	98.12	vfdb	NP_282133	vfdb~~~jlpA~~~NP_282133 (jlpA) lipoprotein [JlpA (VF0329)] [Campylobacter jejuni subsp. jejuni NCTC 11168]
c38c105.fasta	NODE_5_length_118794_cov_398.189122	103050	103829	pebA	1-780/780	===============	0/0	100.00	98.85	vfdb	NP_282073	vfdb~~~pebA~~~NP_282073 (pebA) bifunctional adhesin/ABC transporter aspartate/glutamate-binding protein [PEB1 (VF0327)] [Campylobacter jejuni subsp. jejuni NCTC 11168]
c38c105.fasta	NODE_68_length_347_cov_759.322222	1	347	maf4	1-350/1950	===...../......	1/3	17.79	95.71	vfdb	YP_002344724	vfdb~~~maf4~~~YP_002344724 (maf4) motility accessory factor [Pse5Ac7Ac Pse5Ac7Am Pse8OAc Pse5Am7AcGlnAc (AI151)] [Campylobacter jejuni subsp. jejuni NCTC 11168]
c38c105.fasta	NODE_6_length_118184_cov_454.465358	78253	79212	cadF	1-960/960	===============	0/0	100.00	99.38	vfdb	NP_282616	vfdb~~~cadF~~~NP_282616 (cadF) outer membrane fibronectin-binding protein [CadF (VF0322)] [Campylobacter jejuni subsp. jejuni NCTC 11168]
c38c105.fasta	NODE_6_length_118184_cov_454.465358	90693	92519	flgK	1-1827/1827	===============	0/0	100.00	97.81	vfdb	NP_282606	vfdb~~~flgK~~~NP_282606 (flgK) flagellar hook-associated protein 1 FlgK [Flagella (VF0114)] [Campylobacter jejuni subsp. jejuni NCTC 11168]
c38c105.fasta	NODE_6_length_118184_cov_454.465358	93005	93202	flgM	1-198/198	===============	0/0	100.00	98.48	vfdb	YP_002344846	vfdb~~~flgM~~~YP_002344846 (flgM) negative regulator of flagellin synthesis [Pse5Ac7Ac Pse5Ac7Am Pse8OAc Pse5Am7AcGlnAc (AI151)] [Campylobacter jejuni subsp. jejuni NCTC 11168]
c38c105.fasta	NODE_6_length_118184_cov_454.465358	93265	93606	flgJ	1-342/342	===============	0/0	100.00	96.78	vfdb	YP_002344845	vfdb~~~flgJ~~~YP_002344845 (flgJ) flagellar rod assembly protein/muramidase FlgJ [Pse5Ac7Ac Pse5Ac7Am Pse8OAc Pse5Am7AcGlnAc (AI151)] [Campylobacter jejuni subsp. jejuni NCTC 11168]
c38c105.fasta	NODE_6_length_118184_cov_454.465358	93606	94652	flgI	1-1047/1047	===============	0/0	100.00	99.05	vfdb	NP_282602	vfdb~~~flgI~~~NP_282602 (flgI) flagellar P-ring protein precursor FlgI [Flagella (VF0114)] [Campylobacter jejuni subsp. jejuni NCTC 11168]
c38c105.fasta	NODE_6_length_118184_cov_454.465358	105415	106197	kpsM	1-783/783	===============	0/0	100.00	90.93	vfdb	NP_282588	vfdb~~~kpsM~~~NP_282588 (kpsM) capsule polysaccharide export system inner membrane protein [Capsule (VF0323)] [Campylobacter jejuni subsp. jejuni NCTC 11168]
c38c105.fasta	NODE_6_length_118184_cov_454.465358	106194	106856	kpsT	1-663/663	===============	0/0	100.00	93.82	vfdb	NP_282587	vfdb~~~kpsT~~~NP_282587 (kpsT) capsule polysaccharide export ATP-binding protein [Capsule (VF0323)] [Campylobacter jejuni subsp. jejuni NCTC 11168]
c38c105.fasta	NODE_6_length_118184_cov_454.465358	106856	107974	kpsE	1-1119/1119	===============	0/0	100.00	96.60	vfdb	NP_282586	vfdb~~~kpsE~~~NP_282586 (kpsE) capsule polysaccharide export system inner membrane protein [Capsule (VF0323)] [Campylobacter jejuni subsp. jejuni NCTC 11168]
c38c105.fasta	NODE_6_length_118184_cov_454.465358	107976	109634	kpsD	1-1659/1659	===============	0/0	100.00	98.86	vfdb	NP_282585	vfdb~~~kpsD~~~NP_282585 (kpsD) capsule polysaccharide export system periplasmic protein [Capsule (VF0323)] [Campylobacter jejuni subsp. jejuni NCTC 11168]
c38c105.fasta	NODE_6_length_118184_cov_454.465358	109644	110581	kpsF	1-938/948	===============	0/0	98.95	95.20	vfdb	NP_282584	vfdb~~~kpsF~~~NP_282584 (kpsF) D-arabinose 5-phosphate isomerase [Capsule (VF0323)] [Campylobacter jejuni subsp. jejuni NCTC 11168]
c38c105.fasta	NODE_6_length_118184_cov_454.465358	118003	118184	Cj1421c	1-165/1839	==....../......	2/17	8.97	79.67	vfdb	NP_282562	vfdb~~~Cj1421c~~~NP_282562 (Cj1421c) sugar transferase [Capsule (VF0323)] [Campylobacter jejuni subsp. jejuni NCTC 11168]
c38c105.fasta	NODE_70_length_317_cov_814.954167	1	317	maf4	1483-1799/1950	...........===.	0/0	16.26	99.69	vfdb	YP_002344724	vfdb~~~maf4~~~YP_002344724 (maf4) motility accessory factor [Pse5Ac7Ac Pse5Ac7Am Pse8OAc Pse5Am7AcGlnAc (AI151)] [Campylobacter jejuni subsp. jejuni NCTC 11168]
c38c105.fasta	NODE_76_length_284_cov_429.570048	1	284	maf4	924-1201/1950	......==/=.....	6/12	14.10	81.53	vfdb	YP_002344724	vfdb~~~maf4~~~YP_002344724 (maf4) motility accessory factor [Pse5Ac7Ac Pse5Ac7Am Pse8OAc Pse5Am7AcGlnAc (AI151)] [Campylobacter jejuni subsp. jejuni NCTC 11168]
c38c105.fasta	NODE_7_length_106501_cov_390.603482	19113	19862	flaC	1-750/750	===============	0/0	100.00	92.40	vfdb	NP_281892	vfdb~~~flaC~~~NP_281892 (flaC) flagellin [Flagella (VF0114)] [Campylobacter jejuni subsp. jejuni NCTC 11168]
c38c105.fasta	NODE_7_length_106501_cov_390.603482	39258	40049	flgG	1-792/792	===============	0/0	100.00	100.00	vfdb	NP_281870	vfdb~~~flgG~~~NP_281870 (flgG) flagellar basal-body rod protein FlgG [Flagella (VF0114)] [Campylobacter jejuni subsp. jejuni NCTC 11168]
c38c105.fasta	NODE_7_length_106501_cov_390.603482	40078	40890	flgF	1-813/813	===============	0/0	100.00	99.51	vfdb	NP_281869	vfdb~~~flgF~~~NP_281869 (flgF) flagellar basal-body rod protein [Flagella (VF0114)] [Campylobacter jejuni subsp. jejuni NCTC 11168]
c38c105.fasta	NODE_7_length_106501_cov_390.603482	54292	54990	flgH	1-699/699	===============	0/0	100.00	99.71	vfdb	NP_281859	vfdb~~~flgH~~~NP_281859 (flgH) flagellar L-ring protein precursor FlgH [Flagella (VF0114)] [Campylobacter jejuni subsp. jejuni NCTC 11168]
c38c105.fasta	NODE_7_length_106501_cov_390.603482	70693	71943	rpoN	1-1251/1251	===============	0/0	100.00	99.20	vfdb	YP_002344093	vfdb~~~rpoN~~~YP_002344093 (rpoN) RNA polymerase factor sigma-54 [Pse5Ac7Ac Pse5Ac7Am Pse8OAc Pse5Am7AcGlnAc (AI151)] [Campylobacter jejuni subsp. jejuni NCTC 11168]
c38c105.fasta	NODE_81_length_263_cov_414.037634	2	263	pseD/maf2	74-335/1962	===............	0/0	13.35	97.71	vfdb	NP_282479	vfdb~~~pseD/maf2~~~NP_282479 (pseD/maf2) motility accessory factor PseD [Pse5Ac7Ac Pse5Ac7Am Pse8OAc Pse5Am7AcGlnAc (AI151)] [Campylobacter jejuni subsp. jejuni NCTC 11168]
c38c105.fasta	NODE_88_length_245_cov_396.190476	1	245	maf4	1168-1424/1950	......../===...	4/12	12.56	83.27	vfdb	YP_002344724	vfdb~~~maf4~~~YP_002344724 (maf4) motility accessory factor [Pse5Ac7Ac Pse5Ac7Am Pse8OAc Pse5Am7AcGlnAc (AI151)] [Campylobacter jejuni subsp. jejuni NCTC 11168]
c38c105.fasta	NODE_88_length_245_cov_396.190476	1	86	pseD/maf2	1339-1424/1962	..........=....	0/0	4.38	93.02	vfdb	NP_282479	vfdb~~~pseD/maf2~~~NP_282479 (pseD/maf2) motility accessory factor PseD [Pse5Ac7Ac Pse5Ac7Am Pse8OAc Pse5Am7AcGlnAc (AI151)] [Campylobacter jejuni subsp. jejuni NCTC 11168]
c38c105.fasta	NODE_8_length_103056_cov_471.949815	120	2486	pflA	1-2367/2367	===============	0/0	100.00	99.79	vfdb	NP_282693	vfdb~~~pflA~~~NP_282693 (pflA) paralysed flagellum protein [Flagella (VF0114)] [Campylobacter jejuni subsp. jejuni NCTC 11168]
c38c105.fasta	NODE_8_length_103056_cov_471.949815	101844	102113	fliQ	1-270/270	===============	0/0	100.00	100.00	vfdb	NP_282802	vfdb~~~fliQ~~~NP_282802 (fliQ) flagellar biosynthesis protein FliQ [Flagella (VF0114)] [Campylobacter jejuni subsp. jejuni NCTC 11168]
c38c105.fasta	NODE_9_length_91902_cov_452.694332	5620	7158	eptC	1-1539/1539	===============	0/0	100.00	97.60	vfdb	YP_002343698	vfdb~~~eptC~~~YP_002343698 (eptC) phosphoethanolamine transferase [Pse5Ac7Ac Pse5Ac7Am Pse8OAc Pse5Am7AcGlnAc (AI151)] [Campylobacter jejuni subsp. jejuni NCTC 11168]
c38c105.fasta	NODE_9_length_91902_cov_452.694332	49704	51089	fliI	1-1386/1386	===============	0/0	100.00	98.56	vfdb	NP_281405	vfdb~~~fliI~~~NP_281405 (fliI) flagellum-specific ATP synthase FliI [Flagella (VF0114)] [Campylobacter jejuni subsp. jejuni NCTC 11168]
a21f14.fasta	NODE_13_length_735_cov_630.235562	1	291	flaB	1-291/1719	===............	0/0	16.93	94.50	vfdb	NP_282484	vfdb~~~flaB~~~NP_282484 (flaB) flagellin [Flagella (VF0114)] [Campylobacter jejuni subsp. jejuni NCTC 11168]
a21f14.fasta	NODE_13_length_735_cov_630.235562	452	735	flaA	1436-1719/1719	............===	0/0	16.52	85.56	vfdb	NP_282485	vfdb~~~flaA~~~NP_282485 (flaA) flagellin [Flagella (VF0114)] [Campylobacter jejuni subsp. jejuni NCTC 11168]
a21f14.fasta	NODE_1_length_344965_cov_628.772862	21941	22113	cheV3	563-735/1302	......===......	0/0	13.29	75.72	vfdb	NP_207394	vfdb~~~cheV3~~~NP_207394 (cheV3) chemotaxis coupling protein CheV3 [Pse5Ac7Ac (AI150)] [Helicobacter pylori 26695]
a21f14.fasta	NODE_1_length_344965_cov_628.772862	135048	135344	fliE	1-297/297	===============	0/0	100.00	99.33	vfdb	NP_281710	vfdb~~~fliE~~~NP_281710 (fliE) flagellar hook-basal body complex protein FliE [Flagella (VF0114)] [Campylobacter jejuni subsp. jejuni NCTC 11168]
a21f14.fasta	NODE_1_length_344965_cov_628.772862	135351	135845	flgC	1-495/495	===============	0/0	100.00	99.60	vfdb	NP_281711	vfdb~~~flgC~~~NP_281711 (flgC) flagellar basal body rod protein FlgC [Flagella (VF0114)] [Campylobacter jejuni subsp. jejuni NCTC 11168]
a21f14.fasta	NODE_1_length_344965_cov_628.772862	135855	136286	flgB	1-432/432	===============	0/0	100.00	96.76	vfdb	NP_281712	vfdb~~~flgB~~~NP_281712 (flgB) flagellar basal body rod protein FlgB [Flagella (VF0114)] [Campylobacter jejuni subsp. jejuni NCTC 11168]
a21f14.fasta	NODE_1_length_344965_cov_628.772862	156075	156440	flaG	1-366/366	===============	0/0	100.00	99.18	vfdb	NP_281731	vfdb~~~flaG~~~NP_281731 (flaG) flagellar protein FlaG [Flagella (VF0114)] [Campylobacter jejuni subsp. jejuni NCTC 11168]
a21f14.fasta	NODE_1_length_344965_cov_628.772862	156443	158371	fliD	1-1929/1929	===============	0/0	100.00	95.64	vfdb	NP_281732	vfdb~~~fliD~~~NP_281732 (fliD) flagellar capping protein FliD [Flagella (VF0114)] [Campylobacter jejuni subsp. jejuni NCTC 11168]
a21f14.fasta	NODE_1_length_344965_cov_628.772862	158382	158764	fliS	1-383/387	===============	0/0	98.97	92.43	vfdb	NP_281733	vfdb~~~fliS~~~NP_281733 (fliS) flagellar protein FliS [Flagella (VF0114)] [Campylobacter jejuni subsp. jejuni NCTC 11168]
a21f14.fasta	NODE_1_length_344965_cov_628.772862	267059	268309	rpoN	1-1251/1251	===============	0/0	100.00	98.96	vfdb	YP_002344093	vfdb~~~rpoN~~~YP_002344093 (rpoN) RNA polymerase factor sigma-54 [Pse5Ac7Ac Pse5Ac7Am Pse8OAc Pse5Am7AcGlnAc (AI151)] [Campylobacter jejuni subsp. jejuni NCTC 11168]
a21f14.fasta	NODE_1_length_344965_cov_628.772862	284037	284735	flgH	1-699/699	===============	0/0	100.00	98.57	vfdb	NP_281859	vfdb~~~flgH~~~NP_281859 (flgH) flagellar L-ring protein precursor FlgH [Flagella (VF0114)] [Campylobacter jejuni subsp. jejuni NCTC 11168]
a21f14.fasta	NODE_1_length_344965_cov_628.772862	298137	298949	flgF	1-813/813	===============	0/0	100.00	99.02	vfdb	NP_281869	vfdb~~~flgF~~~NP_281869 (flgF) flagellar basal-body rod protein [Flagella (VF0114)] [Campylobacter jejuni subsp. jejuni NCTC 11168]
a21f14.fasta	NODE_1_length_344965_cov_628.772862	298978	299769	flgG	1-792/792	===============	0/0	100.00	99.50	vfdb	NP_281870	vfdb~~~flgG~~~NP_281870 (flgG) flagellar basal-body rod protein FlgG [Flagella (VF0114)] [Campylobacter jejuni subsp. jejuni NCTC 11168]
a21f14.fasta	NODE_1_length_344965_cov_628.772862	319163	319912	flaC	1-750/750	===============	0/0	100.00	99.60	vfdb	NP_281892	vfdb~~~flaC~~~NP_281892 (flaC) flagellin [Flagella (VF0114)] [Campylobacter jejuni subsp. jejuni NCTC 11168]
a21f14.fasta	NODE_2_length_338493_cov_581.348896	35243	36544	flgR	1-1302/1302	===============	0/0	100.00	98.92	vfdb	NP_282174	vfdb~~~flgR~~~NP_282174 (flgR) sigma-54 associated transcriptional activator [Pse5Ac7Ac Pse5Ac7Am Pse8OAc Pse5Am7AcGlnAc (AI151)] [Campylobacter jejuni subsp. jejuni NCTC 11168]
a21f14.fasta	NODE_2_length_338493_cov_581.348896	36601	37050	flgQ	1-450/450	===============	0/0	100.00	99.33	vfdb	YP_002344420	vfdb~~~flgQ~~~YP_002344420 (flgQ) required for flagellar motility [Pse5Ac7Ac Pse5Ac7Am Pse8OAc Pse5Am7AcGlnAc (AI151)] [Campylobacter jejuni subsp. jejuni NCTC 11168]
a21f14.fasta	NODE_2_length_338493_cov_581.348896	37026	37541	flgP	1-516/516	===============	0/0	100.00	98.26	vfdb	YP_002344421	vfdb~~~flgP~~~YP_002344421 (flgP) required for flagellar motility [Pse5Ac7Ac Pse5Ac7Am Pse8OAc Pse5Am7AcGlnAc (AI151)] [Campylobacter jejuni subsp. jejuni NCTC 11168]
a21f14.fasta	NODE_2_length_338493_cov_581.348896	92354	92743	fliW	1-390/390	===============	0/0	100.00	100.00	vfdb	YP_002344468	vfdb~~~fliW~~~YP_002344468 (fliW) flagellar assembly protein FliW [Pse5Ac7Ac Pse5Ac7Am Pse8OAc Pse5Am7AcGlnAc (AI151)] [Campylobacter jejuni subsp. jejuni NCTC 11168]
a21f14.fasta	NODE_2_length_338493_cov_581.348896	126125	126270	tlpB	1177-1322/1698	..........==...	0/0	8.60	77.40	vfdb	NP_206903	vfdb~~~tlpB~~~NP_206903 (tlpB) membrane-bound chemoreceptor sensing pH and autoinducer-2 [Pse5Ac7Ac (AI150)] [Helicobacter pylori 26695]
a21f14.fasta	NODE_2_length_338493_cov_581.348896	133339	133731	cheY	1-393/393	===============	0/0	100.00	99.75	vfdb	YP_002344511	vfdb~~~cheY~~~YP_002344511 (cheY) chemotaxis regulatory protein [Pse5Ac7Ac Pse5Ac7Am Pse8OAc Pse5Am7AcGlnAc (AI151)] [Campylobacter jejuni subsp. jejuni NCTC 11168]
a21f14.fasta	NODE_2_length_338493_cov_581.348896	149508	150536	waaC	1-1029/1029	===============	0/0	100.00	97.96	vfdb	NP_282281	vfdb~~~waaC~~~NP_282281 (waaC) heptosyltransferase I [LOS (VF0326)] [Campylobacter jejuni subsp. jejuni NCTC 11168]
a21f14.fasta	NODE_2_length_338493_cov_581.348896	150526	151413	htrB	1-888/888	===============	0/0	100.00	97.86	vfdb	NP_282282	vfdb~~~htrB~~~NP_282282 (htrB) lipid A biosynthesis lauroyl acyltransferase [LOS (VF0326)] [Campylobacter jejuni subsp. jejuni NCTC 11168]
a21f14.fasta	NODE_2_length_338493_cov_581.348896	151410	152954	Cj1135	1-1545/1548	========/======	2/2	99.74	90.49	vfdb	NP_282283	vfdb~~~Cj1135~~~NP_282283 (Cj1135) glucosyltransferase [LOS (VF0326)] [Campylobacter jejuni subsp. jejuni NCTC 11168]
a21f14.fasta	NODE_2_length_338493_cov_581.348896	153510	153809	wlaN	8-307/912	======.........	0/0	32.89	79.33	vfdb	NP_282287	vfdb~~~wlaN~~~NP_282287 (wlaN) beta-13 galactosyltransferase [LOS (VF0326)] [Campylobacter jejuni subsp. jejuni NCTC 11168]
a21f14.fasta	NODE_2_length_338493_cov_581.348896	154783	154998	Cj1136	20-238/1173	===...../......	1/3	18.41	76.71	vfdb	NP_282284	vfdb~~~Cj1136~~~NP_282284 (Cj1136) glucosyltransferase [LOS (VF0326)] [Campylobacter jejuni subsp. jejuni NCTC 11168]
a21f14.fasta	NODE_2_length_338493_cov_581.348896	155747	156059	wlaN	8-320/912	======.........	0/0	34.32	84.34	vfdb	NP_282287	vfdb~~~wlaN~~~NP_282287 (wlaN) beta-13 galactosyltransferase [LOS (VF0326)] [Campylobacter jejuni subsp. jejuni NCTC 11168]
a21f14.fasta	NODE_2_length_338493_cov_581.348896	157011	157809	waaV	1-799/825	===============	0/0	96.85	93.24	vfdb	NP_282294	vfdb~~~waaV~~~NP_282294 (waaV) glucosyltransferase [LOS (VF0326)] [Campylobacter jejuni subsp. jejuni NCTC 11168]
a21f14.fasta	NODE_2_length_338493_cov_581.348896	157868	158806	waaF	1-939/960	========/======	2/6	97.50	93.63	vfdb	NP_282295	vfdb~~~waaF~~~NP_282295 (waaF) heptosyltransferase II [LOS (VF0326)] [Campylobacter jejuni subsp. jejuni NCTC 11168]
a21f14.fasta	NODE_2_length_338493_cov_581.348896	159568	160128	gmhA	1-561/561	===============	0/0	100.00	93.58	vfdb	NP_282296	vfdb~~~gmhA~~~NP_282296 (gmhA) phosphoheptose isomerase [LOS (VF0326)] [Campylobacter jejuni subsp. jejuni NCTC 11168]
a21f14.fasta	NODE_2_length_338493_cov_581.348896	160125	161510	hldE	1-1386/1386	===============	0/0	100.00	93.80	vfdb	NP_282297	vfdb~~~hldE~~~NP_282297 (hldE) bifunctional D-beta-D-heptose 7-phosphate kinase/D-beta-D-heptose 1-phosphate adenylyltransferase [LOS (VF0326)] [Campylobacter jejuni subsp. jejuni NCTC 11168]
a21f14.fasta	NODE_2_length_338493_cov_581.348896	161503	162456	hldD	1-954/954	===============	0/0	100.00	97.38	vfdb	NP_282298	vfdb~~~hldD~~~NP_282298 (hldD) ADP-glyceromanno-heptose 6-epimerase [LOS (VF0326)] [Campylobacter jejuni subsp. jejuni NCTC 11168]
a21f14.fasta	NODE_2_length_338493_cov_581.348896	162457	163018	gmhB	1-561/561	========/======	1/1	100.00	95.73	vfdb	NP_282299	vfdb~~~gmhB~~~NP_282299 (gmhB) DD-heptose 17-bisphosphate phosphatase [LOS (CVF396)] [Campylobacter jejuni subsp. jejuni NCTC 11168]
a21f14.fasta	NODE_2_length_338493_cov_581.348896	184035	184802	fliR	1-768/768	===============	0/0	100.00	98.83	vfdb	NP_282326	vfdb~~~fliR~~~NP_282326 (fliR) flagellar biosynthetic protein FliR [Flagella (VF0114)] [Campylobacter jejuni subsp. jejuni NCTC 11168]
a21f14.fasta	NODE_2_length_338493_cov_581.348896	195899	196072	cheV3	594-767/1302	......===......	0/0	13.36	76.44	vfdb	NP_207394	vfdb~~~cheV3~~~NP_207394 (cheV3) chemotaxis coupling protein CheV3 [Pse5Ac7Ac (AI150)] [Helicobacter pylori 26695]
a21f14.fasta	NODE_2_length_338493_cov_581.348896	248135	248455	ciaC	1-321/321	===============	0/0	100.00	100.00	vfdb	YP_002344633	vfdb~~~ciaC~~~YP_002344633 (ciaC) Campylobacter invasion antigen C [CiaC (VF0415)] [Campylobacter jejuni subsp. jejuni NCTC 11168]
a21f14.fasta	NODE_2_length_338493_cov_581.348896	266618	267892	porA	1-1275/1275	========/======	2/2	99.92	96.86	vfdb	NP_282406	vfdb~~~porA~~~NP_282406 (porA) major outer membrane protein [MOMP (VF0328)] [Campylobacter jejuni subsp. jejuni NCTC 11168]
a21f14.fasta	NODE_2_length_338493_cov_581.348896	302359	303363	pseB	1-1005/1005	===============	0/0	100.00	99.00	vfdb	NP_282439	vfdb~~~pseB~~~NP_282439 (pseB) UDP-GlcNAc-specific C46 dehydratase/C5 epimerase [Pse5Ac7Ac Pse5Ac7Am Pse8OAc Pse5Am7AcGlnAc (AI151)] [Campylobacter jejuni subsp. jejuni NCTC 11168]
a21f14.fasta	NODE_2_length_338493_cov_581.348896	303365	304495	pseC	1-1131/1131	===============	0/0	100.00	94.43	vfdb	NP_282440	vfdb~~~pseC~~~NP_282440 (pseC) C4 aminotransferase [Pse5Ac7Ac Pse5Ac7Am Pse8OAc Pse5Am7AcGlnAc (AI151)] [Campylobacter jejuni subsp. jejuni NCTC 11168]
a21f14.fasta	NODE_2_length_338493_cov_581.348896	318821	319519	pseF	1-699/699	===============	0/0	100.00	95.71	vfdb	NP_282457	vfdb~~~pseF~~~NP_282457 (pseF) acylneuraminate cytidylyltransferase [Pse5Ac7Ac Pse5Ac7Am Pse8OAc Pse5Am7AcGlnAc (AI151)] [Campylobacter jejuni subsp. jejuni NCTC 11168]
a21f14.fasta	NODE_2_length_338493_cov_581.348896	319503	320316	pseG	1-817/825	========/======	3/7	98.42	86.81	vfdb	NP_282458	vfdb~~~pseG~~~NP_282458 (pseG) UDP-24-diacetamido-246-trideoxy-beta-L-altropyranose hydrolase [Flagella (VF0114)] [Campylobacter jejuni subsp. jejuni NCTC 11168]
a21f14.fasta	NODE_2_length_338493_cov_581.348896	320379	320739	pseH	59-419/474	.=======/=====.	2/4	75.74	76.03	vfdb	NP_282459	vfdb~~~pseH~~~NP_282459 (pseH) N-acetyltransferase [Flagella (VF0114)] [Campylobacter jejuni subsp. jejuni NCTC 11168]
a21f14.fasta	NODE_2_length_338493_cov_581.348896	321713	322744	pseI	1-1032/1032	===============	0/0	100.00	86.14	vfdb	NP_282463	vfdb~~~pseI~~~NP_282463 (pseI) N-acetylneuraminic acid synthetase [Pse5Ac7Ac Pse5Ac7Am Pse8OAc Pse5Am7AcGlnAc (AI151)] [Campylobacter jejuni subsp. jejuni NCTC 11168]
a21f14.fasta	NODE_2_length_338493_cov_581.348896	331005	331707	ptmB	6-708/708	===============	0/0	99.29	80.94	vfdb	NP_282477	vfdb~~~ptmB~~~NP_282477 (ptmB) acylneuraminate cytidylyltransferase [Flagella (VF0114)] [Campylobacter jejuni subsp. jejuni NCTC 11168]
a21f14.fasta	NODE_2_length_338493_cov_581.348896	331707	332470	ptmA	1-764/771	========/======	2/2	98.96	77.12	vfdb	NP_282478	vfdb~~~ptmA~~~NP_282478 (ptmA) flagellin modification protein A [Flagella (VF0114)] [Campylobacter jejuni subsp. jejuni NCTC 11168]
a21f14.fasta	NODE_2_length_338493_cov_581.348896	338210	338493	flaB	1436-1719/1719	............===	0/0	16.52	84.16	vfdb	NP_282484	vfdb~~~flaB~~~NP_282484 (flaB) flagellin [Flagella (VF0114)] [Campylobacter jejuni subsp. jejuni NCTC 11168]
a21f14.fasta	NODE_34_length_178_cov_635.980198	37	176	flaA	563-702/1719	....===........	0/0	8.14	81.43	vfdb	NP_282485	vfdb~~~flaA~~~NP_282485 (flaA) flagellin [Flagella (VF0114)] [Campylobacter jejuni subsp. jejuni NCTC 11168]
a21f14.fasta	NODE_35_length_155_cov_1421.974359	1	149	tlpA	1666-1814/2028	............==.	0/0	7.35	80.54	vfdb	NP_206899	vfdb~~~tlpA~~~NP_206899 (tlpA) membrane-bound chemoreceptor sensing arginine and bicarbonate [Pse5Ac7Ac (AI150)] [Helicobacter pylori 26695]
a21f14.fasta	NODE_36_length_155_cov_693.705128	1	155	flaB	239-393/1719	..==...........	0/0	9.02	91.61	vfdb	NP_282484	vfdb~~~flaB~~~NP_282484 (flaB) flagellin [Flagella (VF0114)] [Campylobacter jejuni subsp. jejuni NCTC 11168]
a21f14.fasta	NODE_3_length_251043_cov_540.362448	17967	18629	flgA	1-663/663	===============	0/0	100.00	99.70	vfdb	YP_002344176	vfdb~~~flgA~~~YP_002344176 (flgA) flagellar basal body P-ring biosynthesis protein FlgA [Pse5Ac7Ac Pse5Ac7Am Pse8OAc Pse5Am7AcGlnAc (AI151)] [Campylobacter jejuni subsp. jejuni NCTC 11168]
a21f14.fasta	NODE_3_length_251043_cov_540.362448	41851	42870	flgS	1-1020/1020	===============	0/0	100.00	99.02	vfdb	YP_002344200	vfdb~~~flgS~~~YP_002344200 (flgS) signal transduction histidine kinase [Pse5Ac7Ac Pse5Ac7Am Pse8OAc Pse5Am7AcGlnAc (AI151)] [Campylobacter jejuni subsp. jejuni NCTC 11168]
a21f14.fasta	NODE_3_length_251043_cov_540.362448	65996	66730	fliP	1-735/735	===============	0/0	100.00	99.18	vfdb	NP_281981	vfdb~~~fliP~~~NP_281981 (fliP) flagellar biosynthesis protein FliP [Flagella (VF0114)] [Campylobacter jejuni subsp. jejuni NCTC 11168]
a21f14.fasta	NODE_3_length_251043_cov_540.362448	115806	117980	flhA	1-2175/2175	===============	0/0	100.00	99.72	vfdb	NP_282036	vfdb~~~flhA~~~NP_282036 (flhA) flagellar biosynthesis protein FlhA [Flagella (VF0114)] [Campylobacter jejuni subsp. jejuni NCTC 11168]
a21f14.fasta	NODE_3_length_251043_cov_540.362448	121860	124112	flaD	1-2253/2253	===============	0/0	100.00	99.69	vfdb	NP_282040	vfdb~~~flaD~~~NP_282040 (flaD) flagellin [Flagella (VF0114)] [Campylobacter jejuni subsp. jejuni NCTC 11168]
a21f14.fasta	NODE_3_length_251043_cov_540.362448	148059	149891	ciaB	1-1833/1833	===============	0/0	100.00	99.73	vfdb	NP_282066	vfdb~~~ciaB~~~NP_282066 (ciaB) invasion antigen CiaB [CiaB (VF0324)] [Campylobacter jejuni subsp. jejuni NCTC 11168]
a21f14.fasta	NODE_3_length_251043_cov_540.362448	155323	156102	pebA	1-780/780	===============	0/0	100.00	99.61	vfdb	NP_282073	vfdb~~~pebA~~~NP_282073 (pebA) bifunctional adhesin/ABC transporter aspartate/glutamate-binding protein [PEB1 (VF0327)] [Campylobacter jejuni subsp. jejuni NCTC 11168]
a21f14.fasta	NODE_3_length_251043_cov_540.362448	214809	215927	jlpA	1-1119/1119	===============	0/0	100.00	98.48	vfdb	NP_282133	vfdb~~~jlpA~~~NP_282133 (jlpA) lipoprotein [JlpA (VF0329)] [Campylobacter jejuni subsp. jejuni NCTC 11168]
a21f14.fasta	NODE_4_length_212946_cov_638.001733	34	983	flaA	1-950/1719	========/......	4/10	54.97	81.99	vfdb	NP_282485	vfdb~~~flaA~~~NP_282485 (flaA) flagellin [Flagella (VF0114)] [Campylobacter jejuni subsp. jejuni NCTC 11168]
a21f14.fasta	NODE_4_length_212946_cov_638.001733	72043	72579	fliL	1-537/537	===============	0/0	100.00	99.63	vfdb	NP_282549	vfdb~~~fliL~~~NP_282549 (fliL) flagellar basal body protein FliL [Flagella (VF0114)] [Campylobacter jejuni subsp. jejuni NCTC 11168]
a21f14.fasta	NODE_4_length_212946_cov_638.001733	75895	77079	kpsS	1-1185/1185	===============	0/0	100.00	98.65	vfdb	NP_282554	vfdb~~~kpsS~~~NP_282554 (kpsS) capsule polysaccharide modification protein [Capsule (VF0323)] [Campylobacter jejuni subsp. jejuni NCTC 11168]
a21f14.fasta	NODE_4_length_212946_cov_638.001733	77076	78965	kpsC	181-2070/2070	.=======/======	2/2	91.26	95.35	vfdb	NP_282555	vfdb~~~kpsC~~~NP_282555 (kpsC) capsule polysaccharide modification protein [Capsule (VF0323)] [Campylobacter jejuni subsp. jejuni NCTC 11168]
a21f14.fasta	NODE_4_length_212946_cov_638.001733	81768	82409	hddC	1-642/666	===============	0/0	96.40	90.97	vfdb	NP_282564	vfdb~~~hddC~~~NP_282564 (hddC) D-glycero-D-manno-heptose 1-phosphate guanosyltransferase [Capsule (VF0323)] [Campylobacter jejuni subsp. jejuni NCTC 11168]
a21f14.fasta	NODE_4_length_212946_cov_638.001733	82397	83002	gmhA2	1-606/606	===============	0/0	100.00	93.73	vfdb	NP_282565	vfdb~~~gmhA2~~~NP_282565 (gmhA2) phosphoheptose isomerase [Capsule (VF0323)] [Campylobacter jejuni subsp. jejuni NCTC 11168]
a21f14.fasta	NODE_4_length_212946_cov_638.001733	82990	84009	hddA	1-1020/1020	===============	0/0	100.00	94.12	vfdb	NP_282566	vfdb~~~hddA~~~NP_282566 (hddA) D-glycero-D-manno-heptose 7-phosphate kinase [Capsule (VF0323)] [Campylobacter jejuni subsp. jejuni NCTC 11168]
a21f14.fasta	NODE_4_length_212946_cov_638.001733	87287	87819	rfbC	1-530/546	========/======	6/9	96.52	75.56	vfdb	NP_282571	vfdb~~~rfbC~~~NP_282571 (rfbC) dTDP-4-dehydrorhamnose 35-epimerase [Capsule (VF0323)] [Campylobacter jejuni subsp. jejuni NCTC 11168]
a21f14.fasta	NODE_4_length_212946_cov_638.001733	102710	103647	kpsF	1-938/948	===============	0/0	98.95	94.14	vfdb	NP_282584	vfdb~~~kpsF~~~NP_282584 (kpsF) D-arabinose 5-phosphate isomerase [Capsule (VF0323)] [Campylobacter jejuni subsp. jejuni NCTC 11168]
a21f14.fasta	NODE_4_length_212946_cov_638.001733	103657	105315	kpsD	1-1659/1659	===============	0/0	100.00	99.40	vfdb	NP_282585	vfdb~~~kpsD~~~NP_282585 (kpsD) capsule polysaccharide export system periplasmic protein [Capsule (VF0323)] [Campylobacter jejuni subsp. jejuni NCTC 11168]
a21f14.fasta	NODE_4_length_212946_cov_638.001733	105317	106435	kpsE	1-1119/1119	===============	0/0	100.00	96.52	vfdb	NP_282586	vfdb~~~kpsE~~~NP_282586 (kpsE) capsule polysaccharide export system inner membrane protein [Capsule (VF0323)] [Campylobacter jejuni subsp. jejuni NCTC 11168]
a21f14.fasta	NODE_4_length_212946_cov_638.001733	106435	107097	kpsT	1-663/663	===============	0/0	100.00	93.82	vfdb	NP_282587	vfdb~~~kpsT~~~NP_282587 (kpsT) capsule polysaccharide export ATP-binding protein [Capsule (VF0323)] [Campylobacter jejuni subsp. jejuni NCTC 11168]
a21f14.fasta	NODE_4_length_212946_cov_638.001733	107094	107876	kpsM	1-783/783	===============	0/0	100.00	90.81	vfdb	NP_282588	vfdb~~~kpsM~~~NP_282588 (kpsM) capsule polysaccharide export system inner membrane protein [Capsule (VF0323)] [Campylobacter jejuni subsp. jejuni NCTC 11168]
a21f14.fasta	NODE_4_length_212946_cov_638.001733	118641	119687	flgI	1-1047/1047	===============	0/0	100.00	98.95	vfdb	NP_282602	vfdb~~~flgI~~~NP_282602 (flgI) flagellar P-ring protein precursor FlgI [Flagella (VF0114)] [Campylobacter jejuni subsp. jejuni NCTC 11168]
a21f14.fasta	NODE_4_length_212946_cov_638.001733	119687	120028	flgJ	1-342/342	===============	0/0	100.00	97.37	vfdb	YP_002344845	vfdb~~~flgJ~~~YP_002344845 (flgJ) flagellar rod assembly protein/muramidase FlgJ [Pse5Ac7Ac Pse5Ac7Am Pse8OAc Pse5Am7AcGlnAc (AI151)] [Campylobacter jejuni subsp. jejuni NCTC 11168]
a21f14.fasta	NODE_4_length_212946_cov_638.001733	120091	120288	flgM	1-198/198	===============	0/0	100.00	98.48	vfdb	YP_002344846	vfdb~~~flgM~~~YP_002344846 (flgM) negative regulator of flagellin synthesis [Pse5Ac7Ac Pse5Ac7Am Pse8OAc Pse5Am7AcGlnAc (AI151)] [Campylobacter jejuni subsp. jejuni NCTC 11168]
a21f14.fasta	NODE_4_length_212946_cov_638.001733	120774	122600	flgK	1-1827/1827	===============	0/0	100.00	97.21	vfdb	NP_282606	vfdb~~~flgK~~~NP_282606 (flgK) flagellar hook-associated protein 1 FlgK [Flagella (VF0114)] [Campylobacter jejuni subsp. jejuni NCTC 11168]
a21f14.fasta	NODE_4_length_212946_cov_638.001733	134078	135037	cadF	1-960/960	===============	0/0	100.00	100.00	vfdb	NP_282616	vfdb~~~cadF~~~NP_282616 (cadF) outer membrane fibronectin-binding protein [CadF (VF0322)] [Campylobacter jejuni subsp. jejuni NCTC 11168]
a21f14.fasta	NODE_5_length_178270_cov_689.562121	14715	14823	tcpI	1356-1464/1863	..........==...	0/0	5.85	85.32	vfdb	NP_230473	vfdb~~~tcpI~~~NP_230473 (tcpI) toxin co-regulated pilus biosynthesis protein I [TCP (VF0126)] [Vibrio cholerae O1 biovar El Tor str. N16961]
a21f14.fasta	NODE_5_length_178270_cov_689.562121	37906	39003	flgE	1-1092/2598	======../......	4/12	41.92	89.46	vfdb	NP_282855	vfdb~~~flgE~~~NP_282855 (flgE) flagellar hook protein [Flagella (VF0114)] [Campylobacter jejuni subsp. jejuni NCTC 11168]
a21f14.fasta	NODE_5_length_178270_cov_689.562121	39156	40440	flgE	1311-2598/2598	.......=/======	3/15	49.23	87.94	vfdb	NP_282855	vfdb~~~flgE~~~NP_282855 (flgE) flagellar hook protein [Flagella (VF0114)] [Campylobacter jejuni subsp. jejuni NCTC 11168]
a21f14.fasta	NODE_5_length_178270_cov_689.562121	74387	74656	fliQ	1-270/270	===============	0/0	100.00	99.63	vfdb	NP_282802	vfdb~~~fliQ~~~NP_282802 (fliQ) flagellar biosynthesis protein FliQ [Flagella (VF0114)] [Campylobacter jejuni subsp. jejuni NCTC 11168]
a21f14.fasta	NODE_5_length_178270_cov_689.562121	175786	178152	pflA	1-2367/2367	===============	0/0	100.00	98.52	vfdb	NP_282693	vfdb~~~pflA~~~NP_282693 (pflA) paralysed flagellum protein [Flagella (VF0114)] [Campylobacter jejuni subsp. jejuni NCTC 11168]
a21f14.fasta	NODE_6_length_150105_cov_624.447257	16262	16783	cheW	1-522/522	===============	0/0	100.00	99.81	vfdb	YP_002343724	vfdb~~~cheW~~~YP_002343724 (cheW) chemotaxis protein [Pse5Ac7Ac Pse5Ac7Am Pse8OAc Pse5Am7AcGlnAc (AI151)] [Campylobacter jejuni subsp. jejuni NCTC 11168]
a21f14.fasta	NODE_6_length_150105_cov_624.447257	16788	19097	cheA	1-2310/2310	===============	0/0	100.00	99.31	vfdb	YP_002343725	vfdb~~~cheA~~~YP_002343725 (cheA) chemotaxis histidine kinase [Pse5Ac7Ac Pse5Ac7Am Pse8OAc Pse5Am7AcGlnAc (AI151)] [Campylobacter jejuni subsp. jejuni NCTC 11168]
a21f14.fasta	NODE_6_length_150105_cov_624.447257	19101	20057	cheV	1-957/957	===============	0/0	100.00	99.58	vfdb	YP_002343726	vfdb~~~cheV~~~YP_002343726 (cheV) chemotaxis protein [Pse5Ac7Ac Pse5Ac7Am Pse8OAc Pse5Am7AcGlnAc (AI151)] [Campylobacter jejuni subsp. jejuni NCTC 11168]
a21f14.fasta	NODE_6_length_150105_cov_624.447257	44290	45972	fliF	1-1683/1683	===============	0/0	100.00	99.76	vfdb	NP_281509	vfdb~~~fliF~~~NP_281509 (fliF) flagellar M-ring protein FliF [Flagella (VF0114)] [Campylobacter jejuni subsp. jejuni NCTC 11168]
a21f14.fasta	NODE_6_length_150105_cov_624.447257	45972	47000	fliG	1-1029/1029	===============	0/0	100.00	99.71	vfdb	NP_281510	vfdb~~~fliG~~~NP_281510 (fliG) flagellar motor switch protein G [Flagella (VF0114)] [Campylobacter jejuni subsp. jejuni NCTC 11168]
a21f14.fasta	NODE_6_length_150105_cov_624.447257	47008	47838	fliH	1-831/831	===============	0/0	100.00	98.80	vfdb	NP_281511	vfdb~~~fliH~~~NP_281511 (fliH) flagellar assembly protein H [Flagella (VF0114)] [Campylobacter jejuni subsp. jejuni NCTC 11168]
a21f14.fasta	NODE_6_length_150105_cov_624.447257	58930	60018	flhB	1-1089/1089	===============	0/0	100.00	99.82	vfdb	NP_281526	vfdb~~~flhB~~~NP_281526 (flhB) flagellar biosynthetic protein [Flagella (VF0114)] [Campylobacter jejuni subsp. jejuni NCTC 11168]
a21f14.fasta	NODE_6_length_150105_cov_624.447257	60024	60767	motB	1-744/744	===============	0/0	100.00	97.58	vfdb	NP_281527	vfdb~~~motB~~~NP_281527 (motB) flagellar motor protein MotB [Flagella (VF0114)] [Campylobacter jejuni subsp. jejuni NCTC 11168]
a21f14.fasta	NODE_6_length_150105_cov_624.447257	60770	61546	motA	1-777/777	===============	0/0	100.00	93.95	vfdb	NP_281528	vfdb~~~motA~~~NP_281528 (motA) flagellar motor protein MotA [Flagella (VF0114)] [Campylobacter jejuni subsp. jejuni NCTC 11168]
a21f14.fasta	NODE_6_length_150105_cov_624.447257	77071	77379	fliN	1-309/309	===============	0/0	100.00	99.35	vfdb	NP_281542	vfdb~~~fliN~~~NP_281542 (fliN) flagellar motor switch protein FliN [Flagella (VF0114)] [Campylobacter jejuni subsp. jejuni NCTC 11168]
a21f14.fasta	NODE_7_length_101714_cov_682.813847	55041	55847	cdtA	1-807/807	===============	0/0	100.00	99.26	vfdb	NP_281292	vfdb~~~cdtA~~~NP_281292 (cdtA) cytolethal distending toxin A [CDT (VF0115)] [Campylobacter jejuni subsp. jejuni NCTC 11168]
a21f14.fasta	NODE_7_length_101714_cov_682.813847	55844	56641	cdtB	1-798/798	===============	0/0	100.00	99.75	vfdb	NP_281291	vfdb~~~cdtB~~~NP_281291 (cdtB) cytolethal distending toxin B [CDT (VF0115)] [Campylobacter jejuni subsp. jejuni NCTC 11168]
a21f14.fasta	NODE_7_length_101714_cov_682.813847	56652	57221	cdtC	1-570/570	===============	0/0	100.00	99.83	vfdb	NP_281290	vfdb~~~cdtC~~~NP_281290 (cdtC) cytolethal distending toxin C [CDT (VF0115)] [Campylobacter jejuni subsp. jejuni NCTC 11168]
a21f14.fasta	NODE_7_length_101714_cov_682.813847	67337	68791	flhF	1-1455/1455	===============	0/0	100.00	100.00	vfdb	NP_281279	vfdb~~~flhF~~~NP_281279 (flhF) flagellar biosynthesis regulator FlhF [Flagella (VF0114)] [Campylobacter jejuni subsp. jejuni NCTC 11168]
a21f14.fasta	NODE_7_length_101714_cov_682.813847	68784	69650	flhG	1-867/867	===============	0/0	100.00	100.00	vfdb	NP_281278	vfdb~~~flhG~~~NP_281278 (flhG) ATP-binding protein [Flagella (CVF397)] [Campylobacter jejuni subsp. jejuni NCTC 11168]
a21f14.fasta	NODE_7_length_101714_cov_682.813847	69982	70698	fliA	1-717/717	===============	0/0	100.00	99.86	vfdb	NP_281276	vfdb~~~fliA~~~NP_281276 (fliA) flagellar biosynthesis sigma factor [Flagella (VF0114)] [Campylobacter jejuni subsp. jejuni NCTC 11168]
a21f14.fasta	NODE_7_length_101714_cov_682.813847	70698	71777	fliM	1-1080/1080	===============	0/0	100.00	98.43	vfdb	NP_281275	vfdb~~~fliM~~~NP_281275 (fliM) flagellar motor switch protein FliM [Flagella (VF0114)] [Campylobacter jejuni subsp. jejuni NCTC 11168]
a21f14.fasta	NODE_7_length_101714_cov_682.813847	71774	72616	fliY	1-843/843	===============	0/0	100.00	99.76	vfdb	NP_281274	vfdb~~~fliY~~~NP_281274 (fliY) flagellar motor switch protein FliY [Flagella (VF0114)] [Campylobacter jejuni subsp. jejuni NCTC 11168]
a21f14.fasta	NODE_7_length_101714_cov_682.813847	82259	83896	flgE	1-1638/1638	===============	0/0	100.00	99.88	vfdb	NP_281265	vfdb~~~flgE~~~NP_281265 (flgE) flagellar hook protein FlgE [Flagella (VF0114)] [Campylobacter jejuni subsp. jejuni NCTC 11168]
a21f14.fasta	NODE_7_length_101714_cov_682.813847	83900	84784	flgD	1-885/885	===============	0/0	100.00	99.66	vfdb	NP_281264	vfdb~~~flgD~~~NP_281264 (flgD) flagellar basal-body rod modification protein FlgD [Flagella (VF0114)] [Campylobacter jejuni subsp. jejuni NCTC 11168]
a21f14.fasta	NODE_7_length_101714_cov_682.813847	84837	86630	fliK	1-1797/1797	========/======	1/3	99.83	98.89	vfdb	NP_281263	vfdb~~~fliK~~~NP_281263 (fliK) flagellar hook-length control protein FliK [Pse5Ac7Ac Pse5Ac7Am Pse8OAc Pse5Am7AcGlnAc (AI151)] [Campylobacter jejuni subsp. jejuni NCTC 11168]
a21f14.fasta	NODE_8_length_88931_cov_646.875098	2698	4236	eptC	1-1539/1539	===============	0/0	100.00	97.73	vfdb	YP_002343698	vfdb~~~eptC~~~YP_002343698 (eptC) phosphoethanolamine transferase [Pse5Ac7Ac Pse5Ac7Am Pse8OAc Pse5Am7AcGlnAc (AI151)] [Campylobacter jejuni subsp. jejuni NCTC 11168]
a21f14.fasta	NODE_8_length_88931_cov_646.875098	46722	48107	fliI	1-1386/1386	===============	0/0	100.00	97.69	vfdb	NP_281405	vfdb~~~fliI~~~NP_281405 (fliI) flagellum-specific ATP synthase FliI [Flagella (VF0114)] [Campylobacter jejuni subsp. jejuni NCTC 11168]
a28f25.fasta	NODE_13_length_855_cov_955.969152	109	855	Cj1421c	1-741/1839	======../......	3/8	40.24	86.90	vfdb	NP_282562	vfdb~~~Cj1421c~~~NP_282562 (Cj1421c) sugar transferase [Capsule (VF0323)] [Campylobacter jejuni subsp. jejuni NCTC 11168]
a28f25.fasta	NODE_1_length_577144_cov_520.502696	347	2064	flaA	1-1718/1719	========/======	2/8	99.71	95.12	vfdb	NP_282485	vfdb~~~flaA~~~NP_282485 (flaA) flagellin [Flagella (VF0114)] [Campylobacter jejuni subsp. jejuni NCTC 11168]
a28f25.fasta	NODE_1_length_577144_cov_520.502696	2211	3928	flaB	1-1718/1719	========/======	2/8	99.71	93.32	vfdb	NP_282484	vfdb~~~flaB~~~NP_282484 (flaB) flagellin [Flagella (VF0114)] [Campylobacter jejuni subsp. jejuni NCTC 11168]
a28f25.fasta	NODE_1_length_577144_cov_520.502696	3960	5846	pseE/maf5	1-1887/1887	===============	0/0	100.00	98.14	vfdb	NP_282483	vfdb~~~pseE/maf5~~~NP_282483 (pseE/maf5) motility accessory factor PseE [Pse5Ac7Ac Pse5Ac7Am Pse8OAc Pse5Am7AcGlnAc (AI151)] [Campylobacter jejuni subsp. jejuni NCTC 11168]
a28f25.fasta	NODE_1_length_577144_cov_520.502696	5843	7790	maf4	1-1950/1950	========/======	1/2	99.90	95.33	vfdb	YP_002344724	vfdb~~~maf4~~~YP_002344724 (maf4) motility accessory factor [Pse5Ac7Ac Pse5Ac7Am Pse8OAc Pse5Am7AcGlnAc (AI151)] [Campylobacter jejuni subsp. jejuni NCTC 11168]
a28f25.fasta	NODE_1_length_577144_cov_520.502696	9659	11611	pseD/maf2	1-1962/1962	========/======	8/17	99.34	88.50	vfdb	NP_282479	vfdb~~~pseD/maf2~~~NP_282479 (pseD/maf2) motility accessory factor PseD [Pse5Ac7Ac Pse5Ac7Am Pse8OAc Pse5Am7AcGlnAc (AI151)] [Campylobacter jejuni subsp. jejuni NCTC 11168]
a28f25.fasta	NODE_1_length_577144_cov_520.502696	11599	12369	ptmA	1-771/771	===============	0/0	100.00	94.68	vfdb	NP_282478	vfdb~~~ptmA~~~NP_282478 (ptmA) flagellin modification protein A [Flagella (VF0114)] [Campylobacter jejuni subsp. jejuni NCTC 11168]
a28f25.fasta	NODE_1_length_577144_cov_520.502696	12369	13076	ptmB	1-708/708	===============	0/0	100.00	97.74	vfdb	NP_282477	vfdb~~~ptmB~~~NP_282477 (ptmB) acylneuraminate cytidylyltransferase [Flagella (VF0114)] [Campylobacter jejuni subsp. jejuni NCTC 11168]
a28f25.fasta	NODE_1_length_577144_cov_520.502696	22676	23700	pseI	1-1025/1032	===============	0/0	99.32	96.29	vfdb	NP_282463	vfdb~~~pseI~~~NP_282463 (pseI) N-acetylneuraminic acid synthetase [Pse5Ac7Ac Pse5Ac7Am Pse8OAc Pse5Am7AcGlnAc (AI151)] [Campylobacter jejuni subsp. jejuni NCTC 11168]
a28f25.fasta	NODE_1_length_577144_cov_520.502696	23958	25094	pseA	1-1137/1137	===============	0/0	100.00	99.65	vfdb	NP_282462	vfdb~~~pseA~~~NP_282462 (pseA) pseudaminic acid biosynthesis PseA protein [Pse5Ac7Ac Pse5Ac7Am Pse8OAc Pse5Am7AcGlnAc (AI151)] [Campylobacter jejuni subsp. jejuni NCTC 11168]
a28f25.fasta	NODE_1_length_577144_cov_520.502696	26408	26881	pseH	1-474/474	===============	0/0	100.00	94.09	vfdb	NP_282459	vfdb~~~pseH~~~NP_282459 (pseH) N-acetyltransferase [Flagella (VF0114)] [Campylobacter jejuni subsp. jejuni NCTC 11168]
a28f25.fasta	NODE_1_length_577144_cov_520.502696	26878	27702	pseG	1-825/825	===============	0/0	100.00	98.91	vfdb	NP_282458	vfdb~~~pseG~~~NP_282458 (pseG) UDP-24-diacetamido-246-trideoxy-beta-L-altropyranose hydrolase [Flagella (VF0114)] [Campylobacter jejuni subsp. jejuni NCTC 11168]
a28f25.fasta	NODE_1_length_577144_cov_520.502696	27686	28384	pseF	1-699/699	===============	0/0	100.00	100.00	vfdb	NP_282457	vfdb~~~pseF~~~NP_282457 (pseF) acylneuraminate cytidylyltransferase [Pse5Ac7Ac Pse5Ac7Am Pse8OAc Pse5Am7AcGlnAc (AI151)] [Campylobacter jejuni subsp. jejuni NCTC 11168]
a28f25.fasta	NODE_1_length_577144_cov_520.502696	43594	44724	pseC	1-1131/1131	===============	0/0	100.00	100.00	vfdb	NP_282440	vfdb~~~pseC~~~NP_282440 (pseC) C4 aminotransferase [Pse5Ac7Ac Pse5Ac7Am Pse8OAc Pse5Am7AcGlnAc (AI151)] [Campylobacter jejuni subsp. jejuni NCTC 11168]
a28f25.fasta	NODE_1_length_577144_cov_520.502696	44726	45730	pseB	1-1005/1005	===============	0/0	100.00	97.81	vfdb	NP_282439	vfdb~~~pseB~~~NP_282439 (pseB) UDP-GlcNAc-specific C46 dehydratase/C5 epimerase [Pse5Ac7Ac Pse5Ac7Am Pse8OAc Pse5Am7AcGlnAc (AI151)] [Campylobacter jejuni subsp. jejuni NCTC 11168]
a28f25.fasta	NODE_1_length_577144_cov_520.502696	80188	81462	porA	1-1275/1275	===============	0/0	100.00	98.98	vfdb	NP_282406	vfdb~~~porA~~~NP_282406 (porA) major outer membrane protein [MOMP (VF0328)] [Campylobacter jejuni subsp. jejuni NCTC 11168]
a28f25.fasta	NODE_1_length_577144_cov_520.502696	99846	100166	ciaC	1-321/321	===============	0/0	100.00	99.69	vfdb	YP_002344633	vfdb~~~ciaC~~~YP_002344633 (ciaC) Campylobacter invasion antigen C [CiaC (VF0415)] [Campylobacter jejuni subsp. jejuni NCTC 11168]
a28f25.fasta	NODE_1_length_577144_cov_520.502696	152236	152408	cheV3	595-767/1302	......===......	0/0	13.29	76.30	vfdb	NP_207394	vfdb~~~cheV3~~~NP_207394 (cheV3) chemotaxis coupling protein CheV3 [Pse5Ac7Ac (AI150)] [Helicobacter pylori 26695]
a28f25.fasta	NODE_1_length_577144_cov_520.502696	163505	164272	fliR	1-768/768	===============	0/0	100.00	99.87	vfdb	NP_282326	vfdb~~~fliR~~~NP_282326 (fliR) flagellar biosynthetic protein FliR [Flagella (VF0114)] [Campylobacter jejuni subsp. jejuni NCTC 11168]
a28f25.fasta	NODE_1_length_577144_cov_520.502696	185283	185844	gmhB	1-561/561	========/======	1/1	100.00	95.91	vfdb	NP_282299	vfdb~~~gmhB~~~NP_282299 (gmhB) DD-heptose 17-bisphosphate phosphatase [LOS (CVF396)] [Campylobacter jejuni subsp. jejuni NCTC 11168]
a28f25.fasta	NODE_1_length_577144_cov_520.502696	185845	186798	hldD	1-954/954	===============	0/0	100.00	96.33	vfdb	NP_282298	vfdb~~~hldD~~~NP_282298 (hldD) ADP-glyceromanno-heptose 6-epimerase [LOS (VF0326)] [Campylobacter jejuni subsp. jejuni NCTC 11168]
a28f25.fasta	NODE_1_length_577144_cov_520.502696	186791	188176	hldE	1-1386/1386	===============	0/0	100.00	93.29	vfdb	NP_282297	vfdb~~~hldE~~~NP_282297 (hldE) bifunctional D-beta-D-heptose 7-phosphate kinase/D-beta-D-heptose 1-phosphate adenylyltransferase [LOS (VF0326)] [Campylobacter jejuni subsp. jejuni NCTC 11168]
a28f25.fasta	NODE_1_length_577144_cov_520.502696	188173	188733	gmhA	1-561/561	===============	0/0	100.00	94.12	vfdb	NP_282296	vfdb~~~gmhA~~~NP_282296 (gmhA) phosphoheptose isomerase [LOS (VF0326)] [Campylobacter jejuni subsp. jejuni NCTC 11168]
a28f25.fasta	NODE_1_length_577144_cov_520.502696	188714	189673	waaF	1-960/960	===============	0/0	100.00	95.42	vfdb	NP_282295	vfdb~~~waaF~~~NP_282295 (waaF) heptosyltransferase II [LOS (VF0326)] [Campylobacter jejuni subsp. jejuni NCTC 11168]
a28f25.fasta	NODE_1_length_577144_cov_520.502696	189732	190517	waaV	1-786/825	===============	0/0	95.27	91.86	vfdb	NP_282294	vfdb~~~waaV~~~NP_282294 (waaV) glucosyltransferase [LOS (VF0326)] [Campylobacter jejuni subsp. jejuni NCTC 11168]
a28f25.fasta	NODE_1_length_577144_cov_520.502696	193127	194079	neuC1	2-951/1116	========/====..	5/9	84.86	77.30	vfdb	NP_282290	vfdb~~~neuC1~~~NP_282290 (neuC1) UDP-N-acetylglucosamine 2-epimerase [LOS (VF0326)] [Campylobacter jejuni subsp. jejuni NCTC 11168]
a28f25.fasta	NODE_1_length_577144_cov_520.502696	194082	195057	neuB1	55-1027/1032	========/======	6/13	93.80	75.13	vfdb	NP_282289	vfdb~~~neuB1~~~NP_282289 (neuB1) sialic acid synthase [LOS (VF0326)] [Campylobacter jejuni subsp. jejuni NCTC 11168]
a28f25.fasta	NODE_1_length_577144_cov_520.502696	197400	197863	neuA1	55-516/1611	=====.../......	3/4	28.62	83.44	vfdb	NP_282291	vfdb~~~neuA1~~~NP_282291 (neuA1) bifunctional beta-14-N-acetylgalactosaminyltransferase/CMP-Neu5Ac synthase [LOS (VF0326)] [Campylobacter jejuni subsp. jejuni NCTC 11168]
a28f25.fasta	NODE_1_length_577144_cov_520.502696	198090	199249	Cj1136	1-1139/1173	========/======	10/39	96.33	79.30	vfdb	NP_282284	vfdb~~~Cj1136~~~NP_282284 (Cj1136) glucosyltransferase [LOS (VF0326)] [Campylobacter jejuni subsp. jejuni NCTC 11168]
a28f25.fasta	NODE_1_length_577144_cov_520.502696	198370	199239	Cj1138	11-880/1170	========/===...	18/28	73.16	75.79	vfdb	NP_282286	vfdb~~~Cj1138~~~NP_282286 (Cj1138) glycosyltransferase [LOS (VF0326)] [Campylobacter jejuni subsp. jejuni NCTC 11168]
a28f25.fasta	NODE_1_length_577144_cov_520.502696	199253	200800	Cj1135	1-1548/1548	========/======	2/2	99.94	90.58	vfdb	NP_282283	vfdb~~~Cj1135~~~NP_282283 (Cj1135) glucosyltransferase [LOS (VF0326)] [Campylobacter jejuni subsp. jejuni NCTC 11168]
a28f25.fasta	NODE_1_length_577144_cov_520.502696	200797	201684	htrB	1-888/888	===============	0/0	100.00	98.09	vfdb	NP_282282	vfdb~~~htrB~~~NP_282282 (htrB) lipid A biosynthesis lauroyl acyltransferase [LOS (VF0326)] [Campylobacter jejuni subsp. jejuni NCTC 11168]
a28f25.fasta	NODE_1_length_577144_cov_520.502696	201674	202702	waaC	1-1029/1029	===============	0/0	100.00	99.12	vfdb	NP_282281	vfdb~~~waaC~~~NP_282281 (waaC) heptosyltransferase I [LOS (VF0326)] [Campylobacter jejuni subsp. jejuni NCTC 11168]
a28f25.fasta	NODE_1_length_577144_cov_520.502696	218478	218870	cheY	1-393/393	===============	0/0	100.00	99.75	vfdb	YP_002344511	vfdb~~~cheY~~~YP_002344511 (cheY) chemotaxis regulatory protein [Pse5Ac7Ac Pse5Ac7Am Pse8OAc Pse5Am7AcGlnAc (AI151)] [Campylobacter jejuni subsp. jejuni NCTC 11168]
a28f25.fasta	NODE_1_length_577144_cov_520.502696	225952	226072	acfB	1374-1494/1881	..........==...	0/0	6.43	82.64	vfdb	NP_230488	vfdb~~~acfB~~~NP_230488 (acfB) accessory colonization factor AcfB [ACF (VF0127)] [Vibrio cholerae O1 biovar El Tor str. N16961]
a28f25.fasta	NODE_1_length_577144_cov_520.502696	259491	259880	fliW	1-390/390	===============	0/0	100.00	100.00	vfdb	YP_002344468	vfdb~~~fliW~~~YP_002344468 (fliW) flagellar assembly protein FliW [Pse5Ac7Ac Pse5Ac7Am Pse8OAc Pse5Am7AcGlnAc (AI151)] [Campylobacter jejuni subsp. jejuni NCTC 11168]
a28f25.fasta	NODE_1_length_577144_cov_520.502696	311738	312253	flgP	1-516/516	===============	0/0	100.00	98.06	vfdb	YP_002344421	vfdb~~~flgP~~~YP_002344421 (flgP) required for flagellar motility [Pse5Ac7Ac Pse5Ac7Am Pse8OAc Pse5Am7AcGlnAc (AI151)] [Campylobacter jejuni subsp. jejuni NCTC 11168]
a28f25.fasta	NODE_1_length_577144_cov_520.502696	312229	312678	flgQ	1-450/450	===============	0/0	100.00	98.89	vfdb	YP_002344420	vfdb~~~flgQ~~~YP_002344420 (flgQ) required for flagellar motility [Pse5Ac7Ac Pse5Ac7Am Pse8OAc Pse5Am7AcGlnAc (AI151)] [Campylobacter jejuni subsp. jejuni NCTC 11168]
a28f25.fasta	NODE_1_length_577144_cov_520.502696	312735	314036	flgR	1-1302/1302	===============	0/0	100.00	98.85	vfdb	NP_282174	vfdb~~~flgR~~~NP_282174 (flgR) sigma-54 associated transcriptional activator [Pse5Ac7Ac Pse5Ac7Am Pse8OAc Pse5Am7AcGlnAc (AI151)] [Campylobacter jejuni subsp. jejuni NCTC 11168]
a28f25.fasta	NODE_1_length_577144_cov_520.502696	351571	352689	jlpA	1-1119/1119	===============	0/0	100.00	98.39	vfdb	NP_282133	vfdb~~~jlpA~~~NP_282133 (jlpA) lipoprotein [JlpA (VF0329)] [Campylobacter jejuni subsp. jejuni NCTC 11168]
a28f25.fasta	NODE_1_length_577144_cov_520.502696	412684	413463	pebA	1-780/780	===============	0/0	100.00	98.72	vfdb	NP_282073	vfdb~~~pebA~~~NP_282073 (pebA) bifunctional adhesin/ABC transporter aspartate/glutamate-binding protein [PEB1 (VF0327)] [Campylobacter jejuni subsp. jejuni NCTC 11168]
a28f25.fasta	NODE_1_length_577144_cov_520.502696	418895	420727	ciaB	1-1833/1833	===============	0/0	100.00	99.94	vfdb	NP_282066	vfdb~~~ciaB~~~NP_282066 (ciaB) invasion antigen CiaB [CiaB (VF0324)] [Campylobacter jejuni subsp. jejuni NCTC 11168]
a28f25.fasta	NODE_1_length_577144_cov_520.502696	444675	446927	flaD	1-2253/2253	===============	0/0	100.00	98.45	vfdb	NP_282040	vfdb~~~flaD~~~NP_282040 (flaD) flagellin [Flagella (VF0114)] [Campylobacter jejuni subsp. jejuni NCTC 11168]
a28f25.fasta	NODE_1_length_577144_cov_520.502696	450807	452981	flhA	1-2175/2175	===============	0/0	100.00	99.95	vfdb	NP_282036	vfdb~~~flhA~~~NP_282036 (flhA) flagellar biosynthesis protein FlhA [Flagella (VF0114)] [Campylobacter jejuni subsp. jejuni NCTC 11168]
a28f25.fasta	NODE_1_length_577144_cov_520.502696	502603	503337	fliP	1-735/735	===============	0/0	100.00	99.86	vfdb	NP_281981	vfdb~~~fliP~~~NP_281981 (fliP) flagellar biosynthesis protein FliP [Flagella (VF0114)] [Campylobacter jejuni subsp. jejuni NCTC 11168]
a28f25.fasta	NODE_1_length_577144_cov_520.502696	526974	527993	flgS	1-1020/1020	===============	0/0	100.00	100.00	vfdb	YP_002344200	vfdb~~~flgS~~~YP_002344200 (flgS) signal transduction histidine kinase [Pse5Ac7Ac Pse5Ac7Am Pse8OAc Pse5Am7AcGlnAc (AI151)] [Campylobacter jejuni subsp. jejuni NCTC 11168]
a28f25.fasta	NODE_1_length_577144_cov_520.502696	551214	551876	flgA	1-663/663	===============	0/0	100.00	100.00	vfdb	YP_002344176	vfdb~~~flgA~~~YP_002344176 (flgA) flagellar basal body P-ring biosynthesis protein FlgA [Pse5Ac7Ac Pse5Ac7Am Pse8OAc Pse5Am7AcGlnAc (AI151)] [Campylobacter jejuni subsp. jejuni NCTC 11168]
a28f25.fasta	NODE_2_length_297234_cov_530.528990	19105	19854	flaC	1-750/750	===============	0/0	100.00	100.00	vfdb	NP_281892	vfdb~~~flaC~~~NP_281892 (flaC) flagellin [Flagella (VF0114)] [Campylobacter jejuni subsp. jejuni NCTC 11168]
a28f25.fasta	NODE_2_length_297234_cov_530.528990	39247	40038	flgG	1-792/792	===============	0/0	100.00	99.12	vfdb	NP_281870	vfdb~~~flgG~~~NP_281870 (flgG) flagellar basal-body rod protein FlgG [Flagella (VF0114)] [Campylobacter jejuni subsp. jejuni NCTC 11168]
a28f25.fasta	NODE_2_length_297234_cov_530.528990	40069	40881	flgF	1-813/813	===============	0/0	100.00	99.26	vfdb	NP_281869	vfdb~~~flgF~~~NP_281869 (flgF) flagellar basal-body rod protein [Flagella (VF0114)] [Campylobacter jejuni subsp. jejuni NCTC 11168]
a28f25.fasta	NODE_2_length_297234_cov_530.528990	54283	54981	flgH	1-699/699	===============	0/0	100.00	98.57	vfdb	NP_281859	vfdb~~~flgH~~~NP_281859 (flgH) flagellar L-ring protein precursor FlgH [Flagella (VF0114)] [Campylobacter jejuni subsp. jejuni NCTC 11168]
a28f25.fasta	NODE_2_length_297234_cov_530.528990	70693	71943	rpoN	1-1251/1251	===============	0/0	100.00	98.80	vfdb	YP_002344093	vfdb~~~rpoN~~~YP_002344093 (rpoN) RNA polymerase factor sigma-54 [Pse5Ac7Ac Pse5Ac7Am Pse8OAc Pse5Am7AcGlnAc (AI151)] [Campylobacter jejuni subsp. jejuni NCTC 11168]
a28f25.fasta	NODE_2_length_297234_cov_530.528990	184022	184408	fliS	1-387/387	===============	0/0	100.00	99.74	vfdb	NP_281733	vfdb~~~fliS~~~NP_281733 (fliS) flagellar protein FliS [Flagella (VF0114)] [Campylobacter jejuni subsp. jejuni NCTC 11168]
a28f25.fasta	NODE_2_length_297234_cov_530.528990	184420	186348	fliD	1-1929/1929	===============	0/0	100.00	98.13	vfdb	NP_281732	vfdb~~~fliD~~~NP_281732 (fliD) flagellar capping protein FliD [Flagella (VF0114)] [Campylobacter jejuni subsp. jejuni NCTC 11168]
a28f25.fasta	NODE_2_length_297234_cov_530.528990	186351	186716	flaG	1-366/366	===============	0/0	100.00	99.73	vfdb	NP_281731	vfdb~~~flaG~~~NP_281731 (flaG) flagellar protein FlaG [Flagella (VF0114)] [Campylobacter jejuni subsp. jejuni NCTC 11168]
a28f25.fasta	NODE_2_length_297234_cov_530.528990	206506	206937	flgB	1-432/432	===============	0/0	100.00	100.00	vfdb	NP_281712	vfdb~~~flgB~~~NP_281712 (flgB) flagellar basal body rod protein FlgB [Flagella (VF0114)] [Campylobacter jejuni subsp. jejuni NCTC 11168]
a28f25.fasta	NODE_2_length_297234_cov_530.528990	206947	207441	flgC	1-495/495	===============	0/0	100.00	99.80	vfdb	NP_281711	vfdb~~~flgC~~~NP_281711 (flgC) flagellar basal body rod protein FlgC [Flagella (VF0114)] [Campylobacter jejuni subsp. jejuni NCTC 11168]
a28f25.fasta	NODE_2_length_297234_cov_530.528990	207448	207744	fliE	1-297/297	===============	0/0	100.00	100.00	vfdb	NP_281710	vfdb~~~fliE~~~NP_281710 (fliE) flagellar hook-basal body complex protein FliE [Flagella (VF0114)] [Campylobacter jejuni subsp. jejuni NCTC 11168]
a28f25.fasta	NODE_2_length_297234_cov_530.528990	281088	281260	cheV3	563-735/1302	......===......	0/0	13.29	75.72	vfdb	NP_207394	vfdb~~~cheV3~~~NP_207394 (cheV3) chemotaxis coupling protein CheV3 [Pse5Ac7Ac (AI150)] [Helicobacter pylori 26695]
a28f25.fasta	NODE_3_length_197755_cov_597.238833	14687	14795	tcpI	1356-1464/1863	..........==...	0/0	5.85	84.40	vfdb	NP_230473	vfdb~~~tcpI~~~NP_230473 (tcpI) toxin co-regulated pilus biosynthesis protein I [TCP (VF0126)] [Vibrio cholerae O1 biovar El Tor str. N16961]
a28f25.fasta	NODE_3_length_197755_cov_597.238833	39634	40745	flgE	1-1088/2598	======../......	8/30	41.76	85.02	vfdb	NP_282855	vfdb~~~flgE~~~NP_282855 (flgE) flagellar hook protein [Flagella (VF0114)] [Campylobacter jejuni subsp. jejuni NCTC 11168]
a28f25.fasta	NODE_3_length_197755_cov_597.238833	40923	42192	flgE	1311-2598/2598	.......=/======	10/32	48.61	84.56	vfdb	NP_282855	vfdb~~~flgE~~~NP_282855 (flgE) flagellar hook protein [Flagella (VF0114)] [Campylobacter jejuni subsp. jejuni NCTC 11168]
a28f25.fasta	NODE_3_length_197755_cov_597.238833	95628	95897	fliQ	1-270/270	===============	0/0	100.00	100.00	vfdb	NP_282802	vfdb~~~fliQ~~~NP_282802 (fliQ) flagellar biosynthesis protein FliQ [Flagella (VF0114)] [Campylobacter jejuni subsp. jejuni NCTC 11168]
a28f25.fasta	NODE_3_length_197755_cov_597.238833	195270	197636	pflA	1-2367/2367	===============	0/0	100.00	100.00	vfdb	NP_282693	vfdb~~~pflA~~~NP_282693 (pflA) paralysed flagellum protein [Flagella (VF0114)] [Campylobacter jejuni subsp. jejuni NCTC 11168]
a28f25.fasta	NODE_4_length_154560_cov_559.188092	72804	73112	fliN	1-309/309	===============	0/0	100.00	98.38	vfdb	NP_281542	vfdb~~~fliN~~~NP_281542 (fliN) flagellar motor switch protein FliN [Flagella (VF0114)] [Campylobacter jejuni subsp. jejuni NCTC 11168]
a28f25.fasta	NODE_4_length_154560_cov_559.188092	88644	89420	motA	1-777/777	===============	0/0	100.00	100.00	vfdb	NP_281528	vfdb~~~motA~~~NP_281528 (motA) flagellar motor protein MotA [Flagella (VF0114)] [Campylobacter jejuni subsp. jejuni NCTC 11168]
a28f25.fasta	NODE_4_length_154560_cov_559.188092	89423	90166	motB	1-744/744	===============	0/0	100.00	99.46	vfdb	NP_281527	vfdb~~~motB~~~NP_281527 (motB) flagellar motor protein MotB [Flagella (VF0114)] [Campylobacter jejuni subsp. jejuni NCTC 11168]
a28f25.fasta	NODE_4_length_154560_cov_559.188092	90172	91260	flhB	1-1089/1089	===============	0/0	100.00	100.00	vfdb	NP_281526	vfdb~~~flhB~~~NP_281526 (flhB) flagellar biosynthetic protein [Flagella (VF0114)] [Campylobacter jejuni subsp. jejuni NCTC 11168]
a28f25.fasta	NODE_4_length_154560_cov_559.188092	102353	103183	fliH	1-831/831	===============	0/0	100.00	99.88	vfdb	NP_281511	vfdb~~~fliH~~~NP_281511 (fliH) flagellar assembly protein H [Flagella (VF0114)] [Campylobacter jejuni subsp. jejuni NCTC 11168]
a28f25.fasta	NODE_4_length_154560_cov_559.188092	103191	104219	fliG	1-1029/1029	===============	0/0	100.00	100.00	vfdb	NP_281510	vfdb~~~fliG~~~NP_281510 (fliG) flagellar motor switch protein G [Flagella (VF0114)] [Campylobacter jejuni subsp. jejuni NCTC 11168]
a28f25.fasta	NODE_4_length_154560_cov_559.188092	104219	105901	fliF	1-1683/1683	===============	0/0	100.00	99.58	vfdb	NP_281509	vfdb~~~fliF~~~NP_281509 (fliF) flagellar M-ring protein FliF [Flagella (VF0114)] [Campylobacter jejuni subsp. jejuni NCTC 11168]
a28f25.fasta	NODE_4_length_154560_cov_559.188092	130182	131138	cheV	1-957/957	===============	0/0	100.00	100.00	vfdb	YP_002343726	vfdb~~~cheV~~~YP_002343726 (cheV) chemotaxis protein [Pse5Ac7Ac Pse5Ac7Am Pse8OAc Pse5Am7AcGlnAc (AI151)] [Campylobacter jejuni subsp. jejuni NCTC 11168]
a28f25.fasta	NODE_4_length_154560_cov_559.188092	131142	133451	cheA	1-2310/2310	===============	0/0	100.00	99.91	vfdb	YP_002343725	vfdb~~~cheA~~~YP_002343725 (cheA) chemotaxis histidine kinase [Pse5Ac7Ac Pse5Ac7Am Pse8OAc Pse5Am7AcGlnAc (AI151)] [Campylobacter jejuni subsp. jejuni NCTC 11168]
a28f25.fasta	NODE_4_length_154560_cov_559.188092	133456	133977	cheW	1-522/522	===============	0/0	100.00	100.00	vfdb	YP_002343724	vfdb~~~cheW~~~YP_002343724 (cheW) chemotaxis protein [Pse5Ac7Ac Pse5Ac7Am Pse8OAc Pse5Am7AcGlnAc (AI151)] [Campylobacter jejuni subsp. jejuni NCTC 11168]
a28f25.fasta	NODE_5_length_116593_cov_576.812283	78994	79953	cadF	1-960/960	===============	0/0	100.00	100.00	vfdb	NP_282616	vfdb~~~cadF~~~NP_282616 (cadF) outer membrane fibronectin-binding protein [CadF (VF0322)] [Campylobacter jejuni subsp. jejuni NCTC 11168]
a28f25.fasta	NODE_5_length_116593_cov_576.812283	91433	93259	flgK	1-1827/1827	===============	0/0	100.00	98.96	vfdb	NP_282606	vfdb~~~flgK~~~NP_282606 (flgK) flagellar hook-associated protein 1 FlgK [Flagella (VF0114)] [Campylobacter jejuni subsp. jejuni NCTC 11168]
a28f25.fasta	NODE_5_length_116593_cov_576.812283	93746	93943	flgM	1-198/198	===============	0/0	100.00	98.99	vfdb	YP_002344846	vfdb~~~flgM~~~YP_002344846 (flgM) negative regulator of flagellin synthesis [Pse5Ac7Ac Pse5Ac7Am Pse8OAc Pse5Am7AcGlnAc (AI151)] [Campylobacter jejuni subsp. jejuni NCTC 11168]
a28f25.fasta	NODE_5_length_116593_cov_576.812283	94006	94347	flgJ	1-342/342	===============	0/0	100.00	99.12	vfdb	YP_002344845	vfdb~~~flgJ~~~YP_002344845 (flgJ) flagellar rod assembly protein/muramidase FlgJ [Pse5Ac7Ac Pse5Ac7Am Pse8OAc Pse5Am7AcGlnAc (AI151)] [Campylobacter jejuni subsp. jejuni NCTC 11168]
a28f25.fasta	NODE_5_length_116593_cov_576.812283	94347	95393	flgI	1-1047/1047	===============	0/0	100.00	99.05	vfdb	NP_282602	vfdb~~~flgI~~~NP_282602 (flgI) flagellar P-ring protein precursor FlgI [Flagella (VF0114)] [Campylobacter jejuni subsp. jejuni NCTC 11168]
a28f25.fasta	NODE_5_length_116593_cov_576.812283	106159	106941	kpsM	1-783/783	===============	0/0	100.00	91.31	vfdb	NP_282588	vfdb~~~kpsM~~~NP_282588 (kpsM) capsule polysaccharide export system inner membrane protein [Capsule (VF0323)] [Campylobacter jejuni subsp. jejuni NCTC 11168]
a28f25.fasta	NODE_5_length_116593_cov_576.812283	106938	107600	kpsT	1-663/663	===============	0/0	100.00	93.97	vfdb	NP_282587	vfdb~~~kpsT~~~NP_282587 (kpsT) capsule polysaccharide export ATP-binding protein [Capsule (VF0323)] [Campylobacter jejuni subsp. jejuni NCTC 11168]
a28f25.fasta	NODE_5_length_116593_cov_576.812283	107600	108718	kpsE	1-1119/1119	===============	0/0	100.00	96.87	vfdb	NP_282586	vfdb~~~kpsE~~~NP_282586 (kpsE) capsule polysaccharide export system inner membrane protein [Capsule (VF0323)] [Campylobacter jejuni subsp. jejuni NCTC 11168]
a28f25.fasta	NODE_5_length_116593_cov_576.812283	108720	110378	kpsD	1-1659/1659	===============	0/0	100.00	98.49	vfdb	NP_282585	vfdb~~~kpsD~~~NP_282585 (kpsD) capsule polysaccharide export system periplasmic protein [Capsule (VF0323)] [Campylobacter jejuni subsp. jejuni NCTC 11168]
a28f25.fasta	NODE_5_length_116593_cov_576.812283	110388	111335	kpsF	1-948/948	===============	0/0	100.00	94.94	vfdb	NP_282584	vfdb~~~kpsF~~~NP_282584 (kpsF) D-arabinose 5-phosphate isomerase [Capsule (VF0323)] [Campylobacter jejuni subsp. jejuni NCTC 11168]
a28f25.fasta	NODE_5_length_116593_cov_576.812283	115471	115552	Cj1421c	1748-1829/1839	..............=	0/0	4.46	90.24	vfdb	NP_282562	vfdb~~~Cj1421c~~~NP_282562 (Cj1421c) sugar transferase [Capsule (VF0323)] [Campylobacter jejuni subsp. jejuni NCTC 11168]
a28f25.fasta	NODE_6_length_102222_cov_589.865857	15624	17417	fliK	1-1797/1797	========/======	1/3	99.83	99.50	vfdb	NP_281263	vfdb~~~fliK~~~NP_281263 (fliK) flagellar hook-length control protein FliK [Pse5Ac7Ac Pse5Ac7Am Pse8OAc Pse5Am7AcGlnAc (AI151)] [Campylobacter jejuni subsp. jejuni NCTC 11168]
a28f25.fasta	NODE_6_length_102222_cov_589.865857	17471	18355	flgD	1-885/885	===============	0/0	100.00	100.00	vfdb	NP_281264	vfdb~~~flgD~~~NP_281264 (flgD) flagellar basal-body rod modification protein FlgD [Flagella (VF0114)] [Campylobacter jejuni subsp. jejuni NCTC 11168]
a28f25.fasta	NODE_6_length_102222_cov_589.865857	18359	19996	flgE	1-1638/1638	===============	0/0	100.00	100.00	vfdb	NP_281265	vfdb~~~flgE~~~NP_281265 (flgE) flagellar hook protein FlgE [Flagella (VF0114)] [Campylobacter jejuni subsp. jejuni NCTC 11168]
a28f25.fasta	NODE_6_length_102222_cov_589.865857	29611	30453	fliY	1-843/843	===============	0/0	100.00	100.00	vfdb	NP_281274	vfdb~~~fliY~~~NP_281274 (fliY) flagellar motor switch protein FliY [Flagella (VF0114)] [Campylobacter jejuni subsp. jejuni NCTC 11168]
a28f25.fasta	NODE_6_length_102222_cov_589.865857	30450	31529	fliM	1-1080/1080	===============	0/0	100.00	100.00	vfdb	NP_281275	vfdb~~~fliM~~~NP_281275 (fliM) flagellar motor switch protein FliM [Flagella (VF0114)] [Campylobacter jejuni subsp. jejuni NCTC 11168]
a28f25.fasta	NODE_6_length_102222_cov_589.865857	31529	32245	fliA	1-717/717	===============	0/0	100.00	100.00	vfdb	NP_281276	vfdb~~~fliA~~~NP_281276 (fliA) flagellar biosynthesis sigma factor [Flagella (VF0114)] [Campylobacter jejuni subsp. jejuni NCTC 11168]
a28f25.fasta	NODE_6_length_102222_cov_589.865857	32577	33443	flhG	1-867/867	===============	0/0	100.00	100.00	vfdb	NP_281278	vfdb~~~flhG~~~NP_281278 (flhG) ATP-binding protein [Flagella (CVF397)] [Campylobacter jejuni subsp. jejuni NCTC 11168]
a28f25.fasta	NODE_6_length_102222_cov_589.865857	33436	34890	flhF	1-1455/1455	===============	0/0	100.00	100.00	vfdb	NP_281279	vfdb~~~flhF~~~NP_281279 (flhF) flagellar biosynthesis regulator FlhF [Flagella (VF0114)] [Campylobacter jejuni subsp. jejuni NCTC 11168]
a28f25.fasta	NODE_6_length_102222_cov_589.865857	45007	45576	cdtC	1-570/570	===============	0/0	100.00	100.00	vfdb	NP_281290	vfdb~~~cdtC~~~NP_281290 (cdtC) cytolethal distending toxin C [CDT (VF0115)] [Campylobacter jejuni subsp. jejuni NCTC 11168]
a28f25.fasta	NODE_6_length_102222_cov_589.865857	45587	46384	cdtB	1-798/798	===============	0/0	100.00	100.00	vfdb	NP_281291	vfdb~~~cdtB~~~NP_281291 (cdtB) cytolethal distending toxin B [CDT (VF0115)] [Campylobacter jejuni subsp. jejuni NCTC 11168]
a28f25.fasta	NODE_6_length_102222_cov_589.865857	46381	47187	cdtA	1-807/807	===============	0/0	100.00	100.00	vfdb	NP_281292	vfdb~~~cdtA~~~NP_281292 (cdtA) cytolethal distending toxin A [CDT (VF0115)] [Campylobacter jejuni subsp. jejuni NCTC 11168]
a28f25.fasta	NODE_7_length_89590_cov_571.548329	41495	42880	fliI	1-1386/1386	===============	0/0	100.00	100.00	vfdb	NP_281405	vfdb~~~fliI~~~NP_281405 (fliI) flagellum-specific ATP synthase FliI [Flagella (VF0114)] [Campylobacter jejuni subsp. jejuni NCTC 11168]
a28f25.fasta	NODE_7_length_89590_cov_571.548329	85363	86901	eptC	1-1539/1539	===============	0/0	100.00	97.73	vfdb	YP_002343698	vfdb~~~eptC~~~YP_002343698 (eptC) phosphoethanolamine transferase [Pse5Ac7Ac Pse5Ac7Am Pse8OAc Pse5Am7AcGlnAc (AI151)] [Campylobacter jejuni subsp. jejuni NCTC 11168]
a28f25.fasta	NODE_8_length_84447_cov_562.253408	1059	1179	Cj1421c	1720-1839/1839	......../.....=	1/1	6.53	88.43	vfdb	NP_282562	vfdb~~~Cj1421c~~~NP_282562 (Cj1421c) sugar transferase [Capsule (VF0323)] [Campylobacter jejuni subsp. jejuni NCTC 11168]
a28f25.fasta	NODE_8_length_84447_cov_562.253408	1247	2020	Cj1420c	1-774/774	===============	0/0	100.00	98.84	vfdb	NP_282561	vfdb~~~Cj1420c~~~NP_282561 (Cj1420c) methyltransferase [Capsule biosynthesis and transport (CVF393)] [Campylobacter jejuni subsp. jejuni NCTC 11168]
a28f25.fasta	NODE_8_length_84447_cov_562.253408	2073	2834	Cj1419c	1-762/762	===============	0/0	100.00	98.95	vfdb	NP_282560	vfdb~~~Cj1419c~~~NP_282560 (Cj1419c) methyltransferase [Capsule biosynthesis and transport (CVF393)] [Campylobacter jejuni subsp. jejuni NCTC 11168]
a28f25.fasta	NODE_8_length_84447_cov_562.253408	5179	5781	Cj1417c	1-603/603	===============	0/0	100.00	98.84	vfdb	NP_282558	vfdb~~~Cj1417c~~~NP_282558 (Cj1417c) amidotransferase [Capsule biosynthesis and transport (CVF393)] [Campylobacter jejuni subsp. jejuni NCTC 11168]
a28f25.fasta	NODE_8_length_84447_cov_562.253408	5783	6543	Cj1416c	1-761/762	===============	0/0	99.87	98.95	vfdb	NP_282557	vfdb~~~Cj1416c~~~NP_282557 (Cj1416c) sugar nucleotidyltransferase [Capsule (VF0323)] [Campylobacter jejuni subsp. jejuni NCTC 11168]
a28f25.fasta	NODE_8_length_84447_cov_562.253408	6534	7046	cysC	1-513/513	===============	0/0	100.00	99.03	vfdb	NP_282556	vfdb~~~cysC~~~NP_282556 (cysC) adenylylsulfate kinase [Capsule (VF0323)] [Campylobacter jejuni subsp. jejuni NCTC 11168]
a28f25.fasta	NODE_8_length_84447_cov_562.253408	7043	9112	kpsC	1-2070/2070	===============	0/0	100.00	96.72	vfdb	NP_282555	vfdb~~~kpsC~~~NP_282555 (kpsC) capsule polysaccharide modification protein [Capsule (VF0323)] [Campylobacter jejuni subsp. jejuni NCTC 11168]
a28f25.fasta	NODE_8_length_84447_cov_562.253408	9109	10293	kpsS	1-1185/1185	===============	0/0	100.00	99.41	vfdb	NP_282554	vfdb~~~kpsS~~~NP_282554 (kpsS) capsule polysaccharide modification protein [Capsule (VF0323)] [Campylobacter jejuni subsp. jejuni NCTC 11168]
a28f25.fasta	NODE_8_length_84447_cov_562.253408	13608	14144	fliL	1-537/537	===============	0/0	100.00	98.32	vfdb	NP_282549	vfdb~~~fliL~~~NP_282549 (fliL) flagellar basal body protein FliL [Flagella (VF0114)] [Campylobacter jejuni subsp. jejuni NCTC 11168]
a28f25.fasta	NODE_9_length_14021_cov_552.330401	22	497	Cj1440c	2-474/1224	======../......	7/15	38.15	81.74	vfdb	NP_282581	vfdb~~~Cj1440c~~~NP_282581 (Cj1440c) sugar transferase [Capsule (VF0323)] [Campylobacter jejuni subsp. jejuni NCTC 11168]
a28f25.fasta	NODE_9_length_14021_cov_552.330401	3746	4267	rfbC	1-522/546	========/======	2/4	95.24	80.72	vfdb	NP_282571	vfdb~~~rfbC~~~NP_282571 (rfbC) dTDP-4-dehydrorhamnose 35-epimerase [Capsule (VF0323)] [Campylobacter jejuni subsp. jejuni NCTC 11168]
a28f25.fasta	NODE_9_length_14021_cov_552.330401	6368	7387	hddA	1-1020/1020	===============	0/0	100.00	95.20	vfdb	NP_282566	vfdb~~~hddA~~~NP_282566 (hddA) D-glycero-D-manno-heptose 7-phosphate kinase [Capsule (VF0323)] [Campylobacter jejuni subsp. jejuni NCTC 11168]
a28f25.fasta	NODE_9_length_14021_cov_552.330401	7375	7980	gmhA2	1-606/606	===============	0/0	100.00	94.39	vfdb	NP_282565	vfdb~~~gmhA2~~~NP_282565 (gmhA2) phosphoheptose isomerase [Capsule (VF0323)] [Campylobacter jejuni subsp. jejuni NCTC 11168]
a28f25.fasta	NODE_9_length_14021_cov_552.330401	7968	8618	hddC	1-651/666	===============	0/0	97.75	93.55	vfdb	NP_282564	vfdb~~~hddC~~~NP_282564 (hddC) D-glycero-D-manno-heptose 1-phosphate guanosyltransferase [Capsule (VF0323)] [Campylobacter jejuni subsp. jejuni NCTC 11168]
a34f11.fasta	NODE_12_length_855_cov_754.862468	109	855	Cj1421c	1-741/1839	======../......	3/8	40.24	86.90	vfdb	NP_282562	vfdb~~~Cj1421c~~~NP_282562 (Cj1421c) sugar transferase [Capsule (VF0323)] [Campylobacter jejuni subsp. jejuni NCTC 11168]
a34f11.fasta	NODE_1_length_577143_cov_471.796155	347	2064	flaA	1-1718/1719	========/======	2/8	99.71	95.12	vfdb	NP_282485	vfdb~~~flaA~~~NP_282485 (flaA) flagellin [Flagella (VF0114)] [Campylobacter jejuni subsp. jejuni NCTC 11168]
a34f11.fasta	NODE_1_length_577143_cov_471.796155	2211	3928	flaB	1-1718/1719	========/======	2/8	99.71	93.32	vfdb	NP_282484	vfdb~~~flaB~~~NP_282484 (flaB) flagellin [Flagella (VF0114)] [Campylobacter jejuni subsp. jejuni NCTC 11168]
a34f11.fasta	NODE_1_length_577143_cov_471.796155	3960	5846	pseE/maf5	1-1887/1887	===============	0/0	100.00	98.14	vfdb	NP_282483	vfdb~~~pseE/maf5~~~NP_282483 (pseE/maf5) motility accessory factor PseE [Pse5Ac7Ac Pse5Ac7Am Pse8OAc Pse5Am7AcGlnAc (AI151)] [Campylobacter jejuni subsp. jejuni NCTC 11168]
a34f11.fasta	NODE_1_length_577143_cov_471.796155	5843	7790	maf4	1-1950/1950	========/======	1/2	99.90	95.33	vfdb	YP_002344724	vfdb~~~maf4~~~YP_002344724 (maf4) motility accessory factor [Pse5Ac7Ac Pse5Ac7Am Pse8OAc Pse5Am7AcGlnAc (AI151)] [Campylobacter jejuni subsp. jejuni NCTC 11168]
a34f11.fasta	NODE_1_length_577143_cov_471.796155	9659	11611	pseD/maf2	1-1962/1962	========/======	8/17	99.34	88.50	vfdb	NP_282479	vfdb~~~pseD/maf2~~~NP_282479 (pseD/maf2) motility accessory factor PseD [Pse5Ac7Ac Pse5Ac7Am Pse8OAc Pse5Am7AcGlnAc (AI151)] [Campylobacter jejuni subsp. jejuni NCTC 11168]
a34f11.fasta	NODE_1_length_577143_cov_471.796155	11599	12369	ptmA	1-771/771	===============	0/0	100.00	94.68	vfdb	NP_282478	vfdb~~~ptmA~~~NP_282478 (ptmA) flagellin modification protein A [Flagella (VF0114)] [Campylobacter jejuni subsp. jejuni NCTC 11168]
a34f11.fasta	NODE_1_length_577143_cov_471.796155	12369	13076	ptmB	1-708/708	===============	0/0	100.00	97.74	vfdb	NP_282477	vfdb~~~ptmB~~~NP_282477 (ptmB) acylneuraminate cytidylyltransferase [Flagella (VF0114)] [Campylobacter jejuni subsp. jejuni NCTC 11168]
a34f11.fasta	NODE_1_length_577143_cov_471.796155	22677	23701	pseI	1-1025/1032	===============	0/0	99.32	96.29	vfdb	NP_282463	vfdb~~~pseI~~~NP_282463 (pseI) N-acetylneuraminic acid synthetase [Pse5Ac7Ac Pse5Ac7Am Pse8OAc Pse5Am7AcGlnAc (AI151)] [Campylobacter jejuni subsp. jejuni NCTC 11168]
a34f11.fasta	NODE_1_length_577143_cov_471.796155	23959	25095	pseA	1-1137/1137	===============	0/0	100.00	99.65	vfdb	NP_282462	vfdb~~~pseA~~~NP_282462 (pseA) pseudaminic acid biosynthesis PseA protein [Pse5Ac7Ac Pse5Ac7Am Pse8OAc Pse5Am7AcGlnAc (AI151)] [Campylobacter jejuni subsp. jejuni NCTC 11168]
a34f11.fasta	NODE_1_length_577143_cov_471.796155	26409	26882	pseH	1-474/474	===============	0/0	100.00	94.09	vfdb	NP_282459	vfdb~~~pseH~~~NP_282459 (pseH) N-acetyltransferase [Flagella (VF0114)] [Campylobacter jejuni subsp. jejuni NCTC 11168]
a34f11.fasta	NODE_1_length_577143_cov_471.796155	26879	27703	pseG	1-825/825	===============	0/0	100.00	98.91	vfdb	NP_282458	vfdb~~~pseG~~~NP_282458 (pseG) UDP-24-diacetamido-246-trideoxy-beta-L-altropyranose hydrolase [Flagella (VF0114)] [Campylobacter jejuni subsp. jejuni NCTC 11168]
a34f11.fasta	NODE_1_length_577143_cov_471.796155	27687	28385	pseF	1-699/699	===============	0/0	100.00	100.00	vfdb	NP_282457	vfdb~~~pseF~~~NP_282457 (pseF) acylneuraminate cytidylyltransferase [Pse5Ac7Ac Pse5Ac7Am Pse8OAc Pse5Am7AcGlnAc (AI151)] [Campylobacter jejuni subsp. jejuni NCTC 11168]
a34f11.fasta	NODE_1_length_577143_cov_471.796155	43594	44724	pseC	1-1131/1131	===============	0/0	100.00	100.00	vfdb	NP_282440	vfdb~~~pseC~~~NP_282440 (pseC) C4 aminotransferase [Pse5Ac7Ac Pse5Ac7Am Pse8OAc Pse5Am7AcGlnAc (AI151)] [Campylobacter jejuni subsp. jejuni NCTC 11168]
a34f11.fasta	NODE_1_length_577143_cov_471.796155	44726	45730	pseB	1-1005/1005	===============	0/0	100.00	97.81	vfdb	NP_282439	vfdb~~~pseB~~~NP_282439 (pseB) UDP-GlcNAc-specific C46 dehydratase/C5 epimerase [Pse5Ac7Ac Pse5Ac7Am Pse8OAc Pse5Am7AcGlnAc (AI151)] [Campylobacter jejuni subsp. jejuni NCTC 11168]
a34f11.fasta	NODE_1_length_577143_cov_471.796155	80188	81462	porA	1-1275/1275	===============	0/0	100.00	98.98	vfdb	NP_282406	vfdb~~~porA~~~NP_282406 (porA) major outer membrane protein [MOMP (VF0328)] [Campylobacter jejuni subsp. jejuni NCTC 11168]
a34f11.fasta	NODE_1_length_577143_cov_471.796155	99846	100166	ciaC	1-321/321	===============	0/0	100.00	99.69	vfdb	YP_002344633	vfdb~~~ciaC~~~YP_002344633 (ciaC) Campylobacter invasion antigen C [CiaC (VF0415)] [Campylobacter jejuni subsp. jejuni NCTC 11168]
a34f11.fasta	NODE_1_length_577143_cov_471.796155	152236	152408	cheV3	595-767/1302	......===......	0/0	13.29	76.30	vfdb	NP_207394	vfdb~~~cheV3~~~NP_207394 (cheV3) chemotaxis coupling protein CheV3 [Pse5Ac7Ac (AI150)] [Helicobacter pylori 26695]
a34f11.fasta	NODE_1_length_577143_cov_471.796155	163505	164272	fliR	1-768/768	===============	0/0	100.00	99.87	vfdb	NP_282326	vfdb~~~fliR~~~NP_282326 (fliR) flagellar biosynthetic protein FliR [Flagella (VF0114)] [Campylobacter jejuni subsp. jejuni NCTC 11168]
a34f11.fasta	NODE_1_length_577143_cov_471.796155	185283	185844	gmhB	1-561/561	========/======	1/1	100.00	95.91	vfdb	NP_282299	vfdb~~~gmhB~~~NP_282299 (gmhB) DD-heptose 17-bisphosphate phosphatase [LOS (CVF396)] [Campylobacter jejuni subsp. jejuni NCTC 11168]
a34f11.fasta	NODE_1_length_577143_cov_471.796155	185845	186798	hldD	1-954/954	===============	0/0	100.00	96.33	vfdb	NP_282298	vfdb~~~hldD~~~NP_282298 (hldD) ADP-glyceromanno-heptose 6-epimerase [LOS (VF0326)] [Campylobacter jejuni subsp. jejuni NCTC 11168]
a34f11.fasta	NODE_1_length_577143_cov_471.796155	186791	188176	hldE	1-1386/1386	===============	0/0	100.00	93.29	vfdb	NP_282297	vfdb~~~hldE~~~NP_282297 (hldE) bifunctional D-beta-D-heptose 7-phosphate kinase/D-beta-D-heptose 1-phosphate adenylyltransferase [LOS (VF0326)] [Campylobacter jejuni subsp. jejuni NCTC 11168]
a34f11.fasta	NODE_1_length_577143_cov_471.796155	188173	188733	gmhA	1-561/561	===============	0/0	100.00	94.12	vfdb	NP_282296	vfdb~~~gmhA~~~NP_282296 (gmhA) phosphoheptose isomerase [LOS (VF0326)] [Campylobacter jejuni subsp. jejuni NCTC 11168]
a34f11.fasta	NODE_1_length_577143_cov_471.796155	188714	189673	waaF	1-960/960	===============	0/0	100.00	95.42	vfdb	NP_282295	vfdb~~~waaF~~~NP_282295 (waaF) heptosyltransferase II [LOS (VF0326)] [Campylobacter jejuni subsp. jejuni NCTC 11168]
a34f11.fasta	NODE_1_length_577143_cov_471.796155	189732	190517	waaV	1-786/825	===============	0/0	95.27	91.86	vfdb	NP_282294	vfdb~~~waaV~~~NP_282294 (waaV) glucosyltransferase [LOS (VF0326)] [Campylobacter jejuni subsp. jejuni NCTC 11168]
a34f11.fasta	NODE_1_length_577143_cov_471.796155	193126	194078	neuC1	2-951/1116	========/====..	5/9	84.86	77.30	vfdb	NP_282290	vfdb~~~neuC1~~~NP_282290 (neuC1) UDP-N-acetylglucosamine 2-epimerase [LOS (VF0326)] [Campylobacter jejuni subsp. jejuni NCTC 11168]
a34f11.fasta	NODE_1_length_577143_cov_471.796155	194081	195056	neuB1	55-1027/1032	========/======	6/13	93.80	75.13	vfdb	NP_282289	vfdb~~~neuB1~~~NP_282289 (neuB1) sialic acid synthase [LOS (VF0326)] [Campylobacter jejuni subsp. jejuni NCTC 11168]
a34f11.fasta	NODE_1_length_577143_cov_471.796155	197399	197862	neuA1	55-516/1611	=====.../......	3/4	28.62	83.44	vfdb	NP_282291	vfdb~~~neuA1~~~NP_282291 (neuA1) bifunctional beta-14-N-acetylgalactosaminyltransferase/CMP-Neu5Ac synthase [LOS (VF0326)] [Campylobacter jejuni subsp. jejuni NCTC 11168]
a34f11.fasta	NODE_1_length_577143_cov_471.796155	198089	199248	Cj1136	1-1139/1173	========/======	10/39	96.33	79.30	vfdb	NP_282284	vfdb~~~Cj1136~~~NP_282284 (Cj1136) glucosyltransferase [LOS (VF0326)] [Campylobacter jejuni subsp. jejuni NCTC 11168]
a34f11.fasta	NODE_1_length_577143_cov_471.796155	198369	199238	Cj1138	11-880/1170	========/===...	18/28	73.16	75.79	vfdb	NP_282286	vfdb~~~Cj1138~~~NP_282286 (Cj1138) glycosyltransferase [LOS (VF0326)] [Campylobacter jejuni subsp. jejuni NCTC 11168]
a34f11.fasta	NODE_1_length_577143_cov_471.796155	199252	200799	Cj1135	1-1548/1548	========/======	2/2	99.94	90.58	vfdb	NP_282283	vfdb~~~Cj1135~~~NP_282283 (Cj1135) glucosyltransferase [LOS (VF0326)] [Campylobacter jejuni subsp. jejuni NCTC 11168]
a34f11.fasta	NODE_1_length_577143_cov_471.796155	200796	201683	htrB	1-888/888	===============	0/0	100.00	98.09	vfdb	NP_282282	vfdb~~~htrB~~~NP_282282 (htrB) lipid A biosynthesis lauroyl acyltransferase [LOS (VF0326)] [Campylobacter jejuni subsp. jejuni NCTC 11168]
a34f11.fasta	NODE_1_length_577143_cov_471.796155	201673	202701	waaC	1-1029/1029	===============	0/0	100.00	99.12	vfdb	NP_282281	vfdb~~~waaC~~~NP_282281 (waaC) heptosyltransferase I [LOS (VF0326)] [Campylobacter jejuni subsp. jejuni NCTC 11168]
a34f11.fasta	NODE_1_length_577143_cov_471.796155	218477	218869	cheY	1-393/393	===============	0/0	100.00	99.75	vfdb	YP_002344511	vfdb~~~cheY~~~YP_002344511 (cheY) chemotaxis regulatory protein [Pse5Ac7Ac Pse5Ac7Am Pse8OAc Pse5Am7AcGlnAc (AI151)] [Campylobacter jejuni subsp. jejuni NCTC 11168]
a34f11.fasta	NODE_1_length_577143_cov_471.796155	225951	226071	acfB	1374-1494/1881	..........==...	0/0	6.43	82.64	vfdb	NP_230488	vfdb~~~acfB~~~NP_230488 (acfB) accessory colonization factor AcfB [ACF (VF0127)] [Vibrio cholerae O1 biovar El Tor str. N16961]
a34f11.fasta	NODE_1_length_577143_cov_471.796155	259490	259879	fliW	1-390/390	===============	0/0	100.00	100.00	vfdb	YP_002344468	vfdb~~~fliW~~~YP_002344468 (fliW) flagellar assembly protein FliW [Pse5Ac7Ac Pse5Ac7Am Pse8OAc Pse5Am7AcGlnAc (AI151)] [Campylobacter jejuni subsp. jejuni NCTC 11168]
a34f11.fasta	NODE_1_length_577143_cov_471.796155	311737	312252	flgP	1-516/516	===============	0/0	100.00	98.06	vfdb	YP_002344421	vfdb~~~flgP~~~YP_002344421 (flgP) required for flagellar motility [Pse5Ac7Ac Pse5Ac7Am Pse8OAc Pse5Am7AcGlnAc (AI151)] [Campylobacter jejuni subsp. jejuni NCTC 11168]
a34f11.fasta	NODE_1_length_577143_cov_471.796155	312228	312677	flgQ	1-450/450	===============	0/0	100.00	98.89	vfdb	YP_002344420	vfdb~~~flgQ~~~YP_002344420 (flgQ) required for flagellar motility [Pse5Ac7Ac Pse5Ac7Am Pse8OAc Pse5Am7AcGlnAc (AI151)] [Campylobacter jejuni subsp. jejuni NCTC 11168]
a34f11.fasta	NODE_1_length_577143_cov_471.796155	312734	314035	flgR	1-1302/1302	===============	0/0	100.00	98.85	vfdb	NP_282174	vfdb~~~flgR~~~NP_282174 (flgR) sigma-54 associated transcriptional activator [Pse5Ac7Ac Pse5Ac7Am Pse8OAc Pse5Am7AcGlnAc (AI151)] [Campylobacter jejuni subsp. jejuni NCTC 11168]
a34f11.fasta	NODE_1_length_577143_cov_471.796155	351570	352688	jlpA	1-1119/1119	===============	0/0	100.00	98.39	vfdb	NP_282133	vfdb~~~jlpA~~~NP_282133 (jlpA) lipoprotein [JlpA (VF0329)] [Campylobacter jejuni subsp. jejuni NCTC 11168]
a34f11.fasta	NODE_1_length_577143_cov_471.796155	412683	413462	pebA	1-780/780	===============	0/0	100.00	98.72	vfdb	NP_282073	vfdb~~~pebA~~~NP_282073 (pebA) bifunctional adhesin/ABC transporter aspartate/glutamate-binding protein [PEB1 (VF0327)] [Campylobacter jejuni subsp. jejuni NCTC 11168]
a34f11.fasta	NODE_1_length_577143_cov_471.796155	418894	420726	ciaB	1-1833/1833	===============	0/0	100.00	99.94	vfdb	NP_282066	vfdb~~~ciaB~~~NP_282066 (ciaB) invasion antigen CiaB [CiaB (VF0324)] [Campylobacter jejuni subsp. jejuni NCTC 11168]
a34f11.fasta	NODE_1_length_577143_cov_471.796155	444674	446926	flaD	1-2253/2253	===============	0/0	100.00	98.45	vfdb	NP_282040	vfdb~~~flaD~~~NP_282040 (flaD) flagellin [Flagella (VF0114)] [Campylobacter jejuni subsp. jejuni NCTC 11168]
a34f11.fasta	NODE_1_length_577143_cov_471.796155	450806	452980	flhA	1-2175/2175	===============	0/0	100.00	99.95	vfdb	NP_282036	vfdb~~~flhA~~~NP_282036 (flhA) flagellar biosynthesis protein FlhA [Flagella (VF0114)] [Campylobacter jejuni subsp. jejuni NCTC 11168]
a34f11.fasta	NODE_1_length_577143_cov_471.796155	502602	503336	fliP	1-735/735	===============	0/0	100.00	99.86	vfdb	NP_281981	vfdb~~~fliP~~~NP_281981 (fliP) flagellar biosynthesis protein FliP [Flagella (VF0114)] [Campylobacter jejuni subsp. jejuni NCTC 11168]
a34f11.fasta	NODE_1_length_577143_cov_471.796155	526973	527992	flgS	1-1020/1020	===============	0/0	100.00	100.00	vfdb	YP_002344200	vfdb~~~flgS~~~YP_002344200 (flgS) signal transduction histidine kinase [Pse5Ac7Ac Pse5Ac7Am Pse8OAc Pse5Am7AcGlnAc (AI151)] [Campylobacter jejuni subsp. jejuni NCTC 11168]
a34f11.fasta	NODE_1_length_577143_cov_471.796155	551213	551875	flgA	1-663/663	===============	0/0	100.00	100.00	vfdb	YP_002344176	vfdb~~~flgA~~~YP_002344176 (flgA) flagellar basal body P-ring biosynthesis protein FlgA [Pse5Ac7Ac Pse5Ac7Am Pse8OAc Pse5Am7AcGlnAc (AI151)] [Campylobacter jejuni subsp. jejuni NCTC 11168]
a34f11.fasta	NODE_2_length_297206_cov_481.251870	19079	19828	flaC	1-750/750	===============	0/0	100.00	100.00	vfdb	NP_281892	vfdb~~~flaC~~~NP_281892 (flaC) flagellin [Flagella (VF0114)] [Campylobacter jejuni subsp. jejuni NCTC 11168]
a34f11.fasta	NODE_2_length_297206_cov_481.251870	39221	40012	flgG	1-792/792	===============	0/0	100.00	99.12	vfdb	NP_281870	vfdb~~~flgG~~~NP_281870 (flgG) flagellar basal-body rod protein FlgG [Flagella (VF0114)] [Campylobacter jejuni subsp. jejuni NCTC 11168]
a34f11.fasta	NODE_2_length_297206_cov_481.251870	40043	40855	flgF	1-813/813	===============	0/0	100.00	99.26	vfdb	NP_281869	vfdb~~~flgF~~~NP_281869 (flgF) flagellar basal-body rod protein [Flagella (VF0114)] [Campylobacter jejuni subsp. jejuni NCTC 11168]
a34f11.fasta	NODE_2_length_297206_cov_481.251870	54257	54955	flgH	1-699/699	===============	0/0	100.00	98.57	vfdb	NP_281859	vfdb~~~flgH~~~NP_281859 (flgH) flagellar L-ring protein precursor FlgH [Flagella (VF0114)] [Campylobacter jejuni subsp. jejuni NCTC 11168]
a34f11.fasta	NODE_2_length_297206_cov_481.251870	70665	71915	rpoN	1-1251/1251	===============	0/0	100.00	98.80	vfdb	YP_002344093	vfdb~~~rpoN~~~YP_002344093 (rpoN) RNA polymerase factor sigma-54 [Pse5Ac7Ac Pse5Ac7Am Pse8OAc Pse5Am7AcGlnAc (AI151)] [Campylobacter jejuni subsp. jejuni NCTC 11168]
a34f11.fasta	NODE_2_length_297206_cov_481.251870	183994	184380	fliS	1-387/387	===============	0/0	100.00	99.74	vfdb	NP_281733	vfdb~~~fliS~~~NP_281733 (fliS) flagellar protein FliS [Flagella (VF0114)] [Campylobacter jejuni subsp. jejuni NCTC 11168]
a34f11.fasta	NODE_2_length_297206_cov_481.251870	184392	186320	fliD	1-1929/1929	===============	0/0	100.00	98.13	vfdb	NP_281732	vfdb~~~fliD~~~NP_281732 (fliD) flagellar capping protein FliD [Flagella (VF0114)] [Campylobacter jejuni subsp. jejuni NCTC 11168]
a34f11.fasta	NODE_2_length_297206_cov_481.251870	186323	186688	flaG	1-366/366	===============	0/0	100.00	99.73	vfdb	NP_281731	vfdb~~~flaG~~~NP_281731 (flaG) flagellar protein FlaG [Flagella (VF0114)] [Campylobacter jejuni subsp. jejuni NCTC 11168]
a34f11.fasta	NODE_2_length_297206_cov_481.251870	206478	206909	flgB	1-432/432	===============	0/0	100.00	100.00	vfdb	NP_281712	vfdb~~~flgB~~~NP_281712 (flgB) flagellar basal body rod protein FlgB [Flagella (VF0114)] [Campylobacter jejuni subsp. jejuni NCTC 11168]
a34f11.fasta	NODE_2_length_297206_cov_481.251870	206919	207413	flgC	1-495/495	===============	0/0	100.00	99.80	vfdb	NP_281711	vfdb~~~flgC~~~NP_281711 (flgC) flagellar basal body rod protein FlgC [Flagella (VF0114)] [Campylobacter jejuni subsp. jejuni NCTC 11168]
a34f11.fasta	NODE_2_length_297206_cov_481.251870	207420	207716	fliE	1-297/297	===============	0/0	100.00	100.00	vfdb	NP_281710	vfdb~~~fliE~~~NP_281710 (fliE) flagellar hook-basal body complex protein FliE [Flagella (VF0114)] [Campylobacter jejuni subsp. jejuni NCTC 11168]
a34f11.fasta	NODE_2_length_297206_cov_481.251870	281060	281232	cheV3	563-735/1302	......===......	0/0	13.29	75.72	vfdb	NP_207394	vfdb~~~cheV3~~~NP_207394 (cheV3) chemotaxis coupling protein CheV3 [Pse5Ac7Ac (AI150)] [Helicobacter pylori 26695]
a34f11.fasta	NODE_3_length_197780_cov_551.644876	14712	14820	tcpI	1356-1464/1863	..........==...	0/0	5.85	84.40	vfdb	NP_230473	vfdb~~~tcpI~~~NP_230473 (tcpI) toxin co-regulated pilus biosynthesis protein I [TCP (VF0126)] [Vibrio cholerae O1 biovar El Tor str. N16961]
a34f11.fasta	NODE_3_length_197780_cov_551.644876	39659	40770	flgE	1-1088/2598	======../......	8/30	41.76	85.02	vfdb	NP_282855	vfdb~~~flgE~~~NP_282855 (flgE) flagellar hook protein [Flagella (VF0114)] [Campylobacter jejuni subsp. jejuni NCTC 11168]
a34f11.fasta	NODE_3_length_197780_cov_551.644876	40948	42217	flgE	1311-2598/2598	.......=/======	10/32	48.61	84.56	vfdb	NP_282855	vfdb~~~flgE~~~NP_282855 (flgE) flagellar hook protein [Flagella (VF0114)] [Campylobacter jejuni subsp. jejuni NCTC 11168]
a34f11.fasta	NODE_3_length_197780_cov_551.644876	95653	95922	fliQ	1-270/270	===============	0/0	100.00	100.00	vfdb	NP_282802	vfdb~~~fliQ~~~NP_282802 (fliQ) flagellar biosynthesis protein FliQ [Flagella (VF0114)] [Campylobacter jejuni subsp. jejuni NCTC 11168]
a34f11.fasta	NODE_3_length_197780_cov_551.644876	195295	197661	pflA	1-2367/2367	===============	0/0	100.00	100.00	vfdb	NP_282693	vfdb~~~pflA~~~NP_282693 (pflA) paralysed flagellum protein [Flagella (VF0114)] [Campylobacter jejuni subsp. jejuni NCTC 11168]
a34f11.fasta	NODE_4_length_154560_cov_508.050407	72804	73112	fliN	1-309/309	===============	0/0	100.00	98.38	vfdb	NP_281542	vfdb~~~fliN~~~NP_281542 (fliN) flagellar motor switch protein FliN [Flagella (VF0114)] [Campylobacter jejuni subsp. jejuni NCTC 11168]
a34f11.fasta	NODE_4_length_154560_cov_508.050407	88644	89420	motA	1-777/777	===============	0/0	100.00	100.00	vfdb	NP_281528	vfdb~~~motA~~~NP_281528 (motA) flagellar motor protein MotA [Flagella (VF0114)] [Campylobacter jejuni subsp. jejuni NCTC 11168]
a34f11.fasta	NODE_4_length_154560_cov_508.050407	89423	90166	motB	1-744/744	===============	0/0	100.00	99.46	vfdb	NP_281527	vfdb~~~motB~~~NP_281527 (motB) flagellar motor protein MotB [Flagella (VF0114)] [Campylobacter jejuni subsp. jejuni NCTC 11168]
a34f11.fasta	NODE_4_length_154560_cov_508.050407	90172	91260	flhB	1-1089/1089	===============	0/0	100.00	100.00	vfdb	NP_281526	vfdb~~~flhB~~~NP_281526 (flhB) flagellar biosynthetic protein [Flagella (VF0114)] [Campylobacter jejuni subsp. jejuni NCTC 11168]
a34f11.fasta	NODE_4_length_154560_cov_508.050407	102353	103183	fliH	1-831/831	===============	0/0	100.00	99.88	vfdb	NP_281511	vfdb~~~fliH~~~NP_281511 (fliH) flagellar assembly protein H [Flagella (VF0114)] [Campylobacter jejuni subsp. jejuni NCTC 11168]
a34f11.fasta	NODE_4_length_154560_cov_508.050407	103191	104219	fliG	1-1029/1029	===============	0/0	100.00	100.00	vfdb	NP_281510	vfdb~~~fliG~~~NP_281510 (fliG) flagellar motor switch protein G [Flagella (VF0114)] [Campylobacter jejuni subsp. jejuni NCTC 11168]
a34f11.fasta	NODE_4_length_154560_cov_508.050407	104219	105901	fliF	1-1683/1683	===============	0/0	100.00	99.58	vfdb	NP_281509	vfdb~~~fliF~~~NP_281509 (fliF) flagellar M-ring protein FliF [Flagella (VF0114)] [Campylobacter jejuni subsp. jejuni NCTC 11168]
a34f11.fasta	NODE_4_length_154560_cov_508.050407	130182	131138	cheV	1-957/957	===============	0/0	100.00	100.00	vfdb	YP_002343726	vfdb~~~cheV~~~YP_002343726 (cheV) chemotaxis protein [Pse5Ac7Ac Pse5Ac7Am Pse8OAc Pse5Am7AcGlnAc (AI151)] [Campylobacter jejuni subsp. jejuni NCTC 11168]
a34f11.fasta	NODE_4_length_154560_cov_508.050407	131142	133451	cheA	1-2310/2310	===============	0/0	100.00	99.91	vfdb	YP_002343725	vfdb~~~cheA~~~YP_002343725 (cheA) chemotaxis histidine kinase [Pse5Ac7Ac Pse5Ac7Am Pse8OAc Pse5Am7AcGlnAc (AI151)] [Campylobacter jejuni subsp. jejuni NCTC 11168]
[truncated: 6,988 more rows]
