# Supplementary material for: Genomic Characterisation of Campylobacter jejuni Isolates Recovered During Commercial Broiler Production
Source: Front Microbiol. 2021 Oct 14;12:716182. doi: 10.3389/fmicb.2021.716182 (PMC8552067; doi:10.3389/fmicb.2021.716182)
Supplement: APPENDIX S1 — MLST and cgMLST allelic profiles. [file Data_Sheet_1.ZIP › Supplementary materials/S3 Virulence and AMR/Virulence/victors_summary.tab]

#FILE	SEQUENCE	START	END	GENE	COVERAGE	COVERAGE_MAP	GAPS	%COVERAGE	%IDENTITY	DATABASE	ACCESSION	PRODUCT
a21f105.fasta	NODE_13_length_735_cov_577.875380	1	290	flaB	1430-1719/1719	............===	0/0	16.87	94.48	victors	905630	victors~~~flaB~~~905630~~~flagellin motility colonisation and invasion
a21f105.fasta	NODE_13_length_735_cov_577.875380	451	735	flaA	1-285/1719	===............	0/0	16.58	85.61	victors	905631	victors~~~flaA~~~905631~~~flagellin motility colonisation and invasion
a21f105.fasta	NODE_1_length_344966_cov_571.252136	25057	25806	flaC	1-750/750	===============	0/0	100.00	99.60	victors	905038	victors~~~flaC~~~905038~~~flagellin motility and invasion
a21f105.fasta	NODE_1_length_344966_cov_571.252136	58639	60144	pta	1-1506/1506	===============	0/0	100.00	97.21	victors	905007	victors~~~pta~~~905007~~~putative phosphate acetyltransferase colonisation
a21f105.fasta	NODE_1_length_344966_cov_571.252136	76660	77910	rpoN	1-1251/1251	===============	0/0	100.00	98.96	victors	904991	victors~~~rpoN~~~904991~~~RNA polymerase factor sigma-54 motility colonisation and structure
a21f105.fasta	NODE_1_length_344966_cov_571.252136	120806	121453	Cj0618	1-648/648	===============	0/0	100.00	100.00	victors	904949	victors~~~Cj0618~~~904949~~~hypothetical protein colonisation
a21f105.fasta	NODE_1_length_344966_cov_571.252136	316858	317817	Cj0456c	1-960/960	===============	0/0	100.00	98.33	victors	hypothetical	victors~~~Cj0456c~~~hypothetical protein colonisation
a21f105.fasta	NODE_1_length_344966_cov_571.252136	318280	318849	Cj0454	1-570/570	===============	0/0	100.00	98.07	victors	904777	victors~~~Cj0454~~~904777~~~hypothetical protein colonisation
a21f105.fasta	NODE_1_length_344966_cov_571.252136	322880	323008	Cj0019c	365-493/1779	...==..........	0/0	7.25	79.07	victors	904357	victors~~~Cj0019c~~~904357~~~putative MCP-domain signal transduction protein colonisation
a21f105.fasta	NODE_26_length_178_cov_590.445545	3	142	flaB	1019-1158/1719	........===....	0/0	8.14	81.43	victors	905630	victors~~~flaB~~~905630~~~flagellin motility colonisation and invasion
a21f105.fasta	NODE_28_length_155_cov_569.205128	1	155	flaB	1328-1482/1719	...........==..	0/0	9.02	91.61	victors	905630	victors~~~flaB~~~905630~~~flagellin motility colonisation and invasion
a21f105.fasta	NODE_2_length_338489_cov_532.225669	1	285	flaB	1-285/1719	===............	0/0	16.58	84.21	victors	905630	victors~~~flaB~~~905630~~~flagellin motility colonisation and invasion
a21f105.fasta	NODE_2_length_338489_cov_532.225669	11622	12301	Cj1325	1-676/676	========/======	5/10	99.56	78.33	victors	905617	victors~~~Cj1325~~~905617~~~putative methyltransferase colonisation
a21f105.fasta	NODE_2_length_338489_cov_532.225669	14146	14279	pglE	603-736/1161	.......===.....	0/0	11.54	79.85	victors	905412	victors~~~pglE~~~905412~~~UDP-4-keto-6-deoxyGlcNAc aminotransferase colonisation
a21f105.fasta	NODE_2_length_338489_cov_532.225669	48084	49319	Cj1279	1-1236/1236	===============	0/0	100.00	97.57	victors	905570	victors~~~Cj1279~~~905570~~~putative fibronectin domain-containing protein adherence
a21f105.fasta	NODE_2_length_338489_cov_532.225669	68536	69207	racR	1-672/672	===============	0/0	100.00	96.88	victors		victors~~~racR 81116~~~5617154~~~DNA binding response regulator colonisation
a21f105.fasta	NODE_2_length_338489_cov_532.225669	69364	70485	dnaJ	1-1122/1122	===============	0/0	100.00	99.73	victors	905551	victors~~~dnaJ~~~905551~~~chaperone protein DnaJ colonisation and thermotolerance
a21f105.fasta	NODE_2_length_338489_cov_532.225669	101612	101986	hspR	1-375/375	===============	0/0	100.00	99.73	victors	905521	victors~~~hspR~~~905521~~~heat shock transcriptional regulator thermotolerance
a21f105.fasta	NODE_2_length_338489_cov_532.225669	107769	108434	dccR	1-666/666	===============	0/0	100.00	98.95	victors	905513	victors~~~dccR~~~905513~~~two-component regulator~~~colonisation
a21f105.fasta	NODE_2_length_338489_cov_532.225669	153689	154456	fliR	1-768/768	===============	0/0	100.00	98.83	victors	905469	victors~~~fliR~~~905469~~~flagellar biosynthesis protein FliR motility and colonisation
a21f105.fasta	NODE_2_length_338489_cov_532.225669	178923	179316	CJJ81176_1165	363-756/756	......==/======	2/2	51.98	96.71	victors	4683357	victors~~~CJJ81176_1165~~~4683357~~~LPS glycosyltransferase subfamily protein invasion
a21f105.fasta	NODE_2_length_338489_cov_532.225669	192573	193652	pglH	1-1080/1080	===============	0/0	100.00	99.54	victors	905420	victors~~~pglH~~~905420~~~GalNAc transferase/polymerase colonisation
a21f105.fasta	NODE_2_length_338489_cov_532.225669	195663	197804	pglB	1-2142/2142	===============	0/0	100.00	97.90	victors		victors~~~pglB 81-176~~~4682880~~~general glycosylation pathway protein adhesion
a21f105.fasta	NODE_2_length_338489_cov_532.225669	200820	201980	pglE	1-1161/1161	===============	0/0	100.00	99.83	victors	905412	victors~~~pglE~~~905412~~~UDP-4-keto-6-deoxyGlcNAc aminotransferase colonisation
a21f105.fasta	NODE_2_length_338489_cov_532.225669	201982	203754	pglF	1-1773/1773	===============	0/0	100.00	98.70	victors	UDP-GlcNAc	victors~~~pglF~~~UDP-GlcNAc C46 dehydratase colonisation
a21f105.fasta	NODE_2_length_338489_cov_532.225669	204760	205152	cheY	1-393/393	===============	0/0	100.00	99.75	victors	905409	victors~~~cheY~~~905409~~~chemotaxis regulatory protein motility and colonisation
a21f105.fasta	NODE_2_length_338489_cov_532.225669	305512	306627	livJ	1-1116/1116	===============	0/0	100.00	99.73	victors	905311	victors~~~livJ~~~905311~~~branched-chain amino-acid ABC transporter periplasmic binding protein colonisation
a21f105.fasta	NODE_3_length_251044_cov_500.109496	35118	36236	jlpA	1-1119/1119	===============	0/0	100.00	98.84	victors		victors~~~jlpA RM1221~~~3231574~~~surface-exposed lipoprotein adherence
a21f105.fasta	NODE_3_length_251044_cov_500.109496	40612	41190	CJ0977	1-579/579	===============	0/0	100.00	99.31	victors	905268	victors~~~CJ0977~~~905268~~~hypothetical protein invasion
a21f105.fasta	NODE_3_length_251044_cov_500.109496	75218	78730	aas	1-3513/3513	===============	0/0	100.00	99.94	victors	905232	victors~~~aas~~~905232~~~2-acyl-glycerophospho-ethanolamine acyltransferase colonisation
a21f105.fasta	NODE_3_length_251044_cov_500.109496	94193	94921	pebC	1-729/729	===============	0/0	100.00	99.73	victors		victors~~~pebC RM1221~~~3231511~~~amino acid ABC transporter ATP-binding protein PEB1 colonisation
a21f105.fasta	NODE_3_length_251044_cov_500.109496	94943	95722	peb1A	1-780/780	===============	0/0	100.00	99.61	victors	906008	victors~~~peb1A~~~906008~~~bifunctional adhesin/ABC transporter aspartate/glutamate binding protein adherence
a21f105.fasta	NODE_3_length_251044_cov_500.109496	95724	96476	CJJ81176_0927	1-753/753	===============	0/0	100.00	98.67	victors	4683249	victors~~~CJJ81176_0927~~~4683249~~~amino acid ABC transporter pearmease protein PEB1 colonisation
a21f105.fasta	NODE_3_length_251044_cov_500.109496	96487	97146	CJE0997	1-660/660	===============	0/0	100.00	99.85	victors		victors~~~CJE0997 RM1221~~~3231508~~~amino acid ABC transporter permease protein PEB1 colonisation
a21f105.fasta	NODE_3_length_251044_cov_500.109496	101154	102986	ciaB	1-1833/1833	===============	0/0	100.00	99.73	victors	905214	victors~~~ciaB~~~905214~~~CiaB protein invasion
a21f105.fasta	NODE_3_length_251044_cov_500.109496	109098	110564	Cj0903c	1-1467/1467	===============	0/0	100.00	99.66	victors	905201	victors~~~Cj0903c~~~905201~~~putative amino acid transport protein colonisation
a21f105.fasta	NODE_4_length_212947_cov_582.770273	51532	51668	Cj0019c	357-493/1779	...==..........	0/0	7.70	81.02	victors	904357	victors~~~Cj0019c~~~904357~~~putative MCP-domain signal transduction protein colonisation
a21f105.fasta	NODE_4_length_212947_cov_582.770273	77911	78870	cadF	1-960/960	===============	0/0	100.00	98.85	victors		victors~~~cadF 81-176~~~4683585~~~fibronectin binding protein adhesion
a21f105.fasta	NODE_4_length_212947_cov_582.770273	90348	92174	fglK	1-1827/1827	===============	0/0	100.00	97.21	victors	905754	victors~~~fglK~~~905754~~~flagellar hook-associated protein FlgK motility and colonisation
a21f105.fasta	NODE_4_length_212947_cov_582.770273	94366	95049	Cj1461	1-684/684	===============	0/0	100.00	98.10	victors	905749	victors~~~Cj1461~~~905749~~~putative DNA methylase invasion
a21f105.fasta	NODE_4_length_212947_cov_582.770273	105072	105854	kpsM	1-783/783	===============	0/0	100.00	97.45	victors		victors~~~kpsM 81-176~~~4683743~~~capsular polysaccharise ABC transporter ABC transporter permease protein invasion and capsule
a21f105.fasta	NODE_4_length_212947_cov_582.770273	106513	107631	kpsE	1-1119/1119	===============	0/0	100.00	96.52	victors		victors~~~kpsE 81116~~~5617759~~~capsule polysaccharise ABC transporter invasion and capsule
a21f105.fasta	NODE_4_length_212947_cov_582.770273	133983	135873	kpsC	1-1891/2070	========/=====.	2/2	91.30	95.08	victors		victors~~~kpsC 81-176~~~4683284~~~capsule polysaccharide export protein KpsC colonisation
a21f105.fasta	NODE_4_length_212947_cov_582.770273	200773	201761	pldA	2-990/990	===============	0/0	99.90	98.79	victors	905643	victors~~~pldA~~~905643~~~phospholipase A colonisation
a21f105.fasta	NODE_4_length_212947_cov_582.770273	202397	203704	Cj1349	1-1308/1308	===============	0/0	100.00	99.62	victors	905641	victors~~~Cj1349~~~905641~~~putative fibronectin/fibrinogen-binding protein adherence and colonisation
a21f105.fasta	NODE_4_length_212947_cov_582.770273	211966	212914	flaA	771-1719/1719	......==/======	4/10	54.92	81.97	victors	905631	victors~~~flaA~~~905631~~~flagellin motility colonisation and invasion
a21f105.fasta	NODE_5_length_178270_cov_629.251901	12526	13440	Cj0020c	1-915/915	===============	0/0	100.00	100.00	victors	904360	victors~~~Cj0020c~~~904360~~~cytochrome C551 peroxidase colonisation
a21f105.fasta	NODE_5_length_178270_cov_629.251901	13430	15208	Cj0019c	1-1779/1779	===============	0/0	100.00	99.89	victors	904357	victors~~~Cj0019c~~~904357~~~putative MCP-domain signal transduction protein colonisation
a21f105.fasta	NODE_5_length_178270_cov_629.251901	117314	118678	sdaA	1-1365/1365	===============	0/0	100.00	97.66	victors	905896	victors~~~sdaA~~~905896~~~L-serine dehydratase colonisation
a21f105.fasta	NODE_5_length_178270_cov_629.251901	175787	178153	pflA	1-2367/2367	===============	0/0	100.00	98.52	victors	905864	victors~~~pflA~~~905864~~~paralysed flagellum protein colonisation
a21f105.fasta	NODE_6_length_150105_cov_569.364119	10893	12614	Cj0415	1-1722/1722	===============	0/0	100.00	99.48	victors	904739	victors~~~Cj0415~~~904739~~~putative GMC oxidoreductase subunit colonisation
a21f105.fasta	NODE_6_length_150105_cov_569.364119	88561	89337	motA	1-777/777	===============	0/0	100.00	93.95	victors	904661	victors~~~motA~~~904661~~~flagellar motor protein motA colonisation and motility
a21f105.fasta	NODE_6_length_150105_cov_569.364119	89340	90083	motB	1-744/744	===============	0/0	100.00	97.85	victors		victors~~~motB 81-176~~~4682104~~~flagellar motor protein MotB motility and colonisation
a21f105.fasta	NODE_6_length_150105_cov_569.364119	131010	133319	cheA	1-2310/2310	===============	0/0	100.00	98.22	victors		victors~~~cheA 81-176~~~4682610~~~chemotaxis protein CheA motility and colonisation
a21f105.fasta	NODE_7_length_101715_cov_618.888123	69983	70699	fliA	1-717/717	===============	0/0	100.00	99.86	victors	904393	victors~~~fliA~~~904393~~~flagellar biosynthesis sigma factor motility and colonisation
a21f105.fasta	NODE_8_length_88931_cov_590.330756	9035	9892	Cj0248	1-858/858	===============	0/0	100.00	99.65	victors	904574	victors~~~Cj0248~~~904574~~~hypothetical protein colonisation
a21f105.fasta	NODE_8_length_88931_cov_590.330756	46723	48108	fliI	1-1386/1386	===============	0/0	100.00	97.62	victors		victors~~~fliI 81-176~~~flagellum-specific ATP-synthase motility and colonisation
a28f15.fasta	NODE_13_length_735_cov_467.361702	1	285	flaA	1-285/1719	===............	0/0	16.58	85.61	victors	905631	victors~~~flaA~~~905631~~~flagellin motility colonisation and invasion
a28f15.fasta	NODE_13_length_735_cov_467.361702	446	735	flaB	1430-1719/1719	............===	0/0	16.87	94.48	victors	905630	victors~~~flaB~~~905630~~~flagellin motility colonisation and invasion
a28f15.fasta	NODE_1_length_344966_cov_473.138517	25056	25805	flaC	1-750/750	===============	0/0	100.00	99.60	victors	905038	victors~~~flaC~~~905038~~~flagellin motility and invasion
a28f15.fasta	NODE_1_length_344966_cov_473.138517	58638	60143	pta	1-1506/1506	===============	0/0	100.00	97.21	victors	905007	victors~~~pta~~~905007~~~putative phosphate acetyltransferase colonisation
a28f15.fasta	NODE_1_length_344966_cov_473.138517	76659	77909	rpoN	1-1251/1251	===============	0/0	100.00	98.96	victors	904991	victors~~~rpoN~~~904991~~~RNA polymerase factor sigma-54 motility colonisation and structure
a28f15.fasta	NODE_1_length_344966_cov_473.138517	120805	121452	Cj0618	1-648/648	===============	0/0	100.00	100.00	victors	904949	victors~~~Cj0618~~~904949~~~hypothetical protein colonisation
a28f15.fasta	NODE_1_length_344966_cov_473.138517	316858	317817	Cj0456c	1-960/960	===============	0/0	100.00	98.33	victors	hypothetical	victors~~~Cj0456c~~~hypothetical protein colonisation
a28f15.fasta	NODE_1_length_344966_cov_473.138517	318280	318849	Cj0454	1-570/570	===============	0/0	100.00	98.07	victors	904777	victors~~~Cj0454~~~904777~~~hypothetical protein colonisation
a28f15.fasta	NODE_1_length_344966_cov_473.138517	322880	323008	Cj0019c	365-493/1779	...==..........	0/0	7.25	79.07	victors	904357	victors~~~Cj0019c~~~904357~~~putative MCP-domain signal transduction protein colonisation
a28f15.fasta	NODE_22_length_178_cov_520.425743	37	176	flaB	1019-1158/1719	........===....	0/0	8.14	81.43	victors	905630	victors~~~flaB~~~905630~~~flagellin motility colonisation and invasion
a28f15.fasta	NODE_24_length_155_cov_468.423077	1	155	flaB	1328-1482/1719	...........==..	0/0	9.02	91.61	victors	905630	victors~~~flaB~~~905630~~~flagellin motility colonisation and invasion
a28f15.fasta	NODE_2_length_338491_cov_443.759623	31863	32978	livJ	1-1116/1116	===============	0/0	100.00	99.73	victors	905311	victors~~~livJ~~~905311~~~branched-chain amino-acid ABC transporter periplasmic binding protein colonisation
a28f15.fasta	NODE_2_length_338491_cov_443.759623	133338	133730	cheY	1-393/393	===============	0/0	100.00	99.75	victors	905409	victors~~~cheY~~~905409~~~chemotaxis regulatory protein motility and colonisation
a28f15.fasta	NODE_2_length_338491_cov_443.759623	134736	136508	pglF	1-1773/1773	===============	0/0	100.00	98.70	victors	UDP-GlcNAc	victors~~~pglF~~~UDP-GlcNAc C46 dehydratase colonisation
a28f15.fasta	NODE_2_length_338491_cov_443.759623	136510	137670	pglE	1-1161/1161	===============	0/0	100.00	99.83	victors	905412	victors~~~pglE~~~905412~~~UDP-4-keto-6-deoxyGlcNAc aminotransferase colonisation
a28f15.fasta	NODE_2_length_338491_cov_443.759623	140686	142827	pglB	1-2142/2142	===============	0/0	100.00	97.90	victors		victors~~~pglB 81-176~~~4682880~~~general glycosylation pathway protein adhesion
a28f15.fasta	NODE_2_length_338491_cov_443.759623	144838	145917	pglH	1-1080/1080	===============	0/0	100.00	99.54	victors	905420	victors~~~pglH~~~905420~~~GalNAc transferase/polymerase colonisation
a28f15.fasta	NODE_2_length_338491_cov_443.759623	159174	159567	CJJ81176_1165	363-756/756	......==/======	2/2	51.98	96.71	victors	4683357	victors~~~CJJ81176_1165~~~4683357~~~LPS glycosyltransferase subfamily protein invasion
a28f15.fasta	NODE_2_length_338491_cov_443.759623	184034	184801	fliR	1-768/768	===============	0/0	100.00	98.83	victors	905469	victors~~~fliR~~~905469~~~flagellar biosynthesis protein FliR motility and colonisation
a28f15.fasta	NODE_2_length_338491_cov_443.759623	230056	230721	dccR	1-666/666	===============	0/0	100.00	98.95	victors	905513	victors~~~dccR~~~905513~~~two-component regulator~~~colonisation
a28f15.fasta	NODE_2_length_338491_cov_443.759623	236504	236878	hspR	1-375/375	===============	0/0	100.00	99.73	victors	905521	victors~~~hspR~~~905521~~~heat shock transcriptional regulator thermotolerance
a28f15.fasta	NODE_2_length_338491_cov_443.759623	268005	269126	dnaJ	1-1122/1122	===============	0/0	100.00	99.73	victors	905551	victors~~~dnaJ~~~905551~~~chaperone protein DnaJ colonisation and thermotolerance
a28f15.fasta	NODE_2_length_338491_cov_443.759623	269283	269954	racR	1-672/672	===============	0/0	100.00	96.88	victors		victors~~~racR 81116~~~5617154~~~DNA binding response regulator colonisation
a28f15.fasta	NODE_2_length_338491_cov_443.759623	289171	290406	Cj1279	1-1236/1236	===============	0/0	100.00	97.57	victors	905570	victors~~~Cj1279~~~905570~~~putative fibronectin domain-containing protein adherence
a28f15.fasta	NODE_2_length_338491_cov_443.759623	324213	324346	pglE	603-736/1161	.......===.....	0/0	11.54	79.85	victors	905412	victors~~~pglE~~~905412~~~UDP-4-keto-6-deoxyGlcNAc aminotransferase colonisation
a28f15.fasta	NODE_2_length_338491_cov_443.759623	326191	326870	Cj1325	1-676/676	========/======	5/10	99.56	78.33	victors	905617	victors~~~Cj1325~~~905617~~~putative methyltransferase colonisation
a28f15.fasta	NODE_2_length_338491_cov_443.759623	338207	338491	flaB	1-285/1719	===............	0/0	16.58	84.21	victors	905630	victors~~~flaB~~~905630~~~flagellin motility colonisation and invasion
a28f15.fasta	NODE_3_length_251043_cov_412.697035	35118	36236	jlpA	1-1119/1119	===============	0/0	100.00	98.84	victors		victors~~~jlpA RM1221~~~3231574~~~surface-exposed lipoprotein adherence
a28f15.fasta	NODE_3_length_251043_cov_412.697035	40612	41190	CJ0977	1-579/579	===============	0/0	100.00	99.31	victors	905268	victors~~~CJ0977~~~905268~~~hypothetical protein invasion
a28f15.fasta	NODE_3_length_251043_cov_412.697035	75218	78730	aas	1-3513/3513	===============	0/0	100.00	99.94	victors	905232	victors~~~aas~~~905232~~~2-acyl-glycerophospho-ethanolamine acyltransferase colonisation
a28f15.fasta	NODE_3_length_251043_cov_412.697035	94193	94921	pebC	1-729/729	===============	0/0	100.00	99.73	victors		victors~~~pebC RM1221~~~3231511~~~amino acid ABC transporter ATP-binding protein PEB1 colonisation
a28f15.fasta	NODE_3_length_251043_cov_412.697035	94943	95722	peb1A	1-780/780	===============	0/0	100.00	99.61	victors	906008	victors~~~peb1A~~~906008~~~bifunctional adhesin/ABC transporter aspartate/glutamate binding protein adherence
a28f15.fasta	NODE_3_length_251043_cov_412.697035	95724	96476	CJJ81176_0927	1-753/753	===============	0/0	100.00	98.67	victors	4683249	victors~~~CJJ81176_0927~~~4683249~~~amino acid ABC transporter pearmease protein PEB1 colonisation
a28f15.fasta	NODE_3_length_251043_cov_412.697035	96487	97146	CJE0997	1-660/660	===============	0/0	100.00	99.85	victors		victors~~~CJE0997 RM1221~~~3231508~~~amino acid ABC transporter permease protein PEB1 colonisation
a28f15.fasta	NODE_3_length_251043_cov_412.697035	101154	102986	ciaB	1-1833/1833	===============	0/0	100.00	99.73	victors	905214	victors~~~ciaB~~~905214~~~CiaB protein invasion
a28f15.fasta	NODE_3_length_251043_cov_412.697035	109098	110564	Cj0903c	1-1467/1467	===============	0/0	100.00	99.66	victors	905201	victors~~~Cj0903c~~~905201~~~putative amino acid transport protein colonisation
a28f15.fasta	NODE_4_length_212946_cov_491.917503	34	982	flaA	771-1719/1719	......==/======	4/10	54.92	81.97	victors	905631	victors~~~flaA~~~905631~~~flagellin motility colonisation and invasion
a28f15.fasta	NODE_4_length_212946_cov_491.917503	9244	10551	Cj1349	1-1308/1308	===============	0/0	100.00	99.62	victors	905641	victors~~~Cj1349~~~905641~~~putative fibronectin/fibrinogen-binding protein adherence and colonisation
a28f15.fasta	NODE_4_length_212946_cov_491.917503	11187	12175	pldA	2-990/990	===============	0/0	99.90	98.79	victors	905643	victors~~~pldA~~~905643~~~phospholipase A colonisation
a28f15.fasta	NODE_4_length_212946_cov_491.917503	77075	78965	kpsC	1-1891/2070	========/=====.	2/2	91.30	95.08	victors		victors~~~kpsC 81-176~~~4683284~~~capsule polysaccharide export protein KpsC colonisation
a28f15.fasta	NODE_4_length_212946_cov_491.917503	105316	106434	kpsE	1-1119/1119	===============	0/0	100.00	96.52	victors		victors~~~kpsE 81116~~~5617759~~~capsule polysaccharise ABC transporter invasion and capsule
a28f15.fasta	NODE_4_length_212946_cov_491.917503	107093	107875	kpsM	1-783/783	===============	0/0	100.00	97.45	victors		victors~~~kpsM 81-176~~~4683743~~~capsular polysaccharise ABC transporter ABC transporter permease protein invasion and capsule
a28f15.fasta	NODE_4_length_212946_cov_491.917503	117898	118581	Cj1461	1-684/684	===============	0/0	100.00	98.10	victors	905749	victors~~~Cj1461~~~905749~~~putative DNA methylase invasion
a28f15.fasta	NODE_4_length_212946_cov_491.917503	120773	122599	fglK	1-1827/1827	===============	0/0	100.00	97.21	victors	905754	victors~~~fglK~~~905754~~~flagellar hook-associated protein FlgK motility and colonisation
a28f15.fasta	NODE_4_length_212946_cov_491.917503	134077	135036	cadF	1-960/960	===============	0/0	100.00	98.85	victors		victors~~~cadF 81-176~~~4683585~~~fibronectin binding protein adhesion
a28f15.fasta	NODE_4_length_212946_cov_491.917503	161279	161415	Cj0019c	357-493/1779	...==..........	0/0	7.70	81.75	victors	904357	victors~~~Cj0019c~~~904357~~~putative MCP-domain signal transduction protein colonisation
a28f15.fasta	NODE_5_length_178270_cov_532.038296	12526	13440	Cj0020c	1-915/915	===============	0/0	100.00	100.00	victors	904360	victors~~~Cj0020c~~~904360~~~cytochrome C551 peroxidase colonisation
a28f15.fasta	NODE_5_length_178270_cov_532.038296	13430	15208	Cj0019c	1-1779/1779	===============	0/0	100.00	99.89	victors	904357	victors~~~Cj0019c~~~904357~~~putative MCP-domain signal transduction protein colonisation
a28f15.fasta	NODE_5_length_178270_cov_532.038296	117314	118678	sdaA	1-1365/1365	===============	0/0	100.00	97.66	victors	905896	victors~~~sdaA~~~905896~~~L-serine dehydratase colonisation
a28f15.fasta	NODE_5_length_178270_cov_532.038296	175787	178153	pflA	1-2367/2367	===============	0/0	100.00	98.52	victors	905864	victors~~~pflA~~~905864~~~paralysed flagellum protein colonisation
a28f15.fasta	NODE_6_length_150105_cov_475.753606	10893	12614	Cj0415	1-1722/1722	===============	0/0	100.00	99.48	victors	904739	victors~~~Cj0415~~~904739~~~putative GMC oxidoreductase subunit colonisation
a28f15.fasta	NODE_6_length_150105_cov_475.753606	88561	89337	motA	1-777/777	===============	0/0	100.00	93.95	victors	904661	victors~~~motA~~~904661~~~flagellar motor protein motA colonisation and motility
a28f15.fasta	NODE_6_length_150105_cov_475.753606	89340	90083	motB	1-744/744	===============	0/0	100.00	97.85	victors		victors~~~motB 81-176~~~4682104~~~flagellar motor protein MotB motility and colonisation
a28f15.fasta	NODE_6_length_150105_cov_475.753606	131010	133319	cheA	1-2310/2310	===============	0/0	100.00	98.22	victors		victors~~~cheA 81-176~~~4682610~~~chemotaxis protein CheA motility and colonisation
a28f15.fasta	NODE_7_length_101715_cov_529.357514	31017	31733	fliA	1-717/717	===============	0/0	100.00	99.86	victors	904393	victors~~~fliA~~~904393~~~flagellar biosynthesis sigma factor motility and colonisation
a28f15.fasta	NODE_8_length_88931_cov_497.417618	40824	42209	fliI	1-1386/1386	===============	0/0	100.00	97.62	victors		victors~~~fliI 81-176~~~flagellum-specific ATP-synthase motility and colonisation
a28f15.fasta	NODE_8_length_88931_cov_497.417618	79040	79897	Cj0248	1-858/858	===============	0/0	100.00	99.65	victors	904574	victors~~~Cj0248~~~904574~~~hypothetical protein colonisation
a34f104.fasta	NODE_1_length_523244_cov_440.168218	141944	143410	Cj0903c	1-1467/1467	===============	0/0	100.00	99.25	victors	905201	victors~~~Cj0903c~~~905201~~~putative amino acid transport protein colonisation
a34f104.fasta	NODE_1_length_523244_cov_440.168218	149523	151355	ciaB	1-1833/1833	===============	0/0	100.00	98.47	victors		victors~~~ciaB 81-176~~~4682759~~~invasion antigen B invasion
a34f104.fasta	NODE_1_length_523244_cov_440.168218	155365	156024	JJD26997_0895	1-660/660	===============	0/0	100.00	97.58	victors		victors~~~JJD26997_0895 doylei~~~5388635~~~amino acid ABC transporter permease protein PEB1 colonisation
a34f104.fasta	NODE_1_length_523244_cov_440.168218	156033	156785	CJJ81176_0927	1-753/753	===============	0/0	100.00	99.20	victors	4683249	victors~~~CJJ81176_0927~~~4683249~~~amino acid ABC transporter pearmease protein PEB1 colonisation
a34f104.fasta	NODE_1_length_523244_cov_440.168218	156787	157566	peb1A	1-780/780	===============	0/0	100.00	100.00	victors	906008	victors~~~peb1A~~~906008~~~bifunctional adhesin/ABC transporter aspartate/glutamate binding protein adherence
a34f104.fasta	NODE_1_length_523244_cov_440.168218	157588	158316	pebC	1-729/729	===============	0/0	100.00	99.73	victors		victors~~~pebC RM1221~~~3231511~~~amino acid ABC transporter ATP-binding protein PEB1 colonisation
a34f104.fasta	NODE_1_length_523244_cov_440.168218	173778	177290	aas	1-3513/3513	===============	0/0	100.00	97.24	victors	905232	victors~~~aas~~~905232~~~2-acyl-glycerophospho-ethanolamine acyltransferase colonisation
a34f104.fasta	NODE_1_length_523244_cov_440.168218	208515	209093	CJ0977	1-579/579	===============	0/0	100.00	99.14	victors	905268	victors~~~CJ0977~~~905268~~~hypothetical protein invasion
a34f104.fasta	NODE_1_length_523244_cov_440.168218	213470	214588	jlpA	1-1119/1119	===============	0/0	100.00	98.03	victors		victors~~~jlpA RM1221~~~3231574~~~surface-exposed lipoprotein adherence
a34f104.fasta	NODE_1_length_523244_cov_440.168218	248725	249840	livJ	1-1116/1116	===============	0/0	100.00	98.57	victors	905311	victors~~~livJ~~~905311~~~branched-chain amino-acid ABC transporter periplasmic binding protein colonisation
a34f104.fasta	NODE_1_length_523244_cov_440.168218	346239	346631	cheY	1-393/393	===============	0/0	100.00	99.75	victors		victors~~~cheY 81-176~~~4682456~~~chemotaxis protein CheY motility adhesion and invasion
a34f104.fasta	NODE_1_length_523244_cov_440.168218	347637	349409	pglF	1-1773/1773	===============	0/0	100.00	97.63	victors	UDP-GlcNAc	victors~~~pglF~~~UDP-GlcNAc C46 dehydratase colonisation
a34f104.fasta	NODE_1_length_523244_cov_440.168218	349411	350571	pglE	1-1161/1161	===============	0/0	100.00	97.07	victors	905412	victors~~~pglE~~~905412~~~UDP-4-keto-6-deoxyGlcNAc aminotransferase colonisation
a34f104.fasta	NODE_1_length_523244_cov_440.168218	352981	355122	pglB	1-2142/2142	===============	0/0	100.00	97.90	victors		victors~~~pglB 81-176~~~4682880~~~general glycosylation pathway protein adhesion
a34f104.fasta	NODE_1_length_523244_cov_440.168218	357133	358209	pglH	1-1077/1077	===============	0/0	100.00	99.63	victors		victors~~~pglH 81-176~~~3231778~~~general glycosylation pathway protein colonisation
a34f104.fasta	NODE_1_length_523244_cov_440.168218	369516	369909	CJJ81176_1165	363-756/756	......==/======	2/2	51.98	98.23	victors	4683357	victors~~~CJJ81176_1165~~~4683357~~~LPS glycosyltransferase subfamily protein invasion
a34f104.fasta	NODE_1_length_523244_cov_440.168218	394412	395179	fliR	1-768/768	===============	0/0	100.00	98.83	victors	905469	victors~~~fliR~~~905469~~~flagellar biosynthesis protein FliR motility and colonisation
a34f104.fasta	NODE_1_length_523244_cov_440.168218	440433	441098	dccR	1-666/666	===============	0/0	100.00	99.85	victors	905513	victors~~~dccR~~~905513~~~two-component regulator~~~colonisation
a34f104.fasta	NODE_1_length_523244_cov_440.168218	446885	447259	hspR	1-375/375	===============	0/0	100.00	99.73	victors	905521	victors~~~hspR~~~905521~~~heat shock transcriptional regulator thermotolerance
a34f104.fasta	NODE_1_length_523244_cov_440.168218	478410	479531	dnaJ	1-1122/1122	===============	0/0	100.00	98.93	victors	905551	victors~~~dnaJ~~~905551~~~chaperone protein DnaJ colonisation and thermotolerance
a34f104.fasta	NODE_1_length_523244_cov_440.168218	479688	480359	racR	1-672/672	===============	0/0	100.00	96.88	victors		victors~~~racR 81116~~~5617154~~~DNA binding response regulator colonisation
a34f104.fasta	NODE_1_length_523244_cov_440.168218	499576	500811	Cj1279	1-1236/1236	===============	0/0	100.00	98.30	victors	905570	victors~~~Cj1279~~~905570~~~putative fibronectin domain-containing protein adherence
a34f104.fasta	NODE_2_length_273675_cov_457.851406	15848	15976	Cj0019c	365-493/1779	...==..........	0/0	7.25	81.39	victors	904357	victors~~~Cj0019c~~~904357~~~putative MCP-domain signal transduction protein colonisation
a34f104.fasta	NODE_2_length_273675_cov_457.851406	20007	20576	Cj0454	1-570/570	===============	0/0	100.00	98.42	victors	904777	victors~~~Cj0454~~~904777~~~hypothetical protein colonisation
a34f104.fasta	NODE_2_length_273675_cov_457.851406	21039	21998	Cj0456c	1-960/960	===============	0/0	100.00	98.65	victors	hypothetical	victors~~~Cj0456c~~~hypothetical protein colonisation
a34f104.fasta	NODE_2_length_273675_cov_457.851406	250830	252079	rpoN	1-1250/1251	===============	0/0	99.92	98.96	victors	904991	victors~~~rpoN~~~904991~~~RNA polymerase factor sigma-54 motility colonisation and structure
a34f104.fasta	NODE_3_length_249867_cov_519.153665	51903	52039	Cj0019c	357-493/1779	...==..........	0/0	7.70	81.75	victors	904357	victors~~~Cj0019c~~~904357~~~putative MCP-domain signal transduction protein colonisation
a34f104.fasta	NODE_3_length_249867_cov_519.153665	78284	79243	cadF	1-960/960	===============	0/0	100.00	98.12	victors		victors~~~cadF 81-176~~~4683585~~~fibronectin binding protein adhesion
a34f104.fasta	NODE_3_length_249867_cov_519.153665	90723	92549	fglK	1-1827/1827	===============	0/0	100.00	98.41	victors	905754	victors~~~fglK~~~905754~~~flagellar hook-associated protein FlgK motility and colonisation
a34f104.fasta	NODE_3_length_249867_cov_519.153665	94744	95427	Cj1461	1-684/684	===============	0/0	100.00	98.83	victors	905749	victors~~~Cj1461~~~905749~~~putative DNA methylase invasion
a34f104.fasta	NODE_3_length_249867_cov_519.153665	105449	106231	kpsM	1-783/783	===============	0/0	100.00	99.75	victors		victors~~~kpsM 81-176~~~4683743~~~capsular polysaccharise ABC transporter ABC transporter permease protein invasion and capsule
a34f104.fasta	NODE_3_length_249867_cov_519.153665	106890	108008	kpsE	1-1119/1119	===============	0/0	100.00	97.41	victors		victors~~~kpsE 81116~~~5617759~~~capsule polysaccharise ABC transporter invasion and capsule
a34f104.fasta	NODE_3_length_249867_cov_519.153665	137045	138945	kpsC	1-1901/2070	========/=====.	2/2	91.79	94.16	victors		victors~~~kpsC 81-176~~~4683284~~~capsule polysaccharide export protein KpsC colonisation
a34f104.fasta	NODE_3_length_249867_cov_519.153665	200005	200994	pldA	1-990/990	===============	0/0	100.00	100.00	victors	905643	victors~~~pldA~~~905643~~~phospholipase A colonisation
a34f104.fasta	NODE_3_length_249867_cov_519.153665	201628	202935	Cj1349	1-1308/1308	===============	0/0	100.00	99.47	victors	905641	victors~~~Cj1349~~~905641~~~putative fibronectin/fibrinogen-binding protein adherence and colonisation
a34f104.fasta	NODE_3_length_249867_cov_519.153665	214807	216537	flaA	1-1719/1719	========/======	6/22	99.71	93.78	victors	905631	victors~~~flaA~~~905631~~~flagellin motility colonisation and invasion
a34f104.fasta	NODE_3_length_249867_cov_519.153665	216680	218410	flaB	1-1719/1719	========/======	6/22	99.71	94.01	victors	905630	victors~~~flaB~~~905630~~~flagellin motility colonisation and invasion
a34f104.fasta	NODE_3_length_249867_cov_519.153665	231658	232333	Cj1325	1-676/676	===============	0/0	100.00	97.93	victors	905617	victors~~~Cj1325~~~905617~~~putative methyltransferase colonisation
a34f104.fasta	NODE_3_length_249867_cov_519.153665	233589	233975	Cj1324	1-387/387	===============	0/0	100.00	99.22	victors	905616	victors~~~Cj1324~~~905616~~~hypothetical protein biofilm and colonisation
a34f104.fasta	NODE_3_length_249867_cov_519.153665	233963	234295	Cj1322	1-321/321	========/======	2/12	100.00	95.50	victors	905614	victors~~~Cj1322~~~905614~~~hypothetical protein colonisation
a34f104.fasta	NODE_3_length_249867_cov_519.153665	234374	234911	Cj1321	1-538/543	===============	0/0	99.08	99.26	victors	905613	victors~~~Cj1321~~~905613~~~putative transferase colonisation
a34f104.fasta	NODE_3_length_249867_cov_519.153665	240375	241511	pseA	1-1137/1137	===============	0/0	100.00	99.21	victors	905608	victors~~~pseA~~~905608~~~pseudaminic acid biosynthesis PseA protein adherence and invasion
a34f104.fasta	NODE_4_length_235365_cov_501.345139	35816	37201	fliI	1-1386/1386	===============	0/0	100.00	96.97	victors		victors~~~fliI 81-176~~~flagellum-specific ATP-synthase motility and colonisation
a34f104.fasta	NODE_4_length_235365_cov_501.345139	73477	74334	Cj0248	1-858/858	===============	0/0	100.00	97.55	victors	904574	victors~~~Cj0248~~~904574~~~hypothetical protein colonisation
a34f104.fasta	NODE_4_length_235365_cov_501.345139	103854	106163	cheA	1-2310/2310	===============	0/0	100.00	98.48	victors		victors~~~cheA 81-176~~~4682610~~~chemotaxis protein CheA motility and colonisation
a34f104.fasta	NODE_4_length_235365_cov_501.345139	145512	146255	motB	1-744/744	===============	0/0	100.00	97.85	victors		victors~~~motB 81-176~~~4682104~~~flagellar motor protein MotB motility and colonisation
a34f104.fasta	NODE_4_length_235365_cov_501.345139	146258	147034	motA	1-777/777	===============	0/0	100.00	94.21	victors	904661	victors~~~motA~~~904661~~~flagellar motor protein motA colonisation and motility
a34f104.fasta	NODE_4_length_235365_cov_501.345139	224832	226553	Cj0415	1-1722/1722	===============	0/0	100.00	99.01	victors	904739	victors~~~Cj0415~~~904739~~~putative GMC oxidoreductase subunit colonisation
a34f104.fasta	NODE_5_length_181112_cov_549.797354	129	2495	pflA	1-2367/2367	===============	0/0	100.00	98.99	victors	905864	victors~~~pflA~~~905864~~~paralysed flagellum protein colonisation
a34f104.fasta	NODE_5_length_181112_cov_549.797354	62551	63915	sdaA	1-1365/1365	===============	0/0	100.00	98.31	victors	905896	victors~~~sdaA~~~905896~~~L-serine dehydratase colonisation
a34f104.fasta	NODE_5_length_181112_cov_549.797354	165923	167701	Cj0019c	1-1779/1779	===============	0/0	100.00	99.10	victors	904357	victors~~~Cj0019c~~~904357~~~putative MCP-domain signal transduction protein colonisation
a34f104.fasta	NODE_5_length_181112_cov_549.797354	167691	168605	Cj0020c	1-915/915	===============	0/0	100.00	98.36	victors	904360	victors~~~Cj0020c~~~904360~~~cytochrome C551 peroxidase colonisation
a34f104.fasta	NODE_6_length_49201_cov_420.267100	5606	7111	pta	1-1506/1506	===============	0/0	100.00	97.08	victors	905007	victors~~~pta~~~905007~~~putative phosphate acetyltransferase colonisation
a34f104.fasta	NODE_6_length_49201_cov_420.267100	39947	40695	flaC	2-750/750	===============	0/0	99.87	96.53	victors	905038	victors~~~flaC~~~905038~~~flagellin motility and invasion
a34f104.fasta	NODE_8_length_39907_cov_552.998519	29969	30685	fliA	1-717/717	===============	0/0	100.00	93.31	victors	904393	victors~~~fliA~~~904393~~~flagellar biosynthesis sigma factor motility and colonisation
a38c13.fasta	NODE_14_length_16554_cov_412.533714	10606	11280	Cj1325	1-676/676	========/======	1/1	99.85	97.78	victors	905617	victors~~~Cj1325~~~905617~~~putative methyltransferase colonisation
a38c13.fasta	NODE_14_length_16554_cov_412.533714	12536	12922	Cj1324	1-387/387	===============	0/0	100.00	99.22	victors	905616	victors~~~Cj1324~~~905616~~~hypothetical protein biofilm and colonisation
a38c13.fasta	NODE_14_length_16554_cov_412.533714	12910	13242	Cj1322	1-321/321	========/======	2/12	100.00	95.50	victors	905614	victors~~~Cj1322~~~905614~~~hypothetical protein colonisation
a38c13.fasta	NODE_14_length_16554_cov_412.533714	13321	13858	Cj1321	1-538/543	===============	0/0	99.08	99.26	victors	905613	victors~~~Cj1321~~~905613~~~putative transferase colonisation
a38c13.fasta	NODE_16_length_12007_cov_399.619363	8362	9498	pseA	1-1137/1137	===============	0/0	100.00	99.21	victors	905608	victors~~~pseA~~~905608~~~pseudaminic acid biosynthesis PseA protein adherence and invasion
a38c13.fasta	NODE_19_length_6010_cov_529.469408	2036	3766	flaB	1-1719/1719	========/======	6/22	99.71	94.01	victors	905630	victors~~~flaB~~~905630~~~flagellin motility colonisation and invasion
a38c13.fasta	NODE_19_length_6010_cov_529.469408	3909	5639	flaA	1-1719/1719	========/======	6/22	99.71	93.78	victors	905631	victors~~~flaA~~~905631~~~flagellin motility colonisation and invasion
a38c13.fasta	NODE_1_length_522300_cov_372.401867	141944	143410	Cj0903c	1-1467/1467	===============	0/0	100.00	99.25	victors	905201	victors~~~Cj0903c~~~905201~~~putative amino acid transport protein colonisation
a38c13.fasta	NODE_1_length_522300_cov_372.401867	149523	151355	ciaB	1-1833/1833	===============	0/0	100.00	98.47	victors		victors~~~ciaB 81-176~~~4682759~~~invasion antigen B invasion
a38c13.fasta	NODE_1_length_522300_cov_372.401867	155365	156024	JJD26997_0895	1-660/660	===============	0/0	100.00	97.58	victors		victors~~~JJD26997_0895 doylei~~~5388635~~~amino acid ABC transporter permease protein PEB1 colonisation
a38c13.fasta	NODE_1_length_522300_cov_372.401867	156033	156785	CJJ81176_0927	1-753/753	===============	0/0	100.00	99.20	victors	4683249	victors~~~CJJ81176_0927~~~4683249~~~amino acid ABC transporter pearmease protein PEB1 colonisation
a38c13.fasta	NODE_1_length_522300_cov_372.401867	156787	157566	peb1A	1-780/780	===============	0/0	100.00	100.00	victors	906008	victors~~~peb1A~~~906008~~~bifunctional adhesin/ABC transporter aspartate/glutamate binding protein adherence
a38c13.fasta	NODE_1_length_522300_cov_372.401867	157588	158316	pebC	1-729/729	===============	0/0	100.00	99.73	victors		victors~~~pebC RM1221~~~3231511~~~amino acid ABC transporter ATP-binding protein PEB1 colonisation
a38c13.fasta	NODE_1_length_522300_cov_372.401867	173779	177291	aas	1-3513/3513	===============	0/0	100.00	97.24	victors	905232	victors~~~aas~~~905232~~~2-acyl-glycerophospho-ethanolamine acyltransferase colonisation
a38c13.fasta	NODE_1_length_522300_cov_372.401867	208516	209094	CJ0977	1-579/579	===============	0/0	100.00	99.14	victors	905268	victors~~~CJ0977~~~905268~~~hypothetical protein invasion
a38c13.fasta	NODE_1_length_522300_cov_372.401867	213471	214589	jlpA	1-1119/1119	===============	0/0	100.00	98.03	victors		victors~~~jlpA RM1221~~~3231574~~~surface-exposed lipoprotein adherence
a38c13.fasta	NODE_1_length_522300_cov_372.401867	248726	249841	livJ	1-1116/1116	===============	0/0	100.00	98.57	victors	905311	victors~~~livJ~~~905311~~~branched-chain amino-acid ABC transporter periplasmic binding protein colonisation
a38c13.fasta	NODE_1_length_522300_cov_372.401867	346240	346632	cheY	1-393/393	===============	0/0	100.00	99.75	victors		victors~~~cheY 81-176~~~4682456~~~chemotaxis protein CheY motility adhesion and invasion
a38c13.fasta	NODE_1_length_522300_cov_372.401867	347638	349410	pglF	1-1773/1773	===============	0/0	100.00	97.63	victors	UDP-GlcNAc	victors~~~pglF~~~UDP-GlcNAc C46 dehydratase colonisation
a38c13.fasta	NODE_1_length_522300_cov_372.401867	349412	350572	pglE	1-1161/1161	===============	0/0	100.00	97.07	victors	905412	victors~~~pglE~~~905412~~~UDP-4-keto-6-deoxyGlcNAc aminotransferase colonisation
a38c13.fasta	NODE_1_length_522300_cov_372.401867	352982	355123	pglB	1-2142/2142	===============	0/0	100.00	97.90	victors		victors~~~pglB 81-176~~~4682880~~~general glycosylation pathway protein adhesion
a38c13.fasta	NODE_1_length_522300_cov_372.401867	357134	358210	pglH	1-1077/1077	===============	0/0	100.00	99.63	victors		victors~~~pglH 81-176~~~3231778~~~general glycosylation pathway protein colonisation
a38c13.fasta	NODE_1_length_522300_cov_372.401867	369517	369910	CJJ81176_1165	363-756/756	......==/======	2/2	51.98	98.23	victors	4683357	victors~~~CJJ81176_1165~~~4683357~~~LPS glycosyltransferase subfamily protein invasion
a38c13.fasta	NODE_1_length_522300_cov_372.401867	394413	395180	fliR	1-768/768	===============	0/0	100.00	98.83	victors	905469	victors~~~fliR~~~905469~~~flagellar biosynthesis protein FliR motility and colonisation
a38c13.fasta	NODE_1_length_522300_cov_372.401867	440434	441099	dccR	1-666/666	===============	0/0	100.00	99.85	victors	905513	victors~~~dccR~~~905513~~~two-component regulator~~~colonisation
a38c13.fasta	NODE_1_length_522300_cov_372.401867	446886	447260	hspR	1-375/375	===============	0/0	100.00	99.73	victors	905521	victors~~~hspR~~~905521~~~heat shock transcriptional regulator thermotolerance
a38c13.fasta	NODE_1_length_522300_cov_372.401867	478410	479531	dnaJ	1-1122/1122	===============	0/0	100.00	98.93	victors	905551	victors~~~dnaJ~~~905551~~~chaperone protein DnaJ colonisation and thermotolerance
a38c13.fasta	NODE_1_length_522300_cov_372.401867	479688	480359	racR	1-672/672	===============	0/0	100.00	96.88	victors		victors~~~racR 81116~~~5617154~~~DNA binding response regulator colonisation
a38c13.fasta	NODE_1_length_522300_cov_372.401867	499576	500811	Cj1279	1-1236/1236	===============	0/0	100.00	98.30	victors	905570	victors~~~Cj1279~~~905570~~~putative fibronectin domain-containing protein adherence
a38c13.fasta	NODE_2_length_323314_cov_380.285187	15848	15976	Cj0019c	365-493/1779	...==..........	0/0	7.25	81.39	victors	904357	victors~~~Cj0019c~~~904357~~~putative MCP-domain signal transduction protein colonisation
a38c13.fasta	NODE_2_length_323314_cov_380.285187	20007	20576	Cj0454	1-570/570	===============	0/0	100.00	98.42	victors	904777	victors~~~Cj0454~~~904777~~~hypothetical protein colonisation
a38c13.fasta	NODE_2_length_323314_cov_380.285187	21039	21998	Cj0456c	1-960/960	===============	0/0	100.00	98.65	victors	hypothetical	victors~~~Cj0456c~~~hypothetical protein colonisation
a38c13.fasta	NODE_2_length_323314_cov_380.285187	250831	252080	rpoN	1-1250/1251	===============	0/0	99.92	98.96	victors	904991	victors~~~rpoN~~~904991~~~RNA polymerase factor sigma-54 motility colonisation and structure
a38c13.fasta	NODE_2_length_323314_cov_380.285187	279566	281071	pta	1-1506/1506	===============	0/0	100.00	97.08	victors	905007	victors~~~pta~~~905007~~~putative phosphate acetyltransferase colonisation
a38c13.fasta	NODE_2_length_323314_cov_380.285187	313907	314655	flaC	2-750/750	===============	0/0	99.87	96.53	victors	905038	victors~~~flaC~~~905038~~~flagellin motility and invasion
a38c13.fasta	NODE_3_length_235214_cov_406.884935	35816	37201	fliI	1-1386/1386	===============	0/0	100.00	96.97	victors		victors~~~fliI 81-176~~~flagellum-specific ATP-synthase motility and colonisation
a38c13.fasta	NODE_3_length_235214_cov_406.884935	73477	74334	Cj0248	1-858/858	===============	0/0	100.00	97.55	victors	904574	victors~~~Cj0248~~~904574~~~hypothetical protein colonisation
a38c13.fasta	NODE_3_length_235214_cov_406.884935	103854	106163	cheA	1-2310/2310	===============	0/0	100.00	98.48	victors		victors~~~cheA 81-176~~~4682610~~~chemotaxis protein CheA motility and colonisation
a38c13.fasta	NODE_3_length_235214_cov_406.884935	145512	146255	motB	1-744/744	===============	0/0	100.00	97.85	victors		victors~~~motB 81-176~~~4682104~~~flagellar motor protein MotB motility and colonisation
a38c13.fasta	NODE_3_length_235214_cov_406.884935	146258	147034	motA	1-777/777	===============	0/0	100.00	94.21	victors	904661	victors~~~motA~~~904661~~~flagellar motor protein motA colonisation and motility
a38c13.fasta	NODE_3_length_235214_cov_406.884935	224832	226553	Cj0415	1-1722/1722	===============	0/0	100.00	99.01	victors	904739	victors~~~Cj0415~~~904739~~~putative GMC oxidoreductase subunit colonisation
a38c13.fasta	NODE_4_length_211476_cov_416.978586	8543	9850	Cj1349	1-1308/1308	===============	0/0	100.00	99.47	victors	905641	victors~~~Cj1349~~~905641~~~putative fibronectin/fibrinogen-binding protein adherence and colonisation
a38c13.fasta	NODE_4_length_211476_cov_416.978586	10484	11473	pldA	1-990/990	===============	0/0	100.00	100.00	victors	905643	victors~~~pldA~~~905643~~~phospholipase A colonisation
a38c13.fasta	NODE_4_length_211476_cov_416.978586	72532	74432	kpsC	1-1901/2070	========/=====.	2/2	91.79	94.16	victors		victors~~~kpsC 81-176~~~4683284~~~capsule polysaccharide export protein KpsC colonisation
a38c13.fasta	NODE_4_length_211476_cov_416.978586	103469	104587	kpsE	1-1119/1119	===============	0/0	100.00	97.41	victors		victors~~~kpsE 81116~~~5617759~~~capsule polysaccharise ABC transporter invasion and capsule
a38c13.fasta	NODE_4_length_211476_cov_416.978586	105246	106028	kpsM	1-783/783	===============	0/0	100.00	99.75	victors		victors~~~kpsM 81-176~~~4683743~~~capsular polysaccharise ABC transporter ABC transporter permease protein invasion and capsule
a38c13.fasta	NODE_4_length_211476_cov_416.978586	116050	116733	Cj1461	1-684/684	===============	0/0	100.00	98.83	victors	905749	victors~~~Cj1461~~~905749~~~putative DNA methylase invasion
a38c13.fasta	NODE_4_length_211476_cov_416.978586	118928	120754	fglK	1-1827/1827	===============	0/0	100.00	98.41	victors	905754	victors~~~fglK~~~905754~~~flagellar hook-associated protein FlgK motility and colonisation
a38c13.fasta	NODE_4_length_211476_cov_416.978586	132234	133193	cadF	1-960/960	===============	0/0	100.00	98.12	victors		victors~~~cadF 81-176~~~4683585~~~fibronectin binding protein adhesion
a38c13.fasta	NODE_4_length_211476_cov_416.978586	159438	159574	Cj0019c	357-493/1779	...==..........	0/0	7.70	81.75	victors	904357	victors~~~Cj0019c~~~904357~~~putative MCP-domain signal transduction protein colonisation
a38c13.fasta	NODE_5_length_181109_cov_428.411795	129	2495	pflA	1-2367/2367	===============	0/0	100.00	98.99	victors	905864	victors~~~pflA~~~905864~~~paralysed flagellum protein colonisation
a38c13.fasta	NODE_5_length_181109_cov_428.411795	62551	63915	sdaA	1-1365/1365	===============	0/0	100.00	98.31	victors	905896	victors~~~sdaA~~~905896~~~L-serine dehydratase colonisation
a38c13.fasta	NODE_5_length_181109_cov_428.411795	165923	167701	Cj0019c	1-1779/1779	===============	0/0	100.00	99.10	victors	904357	victors~~~Cj0019c~~~904357~~~putative MCP-domain signal transduction protein colonisation
a38c13.fasta	NODE_5_length_181109_cov_428.411795	167691	168605	Cj0020c	1-915/915	===============	0/0	100.00	98.36	victors	904360	victors~~~Cj0020c~~~904360~~~cytochrome C551 peroxidase colonisation
a38c13.fasta	NODE_7_length_39906_cov_430.480178	29968	30684	fliA	1-717/717	===============	0/0	100.00	93.31	victors	904393	victors~~~fliA~~~904393~~~flagellar biosynthesis sigma factor motility and colonisation
c14c41.fasta	NODE_12_length_33574_cov_577.426665	12497	13411	Cj0020c	1-915/915	===============	0/0	100.00	97.38	victors	904360	victors~~~Cj0020c~~~904360~~~cytochrome C551 peroxidase colonisation
c14c41.fasta	NODE_12_length_33574_cov_577.426665	13401	15179	Cj0019c	1-1779/1779	===============	0/0	100.00	99.10	victors	904357	victors~~~Cj0019c~~~904357~~~putative MCP-domain signal transduction protein colonisation
c14c41.fasta	NODE_13_length_30059_cov_524.366587	16807	19116	cheA	1-2310/2310	===============	0/0	100.00	98.18	victors		victors~~~cheA 81-176~~~4682610~~~chemotaxis protein CheA motility and colonisation
c14c41.fasta	NODE_15_length_15175_cov_527.285270	2378	2921	Cj1321	1-543/543	========/======	2/3	99.82	98.53	victors	905613	victors~~~Cj1321~~~905613~~~putative transferase colonisation
c14c41.fasta	NODE_15_length_15175_cov_527.285270	2993	3329	Cj1322	1-321/321	========/======	2/16	100.00	94.06	victors	905614	victors~~~Cj1322~~~905614~~~hypothetical protein colonisation
c14c41.fasta	NODE_15_length_15175_cov_527.285270	3317	3703	Cj1324	1-387/387	===============	0/0	100.00	99.48	victors	905616	victors~~~Cj1324~~~905616~~~hypothetical protein biofilm and colonisation
c14c41.fasta	NODE_15_length_15175_cov_527.285270	4960	5635	Cj1325	1-676/676	===============	0/0	100.00	98.08	victors	905617	victors~~~Cj1325~~~905617~~~putative methyltransferase colonisation
c14c41.fasta	NODE_1_length_315722_cov_489.493669	23848	24963	livJ	1-1116/1116	===============	0/0	100.00	99.91	victors	905311	victors~~~livJ~~~905311~~~branched-chain amino-acid ABC transporter periplasmic binding protein colonisation
c14c41.fasta	NODE_1_length_315722_cov_489.493669	122381	122773	cheY	1-393/393	===============	0/0	100.00	99.75	victors	905409	victors~~~cheY~~~905409~~~chemotaxis regulatory protein motility and colonisation
c14c41.fasta	NODE_1_length_315722_cov_489.493669	123779	125551	pglF	1-1773/1773	===============	0/0	100.00	98.98	victors	UDP-GlcNAc	victors~~~pglF~~~UDP-GlcNAc C46 dehydratase colonisation
c14c41.fasta	NODE_1_length_315722_cov_489.493669	125553	126713	pglE	1-1161/1161	===============	0/0	100.00	99.83	victors	905412	victors~~~pglE~~~905412~~~UDP-4-keto-6-deoxyGlcNAc aminotransferase colonisation
c14c41.fasta	NODE_1_length_315722_cov_489.493669	129123	131264	pglB	1-2142/2142	===============	0/0	100.00	98.23	victors		victors~~~pglB 81-176~~~4682880~~~general glycosylation pathway protein adhesion
c14c41.fasta	NODE_1_length_315722_cov_489.493669	133275	134351	pglH	1-1077/1077	===============	0/0	100.00	100.00	victors		victors~~~pglH 81-176~~~3231778~~~general glycosylation pathway protein colonisation
c14c41.fasta	NODE_1_length_315722_cov_489.493669	175457	176224	fliR	1-768/768	===============	0/0	100.00	98.83	victors	905469	victors~~~fliR~~~905469~~~flagellar biosynthesis protein FliR motility and colonisation
c14c41.fasta	NODE_1_length_315722_cov_489.493669	221467	222132	dccR	1-666/666	===============	0/0	100.00	99.85	victors	905513	victors~~~dccR~~~905513~~~two-component regulator~~~colonisation
c14c41.fasta	NODE_1_length_315722_cov_489.493669	227918	228292	hspR	1-375/375	===============	0/0	100.00	100.00	victors	905521	victors~~~hspR~~~905521~~~heat shock transcriptional regulator thermotolerance
c14c41.fasta	NODE_1_length_315722_cov_489.493669	259423	260544	dnaJ	1-1122/1122	===============	0/0	100.00	99.73	victors	905551	victors~~~dnaJ~~~905551~~~chaperone protein DnaJ colonisation and thermotolerance
c14c41.fasta	NODE_1_length_315722_cov_489.493669	260701	261372	racR	1-672/672	===============	0/0	100.00	96.88	victors		victors~~~racR 81116~~~5617154~~~DNA binding response regulator colonisation
c14c41.fasta	NODE_1_length_315722_cov_489.493669	280589	281824	Cj1279	1-1236/1236	===============	0/0	100.00	100.00	victors	905570	victors~~~Cj1279~~~905570~~~putative fibronectin domain-containing protein adherence
c14c41.fasta	NODE_1_length_315722_cov_489.493669	313172	314308	pseA	1-1137/1137	===============	0/0	100.00	99.30	victors	905608	victors~~~pseA~~~905608~~~pseudaminic acid biosynthesis PseA protein adherence and invasion
c14c41.fasta	NODE_2_length_287335_cov_483.557572	16008	16136	Cj0019c	365-493/1779	...==..........	0/0	7.25	79.07	victors	904357	victors~~~Cj0019c~~~904357~~~putative MCP-domain signal transduction protein colonisation
c14c41.fasta	NODE_2_length_287335_cov_483.557572	20169	20738	Cj0454	1-570/570	===============	0/0	100.00	98.25	victors	904777	victors~~~Cj0454~~~904777~~~hypothetical protein colonisation
c14c41.fasta	NODE_2_length_287335_cov_483.557572	21201	22160	Cj0456c	1-960/960	===============	0/0	100.00	97.92	victors	hypothetical	victors~~~Cj0456c~~~hypothetical protein colonisation
c14c41.fasta	NODE_2_length_287335_cov_483.557572	166423	167070	Cj0618	1-648/648	===============	0/0	100.00	100.00	victors	904949	victors~~~Cj0618~~~904949~~~hypothetical protein colonisation
c14c41.fasta	NODE_2_length_287335_cov_483.557572	215446	216696	rpoN	1-1251/1251	===============	0/0	100.00	99.92	victors	904991	victors~~~rpoN~~~904991~~~RNA polymerase factor sigma-54 motility colonisation and structure
c14c41.fasta	NODE_2_length_287335_cov_483.557572	233202	234707	pta	1-1506/1506	===============	0/0	100.00	98.07	victors	905007	victors~~~pta~~~905007~~~putative phosphate acetyltransferase colonisation
c14c41.fasta	NODE_2_length_287335_cov_483.557572	267539	268288	flaC	1-750/750	===============	0/0	100.00	99.47	victors	905038	victors~~~flaC~~~905038~~~flagellin motility and invasion
c14c41.fasta	NODE_3_length_248025_cov_460.164014	33680	34798	jlpA	1-1119/1119	===============	0/0	100.00	99.02	victors		victors~~~jlpA RM1221~~~3231574~~~surface-exposed lipoprotein adherence
c14c41.fasta	NODE_3_length_248025_cov_460.164014	39175	39753	CJ0977	1-579/579	===============	0/0	100.00	99.14	victors	905268	victors~~~CJ0977~~~905268~~~hypothetical protein invasion
c14c41.fasta	NODE_3_length_248025_cov_460.164014	73904	77416	aas	1-3513/3513	===============	0/0	100.00	99.55	victors	905232	victors~~~aas~~~905232~~~2-acyl-glycerophospho-ethanolamine acyltransferase colonisation
c14c41.fasta	NODE_3_length_248025_cov_460.164014	92882	93610	pebC	1-729/729	===============	0/0	100.00	99.86	victors		victors~~~pebC RM1221~~~3231511~~~amino acid ABC transporter ATP-binding protein PEB1 colonisation
c14c41.fasta	NODE_3_length_248025_cov_460.164014	93632	94411	peb1A	1-780/780	===============	0/0	100.00	99.23	victors	906008	victors~~~peb1A~~~906008~~~bifunctional adhesin/ABC transporter aspartate/glutamate binding protein adherence
c14c41.fasta	NODE_3_length_248025_cov_460.164014	94413	95165	CJJ81176_0927	1-753/753	===============	0/0	100.00	99.07	victors	4683249	victors~~~CJJ81176_0927~~~4683249~~~amino acid ABC transporter pearmease protein PEB1 colonisation
c14c41.fasta	NODE_3_length_248025_cov_460.164014	95176	95835	CJE0997	1-660/660	===============	0/0	100.00	99.85	victors		victors~~~CJE0997 RM1221~~~3231508~~~amino acid ABC transporter permease protein PEB1 colonisation
c14c41.fasta	NODE_3_length_248025_cov_460.164014	99843	101675	ciaB	1-1833/1833	===============	0/0	100.00	99.51	victors		victors~~~ciaB 81-176~~~4682759~~~invasion antigen B invasion
c14c41.fasta	NODE_3_length_248025_cov_460.164014	107788	109254	Cj0903c	1-1467/1467	===============	0/0	100.00	99.73	victors	905201	victors~~~Cj0903c~~~905201~~~putative amino acid transport protein colonisation
c14c41.fasta	NODE_4_length_143316_cov_559.702818	117	2483	pflA	1-2367/2367	===============	0/0	100.00	99.41	victors	905864	victors~~~pflA~~~905864~~~paralysed flagellum protein colonisation
c14c41.fasta	NODE_4_length_143316_cov_559.702818	57793	59157	sdaA	1-1365/1365	===============	0/0	100.00	98.17	victors	905896	victors~~~sdaA~~~905896~~~L-serine dehydratase colonisation
c14c41.fasta	NODE_5_length_132376_cov_558.274756	11957	12814	Cj0248	1-858/858	===============	0/0	100.00	99.65	victors	904574	victors~~~Cj0248~~~904574~~~hypothetical protein colonisation
c14c41.fasta	NODE_5_length_132376_cov_558.274756	50296	51681	fliI	1-1386/1386	===============	0/0	100.00	97.47	victors		victors~~~fliI 81-176~~~flagellum-specific ATP-synthase motility and colonisation
c14c41.fasta	NODE_6_length_125761_cov_507.464498	10815	12536	Cj0415	1-1722/1722	===============	0/0	100.00	98.37	victors	904739	victors~~~Cj0415~~~904739~~~putative GMC oxidoreductase subunit colonisation
c14c41.fasta	NODE_6_length_125761_cov_507.464498	88488	89264	motA	1-777/777	===============	0/0	100.00	98.20	victors	904661	victors~~~motA~~~904661~~~flagellar motor protein motA colonisation and motility
c14c41.fasta	NODE_6_length_125761_cov_507.464498	89267	90010	motB	1-744/744	===============	0/0	100.00	98.92	victors		victors~~~motB 81-176~~~4682104~~~flagellar motor protein MotB motility and colonisation
c14c41.fasta	NODE_7_length_106690_cov_539.290996	1995	3713	flaB	1-1719/1719	========/======	6/16	99.53	92.82	victors	905630	victors~~~flaB~~~905630~~~flagellin motility colonisation and invasion
c14c41.fasta	NODE_7_length_106690_cov_539.290996	3859	5577	flaA	1-1719/1719	========/======	6/16	99.53	91.89	victors	905631	victors~~~flaA~~~905631~~~flagellin motility colonisation and invasion
c14c41.fasta	NODE_7_length_106690_cov_539.290996	15618	16925	Cj1349	1-1308/1308	===============	0/0	100.00	99.39	victors	905641	victors~~~Cj1349~~~905641~~~putative fibronectin/fibrinogen-binding protein adherence and colonisation
c14c41.fasta	NODE_7_length_106690_cov_539.290996	17559	18548	pldA	1-990/990	===============	0/0	100.00	99.09	victors	905643	victors~~~pldA~~~905643~~~phospholipase A colonisation
c14c41.fasta	NODE_7_length_106690_cov_539.290996	82504	84573	kpsC	1-2070/2070	===============	0/0	100.00	97.83	victors		victors~~~kpsC 81-176~~~4683284~~~capsule polysaccharide export protein KpsC colonisation
c14c41.fasta	NODE_8_length_79642_cov_538.045334	7843	8961	kpsE	1-1119/1119	===============	0/0	100.00	100.00	victors		victors~~~kpsE 81116~~~5617759~~~capsule polysaccharise ABC transporter invasion and capsule
c14c41.fasta	NODE_8_length_79642_cov_538.045334	9620	10402	kpsM	1-783/783	===============	0/0	100.00	90.93	victors		victors~~~kpsM 81-176~~~4683743~~~capsular polysaccharise ABC transporter ABC transporter permease protein invasion and capsule
c14c41.fasta	NODE_8_length_79642_cov_538.045334	20422	21105	Cj1461	1-684/684	===============	0/0	100.00	97.81	victors	905749	victors~~~Cj1461~~~905749~~~putative DNA methylase invasion
c14c41.fasta	NODE_8_length_79642_cov_538.045334	23297	25123	fglK	1-1827/1827	===============	0/0	100.00	99.12	victors	905754	victors~~~fglK~~~905754~~~flagellar hook-associated protein FlgK motility and colonisation
c14c41.fasta	NODE_8_length_79642_cov_538.045334	36603	37562	cadF	1-960/960	===============	0/0	100.00	99.58	victors		victors~~~cadF 81-176~~~4683585~~~fibronectin binding protein adhesion
c14c41.fasta	NODE_8_length_79642_cov_538.045334	63808	63944	Cj0019c	357-493/1779	...==..........	0/0	7.70	81.75	victors	904357	victors~~~Cj0019c~~~904357~~~putative MCP-domain signal transduction protein colonisation
c14c41.fasta	NODE_9_length_74590_cov_556.535209	2504	3220	fliA	1-717/717	===============	0/0	100.00	99.86	victors	904393	victors~~~fliA~~~904393~~~flagellar biosynthesis sigma factor motility and colonisation
c21f103.fasta	NODE_12_length_33574_cov_592.198525	18396	20174	Cj0019c	1-1779/1779	===============	0/0	100.00	99.10	victors	904357	victors~~~Cj0019c~~~904357~~~putative MCP-domain signal transduction protein colonisation
c21f103.fasta	NODE_12_length_33574_cov_592.198525	20164	21078	Cj0020c	1-915/915	===============	0/0	100.00	97.38	victors	904360	victors~~~Cj0020c~~~904360~~~cytochrome C551 peroxidase colonisation
c21f103.fasta	NODE_13_length_30392_cov_563.673297	10944	13253	cheA	1-2310/2310	===============	0/0	100.00	98.14	victors		victors~~~cheA 81-176~~~4682610~~~chemotaxis protein CheA motility and colonisation
c21f103.fasta	NODE_15_length_15175_cov_562.366406	2378	2921	Cj1321	1-543/543	========/======	2/3	99.82	98.53	victors	905613	victors~~~Cj1321~~~905613~~~putative transferase colonisation
c21f103.fasta	NODE_15_length_15175_cov_562.366406	2993	3329	Cj1322	1-321/321	========/======	2/16	100.00	94.06	victors	905614	victors~~~Cj1322~~~905614~~~hypothetical protein colonisation
c21f103.fasta	NODE_15_length_15175_cov_562.366406	3317	3703	Cj1324	1-387/387	===============	0/0	100.00	99.48	victors	905616	victors~~~Cj1324~~~905616~~~hypothetical protein biofilm and colonisation
c21f103.fasta	NODE_15_length_15175_cov_562.366406	4960	5635	Cj1325	1-676/676	===============	0/0	100.00	98.08	victors	905617	victors~~~Cj1325~~~905617~~~putative methyltransferase colonisation
c21f103.fasta	NODE_1_length_315721_cov_538.542282	23848	24963	livJ	1-1116/1116	===============	0/0	100.00	99.91	victors	905311	victors~~~livJ~~~905311~~~branched-chain amino-acid ABC transporter periplasmic binding protein colonisation
c21f103.fasta	NODE_1_length_315721_cov_538.542282	122381	122773	cheY	1-393/393	===============	0/0	100.00	99.75	victors	905409	victors~~~cheY~~~905409~~~chemotaxis regulatory protein motility and colonisation
c21f103.fasta	NODE_1_length_315721_cov_538.542282	123779	125551	pglF	1-1773/1773	===============	0/0	100.00	98.98	victors	UDP-GlcNAc	victors~~~pglF~~~UDP-GlcNAc C46 dehydratase colonisation
c21f103.fasta	NODE_1_length_315721_cov_538.542282	125553	126713	pglE	1-1161/1161	===============	0/0	100.00	99.83	victors	905412	victors~~~pglE~~~905412~~~UDP-4-keto-6-deoxyGlcNAc aminotransferase colonisation
c21f103.fasta	NODE_1_length_315721_cov_538.542282	129123	131264	pglB	1-2142/2142	===============	0/0	100.00	98.23	victors		victors~~~pglB 81-176~~~4682880~~~general glycosylation pathway protein adhesion
c21f103.fasta	NODE_1_length_315721_cov_538.542282	133275	134351	pglH	1-1077/1077	===============	0/0	100.00	100.00	victors		victors~~~pglH 81-176~~~3231778~~~general glycosylation pathway protein colonisation
c21f103.fasta	NODE_1_length_315721_cov_538.542282	175457	176224	fliR	1-768/768	===============	0/0	100.00	98.83	victors	905469	victors~~~fliR~~~905469~~~flagellar biosynthesis protein FliR motility and colonisation
c21f103.fasta	NODE_1_length_315721_cov_538.542282	221467	222132	dccR	1-666/666	===============	0/0	100.00	99.85	victors	905513	victors~~~dccR~~~905513~~~two-component regulator~~~colonisation
c21f103.fasta	NODE_1_length_315721_cov_538.542282	227918	228292	hspR	1-375/375	===============	0/0	100.00	100.00	victors	905521	victors~~~hspR~~~905521~~~heat shock transcriptional regulator thermotolerance
c21f103.fasta	NODE_1_length_315721_cov_538.542282	259423	260544	dnaJ	1-1122/1122	===============	0/0	100.00	99.73	victors	905551	victors~~~dnaJ~~~905551~~~chaperone protein DnaJ colonisation and thermotolerance
c21f103.fasta	NODE_1_length_315721_cov_538.542282	260701	261372	racR	1-672/672	===============	0/0	100.00	96.88	victors		victors~~~racR 81116~~~5617154~~~DNA binding response regulator colonisation
c21f103.fasta	NODE_1_length_315721_cov_538.542282	280589	281824	Cj1279	1-1236/1236	===============	0/0	100.00	100.00	victors	905570	victors~~~Cj1279~~~905570~~~putative fibronectin domain-containing protein adherence
c21f103.fasta	NODE_1_length_315721_cov_538.542282	313171	314307	pseA	1-1137/1137	===============	0/0	100.00	99.30	victors	905608	victors~~~pseA~~~905608~~~pseudaminic acid biosynthesis PseA protein adherence and invasion
c21f103.fasta	NODE_2_length_287335_cov_533.632787	16008	16136	Cj0019c	365-493/1779	...==..........	0/0	7.25	79.07	victors	904357	victors~~~Cj0019c~~~904357~~~putative MCP-domain signal transduction protein colonisation
c21f103.fasta	NODE_2_length_287335_cov_533.632787	20169	20738	Cj0454	1-570/570	===============	0/0	100.00	98.25	victors	904777	victors~~~Cj0454~~~904777~~~hypothetical protein colonisation
c21f103.fasta	NODE_2_length_287335_cov_533.632787	21201	22160	Cj0456c	1-960/960	===============	0/0	100.00	97.92	victors	hypothetical	victors~~~Cj0456c~~~hypothetical protein colonisation
c21f103.fasta	NODE_2_length_287335_cov_533.632787	166422	167069	Cj0618	1-648/648	===============	0/0	100.00	100.00	victors	904949	victors~~~Cj0618~~~904949~~~hypothetical protein colonisation
c21f103.fasta	NODE_2_length_287335_cov_533.632787	215445	216695	rpoN	1-1251/1251	===============	0/0	100.00	99.92	victors	904991	victors~~~rpoN~~~904991~~~RNA polymerase factor sigma-54 motility colonisation and structure
c21f103.fasta	NODE_2_length_287335_cov_533.632787	233202	234707	pta	1-1506/1506	===============	0/0	100.00	98.07	victors	905007	victors~~~pta~~~905007~~~putative phosphate acetyltransferase colonisation
c21f103.fasta	NODE_2_length_287335_cov_533.632787	267539	268288	flaC	1-750/750	===============	0/0	100.00	99.47	victors	905038	victors~~~flaC~~~905038~~~flagellin motility and invasion
c21f103.fasta	NODE_3_length_248027_cov_519.906844	138774	140240	Cj0903c	1-1467/1467	===============	0/0	100.00	99.73	victors	905201	victors~~~Cj0903c~~~905201~~~putative amino acid transport protein colonisation
c21f103.fasta	NODE_3_length_248027_cov_519.906844	146353	148185	ciaB	1-1833/1833	===============	0/0	100.00	99.51	victors		victors~~~ciaB 81-176~~~4682759~~~invasion antigen B invasion
c21f103.fasta	NODE_3_length_248027_cov_519.906844	152193	152852	CJE0997	1-660/660	===============	0/0	100.00	99.85	victors		victors~~~CJE0997 RM1221~~~3231508~~~amino acid ABC transporter permease protein PEB1 colonisation
c21f103.fasta	NODE_3_length_248027_cov_519.906844	152863	153615	CJJ81176_0927	1-753/753	===============	0/0	100.00	99.07	victors	4683249	victors~~~CJJ81176_0927~~~4683249~~~amino acid ABC transporter pearmease protein PEB1 colonisation
c21f103.fasta	NODE_3_length_248027_cov_519.906844	153617	154396	peb1A	1-780/780	===============	0/0	100.00	99.23	victors	906008	victors~~~peb1A~~~906008~~~bifunctional adhesin/ABC transporter aspartate/glutamate binding protein adherence
c21f103.fasta	NODE_3_length_248027_cov_519.906844	154418	155146	pebC	1-729/729	===============	0/0	100.00	99.86	victors		victors~~~pebC RM1221~~~3231511~~~amino acid ABC transporter ATP-binding protein PEB1 colonisation
c21f103.fasta	NODE_3_length_248027_cov_519.906844	170612	174124	aas	1-3513/3513	===============	0/0	100.00	99.55	victors	905232	victors~~~aas~~~905232~~~2-acyl-glycerophospho-ethanolamine acyltransferase colonisation
c21f103.fasta	NODE_3_length_248027_cov_519.906844	208275	208853	CJ0977	1-579/579	===============	0/0	100.00	99.14	victors	905268	victors~~~CJ0977~~~905268~~~hypothetical protein invasion
c21f103.fasta	NODE_3_length_248027_cov_519.906844	213230	214348	jlpA	1-1119/1119	===============	0/0	100.00	99.02	victors		victors~~~jlpA RM1221~~~3231574~~~surface-exposed lipoprotein adherence
c21f103.fasta	NODE_4_length_143327_cov_578.936035	84160	85524	sdaA	1-1365/1365	===============	0/0	100.00	98.17	victors	905896	victors~~~sdaA~~~905896~~~L-serine dehydratase colonisation
c21f103.fasta	NODE_4_length_143327_cov_578.936035	140834	143200	pflA	1-2367/2367	===============	0/0	100.00	99.41	victors	905864	victors~~~pflA~~~905864~~~paralysed flagellum protein colonisation
c21f103.fasta	NODE_53_length_277_cov_0.725000	1	274	cadF	591-864/960	.........=====.	0/0	28.54	80.29	victors		victors~~~cadF 81-176~~~4683585~~~fibronectin binding protein adhesion
c21f103.fasta	NODE_5_length_131581_cov_576.752608	11957	12814	Cj0248	1-858/858	===============	0/0	100.00	99.65	victors	904574	victors~~~Cj0248~~~904574~~~hypothetical protein colonisation
c21f103.fasta	NODE_5_length_131581_cov_576.752608	50296	51681	fliI	1-1386/1386	===============	0/0	100.00	97.47	victors		victors~~~fliI 81-176~~~flagellum-specific ATP-synthase motility and colonisation
c21f103.fasta	NODE_6_length_125761_cov_548.987986	10815	12536	Cj0415	1-1722/1722	===============	0/0	100.00	98.37	victors	904739	victors~~~Cj0415~~~904739~~~putative GMC oxidoreductase subunit colonisation
c21f103.fasta	NODE_6_length_125761_cov_548.987986	88488	89264	motA	1-777/777	===============	0/0	100.00	98.20	victors	904661	victors~~~motA~~~904661~~~flagellar motor protein motA colonisation and motility
c21f103.fasta	NODE_6_length_125761_cov_548.987986	89267	90010	motB	1-744/744	===============	0/0	100.00	98.92	victors		victors~~~motB 81-176~~~4682104~~~flagellar motor protein MotB motility and colonisation
c21f103.fasta	NODE_7_length_106692_cov_576.276481	1995	3713	flaB	1-1719/1719	========/======	6/16	99.53	92.82	victors	905630	victors~~~flaB~~~905630~~~flagellin motility colonisation and invasion
c21f103.fasta	NODE_7_length_106692_cov_576.276481	3859	5577	flaA	1-1719/1719	========/======	6/16	99.53	91.89	victors	905631	victors~~~flaA~~~905631~~~flagellin motility colonisation and invasion
c21f103.fasta	NODE_7_length_106692_cov_576.276481	15619	16926	Cj1349	1-1308/1308	===============	0/0	100.00	99.39	victors	905641	victors~~~Cj1349~~~905641~~~putative fibronectin/fibrinogen-binding protein adherence and colonisation
c21f103.fasta	NODE_7_length_106692_cov_576.276481	17560	18549	pldA	1-990/990	===============	0/0	100.00	99.09	victors	905643	victors~~~pldA~~~905643~~~phospholipase A colonisation
c21f103.fasta	NODE_7_length_106692_cov_576.276481	82504	84573	kpsC	1-2070/2070	===============	0/0	100.00	97.83	victors		victors~~~kpsC 81-176~~~4683284~~~capsule polysaccharide export protein KpsC colonisation
c21f103.fasta	NODE_8_length_79642_cov_566.429573	15699	15835	Cj0019c	357-493/1779	...==..........	0/0	7.70	81.75	victors	904357	victors~~~Cj0019c~~~904357~~~putative MCP-domain signal transduction protein colonisation
c21f103.fasta	NODE_8_length_79642_cov_566.429573	42081	43040	cadF	1-960/960	===============	0/0	100.00	99.58	victors		victors~~~cadF 81-176~~~4683585~~~fibronectin binding protein adhesion
c21f103.fasta	NODE_8_length_79642_cov_566.429573	54520	56346	fglK	1-1827/1827	===============	0/0	100.00	99.12	victors	905754	victors~~~fglK~~~905754~~~flagellar hook-associated protein FlgK motility and colonisation
c21f103.fasta	NODE_8_length_79642_cov_566.429573	58538	59221	Cj1461	1-684/684	===============	0/0	100.00	97.81	victors	905749	victors~~~Cj1461~~~905749~~~putative DNA methylase invasion
c21f103.fasta	NODE_8_length_79642_cov_566.429573	69241	70023	kpsM	1-783/783	===============	0/0	100.00	90.93	victors		victors~~~kpsM 81-176~~~4683743~~~capsular polysaccharise ABC transporter ABC transporter permease protein invasion and capsule
c21f103.fasta	NODE_8_length_79642_cov_566.429573	70682	71800	kpsE	1-1119/1119	===============	0/0	100.00	100.00	victors		victors~~~kpsE 81116~~~5617759~~~capsule polysaccharise ABC transporter invasion and capsule
c21f103.fasta	NODE_9_length_74590_cov_580.549005	2504	3220	fliA	1-717/717	===============	0/0	100.00	99.86	victors	904393	victors~~~fliA~~~904393~~~flagellar biosynthesis sigma factor motility and colonisation
c28f101.fasta	NODE_11_length_33576_cov_572.382280	12499	13413	Cj0020c	1-915/915	===============	0/0	100.00	97.38	victors	904360	victors~~~Cj0020c~~~904360~~~cytochrome C551 peroxidase colonisation
c28f101.fasta	NODE_11_length_33576_cov_572.382280	13403	15181	Cj0019c	1-1779/1779	===============	0/0	100.00	99.10	victors	904357	victors~~~Cj0019c~~~904357~~~putative MCP-domain signal transduction protein colonisation
c28f101.fasta	NODE_12_length_30059_cov_544.724968	10944	13253	cheA	1-2310/2310	===============	0/0	100.00	98.18	victors		victors~~~cheA 81-176~~~4682610~~~chemotaxis protein CheA motility and colonisation
c28f101.fasta	NODE_14_length_15174_cov_560.304498	9541	10215	Cj1325	1-676/676	========/======	1/1	99.85	97.93	victors	905617	victors~~~Cj1325~~~905617~~~putative methyltransferase colonisation
c28f101.fasta	NODE_14_length_15174_cov_560.304498	11472	11858	Cj1324	1-387/387	===============	0/0	100.00	99.48	victors	905616	victors~~~Cj1324~~~905616~~~hypothetical protein biofilm and colonisation
c28f101.fasta	NODE_14_length_15174_cov_560.304498	11846	12182	Cj1322	1-321/321	========/======	2/16	100.00	94.06	victors	905614	victors~~~Cj1322~~~905614~~~hypothetical protein colonisation
c28f101.fasta	NODE_14_length_15174_cov_560.304498	12254	12797	Cj1321	1-543/543	========/======	2/3	99.82	98.53	victors	905613	victors~~~Cj1321~~~905613~~~putative transferase colonisation
c28f101.fasta	NODE_1_length_315719_cov_527.452589	23848	24963	livJ	1-1116/1116	===============	0/0	100.00	99.91	victors	905311	victors~~~livJ~~~905311~~~branched-chain amino-acid ABC transporter periplasmic binding protein colonisation
c28f101.fasta	NODE_1_length_315719_cov_527.452589	122381	122773	cheY	1-393/393	===============	0/0	100.00	99.75	victors	905409	victors~~~cheY~~~905409~~~chemotaxis regulatory protein motility and colonisation
c28f101.fasta	NODE_1_length_315719_cov_527.452589	123779	125551	pglF	1-1773/1773	===============	0/0	100.00	98.98	victors	UDP-GlcNAc	victors~~~pglF~~~UDP-GlcNAc C46 dehydratase colonisation
c28f101.fasta	NODE_1_length_315719_cov_527.452589	125553	126713	pglE	1-1161/1161	===============	0/0	100.00	99.83	victors	905412	victors~~~pglE~~~905412~~~UDP-4-keto-6-deoxyGlcNAc aminotransferase colonisation
c28f101.fasta	NODE_1_length_315719_cov_527.452589	129123	131264	pglB	1-2142/2142	===============	0/0	100.00	98.23	victors		victors~~~pglB 81-176~~~4682880~~~general glycosylation pathway protein adhesion
c28f101.fasta	NODE_1_length_315719_cov_527.452589	133275	134351	pglH	1-1077/1077	===============	0/0	100.00	100.00	victors		victors~~~pglH 81-176~~~3231778~~~general glycosylation pathway protein colonisation
c28f101.fasta	NODE_1_length_315719_cov_527.452589	175457	176224	fliR	1-768/768	===============	0/0	100.00	98.83	victors	905469	victors~~~fliR~~~905469~~~flagellar biosynthesis protein FliR motility and colonisation
c28f101.fasta	NODE_1_length_315719_cov_527.452589	221467	222132	dccR	1-666/666	===============	0/0	100.00	99.85	victors	905513	victors~~~dccR~~~905513~~~two-component regulator~~~colonisation
c28f101.fasta	NODE_1_length_315719_cov_527.452589	227918	228292	hspR	1-375/375	===============	0/0	100.00	100.00	victors	905521	victors~~~hspR~~~905521~~~heat shock transcriptional regulator thermotolerance
c28f101.fasta	NODE_1_length_315719_cov_527.452589	259423	260544	dnaJ	1-1122/1122	===============	0/0	100.00	99.73	victors	905551	victors~~~dnaJ~~~905551~~~chaperone protein DnaJ colonisation and thermotolerance
c28f101.fasta	NODE_1_length_315719_cov_527.452589	260701	261372	racR	1-672/672	===============	0/0	100.00	96.88	victors		victors~~~racR 81116~~~5617154~~~DNA binding response regulator colonisation
c28f101.fasta	NODE_1_length_315719_cov_527.452589	280589	281824	Cj1279	1-1236/1236	===============	0/0	100.00	100.00	victors	905570	victors~~~Cj1279~~~905570~~~putative fibronectin domain-containing protein adherence
c28f101.fasta	NODE_1_length_315719_cov_527.452589	313169	314305	pseA	1-1137/1137	===============	0/0	100.00	99.30	victors	905608	victors~~~pseA~~~905608~~~pseudaminic acid biosynthesis PseA protein adherence and invasion
c28f101.fasta	NODE_2_length_287336_cov_522.583557	16008	16136	Cj0019c	365-493/1779	...==..........	0/0	7.25	79.07	victors	904357	victors~~~Cj0019c~~~904357~~~putative MCP-domain signal transduction protein colonisation
c28f101.fasta	NODE_2_length_287336_cov_522.583557	20169	20738	Cj0454	1-570/570	===============	0/0	100.00	98.25	victors	904777	victors~~~Cj0454~~~904777~~~hypothetical protein colonisation
c28f101.fasta	NODE_2_length_287336_cov_522.583557	21201	22160	Cj0456c	1-960/960	===============	0/0	100.00	97.92	victors	hypothetical	victors~~~Cj0456c~~~hypothetical protein colonisation
c28f101.fasta	NODE_2_length_287336_cov_522.583557	166423	167070	Cj0618	1-648/648	===============	0/0	100.00	100.00	victors	904949	victors~~~Cj0618~~~904949~~~hypothetical protein colonisation
c28f101.fasta	NODE_2_length_287336_cov_522.583557	215446	216696	rpoN	1-1251/1251	===============	0/0	100.00	99.92	victors	904991	victors~~~rpoN~~~904991~~~RNA polymerase factor sigma-54 motility colonisation and structure
c28f101.fasta	NODE_2_length_287336_cov_522.583557	233204	234709	pta	1-1506/1506	===============	0/0	100.00	98.07	victors	905007	victors~~~pta~~~905007~~~putative phosphate acetyltransferase colonisation
c28f101.fasta	NODE_2_length_287336_cov_522.583557	267541	268290	flaC	1-750/750	===============	0/0	100.00	99.47	victors	905038	victors~~~flaC~~~905038~~~flagellin motility and invasion
c28f101.fasta	NODE_3_length_248027_cov_509.971131	138773	140239	Cj0903c	1-1467/1467	===============	0/0	100.00	99.73	victors	905201	victors~~~Cj0903c~~~905201~~~putative amino acid transport protein colonisation
c28f101.fasta	NODE_3_length_248027_cov_509.971131	146352	148184	ciaB	1-1833/1833	===============	0/0	100.00	99.51	victors		victors~~~ciaB 81-176~~~4682759~~~invasion antigen B invasion
c28f101.fasta	NODE_3_length_248027_cov_509.971131	152192	152851	CJE0997	1-660/660	===============	0/0	100.00	99.85	victors		victors~~~CJE0997 RM1221~~~3231508~~~amino acid ABC transporter permease protein PEB1 colonisation
c28f101.fasta	NODE_3_length_248027_cov_509.971131	152862	153614	CJJ81176_0927	1-753/753	===============	0/0	100.00	99.07	victors	4683249	victors~~~CJJ81176_0927~~~4683249~~~amino acid ABC transporter pearmease protein PEB1 colonisation
c28f101.fasta	NODE_3_length_248027_cov_509.971131	153616	154395	peb1A	1-780/780	===============	0/0	100.00	99.23	victors	906008	victors~~~peb1A~~~906008~~~bifunctional adhesin/ABC transporter aspartate/glutamate binding protein adherence
c28f101.fasta	NODE_3_length_248027_cov_509.971131	154417	155145	pebC	1-729/729	===============	0/0	100.00	99.86	victors		victors~~~pebC RM1221~~~3231511~~~amino acid ABC transporter ATP-binding protein PEB1 colonisation
c28f101.fasta	NODE_3_length_248027_cov_509.971131	170611	174123	aas	1-3513/3513	===============	0/0	100.00	99.55	victors	905232	victors~~~aas~~~905232~~~2-acyl-glycerophospho-ethanolamine acyltransferase colonisation
c28f101.fasta	NODE_3_length_248027_cov_509.971131	208274	208852	CJ0977	1-579/579	===============	0/0	100.00	99.14	victors	905268	victors~~~CJ0977~~~905268~~~hypothetical protein invasion
c28f101.fasta	NODE_3_length_248027_cov_509.971131	213229	214347	jlpA	1-1119/1119	===============	0/0	100.00	99.02	victors		victors~~~jlpA RM1221~~~3231574~~~surface-exposed lipoprotein adherence
c28f101.fasta	NODE_4_length_143316_cov_558.175511	84160	85524	sdaA	1-1365/1365	===============	0/0	100.00	98.17	victors	905896	victors~~~sdaA~~~905896~~~L-serine dehydratase colonisation
c28f101.fasta	NODE_4_length_143316_cov_558.175511	140834	143200	pflA	1-2367/2367	===============	0/0	100.00	99.41	victors	905864	victors~~~pflA~~~905864~~~paralysed flagellum protein colonisation
c28f101.fasta	NODE_5_length_132373_cov_569.856897	11957	12814	Cj0248	1-858/858	===============	0/0	100.00	99.65	victors	904574	victors~~~Cj0248~~~904574~~~hypothetical protein colonisation
c28f101.fasta	NODE_5_length_132373_cov_569.856897	50296	51681	fliI	1-1386/1386	===============	0/0	100.00	97.47	victors		victors~~~fliI 81-176~~~flagellum-specific ATP-synthase motility and colonisation
c28f101.fasta	NODE_6_length_125761_cov_534.129627	35752	36495	motB	1-744/744	===============	0/0	100.00	98.92	victors		victors~~~motB 81-176~~~4682104~~~flagellar motor protein MotB motility and colonisation
c28f101.fasta	NODE_6_length_125761_cov_534.129627	36498	37274	motA	1-777/777	===============	0/0	100.00	98.20	victors	904661	victors~~~motA~~~904661~~~flagellar motor protein motA colonisation and motility
c28f101.fasta	NODE_6_length_125761_cov_534.129627	113226	114947	Cj0415	1-1722/1722	===============	0/0	100.00	98.37	victors	904739	victors~~~Cj0415~~~904739~~~putative GMC oxidoreductase subunit colonisation
c28f101.fasta	NODE_7_length_121579_cov_548.510477	7843	8961	kpsE	1-1119/1119	===============	0/0	100.00	100.00	victors		victors~~~kpsE 81116~~~5617759~~~capsule polysaccharise ABC transporter invasion and capsule
c28f101.fasta	NODE_7_length_121579_cov_548.510477	9620	10402	kpsM	1-783/783	===============	0/0	100.00	90.93	victors		victors~~~kpsM 81-176~~~4683743~~~capsular polysaccharise ABC transporter ABC transporter permease protein invasion and capsule
c28f101.fasta	NODE_7_length_121579_cov_548.510477	20422	21105	Cj1461	1-684/684	===============	0/0	100.00	97.81	victors	905749	victors~~~Cj1461~~~905749~~~putative DNA methylase invasion
c28f101.fasta	NODE_7_length_121579_cov_548.510477	23297	25123	fglK	1-1827/1827	===============	0/0	100.00	99.12	victors	905754	victors~~~fglK~~~905754~~~flagellar hook-associated protein FlgK motility and colonisation
c28f101.fasta	NODE_7_length_121579_cov_548.510477	36603	37562	cadF	1-960/960	===============	0/0	100.00	99.58	victors		victors~~~cadF 81-176~~~4683585~~~fibronectin binding protein adhesion
c28f101.fasta	NODE_7_length_121579_cov_548.510477	63808	63944	Cj0019c	357-493/1779	...==..........	0/0	7.70	81.75	victors	904357	victors~~~Cj0019c~~~904357~~~putative MCP-domain signal transduction protein colonisation
c28f101.fasta	NODE_8_length_106695_cov_561.913861	1995	3713	flaB	1-1719/1719	========/======	6/16	99.53	92.82	victors	905630	victors~~~flaB~~~905630~~~flagellin motility colonisation and invasion
c28f101.fasta	NODE_8_length_106695_cov_561.913861	3859	5577	flaA	1-1719/1719	========/======	6/16	99.53	91.89	victors	905631	victors~~~flaA~~~905631~~~flagellin motility colonisation and invasion
c28f101.fasta	NODE_8_length_106695_cov_561.913861	15620	16927	Cj1349	1-1308/1308	===============	0/0	100.00	99.39	victors	905641	victors~~~Cj1349~~~905641~~~putative fibronectin/fibrinogen-binding protein adherence and colonisation
c28f101.fasta	NODE_8_length_106695_cov_561.913861	17561	18550	pldA	1-990/990	===============	0/0	100.00	99.09	victors	905643	victors~~~pldA~~~905643~~~phospholipase A colonisation
c28f101.fasta	NODE_8_length_106695_cov_561.913861	82506	84575	kpsC	1-2070/2070	===============	0/0	100.00	97.83	victors		victors~~~kpsC 81-176~~~4683284~~~capsule polysaccharide export protein KpsC colonisation
c28f101.fasta	NODE_9_length_74590_cov_560.682445	71371	72087	fliA	1-717/717	===============	0/0	100.00	99.86	victors	904393	victors~~~fliA~~~904393~~~flagellar biosynthesis sigma factor motility and colonisation
c34f102.fasta	NODE_12_length_33574_cov_436.070782	18396	20174	Cj0019c	1-1779/1779	===============	0/0	100.00	99.10	victors	904357	victors~~~Cj0019c~~~904357~~~putative MCP-domain signal transduction protein colonisation
c34f102.fasta	NODE_12_length_33574_cov_436.070782	20164	21078	Cj0020c	1-915/915	===============	0/0	100.00	97.38	victors	904360	victors~~~Cj0020c~~~904360~~~cytochrome C551 peroxidase colonisation
c34f102.fasta	NODE_13_length_30392_cov_416.624377	17140	19449	cheA	1-2310/2310	===============	0/0	100.00	98.18	victors		victors~~~cheA 81-176~~~4682610~~~chemotaxis protein CheA motility and colonisation
c34f102.fasta	NODE_15_length_15174_cov_420.018812	9541	10215	Cj1325	1-676/676	========/======	1/1	99.85	97.93	victors	905617	victors~~~Cj1325~~~905617~~~putative methyltransferase colonisation
c34f102.fasta	NODE_15_length_15174_cov_420.018812	11472	11858	Cj1324	1-387/387	===============	0/0	100.00	99.48	victors	905616	victors~~~Cj1324~~~905616~~~hypothetical protein biofilm and colonisation
c34f102.fasta	NODE_15_length_15174_cov_420.018812	11846	12182	Cj1322	1-321/321	========/======	2/16	100.00	94.06	victors	905614	victors~~~Cj1322~~~905614~~~hypothetical protein colonisation
c34f102.fasta	NODE_15_length_15174_cov_420.018812	12254	12797	Cj1321	1-543/543	========/======	2/3	99.82	98.53	victors	905613	victors~~~Cj1321~~~905613~~~putative transferase colonisation
c34f102.fasta	NODE_1_length_315719_cov_398.628931	1415	2551	pseA	1-1137/1137	===============	0/0	100.00	99.30	victors	905608	victors~~~pseA~~~905608~~~pseudaminic acid biosynthesis PseA protein adherence and invasion
c34f102.fasta	NODE_1_length_315719_cov_398.628931	33896	35131	Cj1279	1-1236/1236	===============	0/0	100.00	100.00	victors	905570	victors~~~Cj1279~~~905570~~~putative fibronectin domain-containing protein adherence
c34f102.fasta	NODE_1_length_315719_cov_398.628931	54348	55019	racR	1-672/672	===============	0/0	100.00	96.88	victors		victors~~~racR 81116~~~5617154~~~DNA binding response regulator colonisation
c34f102.fasta	NODE_1_length_315719_cov_398.628931	55176	56297	dnaJ	1-1122/1122	===============	0/0	100.00	99.73	victors	905551	victors~~~dnaJ~~~905551~~~chaperone protein DnaJ colonisation and thermotolerance
c34f102.fasta	NODE_1_length_315719_cov_398.628931	87428	87802	hspR	1-375/375	===============	0/0	100.00	100.00	victors	905521	victors~~~hspR~~~905521~~~heat shock transcriptional regulator thermotolerance
c34f102.fasta	NODE_1_length_315719_cov_398.628931	93588	94253	dccR	1-666/666	===============	0/0	100.00	99.85	victors	905513	victors~~~dccR~~~905513~~~two-component regulator~~~colonisation
c34f102.fasta	NODE_1_length_315719_cov_398.628931	139496	140263	fliR	1-768/768	===============	0/0	100.00	98.83	victors	905469	victors~~~fliR~~~905469~~~flagellar biosynthesis protein FliR motility and colonisation
c34f102.fasta	NODE_1_length_315719_cov_398.628931	181369	182445	pglH	1-1077/1077	===============	0/0	100.00	100.00	victors		victors~~~pglH 81-176~~~3231778~~~general glycosylation pathway protein colonisation
c34f102.fasta	NODE_1_length_315719_cov_398.628931	184456	186597	pglB	1-2142/2142	===============	0/0	100.00	98.23	victors		victors~~~pglB 81-176~~~4682880~~~general glycosylation pathway protein adhesion
c34f102.fasta	NODE_1_length_315719_cov_398.628931	189007	190167	pglE	1-1161/1161	===============	0/0	100.00	99.83	victors	905412	victors~~~pglE~~~905412~~~UDP-4-keto-6-deoxyGlcNAc aminotransferase colonisation
c34f102.fasta	NODE_1_length_315719_cov_398.628931	190169	191941	pglF	1-1773/1773	===============	0/0	100.00	98.98	victors	UDP-GlcNAc	victors~~~pglF~~~UDP-GlcNAc C46 dehydratase colonisation
c34f102.fasta	NODE_1_length_315719_cov_398.628931	192947	193339	cheY	1-393/393	===============	0/0	100.00	99.75	victors	905409	victors~~~cheY~~~905409~~~chemotaxis regulatory protein motility and colonisation
c34f102.fasta	NODE_1_length_315719_cov_398.628931	290757	291872	livJ	1-1116/1116	===============	0/0	100.00	99.91	victors	905311	victors~~~livJ~~~905311~~~branched-chain amino-acid ABC transporter periplasmic binding protein colonisation
c34f102.fasta	NODE_2_length_287335_cov_395.102069	16008	16136	Cj0019c	365-493/1779	...==..........	0/0	7.25	79.07	victors	904357	victors~~~Cj0019c~~~904357~~~putative MCP-domain signal transduction protein colonisation
c34f102.fasta	NODE_2_length_287335_cov_395.102069	20169	20738	Cj0454	1-570/570	===============	0/0	100.00	98.25	victors	904777	victors~~~Cj0454~~~904777~~~hypothetical protein colonisation
c34f102.fasta	NODE_2_length_287335_cov_395.102069	21201	22160	Cj0456c	1-960/960	===============	0/0	100.00	97.92	victors	hypothetical	victors~~~Cj0456c~~~hypothetical protein colonisation
c34f102.fasta	NODE_2_length_287335_cov_395.102069	166424	167071	Cj0618	1-648/648	===============	0/0	100.00	100.00	victors	904949	victors~~~Cj0618~~~904949~~~hypothetical protein colonisation
c34f102.fasta	NODE_2_length_287335_cov_395.102069	215447	216697	rpoN	1-1251/1251	===============	0/0	100.00	99.92	victors	904991	victors~~~rpoN~~~904991~~~RNA polymerase factor sigma-54 motility colonisation and structure
c34f102.fasta	NODE_2_length_287335_cov_395.102069	233203	234708	pta	1-1506/1506	===============	0/0	100.00	98.07	victors	905007	victors~~~pta~~~905007~~~putative phosphate acetyltransferase colonisation
c34f102.fasta	NODE_2_length_287335_cov_395.102069	267540	268289	flaC	1-750/750	===============	0/0	100.00	99.47	victors	905038	victors~~~flaC~~~905038~~~flagellin motility and invasion
c34f102.fasta	NODE_3_length_248027_cov_384.463251	138774	140240	Cj0903c	1-1467/1467	===============	0/0	100.00	99.73	victors	905201	victors~~~Cj0903c~~~905201~~~putative amino acid transport protein colonisation
c34f102.fasta	NODE_3_length_248027_cov_384.463251	146353	148185	ciaB	1-1833/1833	===============	0/0	100.00	99.51	victors		victors~~~ciaB 81-176~~~4682759~~~invasion antigen B invasion
c34f102.fasta	NODE_3_length_248027_cov_384.463251	152193	152852	CJE0997	1-660/660	===============	0/0	100.00	99.85	victors		victors~~~CJE0997 RM1221~~~3231508~~~amino acid ABC transporter permease protein PEB1 colonisation
c34f102.fasta	NODE_3_length_248027_cov_384.463251	152863	153615	CJJ81176_0927	1-753/753	===============	0/0	100.00	99.07	victors	4683249	victors~~~CJJ81176_0927~~~4683249~~~amino acid ABC transporter pearmease protein PEB1 colonisation
c34f102.fasta	NODE_3_length_248027_cov_384.463251	153617	154396	peb1A	1-780/780	===============	0/0	100.00	99.23	victors	906008	victors~~~peb1A~~~906008~~~bifunctional adhesin/ABC transporter aspartate/glutamate binding protein adherence
c34f102.fasta	NODE_3_length_248027_cov_384.463251	154418	155146	pebC	1-729/729	===============	0/0	100.00	99.86	victors		victors~~~pebC RM1221~~~3231511~~~amino acid ABC transporter ATP-binding protein PEB1 colonisation
c34f102.fasta	NODE_3_length_248027_cov_384.463251	170612	174124	aas	1-3513/3513	===============	0/0	100.00	99.55	victors	905232	victors~~~aas~~~905232~~~2-acyl-glycerophospho-ethanolamine acyltransferase colonisation
c34f102.fasta	NODE_3_length_248027_cov_384.463251	208275	208853	CJ0977	1-579/579	===============	0/0	100.00	99.14	victors	905268	victors~~~CJ0977~~~905268~~~hypothetical protein invasion
c34f102.fasta	NODE_3_length_248027_cov_384.463251	213230	214348	jlpA	1-1119/1119	===============	0/0	100.00	99.02	victors		victors~~~jlpA RM1221~~~3231574~~~surface-exposed lipoprotein adherence
c34f102.fasta	NODE_4_length_143327_cov_429.524691	84160	85524	sdaA	1-1365/1365	===============	0/0	100.00	98.17	victors	905896	victors~~~sdaA~~~905896~~~L-serine dehydratase colonisation
c34f102.fasta	NODE_4_length_143327_cov_429.524691	140834	143200	pflA	1-2367/2367	===============	0/0	100.00	99.41	victors	905864	victors~~~pflA~~~905864~~~paralysed flagellum protein colonisation
c34f102.fasta	NODE_5_length_131580_cov_422.555029	79900	81285	fliI	1-1386/1386	===============	0/0	100.00	97.47	victors		victors~~~fliI 81-176~~~flagellum-specific ATP-synthase motility and colonisation
c34f102.fasta	NODE_5_length_131580_cov_422.555029	118767	119624	Cj0248	1-858/858	===============	0/0	100.00	99.65	victors	904574	victors~~~Cj0248~~~904574~~~hypothetical protein colonisation
c34f102.fasta	NODE_6_length_125761_cov_404.111550	10815	12536	Cj0415	1-1722/1722	===============	0/0	100.00	98.37	victors	904739	victors~~~Cj0415~~~904739~~~putative GMC oxidoreductase subunit colonisation
c34f102.fasta	NODE_6_length_125761_cov_404.111550	88488	89264	motA	1-777/777	===============	0/0	100.00	98.20	victors	904661	victors~~~motA~~~904661~~~flagellar motor protein motA colonisation and motility
c34f102.fasta	NODE_6_length_125761_cov_404.111550	89267	90010	motB	1-744/744	===============	0/0	100.00	98.92	victors		victors~~~motB 81-176~~~4682104~~~flagellar motor protein MotB motility and colonisation
c34f102.fasta	NODE_7_length_106695_cov_426.290730	22121	24190	kpsC	1-2070/2070	===============	0/0	100.00	97.83	victors		victors~~~kpsC 81-176~~~4683284~~~capsule polysaccharide export protein KpsC colonisation
c34f102.fasta	NODE_7_length_106695_cov_426.290730	88147	89136	pldA	1-990/990	===============	0/0	100.00	99.09	victors	905643	victors~~~pldA~~~905643~~~phospholipase A colonisation
c34f102.fasta	NODE_7_length_106695_cov_426.290730	89770	91077	Cj1349	1-1308/1308	===============	0/0	100.00	99.39	victors	905641	victors~~~Cj1349~~~905641~~~putative fibronectin/fibrinogen-binding protein adherence and colonisation
c34f102.fasta	NODE_7_length_106695_cov_426.290730	101119	102837	flaA	1-1719/1719	========/======	6/16	99.53	91.89	victors	905631	victors~~~flaA~~~905631~~~flagellin motility colonisation and invasion
c34f102.fasta	NODE_7_length_106695_cov_426.290730	102983	104701	flaB	1-1719/1719	========/======	6/16	99.53	92.82	victors	905630	victors~~~flaB~~~905630~~~flagellin motility colonisation and invasion
c34f102.fasta	NODE_8_length_79642_cov_419.675284	7843	8961	kpsE	1-1119/1119	===============	0/0	100.00	100.00	victors		victors~~~kpsE 81116~~~5617759~~~capsule polysaccharise ABC transporter invasion and capsule
c34f102.fasta	NODE_8_length_79642_cov_419.675284	9620	10402	kpsM	1-783/783	===============	0/0	100.00	90.93	victors		victors~~~kpsM 81-176~~~4683743~~~capsular polysaccharise ABC transporter ABC transporter permease protein invasion and capsule
c34f102.fasta	NODE_8_length_79642_cov_419.675284	20422	21105	Cj1461	1-684/684	===============	0/0	100.00	97.81	victors	905749	victors~~~Cj1461~~~905749~~~putative DNA methylase invasion
c34f102.fasta	NODE_8_length_79642_cov_419.675284	23297	25123	fglK	1-1827/1827	===============	0/0	100.00	99.12	victors	905754	victors~~~fglK~~~905754~~~flagellar hook-associated protein FlgK motility and colonisation
c34f102.fasta	NODE_8_length_79642_cov_419.675284	36603	37562	cadF	1-960/960	===============	0/0	100.00	99.58	victors		victors~~~cadF 81-176~~~4683585~~~fibronectin binding protein adhesion
c34f102.fasta	NODE_8_length_79642_cov_419.675284	63808	63944	Cj0019c	357-493/1779	...==..........	0/0	7.70	81.75	victors	904357	victors~~~Cj0019c~~~904357~~~putative MCP-domain signal transduction protein colonisation
c34f102.fasta	NODE_9_length_75013_cov_428.848124	71794	72510	fliA	1-717/717	===============	0/0	100.00	99.86	victors	904393	victors~~~fliA~~~904393~~~flagellar biosynthesis sigma factor motility and colonisation
c38c105.fasta	NODE_10_length_89220_cov_527.213702	71251	71967	fliA	1-717/717	===============	0/0	100.00	100.00	victors	904393	victors~~~fliA~~~904393~~~flagellar biosynthesis sigma factor motility and colonisation
c38c105.fasta	NODE_11_length_80256_cov_483.087953	65072	66850	Cj0019c	1-1779/1779	===============	0/0	100.00	99.38	victors	904357	victors~~~Cj0019c~~~904357~~~putative MCP-domain signal transduction protein colonisation
c38c105.fasta	NODE_11_length_80256_cov_483.087953	66840	67754	Cj0020c	1-915/915	===============	0/0	100.00	98.47	victors	904360	victors~~~Cj0020c~~~904360~~~cytochrome C551 peroxidase colonisation
c38c105.fasta	NODE_12_length_63062_cov_436.400302	7362	8669	Cj1349	1-1308/1308	===============	0/0	100.00	99.92	victors	905641	victors~~~Cj1349~~~905641~~~putative fibronectin/fibrinogen-binding protein adherence and colonisation
c38c105.fasta	NODE_12_length_63062_cov_436.400302	9303	10292	pldA	1-990/990	===============	0/0	100.00	99.90	victors	905643	victors~~~pldA~~~905643~~~phospholipase A colonisation
c38c105.fasta	NODE_13_length_37108_cov_471.818935	28024	30093	kpsC	1-2070/2070	========/======	2/2	99.95	95.46	victors		victors~~~kpsC 81-176~~~4683284~~~capsule polysaccharide export protein KpsC colonisation
c38c105.fasta	NODE_15_length_23851_cov_399.887356	13673	14320	Cj0618	1-648/648	===============	0/0	100.00	100.00	victors	904949	victors~~~Cj0618~~~904949~~~hypothetical protein colonisation
c38c105.fasta	NODE_18_length_11222_cov_409.391925	2297	2839	Cj1321	1-543/543	===============	0/0	100.00	99.82	victors	905613	victors~~~Cj1321~~~905613~~~putative transferase colonisation
c38c105.fasta	NODE_18_length_11222_cov_409.391925	2912	3245	Cj1322	1-321/321	========/======	1/13	100.00	96.11	victors	905614	victors~~~Cj1322~~~905614~~~hypothetical protein colonisation
c38c105.fasta	NODE_18_length_11222_cov_409.391925	3233	3618	Cj1324	1-387/387	========/======	1/1	99.74	99.74	victors	905616	victors~~~Cj1324~~~905616~~~hypothetical protein biofilm and colonisation
c38c105.fasta	NODE_18_length_11222_cov_409.391925	4873	5548	Cj1325	1-676/676	===============	0/0	100.00	100.00	victors	905617	victors~~~Cj1325~~~905617~~~putative methyltransferase colonisation
c38c105.fasta	NODE_1_length_303900_cov_405.594481	1362	2498	pseA	1-1137/1137	===============	0/0	100.00	99.38	victors	905608	victors~~~pseA~~~905608~~~pseudaminic acid biosynthesis PseA protein adherence and invasion
c38c105.fasta	NODE_1_length_303900_cov_405.594481	33843	35078	Cj1279	1-1236/1236	===============	0/0	100.00	99.76	victors	905570	victors~~~Cj1279~~~905570~~~putative fibronectin domain-containing protein adherence
c38c105.fasta	NODE_1_length_303900_cov_405.594481	54295	54966	racR	1-672/672	===============	0/0	100.00	96.88	victors		victors~~~racR 81116~~~5617154~~~DNA binding response regulator colonisation
c38c105.fasta	NODE_1_length_303900_cov_405.594481	55123	56244	dnaJ	1-1122/1122	===============	0/0	100.00	99.82	victors	905551	victors~~~dnaJ~~~905551~~~chaperone protein DnaJ colonisation and thermotolerance
c38c105.fasta	NODE_1_length_303900_cov_405.594481	87371	87745	hspR	1-375/375	===============	0/0	100.00	100.00	victors	905521	victors~~~hspR~~~905521~~~heat shock transcriptional regulator thermotolerance
c38c105.fasta	NODE_1_length_303900_cov_405.594481	93531	94196	dccR	1-666/666	===============	0/0	100.00	99.10	victors	905513	victors~~~dccR~~~905513~~~two-component regulator~~~colonisation
c38c105.fasta	NODE_1_length_303900_cov_405.594481	139451	140218	fliR	1-768/768	===============	0/0	100.00	98.70	victors	905469	victors~~~fliR~~~905469~~~flagellar biosynthesis protein FliR motility and colonisation
c38c105.fasta	NODE_1_length_303900_cov_405.594481	164736	165129	CJJ81176_1165	363-756/756	.......========	0/0	52.12	95.18	victors	4683357	victors~~~CJJ81176_1165~~~4683357~~~LPS glycosyltransferase subfamily protein invasion
c38c105.fasta	NODE_1_length_303900_cov_405.594481	183068	184147	pglH	1-1080/1080	===============	0/0	100.00	99.35	victors	905420	victors~~~pglH~~~905420~~~GalNAc transferase/polymerase colonisation
c38c105.fasta	NODE_1_length_303900_cov_405.594481	186155	188296	pglB	1-2142/2142	===============	0/0	100.00	97.99	victors		victors~~~pglB 81-176~~~4682880~~~general glycosylation pathway protein adhesion
c38c105.fasta	NODE_1_length_303900_cov_405.594481	190706	191866	pglE	1-1161/1161	===============	0/0	100.00	99.83	victors	905412	victors~~~pglE~~~905412~~~UDP-4-keto-6-deoxyGlcNAc aminotransferase colonisation
c38c105.fasta	NODE_1_length_303900_cov_405.594481	191868	193640	pglF	1-1773/1773	===============	0/0	100.00	99.04	victors	UDP-GlcNAc	victors~~~pglF~~~UDP-GlcNAc C46 dehydratase colonisation
c38c105.fasta	NODE_1_length_303900_cov_405.594481	194646	195038	cheY	1-393/393	===============	0/0	100.00	99.49	victors	905409	victors~~~cheY~~~905409~~~chemotaxis regulatory protein motility and colonisation
c38c105.fasta	NODE_1_length_303900_cov_405.594481	290756	291871	livJ	1-1116/1116	===============	0/0	100.00	99.73	victors	905311	victors~~~livJ~~~905311~~~branched-chain amino-acid ABC transporter periplasmic binding protein colonisation
c38c105.fasta	NODE_22_length_5960_cov_541.824069	1983	3701	flaB	1-1719/1719	===============	0/0	100.00	98.72	victors	905630	victors~~~flaB~~~905630~~~flagellin motility colonisation and invasion
c38c105.fasta	NODE_22_length_5960_cov_541.824069	3846	5564	flaA	1-1719/1719	===============	0/0	100.00	98.08	victors	905631	victors~~~flaA~~~905631~~~flagellin motility colonisation and invasion
c38c105.fasta	NODE_27_length_3426_cov_894.128994	616	828	Cj0629	12-230/2937	==....../......	1/6	7.25	91.32	victors	904959	victors~~~Cj0629~~~904959~~~lipoprotein invasion and colonisation
c38c105.fasta	NODE_27_length_3426_cov_894.128994	823	1961	Cj0629	290-1438/2937	.======./......	6/26	38.51	89.97	victors	904959	victors~~~Cj0629~~~904959~~~lipoprotein invasion and colonisation
c38c105.fasta	NODE_27_length_3426_cov_894.128994	1953	3328	Cj0629	1562-2937/2937	.......=/======	2/6	46.75	98.91	victors	904959	victors~~~Cj0629~~~904959~~~lipoprotein invasion and colonisation
c38c105.fasta	NODE_2_length_164083_cov_420.498549	141973	142932	Cj0456c	1-960/960	===============	0/0	100.00	98.75	victors	hypothetical	victors~~~Cj0456c~~~hypothetical protein colonisation
c38c105.fasta	NODE_2_length_164083_cov_420.498549	143395	143964	Cj0454	1-570/570	===============	0/0	100.00	98.77	victors	904777	victors~~~Cj0454~~~904777~~~hypothetical protein colonisation
c38c105.fasta	NODE_2_length_164083_cov_420.498549	147997	148125	Cj0019c	365-493/1779	...==..........	0/0	7.25	79.07	victors	904357	victors~~~Cj0019c~~~904357~~~putative MCP-domain signal transduction protein colonisation
c38c105.fasta	NODE_3_length_153991_cov_437.047072	16795	19104	cheA	1-2310/2310	===============	0/0	100.00	98.05	victors		victors~~~cheA 81-176~~~4682610~~~chemotaxis protein CheA motility and colonisation
c38c105.fasta	NODE_3_length_153991_cov_437.047072	63897	64640	motB	1-744/744	===============	0/0	100.00	99.87	victors	904660	victors~~~motB~~~904660~~~flagellar motor protein colonisation and motility
c38c105.fasta	NODE_3_length_153991_cov_437.047072	64643	65419	motA	1-777/777	===============	0/0	100.00	98.71	victors	904661	victors~~~motA~~~904661~~~flagellar motor protein motA colonisation and motility
c38c105.fasta	NODE_3_length_153991_cov_437.047072	141379	143100	Cj0415	1-1722/1722	===============	0/0	100.00	98.61	victors	904739	victors~~~Cj0415~~~904739~~~putative GMC oxidoreductase subunit colonisation
c38c105.fasta	NODE_4_length_153607_cov_382.664391	3748	5580	ciaB	1-1833/1833	===============	0/0	100.00	99.62	victors		victors~~~ciaB 81-176~~~4682759~~~invasion antigen B invasion
c38c105.fasta	NODE_4_length_153607_cov_382.664391	11683	13149	Cj0903c	1-1467/1467	===============	0/0	100.00	99.66	victors	905201	victors~~~Cj0903c~~~905201~~~putative amino acid transport protein colonisation
c38c105.fasta	NODE_5_length_118794_cov_398.189122	42070	43188	jlpA	1-1119/1119	===============	0/0	100.00	99.37	victors		victors~~~jlpA RM1221~~~3231574~~~surface-exposed lipoprotein adherence
c38c105.fasta	NODE_5_length_118794_cov_398.189122	47563	48141	CJ0977	1-579/579	===============	0/0	100.00	99.14	victors	905268	victors~~~CJ0977~~~905268~~~hypothetical protein invasion
c38c105.fasta	NODE_5_length_118794_cov_398.189122	83326	86838	aas	1-3513/3513	===============	0/0	100.00	97.95	victors	905232	victors~~~aas~~~905232~~~2-acyl-glycerophospho-ethanolamine acyltransferase colonisation
c38c105.fasta	NODE_5_length_118794_cov_398.189122	102301	103029	pebC	1-729/729	===============	0/0	100.00	99.73	victors		victors~~~pebC RM1221~~~3231511~~~amino acid ABC transporter ATP-binding protein PEB1 colonisation
c38c105.fasta	NODE_5_length_118794_cov_398.189122	103051	103830	peb1A	1-780/780	===============	0/0	100.00	98.85	victors	906008	victors~~~peb1A~~~906008~~~bifunctional adhesin/ABC transporter aspartate/glutamate binding protein adherence
c38c105.fasta	NODE_5_length_118794_cov_398.189122	103832	104584	CJJ81176_0927	1-753/753	===============	0/0	100.00	98.94	victors	4683249	victors~~~CJJ81176_0927~~~4683249~~~amino acid ABC transporter pearmease protein PEB1 colonisation
c38c105.fasta	NODE_5_length_118794_cov_398.189122	104595	105254	CJE0997	1-660/660	===============	0/0	100.00	99.85	victors		victors~~~CJE0997 RM1221~~~3231508~~~amino acid ABC transporter permease protein PEB1 colonisation
c38c105.fasta	NODE_6_length_118184_cov_454.465358	51872	52008	Cj0019c	357-493/1779	...==..........	0/0	7.70	81.75	victors	904357	victors~~~Cj0019c~~~904357~~~putative MCP-domain signal transduction protein colonisation
c38c105.fasta	NODE_6_length_118184_cov_454.465358	78254	79213	cadF	1-960/960	===============	0/0	100.00	98.96	victors		victors~~~cadF 81-176~~~4683585~~~fibronectin binding protein adhesion
c38c105.fasta	NODE_6_length_118184_cov_454.465358	90694	92520	fglK	1-1827/1827	===============	0/0	100.00	97.81	victors	905754	victors~~~fglK~~~905754~~~flagellar hook-associated protein FlgK motility and colonisation
c38c105.fasta	NODE_6_length_118184_cov_454.465358	94712	95395	Cj1461	1-684/684	===============	0/0	100.00	98.10	victors	905749	victors~~~Cj1461~~~905749~~~putative DNA methylase invasion
c38c105.fasta	NODE_6_length_118184_cov_454.465358	105416	106198	kpsM	1-783/783	===============	0/0	100.00	97.57	victors		victors~~~kpsM 81-176~~~4683743~~~capsular polysaccharise ABC transporter ABC transporter permease protein invasion and capsule
c38c105.fasta	NODE_6_length_118184_cov_454.465358	106857	107975	kpsE	1-1119/1119	===============	0/0	100.00	96.60	victors		victors~~~kpsE 81116~~~5617759~~~capsule polysaccharise ABC transporter invasion and capsule
c38c105.fasta	NODE_7_length_106501_cov_390.603482	19114	19863	flaC	1-750/750	===============	0/0	100.00	92.40	victors	905038	victors~~~flaC~~~905038~~~flagellin motility and invasion
c38c105.fasta	NODE_7_length_106501_cov_390.603482	52698	54203	pta	1-1506/1506	===============	0/0	100.00	99.53	victors	905007	victors~~~pta~~~905007~~~putative phosphate acetyltransferase colonisation
c38c105.fasta	NODE_7_length_106501_cov_390.603482	70694	71944	rpoN	1-1251/1251	===============	0/0	100.00	99.20	victors	904991	victors~~~rpoN~~~904991~~~RNA polymerase factor sigma-54 motility colonisation and structure
c38c105.fasta	NODE_8_length_103056_cov_471.949815	119	2485	pflA	1-2367/2367	===============	0/0	100.00	99.79	victors	905864	victors~~~pflA~~~905864~~~paralysed flagellum protein colonisation
c38c105.fasta	NODE_8_length_103056_cov_471.949815	57812	59176	sdaA	1-1365/1365	===============	0/0	100.00	98.46	victors	905896	victors~~~sdaA~~~905896~~~L-serine dehydratase colonisation
c38c105.fasta	NODE_9_length_91902_cov_452.694332	11957	12814	Cj0248	1-858/858	===============	0/0	100.00	99.77	victors	904574	victors~~~Cj0248~~~904574~~~hypothetical protein colonisation
c38c105.fasta	NODE_9_length_91902_cov_452.694332	49705	51090	fliI	1-1386/1386	===============	0/0	100.00	97.47	victors		victors~~~fliI 81-176~~~flagellum-specific ATP-synthase motility and colonisation
a21f14.fasta	NODE_13_length_735_cov_630.235562	1	290	flaB	1430-1719/1719	............===	0/0	16.87	94.48	victors	905630	victors~~~flaB~~~905630~~~flagellin motility colonisation and invasion
a21f14.fasta	NODE_13_length_735_cov_630.235562	451	735	flaA	1-285/1719	===............	0/0	16.58	85.61	victors	905631	victors~~~flaA~~~905631~~~flagellin motility colonisation and invasion
a21f14.fasta	NODE_1_length_344965_cov_628.772862	21959	22087	Cj0019c	365-493/1779	...==..........	0/0	7.25	79.07	victors	904357	victors~~~Cj0019c~~~904357~~~putative MCP-domain signal transduction protein colonisation
a21f14.fasta	NODE_1_length_344965_cov_628.772862	26118	26687	Cj0454	1-570/570	===============	0/0	100.00	98.07	victors	904777	victors~~~Cj0454~~~904777~~~hypothetical protein colonisation
a21f14.fasta	NODE_1_length_344965_cov_628.772862	27150	28109	Cj0456c	1-960/960	===============	0/0	100.00	98.33	victors	hypothetical	victors~~~Cj0456c~~~hypothetical protein colonisation
a21f14.fasta	NODE_1_length_344965_cov_628.772862	223515	224162	Cj0618	1-648/648	===============	0/0	100.00	100.00	victors	904949	victors~~~Cj0618~~~904949~~~hypothetical protein colonisation
a21f14.fasta	NODE_1_length_344965_cov_628.772862	267058	268308	rpoN	1-1251/1251	===============	0/0	100.00	98.96	victors	904991	victors~~~rpoN~~~904991~~~RNA polymerase factor sigma-54 motility colonisation and structure
a21f14.fasta	NODE_1_length_344965_cov_628.772862	284824	286329	pta	1-1506/1506	===============	0/0	100.00	97.21	victors	905007	victors~~~pta~~~905007~~~putative phosphate acetyltransferase colonisation
a21f14.fasta	NODE_1_length_344965_cov_628.772862	319162	319911	flaC	1-750/750	===============	0/0	100.00	99.60	victors	905038	victors~~~flaC~~~905038~~~flagellin motility and invasion
a21f14.fasta	NODE_2_length_338493_cov_581.348896	31863	32978	livJ	1-1116/1116	===============	0/0	100.00	99.73	victors	905311	victors~~~livJ~~~905311~~~branched-chain amino-acid ABC transporter periplasmic binding protein colonisation
a21f14.fasta	NODE_2_length_338493_cov_581.348896	133338	133730	cheY	1-393/393	===============	0/0	100.00	99.75	victors	905409	victors~~~cheY~~~905409~~~chemotaxis regulatory protein motility and colonisation
a21f14.fasta	NODE_2_length_338493_cov_581.348896	134736	136508	pglF	1-1773/1773	===============	0/0	100.00	98.70	victors	UDP-GlcNAc	victors~~~pglF~~~UDP-GlcNAc C46 dehydratase colonisation
a21f14.fasta	NODE_2_length_338493_cov_581.348896	136510	137670	pglE	1-1161/1161	===============	0/0	100.00	99.83	victors	905412	victors~~~pglE~~~905412~~~UDP-4-keto-6-deoxyGlcNAc aminotransferase colonisation
a21f14.fasta	NODE_2_length_338493_cov_581.348896	140686	142827	pglB	1-2142/2142	===============	0/0	100.00	97.90	victors		victors~~~pglB 81-176~~~4682880~~~general glycosylation pathway protein adhesion
a21f14.fasta	NODE_2_length_338493_cov_581.348896	144838	145917	pglH	1-1080/1080	===============	0/0	100.00	99.54	victors	905420	victors~~~pglH~~~905420~~~GalNAc transferase/polymerase colonisation
a21f14.fasta	NODE_2_length_338493_cov_581.348896	159174	159567	CJJ81176_1165	363-756/756	......==/======	2/2	51.98	96.71	victors	4683357	victors~~~CJJ81176_1165~~~4683357~~~LPS glycosyltransferase subfamily protein invasion
a21f14.fasta	NODE_2_length_338493_cov_581.348896	184034	184801	fliR	1-768/768	===============	0/0	100.00	98.83	victors	905469	victors~~~fliR~~~905469~~~flagellar biosynthesis protein FliR motility and colonisation
a21f14.fasta	NODE_2_length_338493_cov_581.348896	230056	230721	dccR	1-666/666	===============	0/0	100.00	98.95	victors	905513	victors~~~dccR~~~905513~~~two-component regulator~~~colonisation
a21f14.fasta	NODE_2_length_338493_cov_581.348896	236504	236878	hspR	1-375/375	===============	0/0	100.00	99.73	victors	905521	victors~~~hspR~~~905521~~~heat shock transcriptional regulator thermotolerance
a21f14.fasta	NODE_2_length_338493_cov_581.348896	268006	269127	dnaJ	1-1122/1122	===============	0/0	100.00	99.73	victors	905551	victors~~~dnaJ~~~905551~~~chaperone protein DnaJ colonisation and thermotolerance
a21f14.fasta	NODE_2_length_338493_cov_581.348896	269284	269955	racR	1-672/672	===============	0/0	100.00	96.88	victors		victors~~~racR 81116~~~5617154~~~DNA binding response regulator colonisation
a21f14.fasta	NODE_2_length_338493_cov_581.348896	289172	290407	Cj1279	1-1236/1236	===============	0/0	100.00	97.57	victors	905570	victors~~~Cj1279~~~905570~~~putative fibronectin domain-containing protein adherence
a21f14.fasta	NODE_2_length_338493_cov_581.348896	324215	324348	pglE	603-736/1161	.......===.....	0/0	11.54	79.85	victors	905412	victors~~~pglE~~~905412~~~UDP-4-keto-6-deoxyGlcNAc aminotransferase colonisation
a21f14.fasta	NODE_2_length_338493_cov_581.348896	326193	326872	Cj1325	1-676/676	========/======	5/10	99.56	78.33	victors	905617	victors~~~Cj1325~~~905617~~~putative methyltransferase colonisation
a21f14.fasta	NODE_2_length_338493_cov_581.348896	338209	338493	flaB	1-285/1719	===............	0/0	16.58	84.21	victors	905630	victors~~~flaB~~~905630~~~flagellin motility colonisation and invasion
a21f14.fasta	NODE_34_length_178_cov_635.980198	37	176	flaB	1019-1158/1719	........===....	0/0	8.14	81.43	victors	905630	victors~~~flaB~~~905630~~~flagellin motility colonisation and invasion
a21f14.fasta	NODE_36_length_155_cov_693.705128	1	155	flaB	1328-1482/1719	...........==..	0/0	9.02	91.61	victors	905630	victors~~~flaB~~~905630~~~flagellin motility colonisation and invasion
a21f14.fasta	NODE_3_length_251043_cov_540.362448	140480	141946	Cj0903c	1-1467/1467	===============	0/0	100.00	99.66	victors	905201	victors~~~Cj0903c~~~905201~~~putative amino acid transport protein colonisation
a21f14.fasta	NODE_3_length_251043_cov_540.362448	148058	149890	ciaB	1-1833/1833	===============	0/0	100.00	99.73	victors	905214	victors~~~ciaB~~~905214~~~CiaB protein invasion
a21f14.fasta	NODE_3_length_251043_cov_540.362448	153898	154557	CJE0997	1-660/660	===============	0/0	100.00	99.85	victors		victors~~~CJE0997 RM1221~~~3231508~~~amino acid ABC transporter permease protein PEB1 colonisation
a21f14.fasta	NODE_3_length_251043_cov_540.362448	154568	155320	CJJ81176_0927	1-753/753	===============	0/0	100.00	98.67	victors	4683249	victors~~~CJJ81176_0927~~~4683249~~~amino acid ABC transporter pearmease protein PEB1 colonisation
a21f14.fasta	NODE_3_length_251043_cov_540.362448	155322	156101	peb1A	1-780/780	===============	0/0	100.00	99.61	victors	906008	victors~~~peb1A~~~906008~~~bifunctional adhesin/ABC transporter aspartate/glutamate binding protein adherence
a21f14.fasta	NODE_3_length_251043_cov_540.362448	156123	156851	pebC	1-729/729	===============	0/0	100.00	99.73	victors		victors~~~pebC RM1221~~~3231511~~~amino acid ABC transporter ATP-binding protein PEB1 colonisation
a21f14.fasta	NODE_3_length_251043_cov_540.362448	172314	175826	aas	1-3513/3513	===============	0/0	100.00	99.94	victors	905232	victors~~~aas~~~905232~~~2-acyl-glycerophospho-ethanolamine acyltransferase colonisation
a21f14.fasta	NODE_3_length_251043_cov_540.362448	209854	210432	CJ0977	1-579/579	===============	0/0	100.00	99.31	victors	905268	victors~~~CJ0977~~~905268~~~hypothetical protein invasion
a21f14.fasta	NODE_3_length_251043_cov_540.362448	214808	215926	jlpA	1-1119/1119	===============	0/0	100.00	98.84	victors		victors~~~jlpA RM1221~~~3231574~~~surface-exposed lipoprotein adherence
a21f14.fasta	NODE_4_length_212946_cov_638.001733	34	982	flaA	771-1719/1719	......==/======	4/10	54.92	81.97	victors	905631	victors~~~flaA~~~905631~~~flagellin motility colonisation and invasion
a21f14.fasta	NODE_4_length_212946_cov_638.001733	9244	10551	Cj1349	1-1308/1308	===============	0/0	100.00	99.62	victors	905641	victors~~~Cj1349~~~905641~~~putative fibronectin/fibrinogen-binding protein adherence and colonisation
a21f14.fasta	NODE_4_length_212946_cov_638.001733	11187	12175	pldA	2-990/990	===============	0/0	99.90	98.79	victors	905643	victors~~~pldA~~~905643~~~phospholipase A colonisation
a21f14.fasta	NODE_4_length_212946_cov_638.001733	77075	78965	kpsC	1-1891/2070	========/=====.	2/2	91.30	95.08	victors		victors~~~kpsC 81-176~~~4683284~~~capsule polysaccharide export protein KpsC colonisation
a21f14.fasta	NODE_4_length_212946_cov_638.001733	105316	106434	kpsE	1-1119/1119	===============	0/0	100.00	96.52	victors		victors~~~kpsE 81116~~~5617759~~~capsule polysaccharise ABC transporter invasion and capsule
a21f14.fasta	NODE_4_length_212946_cov_638.001733	107093	107875	kpsM	1-783/783	===============	0/0	100.00	97.45	victors		victors~~~kpsM 81-176~~~4683743~~~capsular polysaccharise ABC transporter ABC transporter permease protein invasion and capsule
a21f14.fasta	NODE_4_length_212946_cov_638.001733	117898	118581	Cj1461	1-684/684	===============	0/0	100.00	98.10	victors	905749	victors~~~Cj1461~~~905749~~~putative DNA methylase invasion
a21f14.fasta	NODE_4_length_212946_cov_638.001733	120773	122599	fglK	1-1827/1827	===============	0/0	100.00	97.21	victors	905754	victors~~~fglK~~~905754~~~flagellar hook-associated protein FlgK motility and colonisation
a21f14.fasta	NODE_4_length_212946_cov_638.001733	134077	135036	cadF	1-960/960	===============	0/0	100.00	98.85	victors		victors~~~cadF 81-176~~~4683585~~~fibronectin binding protein adhesion
a21f14.fasta	NODE_4_length_212946_cov_638.001733	161279	161415	Cj0019c	357-493/1779	...==..........	0/0	7.70	81.75	victors	904357	victors~~~Cj0019c~~~904357~~~putative MCP-domain signal transduction protein colonisation
a21f14.fasta	NODE_5_length_178270_cov_689.562121	12526	13440	Cj0020c	1-915/915	===============	0/0	100.00	100.00	victors	904360	victors~~~Cj0020c~~~904360~~~cytochrome C551 peroxidase colonisation
a21f14.fasta	NODE_5_length_178270_cov_689.562121	13430	15208	Cj0019c	1-1779/1779	===============	0/0	100.00	99.89	victors	904357	victors~~~Cj0019c~~~904357~~~putative MCP-domain signal transduction protein colonisation
a21f14.fasta	NODE_5_length_178270_cov_689.562121	117314	118678	sdaA	1-1365/1365	===============	0/0	100.00	97.66	victors	905896	victors~~~sdaA~~~905896~~~L-serine dehydratase colonisation
a21f14.fasta	NODE_5_length_178270_cov_689.562121	175787	178153	pflA	1-2367/2367	===============	0/0	100.00	98.52	victors	905864	victors~~~pflA~~~905864~~~paralysed flagellum protein colonisation
a21f14.fasta	NODE_6_length_150105_cov_624.447257	16787	19096	cheA	1-2310/2310	===============	0/0	100.00	98.22	victors		victors~~~cheA 81-176~~~4682610~~~chemotaxis protein CheA motility and colonisation
a21f14.fasta	NODE_6_length_150105_cov_624.447257	60023	60766	motB	1-744/744	===============	0/0	100.00	97.85	victors		victors~~~motB 81-176~~~4682104~~~flagellar motor protein MotB motility and colonisation
a21f14.fasta	NODE_6_length_150105_cov_624.447257	60769	61545	motA	1-777/777	===============	0/0	100.00	93.95	victors	904661	victors~~~motA~~~904661~~~flagellar motor protein motA colonisation and motility
a21f14.fasta	NODE_6_length_150105_cov_624.447257	137492	139213	Cj0415	1-1722/1722	===============	0/0	100.00	99.48	victors	904739	victors~~~Cj0415~~~904739~~~putative GMC oxidoreductase subunit colonisation
a21f14.fasta	NODE_7_length_101714_cov_682.813847	69983	70699	fliA	1-717/717	===============	0/0	100.00	99.86	victors	904393	victors~~~fliA~~~904393~~~flagellar biosynthesis sigma factor motility and colonisation
a21f14.fasta	NODE_8_length_88931_cov_646.875098	9035	9892	Cj0248	1-858/858	===============	0/0	100.00	99.65	victors	904574	victors~~~Cj0248~~~904574~~~hypothetical protein colonisation
a21f14.fasta	NODE_8_length_88931_cov_646.875098	46723	48108	fliI	1-1386/1386	===============	0/0	100.00	97.62	victors		victors~~~fliI 81-176~~~flagellum-specific ATP-synthase motility and colonisation
a28f25.fasta	NODE_1_length_577144_cov_520.502696	348	2064	flaA	3-1719/1719	========/======	2/8	99.65	95.12	victors	905631	victors~~~flaA~~~905631~~~flagellin motility colonisation and invasion
a28f25.fasta	NODE_1_length_577144_cov_520.502696	2212	3928	flaB	3-1719/1719	========/======	2/8	99.65	93.32	victors	905630	victors~~~flaB~~~905630~~~flagellin motility colonisation and invasion
a28f25.fasta	NODE_1_length_577144_cov_520.502696	17197	17878	Cj1325	1-676/676	========/======	1/6	100.00	96.33	victors	905617	victors~~~Cj1325~~~905617~~~putative methyltransferase colonisation
a28f25.fasta	NODE_1_length_577144_cov_520.502696	19134	19520	Cj1324	1-387/387	===============	0/0	100.00	100.00	victors	905616	victors~~~Cj1324~~~905616~~~hypothetical protein biofilm and colonisation
a28f25.fasta	NODE_1_length_577144_cov_520.502696	19508	19828	Cj1322	1-321/321	===============	0/0	100.00	100.00	victors	905614	victors~~~Cj1322~~~905614~~~hypothetical protein colonisation
a28f25.fasta	NODE_1_length_577144_cov_520.502696	19901	20443	Cj1321	1-543/543	===============	0/0	100.00	100.00	victors	905613	victors~~~Cj1321~~~905613~~~putative transferase colonisation
a28f25.fasta	NODE_1_length_577144_cov_520.502696	23959	25095	pseA	1-1137/1137	===============	0/0	100.00	99.65	victors	905608	victors~~~pseA~~~905608~~~pseudaminic acid biosynthesis PseA protein adherence and invasion
a28f25.fasta	NODE_1_length_577144_cov_520.502696	57670	58905	Cj1279	1-1236/1236	===============	0/0	100.00	99.92	victors	905570	victors~~~Cj1279~~~905570~~~putative fibronectin domain-containing protein adherence
a28f25.fasta	NODE_1_length_577144_cov_520.502696	78122	78793	racR	1-672/672	===============	0/0	100.00	96.88	victors		victors~~~racR 81116~~~5617154~~~DNA binding response regulator colonisation
a28f25.fasta	NODE_1_length_577144_cov_520.502696	78950	80074	dnaJ	1-1122/1122	========/======	1/3	100.00	98.04	victors	905551	victors~~~dnaJ~~~905551~~~chaperone protein DnaJ colonisation and thermotolerance
a28f25.fasta	NODE_1_length_577144_cov_520.502696	111423	111797	hspR	1-375/375	===============	0/0	100.00	100.00	victors	905521	victors~~~hspR~~~905521~~~heat shock transcriptional regulator thermotolerance
a28f25.fasta	NODE_1_length_577144_cov_520.502696	117583	118248	dccR	1-666/666	===============	0/0	100.00	99.85	victors	905513	victors~~~dccR~~~905513~~~two-component regulator~~~colonisation
a28f25.fasta	NODE_1_length_577144_cov_520.502696	163506	164273	fliR	1-768/768	===============	0/0	100.00	99.87	victors	905469	victors~~~fliR~~~905469~~~flagellar biosynthesis protein FliR motility and colonisation
a28f25.fasta	NODE_1_length_577144_cov_520.502696	206293	207372	pglH	1-1080/1080	===============	0/0	100.00	99.07	victors	905420	victors~~~pglH~~~905420~~~GalNAc transferase/polymerase colonisation
a28f25.fasta	NODE_1_length_577144_cov_520.502696	209383	211524	pglB	1-2142/2142	===============	0/0	100.00	98.27	victors		victors~~~pglB 81-176~~~4682880~~~general glycosylation pathway protein adhesion
a28f25.fasta	NODE_1_length_577144_cov_520.502696	214539	215699	pglE	1-1161/1161	===============	0/0	100.00	100.00	victors	905412	victors~~~pglE~~~905412~~~UDP-4-keto-6-deoxyGlcNAc aminotransferase colonisation
a28f25.fasta	NODE_1_length_577144_cov_520.502696	215701	217473	pglF	1-1773/1773	===============	0/0	100.00	98.93	victors	UDP-GlcNAc	victors~~~pglF~~~UDP-GlcNAc C46 dehydratase colonisation
a28f25.fasta	NODE_1_length_577144_cov_520.502696	218479	218871	cheY	1-393/393	===============	0/0	100.00	99.75	victors	905409	victors~~~cheY~~~905409~~~chemotaxis regulatory protein motility and colonisation
a28f25.fasta	NODE_1_length_577144_cov_520.502696	316301	317416	livJ	1-1116/1116	===============	0/0	100.00	99.55	victors	905311	victors~~~livJ~~~905311~~~branched-chain amino-acid ABC transporter periplasmic binding protein colonisation
a28f25.fasta	NODE_1_length_577144_cov_520.502696	351572	352690	jlpA	1-1119/1119	===============	0/0	100.00	98.39	victors		victors~~~jlpA 81-176~~~4682683~~~surface exposed lipoprotein adherence
a28f25.fasta	NODE_1_length_577144_cov_520.502696	357066	357644	CJ0977	1-579/579	===============	0/0	100.00	100.00	victors	905268	victors~~~CJ0977~~~905268~~~hypothetical protein invasion
a28f25.fasta	NODE_1_length_577144_cov_520.502696	392960	396472	aas	1-3513/3513	===============	0/0	100.00	99.89	victors	905232	victors~~~aas~~~905232~~~2-acyl-glycerophospho-ethanolamine acyltransferase colonisation
a28f25.fasta	NODE_1_length_577144_cov_520.502696	411935	412663	pebC	1-729/729	===============	0/0	100.00	100.00	victors		victors~~~pebC 81-176~~~4682094~~~amino acid ABC transporter ATP-binding protein PEB1 colonisation
a28f25.fasta	NODE_1_length_577144_cov_520.502696	412685	413464	peb1A	1-780/780	===============	0/0	100.00	98.72	victors	906008	victors~~~peb1A~~~906008~~~bifunctional adhesin/ABC transporter aspartate/glutamate binding protein adherence
a28f25.fasta	NODE_1_length_577144_cov_520.502696	413466	414218	CJJ81176_0927	1-753/753	===============	0/0	100.00	99.07	victors	4683249	victors~~~CJJ81176_0927~~~4683249~~~amino acid ABC transporter pearmease protein PEB1 colonisation
a28f25.fasta	NODE_1_length_577144_cov_520.502696	414229	414888	CJE0997	1-660/660	===============	0/0	100.00	98.18	victors		victors~~~CJE0997 RM1221~~~3231508~~~amino acid ABC transporter permease protein PEB1 colonisation
a28f25.fasta	NODE_1_length_577144_cov_520.502696	418896	420728	ciaB	1-1833/1833	===============	0/0	100.00	99.94	victors	905214	victors~~~ciaB~~~905214~~~CiaB protein invasion
a28f25.fasta	NODE_1_length_577144_cov_520.502696	426841	428307	Cj0903c	1-1467/1467	===============	0/0	100.00	100.00	victors	905201	victors~~~Cj0903c~~~905201~~~putative amino acid transport protein colonisation
a28f25.fasta	NODE_2_length_297234_cov_530.528990	19106	19855	flaC	1-750/750	===============	0/0	100.00	100.00	victors	905038	victors~~~flaC~~~905038~~~flagellin motility and invasion
a28f25.fasta	NODE_2_length_297234_cov_530.528990	52689	54194	pta	1-1506/1506	===============	0/0	100.00	97.08	victors	905007	victors~~~pta~~~905007~~~putative phosphate acetyltransferase colonisation
a28f25.fasta	NODE_2_length_297234_cov_530.528990	70694	71944	rpoN	1-1251/1251	===============	0/0	100.00	98.80	victors	904991	victors~~~rpoN~~~904991~~~RNA polymerase factor sigma-54 motility colonisation and structure
a28f25.fasta	NODE_2_length_297234_cov_530.528990	116787	117434	Cj0618	1-648/648	===============	0/0	100.00	100.00	victors	904949	victors~~~Cj0618~~~904949~~~hypothetical protein colonisation
a28f25.fasta	NODE_2_length_297234_cov_530.528990	275091	276050	Cj0456c	1-960/960	===============	0/0	100.00	98.85	victors	hypothetical	victors~~~Cj0456c~~~hypothetical protein colonisation
a28f25.fasta	NODE_2_length_297234_cov_530.528990	276513	277082	Cj0454	1-570/570	===============	0/0	100.00	97.89	victors	904777	victors~~~Cj0454~~~904777~~~hypothetical protein colonisation
a28f25.fasta	NODE_2_length_297234_cov_530.528990	281114	281242	Cj0019c	365-493/1779	...==..........	0/0	7.25	79.07	victors	904357	victors~~~Cj0019c~~~904357~~~putative MCP-domain signal transduction protein colonisation
a28f25.fasta	NODE_3_length_197755_cov_597.238833	12498	13412	Cj0020c	1-915/915	===============	0/0	100.00	99.34	victors	904360	victors~~~Cj0020c~~~904360~~~cytochrome C551 peroxidase colonisation
a28f25.fasta	NODE_3_length_197755_cov_597.238833	13402	15180	Cj0019c	1-1779/1779	===============	0/0	100.00	99.83	victors	904357	victors~~~Cj0019c~~~904357~~~putative MCP-domain signal transduction protein colonisation
a28f25.fasta	NODE_3_length_197755_cov_597.238833	91300	93718	Cj0629	519-2937/2937	..=============	0/0	82.36	98.26	victors	904959	victors~~~Cj0629~~~904959~~~lipoprotein invasion and colonisation
a28f25.fasta	NODE_3_length_197755_cov_597.238833	138552	139916	sdaA	1-1365/1365	===============	0/0	100.00	100.00	victors	905896	victors~~~sdaA~~~905896~~~L-serine dehydratase colonisation
a28f25.fasta	NODE_3_length_197755_cov_597.238833	195271	197637	pflA	1-2367/2367	===============	0/0	100.00	100.00	victors	905864	victors~~~pflA~~~905864~~~paralysed flagellum protein colonisation
a28f25.fasta	NODE_4_length_154560_cov_559.188092	10963	12684	Cj0415	1-1722/1722	===============	0/0	100.00	98.32	victors	904739	victors~~~Cj0415~~~904739~~~putative GMC oxidoreductase subunit colonisation
a28f25.fasta	NODE_4_length_154560_cov_559.188092	88645	89421	motA	1-777/777	===============	0/0	100.00	100.00	victors	904661	victors~~~motA~~~904661~~~flagellar motor protein motA colonisation and motility
a28f25.fasta	NODE_4_length_154560_cov_559.188092	89424	90167	motB	1-744/744	===============	0/0	100.00	99.46	victors	904660	victors~~~motB~~~904660~~~flagellar motor protein colonisation and motility
a28f25.fasta	NODE_4_length_154560_cov_559.188092	131143	133452	cheA	1-2310/2310	===============	0/0	100.00	98.01	victors		victors~~~cheA 81-176~~~4682610~~~chemotaxis protein CheA motility and colonisation
a28f25.fasta	NODE_5_length_116593_cov_576.812283	52613	52749	Cj0019c	357-493/1779	...==..........	0/0	7.70	81.75	victors	904357	victors~~~Cj0019c~~~904357~~~putative MCP-domain signal transduction protein colonisation
a28f25.fasta	NODE_5_length_116593_cov_576.812283	78995	79954	cadF	1-960/960	===============	0/0	100.00	98.85	victors		victors~~~cadF 81-176~~~4683585~~~fibronectin binding protein adhesion
a28f25.fasta	NODE_5_length_116593_cov_576.812283	91434	93260	fglK	1-1827/1827	===============	0/0	100.00	98.96	victors	905754	victors~~~fglK~~~905754~~~flagellar hook-associated protein FlgK motility and colonisation
a28f25.fasta	NODE_5_length_116593_cov_576.812283	95453	96136	Cj1461	1-684/684	===============	0/0	100.00	98.25	victors	905749	victors~~~Cj1461~~~905749~~~putative DNA methylase invasion
a28f25.fasta	NODE_5_length_116593_cov_576.812283	106160	106942	kpsM	1-783/783	===============	0/0	100.00	96.94	victors		victors~~~kpsM 81-176~~~4683743~~~capsular polysaccharise ABC transporter ABC transporter permease protein invasion and capsule
a28f25.fasta	NODE_5_length_116593_cov_576.812283	107601	108719	kpsE	1-1119/1119	===============	0/0	100.00	96.87	victors		victors~~~kpsE 81116~~~5617759~~~capsule polysaccharise ABC transporter invasion and capsule
a28f25.fasta	NODE_6_length_102222_cov_589.865857	31528	32244	fliA	1-717/717	===============	0/0	100.00	100.00	victors	904393	victors~~~fliA~~~904393~~~flagellar biosynthesis sigma factor motility and colonisation
a28f25.fasta	NODE_7_length_89590_cov_571.548329	41494	42879	fliI	1-1386/1386	===============	0/0	100.00	97.26	victors		victors~~~fliI 81-176~~~flagellum-specific ATP-synthase motility and colonisation
a28f25.fasta	NODE_7_length_89590_cov_571.548329	79701	80558	Cj0248	1-858/858	===============	0/0	100.00	99.77	victors	904574	victors~~~Cj0248~~~904574~~~hypothetical protein colonisation
a28f25.fasta	NODE_8_length_84447_cov_562.253408	7044	9113	kpsC	1-2070/2070	===============	0/0	100.00	96.14	victors		victors~~~kpsC 81-176~~~4683284~~~capsule polysaccharide export protein KpsC colonisation
a28f25.fasta	NODE_8_length_84447_cov_562.253408	74008	74997	pldA	1-990/990	===============	0/0	100.00	98.69	victors	905643	victors~~~pldA~~~905643~~~phospholipase A colonisation
a28f25.fasta	NODE_8_length_84447_cov_562.253408	75631	76938	Cj1349	1-1308/1308	===============	0/0	100.00	98.09	victors	905641	victors~~~Cj1349~~~905641~~~putative fibronectin/fibrinogen-binding protein adherence and colonisation
a34f11.fasta	NODE_1_length_577143_cov_471.796155	348	2064	flaA	3-1719/1719	========/======	2/8	99.65	95.12	victors	905631	victors~~~flaA~~~905631~~~flagellin motility colonisation and invasion
a34f11.fasta	NODE_1_length_577143_cov_471.796155	2212	3928	flaB	3-1719/1719	========/======	2/8	99.65	93.32	victors	905630	victors~~~flaB~~~905630~~~flagellin motility colonisation and invasion
a34f11.fasta	NODE_1_length_577143_cov_471.796155	17197	17878	Cj1325	1-676/676	========/======	1/6	100.00	96.33	victors	905617	victors~~~Cj1325~~~905617~~~putative methyltransferase colonisation
a34f11.fasta	NODE_1_length_577143_cov_471.796155	19134	19520	Cj1324	1-387/387	===============	0/0	100.00	100.00	victors	905616	victors~~~Cj1324~~~905616~~~hypothetical protein biofilm and colonisation
a34f11.fasta	NODE_1_length_577143_cov_471.796155	19508	19828	Cj1322	1-321/321	===============	0/0	100.00	100.00	victors	905614	victors~~~Cj1322~~~905614~~~hypothetical protein colonisation
a34f11.fasta	NODE_1_length_577143_cov_471.796155	19901	20443	Cj1321	1-543/543	===============	0/0	100.00	100.00	victors	905613	victors~~~Cj1321~~~905613~~~putative transferase colonisation
a34f11.fasta	NODE_1_length_577143_cov_471.796155	23960	25096	pseA	1-1137/1137	===============	0/0	100.00	99.65	victors	905608	victors~~~pseA~~~905608~~~pseudaminic acid biosynthesis PseA protein adherence and invasion
a34f11.fasta	NODE_1_length_577143_cov_471.796155	57670	58905	Cj1279	1-1236/1236	===============	0/0	100.00	99.92	victors	905570	victors~~~Cj1279~~~905570~~~putative fibronectin domain-containing protein adherence
a34f11.fasta	NODE_1_length_577143_cov_471.796155	78122	78793	racR	1-672/672	===============	0/0	100.00	96.88	victors		victors~~~racR 81116~~~5617154~~~DNA binding response regulator colonisation
a34f11.fasta	NODE_1_length_577143_cov_471.796155	78950	80074	dnaJ	1-1122/1122	========/======	1/3	100.00	98.04	victors	905551	victors~~~dnaJ~~~905551~~~chaperone protein DnaJ colonisation and thermotolerance
a34f11.fasta	NODE_1_length_577143_cov_471.796155	111423	111797	hspR	1-375/375	===============	0/0	100.00	100.00	victors	905521	victors~~~hspR~~~905521~~~heat shock transcriptional regulator thermotolerance
a34f11.fasta	NODE_1_length_577143_cov_471.796155	117583	118248	dccR	1-666/666	===============	0/0	100.00	99.85	victors	905513	victors~~~dccR~~~905513~~~two-component regulator~~~colonisation
a34f11.fasta	NODE_1_length_577143_cov_471.796155	163506	164273	fliR	1-768/768	===============	0/0	100.00	99.87	victors	905469	victors~~~fliR~~~905469~~~flagellar biosynthesis protein FliR motility and colonisation
a34f11.fasta	NODE_1_length_577143_cov_471.796155	206292	207371	pglH	1-1080/1080	===============	0/0	100.00	99.07	victors	905420	victors~~~pglH~~~905420~~~GalNAc transferase/polymerase colonisation
a34f11.fasta	NODE_1_length_577143_cov_471.796155	209382	211523	pglB	1-2142/2142	===============	0/0	100.00	98.27	victors		victors~~~pglB 81-176~~~4682880~~~general glycosylation pathway protein adhesion
a34f11.fasta	NODE_1_length_577143_cov_471.796155	214538	215698	pglE	1-1161/1161	===============	0/0	100.00	100.00	victors	905412	victors~~~pglE~~~905412~~~UDP-4-keto-6-deoxyGlcNAc aminotransferase colonisation
a34f11.fasta	NODE_1_length_577143_cov_471.796155	215700	217472	pglF	1-1773/1773	===============	0/0	100.00	98.93	victors	UDP-GlcNAc	victors~~~pglF~~~UDP-GlcNAc C46 dehydratase colonisation
a34f11.fasta	NODE_1_length_577143_cov_471.796155	218478	218870	cheY	1-393/393	===============	0/0	100.00	99.75	victors	905409	victors~~~cheY~~~905409~~~chemotaxis regulatory protein motility and colonisation
a34f11.fasta	NODE_1_length_577143_cov_471.796155	316300	317415	livJ	1-1116/1116	===============	0/0	100.00	99.55	victors	905311	victors~~~livJ~~~905311~~~branched-chain amino-acid ABC transporter periplasmic binding protein colonisation
a34f11.fasta	NODE_1_length_577143_cov_471.796155	351571	352689	jlpA	1-1119/1119	===============	0/0	100.00	98.39	victors		victors~~~jlpA 81-176~~~4682683~~~surface exposed lipoprotein adherence
a34f11.fasta	NODE_1_length_577143_cov_471.796155	357065	357643	CJ0977	1-579/579	===============	0/0	100.00	100.00	victors	905268	victors~~~CJ0977~~~905268~~~hypothetical protein invasion
a34f11.fasta	NODE_1_length_577143_cov_471.796155	392959	396471	aas	1-3513/3513	===============	0/0	100.00	99.89	victors	905232	victors~~~aas~~~905232~~~2-acyl-glycerophospho-ethanolamine acyltransferase colonisation
a34f11.fasta	NODE_1_length_577143_cov_471.796155	411934	412662	pebC	1-729/729	===============	0/0	100.00	100.00	victors		victors~~~pebC 81-176~~~4682094~~~amino acid ABC transporter ATP-binding protein PEB1 colonisation
a34f11.fasta	NODE_1_length_577143_cov_471.796155	412684	413463	peb1A	1-780/780	===============	0/0	100.00	98.72	victors	906008	victors~~~peb1A~~~906008~~~bifunctional adhesin/ABC transporter aspartate/glutamate binding protein adherence
a34f11.fasta	NODE_1_length_577143_cov_471.796155	413465	414217	CJJ81176_0927	1-753/753	===============	0/0	100.00	99.07	victors	4683249	victors~~~CJJ81176_0927~~~4683249~~~amino acid ABC transporter pearmease protein PEB1 colonisation
a34f11.fasta	NODE_1_length_577143_cov_471.796155	414228	414887	CJE0997	1-660/660	===============	0/0	100.00	98.18	victors		victors~~~CJE0997 RM1221~~~3231508~~~amino acid ABC transporter permease protein PEB1 colonisation
a34f11.fasta	NODE_1_length_577143_cov_471.796155	418895	420727	ciaB	1-1833/1833	===============	0/0	100.00	99.94	victors	905214	victors~~~ciaB~~~905214~~~CiaB protein invasion
a34f11.fasta	NODE_1_length_577143_cov_471.796155	426840	428306	Cj0903c	1-1467/1467	===============	0/0	100.00	100.00	victors	905201	victors~~~Cj0903c~~~905201~~~putative amino acid transport protein colonisation
a34f11.fasta	NODE_2_length_297206_cov_481.251870	19080	19829	flaC	1-750/750	===============	0/0	100.00	100.00	victors	905038	victors~~~flaC~~~905038~~~flagellin motility and invasion
a34f11.fasta	NODE_2_length_297206_cov_481.251870	52663	54168	pta	1-1506/1506	===============	0/0	100.00	97.08	victors	905007	victors~~~pta~~~905007~~~putative phosphate acetyltransferase colonisation
a34f11.fasta	NODE_2_length_297206_cov_481.251870	70666	71916	rpoN	1-1251/1251	===============	0/0	100.00	98.80	victors	904991	victors~~~rpoN~~~904991~~~RNA polymerase factor sigma-54 motility colonisation and structure
a34f11.fasta	NODE_2_length_297206_cov_481.251870	116759	117406	Cj0618	1-648/648	===============	0/0	100.00	100.00	victors	904949	victors~~~Cj0618~~~904949~~~hypothetical protein colonisation
a34f11.fasta	NODE_2_length_297206_cov_481.251870	275063	276022	Cj0456c	1-960/960	===============	0/0	100.00	98.85	victors	hypothetical	victors~~~Cj0456c~~~hypothetical protein colonisation
a34f11.fasta	NODE_2_length_297206_cov_481.251870	276485	277054	Cj0454	1-570/570	===============	0/0	100.00	97.89	victors	904777	victors~~~Cj0454~~~904777~~~hypothetical protein colonisation
a34f11.fasta	NODE_2_length_297206_cov_481.251870	281086	281214	Cj0019c	365-493/1779	...==..........	0/0	7.25	79.07	victors	904357	victors~~~Cj0019c~~~904357~~~putative MCP-domain signal transduction protein colonisation
a34f11.fasta	NODE_3_length_197780_cov_551.644876	12523	13437	Cj0020c	1-915/915	===============	0/0	100.00	99.34	victors	904360	victors~~~Cj0020c~~~904360~~~cytochrome C551 peroxidase colonisation
a34f11.fasta	NODE_3_length_197780_cov_551.644876	13427	15205	Cj0019c	1-1779/1779	===============	0/0	100.00	99.83	victors	904357	victors~~~Cj0019c~~~904357~~~putative MCP-domain signal transduction protein colonisation
a34f11.fasta	NODE_3_length_197780_cov_551.644876	91325	93743	Cj0629	519-2937/2937	..=============	0/0	82.36	98.26	victors	904959	victors~~~Cj0629~~~904959~~~lipoprotein invasion and colonisation
a34f11.fasta	NODE_3_length_197780_cov_551.644876	138577	139941	sdaA	1-1365/1365	===============	0/0	100.00	100.00	victors	905896	victors~~~sdaA~~~905896~~~L-serine dehydratase colonisation
a34f11.fasta	NODE_3_length_197780_cov_551.644876	195296	197662	pflA	1-2367/2367	===============	0/0	100.00	100.00	victors	905864	victors~~~pflA~~~905864~~~paralysed flagellum protein colonisation
a34f11.fasta	NODE_4_length_154560_cov_508.050407	10963	12684	Cj0415	1-1722/1722	===============	0/0	100.00	98.32	victors	904739	victors~~~Cj0415~~~904739~~~putative GMC oxidoreductase subunit colonisation
a34f11.fasta	NODE_4_length_154560_cov_508.050407	88645	89421	motA	1-777/777	===============	0/0	100.00	100.00	victors	904661	victors~~~motA~~~904661~~~flagellar motor protein motA colonisation and motility
a34f11.fasta	NODE_4_length_154560_cov_508.050407	89424	90167	motB	1-744/744	===============	0/0	100.00	99.46	victors	904660	victors~~~motB~~~904660~~~flagellar motor protein colonisation and motility
a34f11.fasta	NODE_4_length_154560_cov_508.050407	131143	133452	cheA	1-2310/2310	===============	0/0	100.00	98.01	victors		victors~~~cheA 81-176~~~4682610~~~chemotaxis protein CheA motility and colonisation
a34f11.fasta	NODE_5_length_116593_cov_516.354913	7875	8993	kpsE	1-1119/1119	===============	0/0	100.00	96.87	victors		victors~~~kpsE 81116~~~5617759~~~capsule polysaccharise ABC transporter invasion and capsule
a34f11.fasta	NODE_5_length_116593_cov_516.354913	9652	10434	kpsM	1-783/783	===============	0/0	100.00	96.94	victors		victors~~~kpsM 81-176~~~4683743~~~capsular polysaccharise ABC transporter ABC transporter permease protein invasion and capsule
a34f11.fasta	NODE_5_length_116593_cov_516.354913	20458	21141	Cj1461	1-684/684	===============	0/0	100.00	98.25	victors	905749	victors~~~Cj1461~~~905749~~~putative DNA methylase invasion
a34f11.fasta	NODE_5_length_116593_cov_516.354913	23334	25160	fglK	1-1827/1827	===============	0/0	100.00	98.96	victors	905754	victors~~~fglK~~~905754~~~flagellar hook-associated protein FlgK motility and colonisation
a34f11.fasta	NODE_5_length_116593_cov_516.354913	36640	37599	cadF	1-960/960	===============	0/0	100.00	98.85	victors		victors~~~cadF 81-176~~~4683585~~~fibronectin binding protein adhesion
a34f11.fasta	NODE_5_length_116593_cov_516.354913	63845	63981	Cj0019c	357-493/1779	...==..........	0/0	7.70	81.75	victors	904357	victors~~~Cj0019c~~~904357~~~putative MCP-domain signal transduction protein colonisation
a34f11.fasta	NODE_6_length_102220_cov_533.129426	69979	70695	fliA	1-717/717	===============	0/0	100.00	100.00	victors	904393	victors~~~fliA~~~904393~~~flagellar biosynthesis sigma factor motility and colonisation
a34f11.fasta	NODE_7_length_89590_cov_514.619905	41494	42879	fliI	1-1386/1386	===============	0/0	100.00	97.26	victors		victors~~~fliI 81-176~~~flagellum-specific ATP-synthase motility and colonisation
a34f11.fasta	NODE_7_length_89590_cov_514.619905	79701	80558	Cj0248	1-858/858	===============	0/0	100.00	99.77	victors	904574	victors~~~Cj0248~~~904574~~~hypothetical protein colonisation
a34f11.fasta	NODE_8_length_84448_cov_503.686978	7045	9114	kpsC	1-2070/2070	===============	0/0	100.00	96.14	victors		victors~~~kpsC 81-176~~~4683284~~~capsule polysaccharide export protein KpsC colonisation
a34f11.fasta	NODE_8_length_84448_cov_503.686978	74009	74998	pldA	1-990/990	===============	0/0	100.00	98.69	victors	905643	victors~~~pldA~~~905643~~~phospholipase A colonisation
a34f11.fasta	NODE_8_length_84448_cov_503.686978	75632	76939	Cj1349	1-1308/1308	===============	0/0	100.00	98.09	victors	905641	victors~~~Cj1349~~~905641~~~putative fibronectin/fibrinogen-binding protein adherence and colonisation
a38c21.fasta	NODE_11_length_6990_cov_670.631419	348	2064	flaA	3-1719/1719	========/======	2/8	99.65	95.12	victors	905631	victors~~~flaA~~~905631~~~flagellin motility colonisation and invasion
a38c21.fasta	NODE_11_length_6990_cov_670.631419	2212	3928	flaB	3-1719/1719	========/======	2/8	99.65	93.32	victors	905630	victors~~~flaB~~~905630~~~flagellin motility colonisation and invasion
a38c21.fasta	NODE_1_length_541040_cov_515.830260	148838	150304	Cj0903c	1-1467/1467	===============	0/0	100.00	100.00	victors	905201	victors~~~Cj0903c~~~905201~~~putative amino acid transport protein colonisation
a38c21.fasta	NODE_1_length_541040_cov_515.830260	156417	158249	ciaB	1-1833/1833	===============	0/0	100.00	99.94	victors	905214	victors~~~ciaB~~~905214~~~CiaB protein invasion
a38c21.fasta	NODE_1_length_541040_cov_515.830260	162257	162916	CJE0997	1-660/660	===============	0/0	100.00	98.18	victors		victors~~~CJE0997 RM1221~~~3231508~~~amino acid ABC transporter permease protein PEB1 colonisation
a38c21.fasta	NODE_1_length_541040_cov_515.830260	162927	163679	CJJ81176_0927	1-753/753	===============	0/0	100.00	99.07	victors	4683249	victors~~~CJJ81176_0927~~~4683249~~~amino acid ABC transporter pearmease protein PEB1 colonisation
a38c21.fasta	NODE_1_length_541040_cov_515.830260	163681	164460	peb1A	1-780/780	===============	0/0	100.00	98.72	victors	906008	victors~~~peb1A~~~906008~~~bifunctional adhesin/ABC transporter aspartate/glutamate binding protein adherence
a38c21.fasta	NODE_1_length_541040_cov_515.830260	164482	165210	pebC	1-729/729	===============	0/0	100.00	100.00	victors		victors~~~pebC 81-176~~~4682094~~~amino acid ABC transporter ATP-binding protein PEB1 colonisation
a38c21.fasta	NODE_1_length_541040_cov_515.830260	180673	184185	aas	1-3513/3513	===============	0/0	100.00	99.89	victors	905232	victors~~~aas~~~905232~~~2-acyl-glycerophospho-ethanolamine acyltransferase colonisation
a38c21.fasta	NODE_1_length_541040_cov_515.830260	219501	220079	CJ0977	1-579/579	===============	0/0	100.00	100.00	victors	905268	victors~~~CJ0977~~~905268~~~hypothetical protein invasion
a38c21.fasta	NODE_1_length_541040_cov_515.830260	224455	225573	jlpA	1-1119/1119	===============	0/0	100.00	98.39	victors		victors~~~jlpA 81-176~~~4682683~~~surface exposed lipoprotein adherence
a38c21.fasta	NODE_1_length_541040_cov_515.830260	259729	260844	livJ	1-1116/1116	===============	0/0	100.00	99.55	victors	905311	victors~~~livJ~~~905311~~~branched-chain amino-acid ABC transporter periplasmic binding protein colonisation
a38c21.fasta	NODE_1_length_541040_cov_515.830260	358274	358666	cheY	1-393/393	===============	0/0	100.00	99.75	victors	905409	victors~~~cheY~~~905409~~~chemotaxis regulatory protein motility and colonisation
a38c21.fasta	NODE_1_length_541040_cov_515.830260	359672	361444	pglF	1-1773/1773	===============	0/0	100.00	98.93	victors	UDP-GlcNAc	victors~~~pglF~~~UDP-GlcNAc C46 dehydratase colonisation
a38c21.fasta	NODE_1_length_541040_cov_515.830260	361446	362606	pglE	1-1161/1161	===============	0/0	100.00	100.00	victors	905412	victors~~~pglE~~~905412~~~UDP-4-keto-6-deoxyGlcNAc aminotransferase colonisation
a38c21.fasta	NODE_1_length_541040_cov_515.830260	365621	367762	pglB	1-2142/2142	===============	0/0	100.00	98.27	victors		victors~~~pglB 81-176~~~4682880~~~general glycosylation pathway protein adhesion
a38c21.fasta	NODE_1_length_541040_cov_515.830260	369773	370852	pglH	1-1080/1080	===============	0/0	100.00	99.07	victors	905420	victors~~~pglH~~~905420~~~GalNAc transferase/polymerase colonisation
a38c21.fasta	NODE_1_length_541040_cov_515.830260	412871	413638	fliR	1-768/768	===============	0/0	100.00	99.87	victors	905469	victors~~~fliR~~~905469~~~flagellar biosynthesis protein FliR motility and colonisation
a38c21.fasta	NODE_1_length_541040_cov_515.830260	458896	459561	dccR	1-666/666	===============	0/0	100.00	99.85	victors	905513	victors~~~dccR~~~905513~~~two-component regulator~~~colonisation
a38c21.fasta	NODE_1_length_541040_cov_515.830260	465347	465721	hspR	1-375/375	===============	0/0	100.00	100.00	victors	905521	victors~~~hspR~~~905521~~~heat shock transcriptional regulator thermotolerance
a38c21.fasta	NODE_1_length_541040_cov_515.830260	497070	498194	dnaJ	1-1122/1122	========/======	1/3	100.00	98.04	victors	905551	victors~~~dnaJ~~~905551~~~chaperone protein DnaJ colonisation and thermotolerance
a38c21.fasta	NODE_1_length_541040_cov_515.830260	498351	499022	racR	1-672/672	===============	0/0	100.00	96.88	victors		victors~~~racR 81116~~~5617154~~~DNA binding response regulator colonisation
a38c21.fasta	NODE_1_length_541040_cov_515.830260	518239	519474	Cj1279	1-1236/1236	===============	0/0	100.00	99.92	victors	905570	victors~~~Cj1279~~~905570~~~putative fibronectin domain-containing protein adherence
a38c21.fasta	NODE_2_length_297236_cov_531.753475	15993	16121	Cj0019c	365-493/1779	...==..........	0/0	7.25	79.07	victors	904357	victors~~~Cj0019c~~~904357~~~putative MCP-domain signal transduction protein colonisation
a38c21.fasta	NODE_2_length_297236_cov_531.753475	20153	20722	Cj0454	1-570/570	===============	0/0	100.00	97.89	victors	904777	victors~~~Cj0454~~~904777~~~hypothetical protein colonisation
a38c21.fasta	NODE_2_length_297236_cov_531.753475	21185	22144	Cj0456c	1-960/960	===============	0/0	100.00	98.85	victors	hypothetical	victors~~~Cj0456c~~~hypothetical protein colonisation
a38c21.fasta	NODE_2_length_297236_cov_531.753475	179802	180449	Cj0618	1-648/648	===============	0/0	100.00	100.00	victors	904949	victors~~~Cj0618~~~904949~~~hypothetical protein colonisation
a38c21.fasta	NODE_2_length_297236_cov_531.753475	225292	226542	rpoN	1-1251/1251	===============	0/0	100.00	98.80	victors	904991	victors~~~rpoN~~~904991~~~RNA polymerase factor sigma-54 motility colonisation and structure
a38c21.fasta	NODE_2_length_297236_cov_531.753475	243042	244547	pta	1-1506/1506	===============	0/0	100.00	97.08	victors	905007	victors~~~pta~~~905007~~~putative phosphate acetyltransferase colonisation
a38c21.fasta	NODE_2_length_297236_cov_531.753475	277381	278130	flaC	1-750/750	===============	0/0	100.00	100.00	victors	905038	victors~~~flaC~~~905038~~~flagellin motility and invasion
a38c21.fasta	NODE_3_length_197754_cov_605.527568	12497	13411	Cj0020c	1-915/915	===============	0/0	100.00	99.34	victors	904360	victors~~~Cj0020c~~~904360~~~cytochrome C551 peroxidase colonisation
a38c21.fasta	NODE_3_length_197754_cov_605.527568	13401	15179	Cj0019c	1-1779/1779	===============	0/0	100.00	99.83	victors	904357	victors~~~Cj0019c~~~904357~~~putative MCP-domain signal transduction protein colonisation
a38c21.fasta	NODE_3_length_197754_cov_605.527568	91299	93717	Cj0629	519-2937/2937	..=============	0/0	82.36	98.26	victors	904959	victors~~~Cj0629~~~904959~~~lipoprotein invasion and colonisation
a38c21.fasta	NODE_3_length_197754_cov_605.527568	138551	139915	sdaA	1-1365/1365	===============	0/0	100.00	100.00	victors	905896	victors~~~sdaA~~~905896~~~L-serine dehydratase colonisation
a38c21.fasta	NODE_3_length_197754_cov_605.527568	195270	197636	pflA	1-2367/2367	===============	0/0	100.00	100.00	victors	905864	victors~~~pflA~~~905864~~~paralysed flagellum protein colonisation
a38c21.fasta	NODE_4_length_154560_cov_561.321103	21109	23418	cheA	1-2310/2310	===============	0/0	100.00	98.01	victors		victors~~~cheA 81-176~~~4682610~~~chemotaxis protein CheA motility and colonisation
a38c21.fasta	NODE_4_length_154560_cov_561.321103	64394	65137	motB	1-744/744	===============	0/0	100.00	99.46	victors	904660	victors~~~motB~~~904660~~~flagellar motor protein colonisation and motility
a38c21.fasta	NODE_4_length_154560_cov_561.321103	65140	65916	motA	1-777/777	===============	0/0	100.00	100.00	victors	904661	victors~~~motA~~~904661~~~flagellar motor protein motA colonisation and motility
a38c21.fasta	NODE_4_length_154560_cov_561.321103	141877	143598	Cj0415	1-1722/1722	===============	0/0	100.00	98.32	victors	904739	victors~~~Cj0415~~~904739~~~putative GMC oxidoreductase subunit colonisation
a38c21.fasta	NODE_5_length_116593_cov_580.699930	7875	8993	kpsE	1-1119/1119	===============	0/0	100.00	96.87	victors		victors~~~kpsE 81116~~~5617759~~~capsule polysaccharise ABC transporter invasion and capsule
a38c21.fasta	NODE_5_length_116593_cov_580.699930	9652	10434	kpsM	1-783/783	===============	0/0	100.00	96.94	victors		victors~~~kpsM 81-176~~~4683743~~~capsular polysaccharise ABC transporter ABC transporter permease protein invasion and capsule
a38c21.fasta	NODE_5_length_116593_cov_580.699930	20458	21141	Cj1461	1-684/684	===============	0/0	100.00	98.25	victors	905749	victors~~~Cj1461~~~905749~~~putative DNA methylase invasion
a38c21.fasta	NODE_5_length_116593_cov_580.699930	23334	25160	fglK	1-1827/1827	===============	0/0	100.00	98.96	victors	905754	victors~~~fglK~~~905754~~~flagellar hook-associated protein FlgK motility and colonisation
a38c21.fasta	NODE_5_length_116593_cov_580.699930	36640	37599	cadF	1-960/960	===============	0/0	100.00	98.85	victors		victors~~~cadF 81-176~~~4683585~~~fibronectin binding protein adhesion
a38c21.fasta	NODE_5_length_116593_cov_580.699930	63845	63981	Cj0019c	357-493/1779	...==..........	0/0	7.70	81.75	victors	904357	victors~~~Cj0019c~~~904357~~~putative MCP-domain signal transduction protein colonisation
a38c21.fasta	NODE_6_length_102219_cov_597.323990	69979	70695	fliA	1-717/717	===============	0/0	100.00	100.00	victors	904393	victors~~~fliA~~~904393~~~flagellar biosynthesis sigma factor motility and colonisation
a38c21.fasta	NODE_7_length_89590_cov_577.853190	41494	42879	fliI	1-1386/1386	===============	0/0	100.00	97.26	victors		victors~~~fliI 81-176~~~flagellum-specific ATP-synthase motility and colonisation
a38c21.fasta	NODE_7_length_89590_cov_577.853190	79701	80558	Cj0248	1-858/858	===============	0/0	100.00	99.77	victors	904574	victors~~~Cj0248~~~904574~~~hypothetical protein colonisation
a38c21.fasta	NODE_8_length_84447_cov_563.702122	7045	9114	kpsC	1-2070/2070	===============	0/0	100.00	96.14	victors		victors~~~kpsC 81-176~~~4683284~~~capsule polysaccharide export protein KpsC colonisation
a38c21.fasta	NODE_8_length_84447_cov_563.702122	74009	74998	pldA	1-990/990	===============	0/0	100.00	98.69	victors	905643	victors~~~pldA~~~905643~~~phospholipase A colonisation
a38c21.fasta	NODE_8_length_84447_cov_563.702122	75632	76939	Cj1349	1-1308/1308	===============	0/0	100.00	98.09	victors	905641	victors~~~Cj1349~~~905641~~~putative fibronectin/fibrinogen-binding protein adherence and colonisation
a38c21.fasta	NODE_9_length_21046_cov_555.336497	3585	4721	pseA	1-1137/1137	===============	0/0	100.00	99.65	victors	905608	victors~~~pseA~~~905608~~~pseudaminic acid biosynthesis PseA protein adherence and invasion
a38c21.fasta	NODE_9_length_21046_cov_555.336497	8237	8779	Cj1321	1-543/543	===============	0/0	100.00	100.00	victors	905613	victors~~~Cj1321~~~905613~~~putative transferase colonisation
a38c21.fasta	NODE_9_length_21046_cov_555.336497	8852	9172	Cj1322	1-321/321	===============	0/0	100.00	100.00	victors	905614	victors~~~Cj1322~~~905614~~~hypothetical protein colonisation
a38c21.fasta	NODE_9_length_21046_cov_555.336497	9160	9546	Cj1324	1-387/387	===============	0/0	100.00	100.00	victors	905616	victors~~~Cj1324~~~905616~~~hypothetical protein biofilm and colonisation
a38c21.fasta	NODE_9_length_21046_cov_555.336497	10802	11484	Cj1325	1-676/676	========/======	1/7	100.00	96.34	victors	905617	victors~~~Cj1325~~~905617~~~putative methyltransferase colonisation
c14c54.fasta	NODE_12_length_33604_cov_662.591106	18396	20174	Cj0019c	1-1779/1779	===============	0/0	100.00	99.10	victors	904357	victors~~~Cj0019c~~~904357~~~putative MCP-domain signal transduction protein colonisation
c14c54.fasta	NODE_12_length_33604_cov_662.591106	20164	21078	Cj0020c	1-915/915	===============	0/0	100.00	97.38	victors	904360	victors~~~Cj0020c~~~904360~~~cytochrome C551 peroxidase colonisation
c14c54.fasta	NODE_13_length_30059_cov_625.366553	16807	19116	cheA	1-2310/2310	===============	0/0	100.00	98.18	victors		victors~~~cheA 81-176~~~4682610~~~chemotaxis protein CheA motility and colonisation
c14c54.fasta	NODE_15_length_15175_cov_624.841370	9541	10216	Cj1325	1-676/676	===============	0/0	100.00	98.08	victors	905617	victors~~~Cj1325~~~905617~~~putative methyltransferase colonisation
c14c54.fasta	NODE_15_length_15175_cov_624.841370	11473	11859	Cj1324	1-387/387	===============	0/0	100.00	99.48	victors	905616	victors~~~Cj1324~~~905616~~~hypothetical protein biofilm and colonisation
c14c54.fasta	NODE_15_length_15175_cov_624.841370	11847	12183	Cj1322	1-321/321	========/======	2/16	100.00	94.06	victors	905614	victors~~~Cj1322~~~905614~~~hypothetical protein colonisation
c14c54.fasta	NODE_15_length_15175_cov_624.841370	12255	12798	Cj1321	1-543/543	========/======	2/3	99.82	98.53	victors	905613	victors~~~Cj1321~~~905613~~~putative transferase colonisation
c14c54.fasta	NODE_1_length_315720_cov_594.324788	23848	24963	livJ	1-1116/1116	===============	0/0	100.00	99.91	victors	905311	victors~~~livJ~~~905311~~~branched-chain amino-acid ABC transporter periplasmic binding protein colonisation
c14c54.fasta	NODE_1_length_315720_cov_594.324788	122381	122773	cheY	1-393/393	===============	0/0	100.00	99.75	victors	905409	victors~~~cheY~~~905409~~~chemotaxis regulatory protein motility and colonisation
c14c54.fasta	NODE_1_length_315720_cov_594.324788	123779	125551	pglF	1-1773/1773	===============	0/0	100.00	98.98	victors	UDP-GlcNAc	victors~~~pglF~~~UDP-GlcNAc C46 dehydratase colonisation
c14c54.fasta	NODE_1_length_315720_cov_594.324788	125553	126713	pglE	1-1161/1161	===============	0/0	100.00	99.83	victors	905412	victors~~~pglE~~~905412~~~UDP-4-keto-6-deoxyGlcNAc aminotransferase colonisation
c14c54.fasta	NODE_1_length_315720_cov_594.324788	129123	131264	pglB	1-2142/2142	===============	0/0	100.00	98.23	victors		victors~~~pglB 81-176~~~4682880~~~general glycosylation pathway protein adhesion
c14c54.fasta	NODE_1_length_315720_cov_594.324788	133275	134351	pglH	1-1077/1077	===============	0/0	100.00	100.00	victors		victors~~~pglH 81-176~~~3231778~~~general glycosylation pathway protein colonisation
c14c54.fasta	NODE_1_length_315720_cov_594.324788	175457	176224	fliR	1-768/768	===============	0/0	100.00	98.83	victors	905469	victors~~~fliR~~~905469~~~flagellar biosynthesis protein FliR motility and colonisation
c14c54.fasta	NODE_1_length_315720_cov_594.324788	221467	222132	dccR	1-666/666	===============	0/0	100.00	99.85	victors	905513	victors~~~dccR~~~905513~~~two-component regulator~~~colonisation
c14c54.fasta	NODE_1_length_315720_cov_594.324788	227918	228292	hspR	1-375/375	===============	0/0	100.00	100.00	victors	905521	victors~~~hspR~~~905521~~~heat shock transcriptional regulator thermotolerance
c14c54.fasta	NODE_1_length_315720_cov_594.324788	259424	260545	dnaJ	1-1122/1122	===============	0/0	100.00	99.73	victors	905551	victors~~~dnaJ~~~905551~~~chaperone protein DnaJ colonisation and thermotolerance
c14c54.fasta	NODE_1_length_315720_cov_594.324788	260702	261373	racR	1-672/672	===============	0/0	100.00	96.88	victors		victors~~~racR 81116~~~5617154~~~DNA binding response regulator colonisation
c14c54.fasta	NODE_1_length_315720_cov_594.324788	280590	281825	Cj1279	1-1236/1236	===============	0/0	100.00	100.00	victors	905570	victors~~~Cj1279~~~905570~~~putative fibronectin domain-containing protein adherence
c14c54.fasta	NODE_1_length_315720_cov_594.324788	313170	314306	pseA	1-1137/1137	===============	0/0	100.00	99.30	victors	905608	victors~~~pseA~~~905608~~~pseudaminic acid biosynthesis PseA protein adherence and invasion
c14c54.fasta	NODE_2_length_287308_cov_589.378009	19019	19768	flaC	1-750/750	===============	0/0	100.00	99.47	victors	905038	victors~~~flaC~~~905038~~~flagellin motility and invasion
c14c54.fasta	NODE_2_length_287308_cov_589.378009	52600	54105	pta	1-1506/1506	===============	0/0	100.00	98.07	victors	905007	victors~~~pta~~~905007~~~putative phosphate acetyltransferase colonisation
c14c54.fasta	NODE_2_length_287308_cov_589.378009	70613	71863	rpoN	1-1251/1251	===============	0/0	100.00	99.92	victors	904991	victors~~~rpoN~~~904991~~~RNA polymerase factor sigma-54 motility colonisation and structure
c14c54.fasta	NODE_2_length_287308_cov_589.378009	120239	120886	Cj0618	1-648/648	===============	0/0	100.00	100.00	victors	904949	victors~~~Cj0618~~~904949~~~hypothetical protein colonisation
c14c54.fasta	NODE_2_length_287308_cov_589.378009	265149	266108	Cj0456c	1-960/960	===============	0/0	100.00	97.92	victors	hypothetical	victors~~~Cj0456c~~~hypothetical protein colonisation
c14c54.fasta	NODE_2_length_287308_cov_589.378009	266571	267140	Cj0454	1-570/570	===============	0/0	100.00	98.25	victors	904777	victors~~~Cj0454~~~904777~~~hypothetical protein colonisation
c14c54.fasta	NODE_2_length_287308_cov_589.378009	271173	271301	Cj0019c	365-493/1779	...==..........	0/0	7.25	79.07	victors	904357	victors~~~Cj0019c~~~904357~~~putative MCP-domain signal transduction protein colonisation
c14c54.fasta	NODE_3_length_248026_cov_571.356872	138773	140239	Cj0903c	1-1467/1467	===============	0/0	100.00	99.73	victors	905201	victors~~~Cj0903c~~~905201~~~putative amino acid transport protein colonisation
c14c54.fasta	NODE_3_length_248026_cov_571.356872	146352	148184	ciaB	1-1833/1833	===============	0/0	100.00	99.51	victors		victors~~~ciaB 81-176~~~4682759~~~invasion antigen B invasion
c14c54.fasta	NODE_3_length_248026_cov_571.356872	152192	152851	CJE0997	1-660/660	===============	0/0	100.00	99.85	victors		victors~~~CJE0997 RM1221~~~3231508~~~amino acid ABC transporter permease protein PEB1 colonisation
c14c54.fasta	NODE_3_length_248026_cov_571.356872	152862	153614	CJJ81176_0927	1-753/753	===============	0/0	100.00	99.07	victors	4683249	victors~~~CJJ81176_0927~~~4683249~~~amino acid ABC transporter pearmease protein PEB1 colonisation
c14c54.fasta	NODE_3_length_248026_cov_571.356872	153616	154395	peb1A	1-780/780	===============	0/0	100.00	99.23	victors	906008	victors~~~peb1A~~~906008~~~bifunctional adhesin/ABC transporter aspartate/glutamate binding protein adherence
c14c54.fasta	NODE_3_length_248026_cov_571.356872	154417	155145	pebC	1-729/729	===============	0/0	100.00	99.86	victors		victors~~~pebC RM1221~~~3231511~~~amino acid ABC transporter ATP-binding protein PEB1 colonisation
c14c54.fasta	NODE_3_length_248026_cov_571.356872	170611	174123	aas	1-3513/3513	===============	0/0	100.00	99.55	victors	905232	victors~~~aas~~~905232~~~2-acyl-glycerophospho-ethanolamine acyltransferase colonisation
c14c54.fasta	NODE_3_length_248026_cov_571.356872	208274	208852	CJ0977	1-579/579	===============	0/0	100.00	99.14	victors	905268	victors~~~CJ0977~~~905268~~~hypothetical protein invasion
c14c54.fasta	NODE_3_length_248026_cov_571.356872	213229	214347	jlpA	1-1119/1119	===============	0/0	100.00	99.02	victors		victors~~~jlpA RM1221~~~3231574~~~surface-exposed lipoprotein adherence
c14c54.fasta	NODE_4_length_143316_cov_645.723357	117	2483	pflA	1-2367/2367	===============	0/0	100.00	99.41	victors	905864	victors~~~pflA~~~905864~~~paralysed flagellum protein colonisation
c14c54.fasta	NODE_4_length_143316_cov_645.723357	57793	59157	sdaA	1-1365/1365	===============	0/0	100.00	98.17	victors	905896	victors~~~sdaA~~~905896~~~L-serine dehydratase colonisation
c14c54.fasta	NODE_5_length_131581_cov_638.578956	11957	12814	Cj0248	1-858/858	===============	0/0	100.00	99.65	victors	904574	victors~~~Cj0248~~~904574~~~hypothetical protein colonisation
c14c54.fasta	NODE_5_length_131581_cov_638.578956	50296	51681	fliI	1-1386/1386	===============	0/0	100.00	97.47	victors		victors~~~fliI 81-176~~~flagellum-specific ATP-synthase motility and colonisation
c14c54.fasta	NODE_63_length_239_cov_2.308642	1	133	Cj1321	1-134/543	====..../......	1/1	24.49	97.76	victors	905613	victors~~~Cj1321~~~905613~~~putative transferase colonisation
c14c54.fasta	NODE_6_length_125761_cov_607.112656	35752	36495	motB	1-744/744	===============	0/0	100.00	98.92	victors		victors~~~motB 81-176~~~4682104~~~flagellar motor protein MotB motility and colonisation
c14c54.fasta	NODE_6_length_125761_cov_607.112656	36498	37274	motA	1-777/777	===============	0/0	100.00	98.20	victors	904661	victors~~~motA~~~904661~~~flagellar motor protein motA colonisation and motility
c14c54.fasta	NODE_6_length_125761_cov_607.112656	113226	114947	Cj0415	1-1722/1722	===============	0/0	100.00	98.37	victors	904739	victors~~~Cj0415~~~904739~~~putative GMC oxidoreductase subunit colonisation
c14c54.fasta	NODE_7_length_106691_cov_639.734613	22118	24187	kpsC	1-2070/2070	===============	0/0	100.00	97.83	victors		victors~~~kpsC 81-176~~~4683284~~~capsule polysaccharide export protein KpsC colonisation
c14c54.fasta	NODE_7_length_106691_cov_639.734613	88143	89132	pldA	1-990/990	===============	0/0	100.00	99.09	victors	905643	victors~~~pldA~~~905643~~~phospholipase A colonisation
c14c54.fasta	NODE_7_length_106691_cov_639.734613	89766	91073	Cj1349	1-1308/1308	===============	0/0	100.00	99.39	victors	905641	victors~~~Cj1349~~~905641~~~putative fibronectin/fibrinogen-binding protein adherence and colonisation
c14c54.fasta	NODE_7_length_106691_cov_639.734613	101115	102833	flaA	1-1719/1719	========/======	6/16	99.53	91.89	victors	905631	victors~~~flaA~~~905631~~~flagellin motility colonisation and invasion
c14c54.fasta	NODE_7_length_106691_cov_639.734613	102979	104697	flaB	1-1719/1719	========/======	6/16	99.53	92.82	victors	905630	victors~~~flaB~~~905630~~~flagellin motility colonisation and invasion
c14c54.fasta	NODE_8_length_79642_cov_632.971445	15699	15835	Cj0019c	357-493/1779	...==..........	0/0	7.70	81.75	victors	904357	victors~~~Cj0019c~~~904357~~~putative MCP-domain signal transduction protein colonisation
c14c54.fasta	NODE_8_length_79642_cov_632.971445	42081	43040	cadF	1-960/960	===============	0/0	100.00	99.58	victors		victors~~~cadF 81-176~~~4683585~~~fibronectin binding protein adhesion
c14c54.fasta	NODE_8_length_79642_cov_632.971445	54520	56346	fglK	1-1827/1827	===============	0/0	100.00	99.12	victors	905754	victors~~~fglK~~~905754~~~flagellar hook-associated protein FlgK motility and colonisation
c14c54.fasta	NODE_8_length_79642_cov_632.971445	58538	59221	Cj1461	1-684/684	===============	0/0	100.00	97.81	victors	905749	victors~~~Cj1461~~~905749~~~putative DNA methylase invasion
c14c54.fasta	NODE_8_length_79642_cov_632.971445	69241	70023	kpsM	1-783/783	===============	0/0	100.00	90.93	victors		victors~~~kpsM 81-176~~~4683743~~~capsular polysaccharise ABC transporter ABC transporter permease protein invasion and capsule
c14c54.fasta	NODE_8_length_79642_cov_632.971445	70682	71800	kpsE	1-1119/1119	===============	0/0	100.00	100.00	victors		victors~~~kpsE 81116~~~5617759~~~capsule polysaccharise ABC transporter invasion and capsule
c14c54.fasta	NODE_9_length_74590_cov_650.459665	2504	3220	fliA	1-717/717	===============	0/0	100.00	99.86	victors	904393	victors~~~fliA~~~904393~~~flagellar biosynthesis sigma factor motility and colonisation
c21f11.fasta	NODE_12_length_33604_cov_561.325380	18396	20174	Cj0019c	1-1779/1779	===============	0/0	100.00	99.10	victors	904357	victors~~~Cj0019c~~~904357~~~putative MCP-domain signal transduction protein colonisation
c21f11.fasta	NODE_12_length_33604_cov_561.325380	20164	21078	Cj0020c	1-915/915	===============	0/0	100.00	97.38	victors	904360	victors~~~Cj0020c~~~904360~~~cytochrome C551 peroxidase colonisation
c21f11.fasta	NODE_13_length_30059_cov_532.972684	10944	13253	cheA	1-2310/2310	===============	0/0	100.00	98.18	victors		victors~~~cheA 81-176~~~4682610~~~chemotaxis protein CheA motility and colonisation
c21f11.fasta	NODE_15_length_15175_cov_535.702477	2378	2921	Cj1321	1-543/543	========/======	2/3	99.82	98.53	victors	905613	victors~~~Cj1321~~~905613~~~putative transferase colonisation
c21f11.fasta	NODE_15_length_15175_cov_535.702477	2993	3329	Cj1322	1-321/321	========/======	2/16	100.00	94.06	victors	905614	victors~~~Cj1322~~~905614~~~hypothetical protein colonisation
c21f11.fasta	NODE_15_length_15175_cov_535.702477	3317	3703	Cj1324	1-387/387	===============	0/0	100.00	99.48	victors	905616	victors~~~Cj1324~~~905616~~~hypothetical protein biofilm and colonisation
c21f11.fasta	NODE_15_length_15175_cov_535.702477	4960	5635	Cj1325	1-676/676	===============	0/0	100.00	98.08	victors	905617	victors~~~Cj1325~~~905617~~~putative methyltransferase colonisation
c21f11.fasta	NODE_1_length_315720_cov_514.401352	1415	2551	pseA	1-1137/1137	===============	0/0	100.00	99.30	victors	905608	victors~~~pseA~~~905608~~~pseudaminic acid biosynthesis PseA protein adherence and invasion
c21f11.fasta	NODE_1_length_315720_cov_514.401352	33897	35132	Cj1279	1-1236/1236	===============	0/0	100.00	100.00	victors	905570	victors~~~Cj1279~~~905570~~~putative fibronectin domain-containing protein adherence
c21f11.fasta	NODE_1_length_315720_cov_514.401352	54349	55020	racR	1-672/672	===============	0/0	100.00	96.88	victors		victors~~~racR 81116~~~5617154~~~DNA binding response regulator colonisation
c21f11.fasta	NODE_1_length_315720_cov_514.401352	55177	56298	dnaJ	1-1122/1122	===============	0/0	100.00	99.73	victors	905551	victors~~~dnaJ~~~905551~~~chaperone protein DnaJ colonisation and thermotolerance
c21f11.fasta	NODE_1_length_315720_cov_514.401352	87429	87803	hspR	1-375/375	===============	0/0	100.00	100.00	victors	905521	victors~~~hspR~~~905521~~~heat shock transcriptional regulator thermotolerance
c21f11.fasta	NODE_1_length_315720_cov_514.401352	93589	94254	dccR	1-666/666	===============	0/0	100.00	99.85	victors	905513	victors~~~dccR~~~905513~~~two-component regulator~~~colonisation
c21f11.fasta	NODE_1_length_315720_cov_514.401352	139497	140264	fliR	1-768/768	===============	0/0	100.00	98.83	victors	905469	victors~~~fliR~~~905469~~~flagellar biosynthesis protein FliR motility and colonisation
c21f11.fasta	NODE_1_length_315720_cov_514.401352	181370	182446	pglH	1-1077/1077	===============	0/0	100.00	100.00	victors		victors~~~pglH 81-176~~~3231778~~~general glycosylation pathway protein colonisation
c21f11.fasta	NODE_1_length_315720_cov_514.401352	184457	186598	pglB	1-2142/2142	===============	0/0	100.00	98.23	victors		victors~~~pglB 81-176~~~4682880~~~general glycosylation pathway protein adhesion
c21f11.fasta	NODE_1_length_315720_cov_514.401352	189008	190168	pglE	1-1161/1161	===============	0/0	100.00	99.83	victors	905412	victors~~~pglE~~~905412~~~UDP-4-keto-6-deoxyGlcNAc aminotransferase colonisation
c21f11.fasta	NODE_1_length_315720_cov_514.401352	190170	191942	pglF	1-1773/1773	===============	0/0	100.00	98.98	victors	UDP-GlcNAc	victors~~~pglF~~~UDP-GlcNAc C46 dehydratase colonisation
c21f11.fasta	NODE_1_length_315720_cov_514.401352	192948	193340	cheY	1-393/393	===============	0/0	100.00	99.75	victors	905409	victors~~~cheY~~~905409~~~chemotaxis regulatory protein motility and colonisation
c21f11.fasta	NODE_1_length_315720_cov_514.401352	290758	291873	livJ	1-1116/1116	===============	0/0	100.00	99.91	victors	905311	victors~~~livJ~~~905311~~~branched-chain amino-acid ABC transporter periplasmic binding protein colonisation
c21f11.fasta	NODE_2_length_287305_cov_511.525569	19017	19766	flaC	1-750/750	===============	0/0	100.00	99.47	victors	905038	victors~~~flaC~~~905038~~~flagellin motility and invasion
c21f11.fasta	NODE_2_length_287305_cov_511.525569	52598	54103	pta	1-1506/1506	===============	0/0	100.00	98.07	victors	905007	victors~~~pta~~~905007~~~putative phosphate acetyltransferase colonisation
c21f11.fasta	NODE_2_length_287305_cov_511.525569	70610	71860	rpoN	1-1251/1251	===============	0/0	100.00	99.92	victors	904991	victors~~~rpoN~~~904991~~~RNA polymerase factor sigma-54 motility colonisation and structure
c21f11.fasta	NODE_2_length_287305_cov_511.525569	120236	120883	Cj0618	1-648/648	===============	0/0	100.00	100.00	victors	904949	victors~~~Cj0618~~~904949~~~hypothetical protein colonisation
c21f11.fasta	NODE_2_length_287305_cov_511.525569	265146	266105	Cj0456c	1-960/960	===============	0/0	100.00	97.92	victors	hypothetical	victors~~~Cj0456c~~~hypothetical protein colonisation
c21f11.fasta	NODE_2_length_287305_cov_511.525569	266568	267137	Cj0454	1-570/570	===============	0/0	100.00	98.25	victors	904777	victors~~~Cj0454~~~904777~~~hypothetical protein colonisation
c21f11.fasta	NODE_2_length_287305_cov_511.525569	271170	271298	Cj0019c	365-493/1779	...==..........	0/0	7.25	79.07	victors	904357	victors~~~Cj0019c~~~904357~~~putative MCP-domain signal transduction protein colonisation
c21f11.fasta	NODE_3_length_248024_cov_499.780215	33679	34797	jlpA	1-1119/1119	===============	0/0	100.00	99.02	victors		victors~~~jlpA RM1221~~~3231574~~~surface-exposed lipoprotein adherence
c21f11.fasta	NODE_3_length_248024_cov_499.780215	39174	39752	CJ0977	1-579/579	===============	0/0	100.00	99.14	victors	905268	victors~~~CJ0977~~~905268~~~hypothetical protein invasion
c21f11.fasta	NODE_3_length_248024_cov_499.780215	73903	77415	aas	1-3513/3513	===============	0/0	100.00	99.55	victors	905232	victors~~~aas~~~905232~~~2-acyl-glycerophospho-ethanolamine acyltransferase colonisation
c21f11.fasta	NODE_3_length_248024_cov_499.780215	92881	93609	pebC	1-729/729	===============	0/0	100.00	99.86	victors		victors~~~pebC RM1221~~~3231511~~~amino acid ABC transporter ATP-binding protein PEB1 colonisation
c21f11.fasta	NODE_3_length_248024_cov_499.780215	93631	94410	peb1A	1-780/780	===============	0/0	100.00	99.23	victors	906008	victors~~~peb1A~~~906008~~~bifunctional adhesin/ABC transporter aspartate/glutamate binding protein adherence
c21f11.fasta	NODE_3_length_248024_cov_499.780215	94412	95164	CJJ81176_0927	1-753/753	===============	0/0	100.00	99.07	victors	4683249	victors~~~CJJ81176_0927~~~4683249~~~amino acid ABC transporter pearmease protein PEB1 colonisation
c21f11.fasta	NODE_3_length_248024_cov_499.780215	95175	95834	CJE0997	1-660/660	===============	0/0	100.00	99.85	victors		victors~~~CJE0997 RM1221~~~3231508~~~amino acid ABC transporter permease protein PEB1 colonisation
c21f11.fasta	NODE_3_length_248024_cov_499.780215	99842	101674	ciaB	1-1833/1833	===============	0/0	100.00	99.51	victors		victors~~~ciaB 81-176~~~4682759~~~invasion antigen B invasion
c21f11.fasta	NODE_3_length_248024_cov_499.780215	107787	109253	Cj0903c	1-1467/1467	===============	0/0	100.00	99.73	victors	905201	victors~~~Cj0903c~~~905201~~~putative amino acid transport protein colonisation
c21f11.fasta	NODE_4_length_143316_cov_550.246490	84160	85524	sdaA	1-1365/1365	===============	0/0	100.00	98.17	victors	905896	victors~~~sdaA~~~905896~~~L-serine dehydratase colonisation
c21f11.fasta	NODE_4_length_143316_cov_550.246490	140834	143200	pflA	1-2367/2367	===============	0/0	100.00	99.41	victors	905864	victors~~~pflA~~~905864~~~paralysed flagellum protein colonisation
c21f11.fasta	NODE_5_length_132372_cov_554.802986	11957	12814	Cj0248	1-858/858	===============	0/0	100.00	99.65	victors	904574	victors~~~Cj0248~~~904574~~~hypothetical protein colonisation
c21f11.fasta	NODE_5_length_132372_cov_554.802986	50296	51681	fliI	1-1386/1386	===============	0/0	100.00	97.47	victors		victors~~~fliI 81-176~~~flagellum-specific ATP-synthase motility and colonisation
c21f11.fasta	NODE_6_length_125761_cov_522.834044	10815	12536	Cj0415	1-1722/1722	===============	0/0	100.00	98.37	victors	904739	victors~~~Cj0415~~~904739~~~putative GMC oxidoreductase subunit colonisation
c21f11.fasta	NODE_6_length_125761_cov_522.834044	88488	89264	motA	1-777/777	===============	0/0	100.00	98.20	victors	904661	victors~~~motA~~~904661~~~flagellar motor protein motA colonisation and motility
c21f11.fasta	NODE_6_length_125761_cov_522.834044	89267	90010	motB	1-744/744	===============	0/0	100.00	98.92	victors		victors~~~motB 81-176~~~4682104~~~flagellar motor protein MotB motility and colonisation
c21f11.fasta	NODE_7_length_106691_cov_551.115998	1995	3713	flaB	1-1719/1719	========/======	6/16	99.53	92.82	victors	905630	victors~~~flaB~~~905630~~~flagellin motility colonisation and invasion
c21f11.fasta	NODE_7_length_106691_cov_551.115998	3859	5577	flaA	1-1719/1719	========/======	6/16	99.53	91.89	victors	905631	victors~~~flaA~~~905631~~~flagellin motility colonisation and invasion
c21f11.fasta	NODE_7_length_106691_cov_551.115998	15619	16926	Cj1349	1-1308/1308	===============	0/0	100.00	99.39	victors	905641	victors~~~Cj1349~~~905641~~~putative fibronectin/fibrinogen-binding protein adherence and colonisation
c21f11.fasta	NODE_7_length_106691_cov_551.115998	17560	18549	pldA	1-990/990	===============	0/0	100.00	99.09	victors	905643	victors~~~pldA~~~905643~~~phospholipase A colonisation
c21f11.fasta	NODE_7_length_106691_cov_551.115998	82505	84574	kpsC	1-2070/2070	===============	0/0	100.00	97.83	victors		victors~~~kpsC 81-176~~~4683284~~~capsule polysaccharide export protein KpsC colonisation
c21f11.fasta	NODE_8_length_79642_cov_542.200302	7843	8961	kpsE	1-1119/1119	===============	0/0	100.00	100.00	victors		victors~~~kpsE 81116~~~5617759~~~capsule polysaccharise ABC transporter invasion and capsule
c21f11.fasta	NODE_8_length_79642_cov_542.200302	9620	10402	kpsM	1-783/783	===============	0/0	100.00	90.93	victors		victors~~~kpsM 81-176~~~4683743~~~capsular polysaccharise ABC transporter ABC transporter permease protein invasion and capsule
c21f11.fasta	NODE_8_length_79642_cov_542.200302	20422	21105	Cj1461	1-684/684	===============	0/0	100.00	97.81	victors	905749	victors~~~Cj1461~~~905749~~~putative DNA methylase invasion
c21f11.fasta	NODE_8_length_79642_cov_542.200302	23297	25123	fglK	1-1827/1827	===============	0/0	100.00	99.12	victors	905754	victors~~~fglK~~~905754~~~flagellar hook-associated protein FlgK motility and colonisation
c21f11.fasta	NODE_8_length_79642_cov_542.200302	36603	37562	cadF	1-960/960	===============	0/0	100.00	99.58	victors		victors~~~cadF 81-176~~~4683585~~~fibronectin binding protein adhesion
c21f11.fasta	NODE_8_length_79642_cov_542.200302	63808	63944	Cj0019c	357-493/1779	...==..........	0/0	7.70	81.75	victors	904357	victors~~~Cj0019c~~~904357~~~putative MCP-domain signal transduction protein colonisation
c21f11.fasta	NODE_9_length_74590_cov_550.563512	2504	3220	fliA	1-717/717	===============	0/0	100.00	99.86	victors	904393	victors~~~fliA~~~904393~~~flagellar biosynthesis sigma factor motility and colonisation
c28f33.fasta	NODE_12_length_33604_cov_444.057387	18396	20174	Cj0019c	1-1779/1779	===============	0/0	100.00	99.10	victors	904357	victors~~~Cj0019c~~~904357~~~putative MCP-domain signal transduction protein colonisation
c28f33.fasta	NODE_12_length_33604_cov_444.057387	20164	21078	Cj0020c	1-915/915	===============	0/0	100.00	97.38	victors	904360	victors~~~Cj0020c~~~904360~~~cytochrome C551 peroxidase colonisation
c28f33.fasta	NODE_13_length_30392_cov_415.564638	17140	19449	cheA	1-2310/2310	===============	0/0	100.00	98.18	victors		victors~~~cheA 81-176~~~4682610~~~chemotaxis protein CheA motility and colonisation
c28f33.fasta	NODE_15_length_15174_cov_414.245413	2378	2921	Cj1321	1-543/543	========/======	2/3	99.82	98.53	victors	905613	victors~~~Cj1321~~~905613~~~putative transferase colonisation
c28f33.fasta	NODE_15_length_15174_cov_414.245413	2993	3329	Cj1322	1-321/321	========/======	2/16	100.00	94.06	victors	905614	victors~~~Cj1322~~~905614~~~hypothetical protein colonisation
c28f33.fasta	NODE_15_length_15174_cov_414.245413	3317	3703	Cj1324	1-387/387	===============	0/0	100.00	99.48	victors	905616	victors~~~Cj1324~~~905616~~~hypothetical protein biofilm and colonisation
c28f33.fasta	NODE_15_length_15174_cov_414.245413	4960	5634	Cj1325	1-676/676	========/======	1/1	99.85	97.93	victors	905617	victors~~~Cj1325~~~905617~~~putative methyltransferase colonisation
c28f33.fasta	NODE_1_length_315717_cov_390.488538	1415	2551	pseA	1-1137/1137	===============	0/0	100.00	99.30	victors	905608	victors~~~pseA~~~905608~~~pseudaminic acid biosynthesis PseA protein adherence and invasion
c28f33.fasta	NODE_1_length_315717_cov_390.488538	33894	35129	Cj1279	1-1236/1236	===============	0/0	100.00	100.00	victors	905570	victors~~~Cj1279~~~905570~~~putative fibronectin domain-containing protein adherence
c28f33.fasta	NODE_1_length_315717_cov_390.488538	54346	55017	racR	1-672/672	===============	0/0	100.00	96.88	victors		victors~~~racR 81116~~~5617154~~~DNA binding response regulator colonisation
c28f33.fasta	NODE_1_length_315717_cov_390.488538	55174	56295	dnaJ	1-1122/1122	===============	0/0	100.00	99.73	victors	905551	victors~~~dnaJ~~~905551~~~chaperone protein DnaJ colonisation and thermotolerance
c28f33.fasta	NODE_1_length_315717_cov_390.488538	87426	87800	hspR	1-375/375	===============	0/0	100.00	100.00	victors	905521	victors~~~hspR~~~905521~~~heat shock transcriptional regulator thermotolerance
c28f33.fasta	NODE_1_length_315717_cov_390.488538	93586	94251	dccR	1-666/666	===============	0/0	100.00	99.85	victors	905513	victors~~~dccR~~~905513~~~two-component regulator~~~colonisation
c28f33.fasta	NODE_1_length_315717_cov_390.488538	139494	140261	fliR	1-768/768	===============	0/0	100.00	98.83	victors	905469	victors~~~fliR~~~905469~~~flagellar biosynthesis protein FliR motility and colonisation
c28f33.fasta	NODE_1_length_315717_cov_390.488538	181367	182443	pglH	1-1077/1077	===============	0/0	100.00	100.00	victors		victors~~~pglH 81-176~~~3231778~~~general glycosylation pathway protein colonisation
c28f33.fasta	NODE_1_length_315717_cov_390.488538	184454	186595	pglB	1-2142/2142	===============	0/0	100.00	98.23	victors		victors~~~pglB 81-176~~~4682880~~~general glycosylation pathway protein adhesion
c28f33.fasta	NODE_1_length_315717_cov_390.488538	189005	190165	pglE	1-1161/1161	===============	0/0	100.00	99.83	victors	905412	victors~~~pglE~~~905412~~~UDP-4-keto-6-deoxyGlcNAc aminotransferase colonisation
c28f33.fasta	NODE_1_length_315717_cov_390.488538	190167	191939	pglF	1-1773/1773	===============	0/0	100.00	98.98	victors	UDP-GlcNAc	victors~~~pglF~~~UDP-GlcNAc C46 dehydratase colonisation
c28f33.fasta	NODE_1_length_315717_cov_390.488538	192945	193337	cheY	1-393/393	===============	0/0	100.00	99.75	victors	905409	victors~~~cheY~~~905409~~~chemotaxis regulatory protein motility and colonisation
c28f33.fasta	NODE_1_length_315717_cov_390.488538	290755	291870	livJ	1-1116/1116	===============	0/0	100.00	99.91	victors	905311	victors~~~livJ~~~905311~~~branched-chain amino-acid ABC transporter periplasmic binding protein colonisation
c28f33.fasta	NODE_2_length_287305_cov_386.537270	19017	19766	flaC	1-750/750	===============	0/0	100.00	99.47	victors	905038	victors~~~flaC~~~905038~~~flagellin motility and invasion
c28f33.fasta	NODE_2_length_287305_cov_386.537270	52598	54103	pta	1-1506/1506	===============	0/0	100.00	98.07	victors	905007	victors~~~pta~~~905007~~~putative phosphate acetyltransferase colonisation
c28f33.fasta	NODE_2_length_287305_cov_386.537270	70610	71860	rpoN	1-1251/1251	===============	0/0	100.00	99.92	victors	904991	victors~~~rpoN~~~904991~~~RNA polymerase factor sigma-54 motility colonisation and structure
c28f33.fasta	NODE_2_length_287305_cov_386.537270	120236	120883	Cj0618	1-648/648	===============	0/0	100.00	100.00	victors	904949	victors~~~Cj0618~~~904949~~~hypothetical protein colonisation
c28f33.fasta	NODE_2_length_287305_cov_386.537270	265146	266105	Cj0456c	1-960/960	===============	0/0	100.00	97.92	victors	hypothetical	victors~~~Cj0456c~~~hypothetical protein colonisation
c28f33.fasta	NODE_2_length_287305_cov_386.537270	266568	267137	Cj0454	1-570/570	===============	0/0	100.00	98.25	victors	904777	victors~~~Cj0454~~~904777~~~hypothetical protein colonisation
c28f33.fasta	NODE_2_length_287305_cov_386.537270	271170	271298	Cj0019c	365-493/1779	...==..........	0/0	7.25	79.07	victors	904357	victors~~~Cj0019c~~~904357~~~putative MCP-domain signal transduction protein colonisation
c28f33.fasta	NODE_3_length_248026_cov_373.650896	33680	34798	jlpA	1-1119/1119	===============	0/0	100.00	99.02	victors		victors~~~jlpA RM1221~~~3231574~~~surface-exposed lipoprotein adherence
c28f33.fasta	NODE_3_length_248026_cov_373.650896	39175	39753	CJ0977	1-579/579	===============	0/0	100.00	99.14	victors	905268	victors~~~CJ0977~~~905268~~~hypothetical protein invasion
c28f33.fasta	NODE_3_length_248026_cov_373.650896	73904	77416	aas	1-3513/3513	===============	0/0	100.00	99.55	victors	905232	victors~~~aas~~~905232~~~2-acyl-glycerophospho-ethanolamine acyltransferase colonisation
c28f33.fasta	NODE_3_length_248026_cov_373.650896	92882	93610	pebC	1-729/729	===============	0/0	100.00	99.86	victors		victors~~~pebC RM1221~~~3231511~~~amino acid ABC transporter ATP-binding protein PEB1 colonisation
c28f33.fasta	NODE_3_length_248026_cov_373.650896	93632	94411	peb1A	1-780/780	===============	0/0	100.00	99.23	victors	906008	victors~~~peb1A~~~906008~~~bifunctional adhesin/ABC transporter aspartate/glutamate binding protein adherence
c28f33.fasta	NODE_3_length_248026_cov_373.650896	94413	95165	CJJ81176_0927	1-753/753	===============	0/0	100.00	99.07	victors	4683249	victors~~~CJJ81176_0927~~~4683249~~~amino acid ABC transporter pearmease protein PEB1 colonisation
c28f33.fasta	NODE_3_length_248026_cov_373.650896	95176	95835	CJE0997	1-660/660	===============	0/0	100.00	99.85	victors		victors~~~CJE0997 RM1221~~~3231508~~~amino acid ABC transporter permease protein PEB1 colonisation
c28f33.fasta	NODE_3_length_248026_cov_373.650896	99843	101675	ciaB	1-1833/1833	===============	0/0	100.00	99.51	victors		victors~~~ciaB 81-176~~~4682759~~~invasion antigen B invasion
c28f33.fasta	NODE_3_length_248026_cov_373.650896	107788	109254	Cj0903c	1-1467/1467	===============	0/0	100.00	99.73	victors	905201	victors~~~Cj0903c~~~905201~~~putative amino acid transport protein colonisation
c28f33.fasta	NODE_4_length_143327_cov_432.861068	128	2494	pflA	1-2367/2367	===============	0/0	100.00	99.41	victors	905864	victors~~~pflA~~~905864~~~paralysed flagellum protein colonisation
c28f33.fasta	NODE_4_length_143327_cov_432.861068	57804	59168	sdaA	1-1365/1365	===============	0/0	100.00	98.17	victors	905896	victors~~~sdaA~~~905896~~~L-serine dehydratase colonisation
c28f33.fasta	NODE_5_length_131581_cov_432.702731	11957	12814	Cj0248	1-858/858	===============	0/0	100.00	99.65	victors	904574	victors~~~Cj0248~~~904574~~~hypothetical protein colonisation
c28f33.fasta	NODE_5_length_131581_cov_432.702731	50296	51681	fliI	1-1386/1386	===============	0/0	100.00	97.47	victors		victors~~~fliI 81-176~~~flagellum-specific ATP-synthase motility and colonisation
c28f33.fasta	NODE_6_length_125761_cov_402.482758	10815	12536	Cj0415	1-1722/1722	===============	0/0	100.00	98.37	victors	904739	victors~~~Cj0415~~~904739~~~putative GMC oxidoreductase subunit colonisation
c28f33.fasta	NODE_6_length_125761_cov_402.482758	88488	89264	motA	1-777/777	===============	0/0	100.00	98.20	victors	904661	victors~~~motA~~~904661~~~flagellar motor protein motA colonisation and motility
c28f33.fasta	NODE_6_length_125761_cov_402.482758	89267	90010	motB	1-744/744	===============	0/0	100.00	98.92	victors		victors~~~motB 81-176~~~4682104~~~flagellar motor protein MotB motility and colonisation
c28f33.fasta	NODE_7_length_106694_cov_422.590975	22121	24190	kpsC	1-2070/2070	===============	0/0	100.00	97.83	victors		victors~~~kpsC 81-176~~~4683284~~~capsule polysaccharide export protein KpsC colonisation
c28f33.fasta	NODE_7_length_106694_cov_422.590975	88146	89135	pldA	1-990/990	===============	0/0	100.00	99.09	victors	905643	victors~~~pldA~~~905643~~~phospholipase A colonisation
c28f33.fasta	NODE_7_length_106694_cov_422.590975	89769	91076	Cj1349	1-1308/1308	===============	0/0	100.00	99.39	victors	905641	victors~~~Cj1349~~~905641~~~putative fibronectin/fibrinogen-binding protein adherence and colonisation
c28f33.fasta	NODE_7_length_106694_cov_422.590975	101118	102836	flaA	1-1719/1719	========/======	6/16	99.53	91.89	victors	905631	victors~~~flaA~~~905631~~~flagellin motility colonisation and invasion
c28f33.fasta	NODE_7_length_106694_cov_422.590975	102982	104700	flaB	1-1719/1719	========/======	6/16	99.53	92.82	victors	905630	victors~~~flaB~~~905630~~~flagellin motility colonisation and invasion
c28f33.fasta	NODE_8_length_79642_cov_419.943983	15699	15835	Cj0019c	357-493/1779	...==..........	0/0	7.70	81.75	victors	904357	victors~~~Cj0019c~~~904357~~~putative MCP-domain signal transduction protein colonisation
c28f33.fasta	NODE_8_length_79642_cov_419.943983	42081	43040	cadF	1-960/960	===============	0/0	100.00	99.58	victors		victors~~~cadF 81-176~~~4683585~~~fibronectin binding protein adhesion
c28f33.fasta	NODE_8_length_79642_cov_419.943983	54520	56346	fglK	1-1827/1827	===============	0/0	100.00	99.12	victors	905754	victors~~~fglK~~~905754~~~flagellar hook-associated protein FlgK motility and colonisation
c28f33.fasta	NODE_8_length_79642_cov_419.943983	58538	59221	Cj1461	1-684/684	===============	0/0	100.00	97.81	victors	905749	victors~~~Cj1461~~~905749~~~putative DNA methylase invasion
c28f33.fasta	NODE_8_length_79642_cov_419.943983	69241	70023	kpsM	1-783/783	===============	0/0	100.00	90.93	victors		victors~~~kpsM 81-176~~~4683743~~~capsular polysaccharise ABC transporter ABC transporter permease protein invasion and capsule
c28f33.fasta	NODE_8_length_79642_cov_419.943983	70682	71800	kpsE	1-1119/1119	===============	0/0	100.00	100.00	victors		victors~~~kpsE 81116~~~5617759~~~capsule polysaccharise ABC transporter invasion and capsule
c28f33.fasta	NODE_9_length_74591_cov_430.993760	71372	72088	fliA	1-717/717	===============	0/0	100.00	99.86	victors	904393	victors~~~fliA~~~904393~~~flagellar biosynthesis sigma factor motility and colonisation
c34f21.fasta	NODE_12_length_33604_cov_582.545381	18396	20174	Cj0019c	1-1779/1779	===============	0/0	100.00	99.10	victors	904357	victors~~~Cj0019c~~~904357~~~putative MCP-domain signal transduction protein colonisation
c34f21.fasta	NODE_12_length_33604_cov_582.545381	20164	21078	Cj0020c	1-915/915	===============	0/0	100.00	97.38	victors	904360	victors~~~Cj0020c~~~904360~~~cytochrome C551 peroxidase colonisation
c34f21.fasta	NODE_13_length_30392_cov_556.680950	10944	13253	cheA	1-2310/2310	===============	0/0	100.00	98.18	victors		victors~~~cheA 81-176~~~4682610~~~chemotaxis protein CheA motility and colonisation
c34f21.fasta	NODE_15_length_15173_cov_556.464825	9541	10215	Cj1325	1-676/676	========/======	1/1	99.85	97.93	victors	905617	victors~~~Cj1325~~~905617~~~putative methyltransferase colonisation
c34f21.fasta	NODE_15_length_15173_cov_556.464825	11472	11858	Cj1324	1-387/387	===============	0/0	100.00	99.48	victors	905616	victors~~~Cj1324~~~905616~~~hypothetical protein biofilm and colonisation
c34f21.fasta	NODE_15_length_15173_cov_556.464825	11846	12182	Cj1322	1-321/321	========/======	2/16	100.00	94.06	victors	905614	victors~~~Cj1322~~~905614~~~hypothetical protein colonisation
c34f21.fasta	NODE_15_length_15173_cov_556.464825	12254	12797	Cj1321	1-543/543	========/======	2/3	99.82	98.53	victors	905613	victors~~~Cj1321~~~905613~~~putative transferase colonisation
c34f21.fasta	NODE_1_length_315717_cov_529.843765	23848	24963	livJ	1-1116/1116	===============	0/0	100.00	99.91	victors	905311	victors~~~livJ~~~905311~~~branched-chain amino-acid ABC transporter periplasmic binding protein colonisation
c34f21.fasta	NODE_1_length_315717_cov_529.843765	122381	122773	cheY	1-393/393	===============	0/0	100.00	99.75	victors	905409	victors~~~cheY~~~905409~~~chemotaxis regulatory protein motility and colonisation
c34f21.fasta	NODE_1_length_315717_cov_529.843765	123779	125551	pglF	1-1773/1773	===============	0/0	100.00	98.98	victors	UDP-GlcNAc	victors~~~pglF~~~UDP-GlcNAc C46 dehydratase colonisation
c34f21.fasta	NODE_1_length_315717_cov_529.843765	125553	126713	pglE	1-1161/1161	===============	0/0	100.00	99.83	victors	905412	victors~~~pglE~~~905412~~~UDP-4-keto-6-deoxyGlcNAc aminotransferase colonisation
c34f21.fasta	NODE_1_length_315717_cov_529.843765	129123	131264	pglB	1-2142/2142	===============	0/0	100.00	98.23	victors		victors~~~pglB 81-176~~~4682880~~~general glycosylation pathway protein adhesion
c34f21.fasta	NODE_1_length_315717_cov_529.843765	133275	134351	pglH	1-1077/1077	===============	0/0	100.00	100.00	victors		victors~~~pglH 81-176~~~3231778~~~general glycosylation pathway protein colonisation
c34f21.fasta	NODE_1_length_315717_cov_529.843765	175457	176224	fliR	1-768/768	===============	0/0	100.00	98.83	victors	905469	victors~~~fliR~~~905469~~~flagellar biosynthesis protein FliR motility and colonisation
c34f21.fasta	NODE_1_length_315717_cov_529.843765	221467	222132	dccR	1-666/666	===============	0/0	100.00	99.85	victors	905513	victors~~~dccR~~~905513~~~two-component regulator~~~colonisation
c34f21.fasta	NODE_1_length_315717_cov_529.843765	227918	228292	hspR	1-375/375	===============	0/0	100.00	100.00	victors	905521	victors~~~hspR~~~905521~~~heat shock transcriptional regulator thermotolerance
c34f21.fasta	NODE_1_length_315717_cov_529.843765	259423	260544	dnaJ	1-1122/1122	===============	0/0	100.00	99.73	victors	905551	victors~~~dnaJ~~~905551~~~chaperone protein DnaJ colonisation and thermotolerance
c34f21.fasta	NODE_1_length_315717_cov_529.843765	260701	261372	racR	1-672/672	===============	0/0	100.00	96.88	victors		victors~~~racR 81116~~~5617154~~~DNA binding response regulator colonisation
c34f21.fasta	NODE_1_length_315717_cov_529.843765	280589	281824	Cj1279	1-1236/1236	===============	0/0	100.00	100.00	victors	905570	victors~~~Cj1279~~~905570~~~putative fibronectin domain-containing protein adherence
c34f21.fasta	NODE_1_length_315717_cov_529.843765	313167	314303	pseA	1-1137/1137	===============	0/0	100.00	99.30	victors	905608	victors~~~pseA~~~905608~~~pseudaminic acid biosynthesis PseA protein adherence and invasion
c34f21.fasta	NODE_2_length_287306_cov_523.160266	19017	19766	flaC	1-750/750	===============	0/0	100.00	99.47	victors	905038	victors~~~flaC~~~905038~~~flagellin motility and invasion
c34f21.fasta	NODE_2_length_287306_cov_523.160266	52598	54103	pta	1-1506/1506	===============	0/0	100.00	98.07	victors	905007	victors~~~pta~~~905007~~~putative phosphate acetyltransferase colonisation
c34f21.fasta	NODE_2_length_287306_cov_523.160266	70610	71860	rpoN	1-1251/1251	===============	0/0	100.00	99.92	victors	904991	victors~~~rpoN~~~904991~~~RNA polymerase factor sigma-54 motility colonisation and structure
c34f21.fasta	NODE_2_length_287306_cov_523.160266	120236	120883	Cj0618	1-648/648	===============	0/0	100.00	100.00	victors	904949	victors~~~Cj0618~~~904949~~~hypothetical protein colonisation
c34f21.fasta	NODE_2_length_287306_cov_523.160266	265147	266106	Cj0456c	1-960/960	===============	0/0	100.00	97.92	victors	hypothetical	victors~~~Cj0456c~~~hypothetical protein colonisation
c34f21.fasta	NODE_2_length_287306_cov_523.160266	266569	267138	Cj0454	1-570/570	===============	0/0	100.00	98.25	victors	904777	victors~~~Cj0454~~~904777~~~hypothetical protein colonisation
c34f21.fasta	NODE_2_length_287306_cov_523.160266	271171	271299	Cj0019c	365-493/1779	...==..........	0/0	7.25	79.07	victors	904357	victors~~~Cj0019c~~~904357~~~putative MCP-domain signal transduction protein colonisation
c34f21.fasta	NODE_3_length_248026_cov_510.960206	138773	140239	Cj0903c	1-1467/1467	===============	0/0	100.00	99.73	victors	905201	victors~~~Cj0903c~~~905201~~~putative amino acid transport protein colonisation
c34f21.fasta	NODE_3_length_248026_cov_510.960206	146352	148184	ciaB	1-1833/1833	===============	0/0	100.00	99.51	victors		victors~~~ciaB 81-176~~~4682759~~~invasion antigen B invasion
c34f21.fasta	NODE_3_length_248026_cov_510.960206	152192	152851	CJE0997	1-660/660	===============	0/0	100.00	99.85	victors		victors~~~CJE0997 RM1221~~~3231508~~~amino acid ABC transporter permease protein PEB1 colonisation
c34f21.fasta	NODE_3_length_248026_cov_510.960206	152862	153614	CJJ81176_0927	1-753/753	===============	0/0	100.00	99.07	victors	4683249	victors~~~CJJ81176_0927~~~4683249~~~amino acid ABC transporter pearmease protein PEB1 colonisation
c34f21.fasta	NODE_3_length_248026_cov_510.960206	153616	154395	peb1A	1-780/780	===============	0/0	100.00	99.23	victors	906008	victors~~~peb1A~~~906008~~~bifunctional adhesin/ABC transporter aspartate/glutamate binding protein adherence
c34f21.fasta	NODE_3_length_248026_cov_510.960206	154417	155145	pebC	1-729/729	===============	0/0	100.00	99.86	victors		victors~~~pebC RM1221~~~3231511~~~amino acid ABC transporter ATP-binding protein PEB1 colonisation
c34f21.fasta	NODE_3_length_248026_cov_510.960206	170611	174123	aas	1-3513/3513	===============	0/0	100.00	99.55	victors	905232	victors~~~aas~~~905232~~~2-acyl-glycerophospho-ethanolamine acyltransferase colonisation
c34f21.fasta	NODE_3_length_248026_cov_510.960206	208274	208852	CJ0977	1-579/579	===============	0/0	100.00	99.14	victors	905268	victors~~~CJ0977~~~905268~~~hypothetical protein invasion
c34f21.fasta	NODE_3_length_248026_cov_510.960206	213229	214347	jlpA	1-1119/1119	===============	0/0	100.00	99.02	victors		victors~~~jlpA RM1221~~~3231574~~~surface-exposed lipoprotein adherence
c34f21.fasta	NODE_4_length_143327_cov_571.526918	84160	85524	sdaA	1-1365/1365	===============	0/0	100.00	98.17	victors	905896	victors~~~sdaA~~~905896~~~L-serine dehydratase colonisation
c34f21.fasta	NODE_4_length_143327_cov_571.526918	140834	143200	pflA	1-2367/2367	===============	0/0	100.00	99.41	victors	905864	victors~~~pflA~~~905864~~~paralysed flagellum protein colonisation
c34f21.fasta	NODE_5_length_131580_cov_564.121746	79900	81285	fliI	1-1386/1386	===============	0/0	100.00	97.47	victors		victors~~~fliI 81-176~~~flagellum-specific ATP-synthase motility and colonisation
c34f21.fasta	NODE_5_length_131580_cov_564.121746	118767	119624	Cj0248	1-858/858	===============	0/0	100.00	99.65	victors	904574	victors~~~Cj0248~~~904574~~~hypothetical protein colonisation
c34f21.fasta	NODE_6_length_125761_cov_538.528914	35752	36495	motB	1-744/744	===============	0/0	100.00	98.92	victors		victors~~~motB 81-176~~~4682104~~~flagellar motor protein MotB motility and colonisation
c34f21.fasta	NODE_6_length_125761_cov_538.528914	36498	37274	motA	1-777/777	===============	0/0	100.00	98.20	victors	904661	victors~~~motA~~~904661~~~flagellar motor protein motA colonisation and motility
c34f21.fasta	NODE_6_length_125761_cov_538.528914	113226	114947	Cj0415	1-1722/1722	===============	0/0	100.00	98.37	victors	904739	victors~~~Cj0415~~~904739~~~putative GMC oxidoreductase subunit colonisation
c34f21.fasta	NODE_7_length_106693_cov_565.275071	22120	24189	kpsC	1-2070/2070	===============	0/0	100.00	97.83	victors		victors~~~kpsC 81-176~~~4683284~~~capsule polysaccharide export protein KpsC colonisation
c34f21.fasta	NODE_7_length_106693_cov_565.275071	88145	89134	pldA	1-990/990	===============	0/0	100.00	99.09	victors	905643	victors~~~pldA~~~905643~~~phospholipase A colonisation
c34f21.fasta	NODE_7_length_106693_cov_565.275071	89768	91075	Cj1349	1-1308/1308	===============	0/0	100.00	99.39	victors	905641	victors~~~Cj1349~~~905641~~~putative fibronectin/fibrinogen-binding protein adherence and colonisation
c34f21.fasta	NODE_7_length_106693_cov_565.275071	101117	102835	flaA	1-1719/1719	========/======	6/16	99.53	91.89	victors	905631	victors~~~flaA~~~905631~~~flagellin motility colonisation and invasion
c34f21.fasta	NODE_7_length_106693_cov_565.275071	102981	104699	flaB	1-1719/1719	========/======	6/16	99.53	92.82	victors	905630	victors~~~flaB~~~905630~~~flagellin motility colonisation and invasion
c34f21.fasta	NODE_8_length_79642_cov_561.115993	7843	8961	kpsE	1-1119/1119	===============	0/0	100.00	100.00	victors		victors~~~kpsE 81116~~~5617759~~~capsule polysaccharise ABC transporter invasion and capsule
c34f21.fasta	NODE_8_length_79642_cov_561.115993	9620	10402	kpsM	1-783/783	===============	0/0	100.00	90.93	victors		victors~~~kpsM 81-176~~~4683743~~~capsular polysaccharise ABC transporter ABC transporter permease protein invasion and capsule
c34f21.fasta	NODE_8_length_79642_cov_561.115993	20422	21105	Cj1461	1-684/684	===============	0/0	100.00	97.81	victors	905749	victors~~~Cj1461~~~905749~~~putative DNA methylase invasion
c34f21.fasta	NODE_8_length_79642_cov_561.115993	23297	25123	fglK	1-1827/1827	===============	0/0	100.00	99.12	victors	905754	victors~~~fglK~~~905754~~~flagellar hook-associated protein FlgK motility and colonisation
c34f21.fasta	NODE_8_length_79642_cov_561.115993	36603	37562	cadF	1-960/960	===============	0/0	100.00	99.58	victors		victors~~~cadF 81-176~~~4683585~~~fibronectin binding protein adhesion
c34f21.fasta	NODE_8_length_79642_cov_561.115993	63808	63944	Cj0019c	357-493/1779	...==..........	0/0	7.70	81.75	victors	904357	victors~~~Cj0019c~~~904357~~~putative MCP-domain signal transduction protein colonisation
c34f21.fasta	NODE_9_length_74590_cov_565.704911	71371	72087	fliA	1-717/717	===============	0/0	100.00	99.86	victors	904393	victors~~~fliA~~~904393~~~flagellar biosynthesis sigma factor motility and colonisation
c38c12.fasta	NODE_11_length_30392_cov_457.397559	10944	13253	cheA	1-2310/2310	===============	0/0	100.00	98.18	victors		victors~~~cheA 81-176~~~4682610~~~chemotaxis protein CheA motility and colonisation
c38c12.fasta	NODE_14_length_15174_cov_452.417368	2378	2921	Cj1321	1-543/543	========/======	2/3	99.82	98.53	victors	905613	victors~~~Cj1321~~~905613~~~putative transferase colonisation
c38c12.fasta	NODE_14_length_15174_cov_452.417368	2993	3329	Cj1322	1-321/321	========/======	2/16	100.00	94.06	victors	905614	victors~~~Cj1322~~~905614~~~hypothetical protein colonisation
c38c12.fasta	NODE_14_length_15174_cov_452.417368	3317	3703	Cj1324	1-387/387	===============	0/0	100.00	99.48	victors	905616	victors~~~Cj1324~~~905616~~~hypothetical protein biofilm and colonisation
c38c12.fasta	NODE_14_length_15174_cov_452.417368	4960	5634	Cj1325	1-676/676	========/======	1/1	99.85	97.93	victors	905617	victors~~~Cj1325~~~905617~~~putative methyltransferase colonisation
c38c12.fasta	NODE_1_length_315719_cov_421.425327	1415	2551	pseA	1-1137/1137	===============	0/0	100.00	99.30	victors	905608	victors~~~pseA~~~905608~~~pseudaminic acid biosynthesis PseA protein adherence and invasion
c38c12.fasta	NODE_1_length_315719_cov_421.425327	33896	35131	Cj1279	1-1236/1236	===============	0/0	100.00	100.00	victors	905570	victors~~~Cj1279~~~905570~~~putative fibronectin domain-containing protein adherence
c38c12.fasta	NODE_1_length_315719_cov_421.425327	54348	55019	racR	1-672/672	===============	0/0	100.00	96.88	victors		victors~~~racR 81116~~~5617154~~~DNA binding response regulator colonisation
c38c12.fasta	NODE_1_length_315719_cov_421.425327	55176	56297	dnaJ	1-1122/1122	===============	0/0	100.00	99.73	victors	905551	victors~~~dnaJ~~~905551~~~chaperone protein DnaJ colonisation and thermotolerance
c38c12.fasta	NODE_1_length_315719_cov_421.425327	87428	87802	hspR	1-375/375	===============	0/0	100.00	100.00	victors	905521	victors~~~hspR~~~905521~~~heat shock transcriptional regulator thermotolerance
c38c12.fasta	NODE_1_length_315719_cov_421.425327	93588	94253	dccR	1-666/666	===============	0/0	100.00	99.85	victors	905513	victors~~~dccR~~~905513~~~two-component regulator~~~colonisation
c38c12.fasta	NODE_1_length_315719_cov_421.425327	139496	140263	fliR	1-768/768	===============	0/0	100.00	98.83	victors	905469	victors~~~fliR~~~905469~~~flagellar biosynthesis protein FliR motility and colonisation
c38c12.fasta	NODE_1_length_315719_cov_421.425327	181369	182445	pglH	1-1077/1077	===============	0/0	100.00	100.00	victors		victors~~~pglH 81-176~~~3231778~~~general glycosylation pathway protein colonisation
c38c12.fasta	NODE_1_length_315719_cov_421.425327	184456	186597	pglB	1-2142/2142	===============	0/0	100.00	98.23	victors		victors~~~pglB 81-176~~~4682880~~~general glycosylation pathway protein adhesion
c38c12.fasta	NODE_1_length_315719_cov_421.425327	189007	190167	pglE	1-1161/1161	===============	0/0	100.00	99.83	victors	905412	victors~~~pglE~~~905412~~~UDP-4-keto-6-deoxyGlcNAc aminotransferase colonisation
c38c12.fasta	NODE_1_length_315719_cov_421.425327	190169	191941	pglF	1-1773/1773	===============	0/0	100.00	98.98	victors	UDP-GlcNAc	victors~~~pglF~~~UDP-GlcNAc C46 dehydratase colonisation
c38c12.fasta	NODE_1_length_315719_cov_421.425327	192947	193339	cheY	1-393/393	===============	0/0	100.00	99.75	victors	905409	victors~~~cheY~~~905409~~~chemotaxis regulatory protein motility and colonisation
c38c12.fasta	NODE_1_length_315719_cov_421.425327	290757	291872	livJ	1-1116/1116	===============	0/0	100.00	99.91	victors	905311	victors~~~livJ~~~905311~~~branched-chain amino-acid ABC transporter periplasmic binding protein colonisation
c38c12.fasta	NODE_2_length_287339_cov_416.574249	16008	16136	Cj0019c	365-493/1779	...==..........	0/0	7.25	79.07	victors	904357	victors~~~Cj0019c~~~904357~~~putative MCP-domain signal transduction protein colonisation
c38c12.fasta	NODE_2_length_287339_cov_416.574249	20169	20738	Cj0454	1-570/570	===============	0/0	100.00	98.25	victors	904777	victors~~~Cj0454~~~904777~~~hypothetical protein colonisation
c38c12.fasta	NODE_2_length_287339_cov_416.574249	21201	22160	Cj0456c	1-960/960	===============	0/0	100.00	97.92	victors	hypothetical	victors~~~Cj0456c~~~hypothetical protein colonisation
c38c12.fasta	NODE_2_length_287339_cov_416.574249	166424	167071	Cj0618	1-648/648	===============	0/0	100.00	100.00	victors	904949	victors~~~Cj0618~~~904949~~~hypothetical protein colonisation
c38c12.fasta	NODE_2_length_287339_cov_416.574249	215447	216697	rpoN	1-1251/1251	===============	0/0	100.00	99.92	victors	904991	victors~~~rpoN~~~904991~~~RNA polymerase factor sigma-54 motility colonisation and structure
c38c12.fasta	NODE_2_length_287339_cov_416.574249	233206	234711	pta	1-1506/1506	===============	0/0	100.00	98.07	victors	905007	victors~~~pta~~~905007~~~putative phosphate acetyltransferase colonisation
c38c12.fasta	NODE_2_length_287339_cov_416.574249	267543	268292	flaC	1-750/750	===============	0/0	100.00	99.47	victors	905038	victors~~~flaC~~~905038~~~flagellin motility and invasion
c38c12.fasta	NODE_3_length_248026_cov_396.004916	138772	140238	Cj0903c	1-1467/1467	===============	0/0	100.00	99.73	victors	905201	victors~~~Cj0903c~~~905201~~~putative amino acid transport protein colonisation
c38c12.fasta	NODE_3_length_248026_cov_396.004916	146351	148183	ciaB	1-1833/1833	===============	0/0	100.00	99.51	victors		victors~~~ciaB 81-176~~~4682759~~~invasion antigen B invasion
c38c12.fasta	NODE_3_length_248026_cov_396.004916	152191	152850	CJE0997	1-660/660	===============	0/0	100.00	99.85	victors		victors~~~CJE0997 RM1221~~~3231508~~~amino acid ABC transporter permease protein PEB1 colonisation
c38c12.fasta	NODE_3_length_248026_cov_396.004916	152861	153613	CJJ81176_0927	1-753/753	===============	0/0	100.00	99.07	victors	4683249	victors~~~CJJ81176_0927~~~4683249~~~amino acid ABC transporter pearmease protein PEB1 colonisation
c38c12.fasta	NODE_3_length_248026_cov_396.004916	153615	154394	peb1A	1-780/780	===============	0/0	100.00	99.23	victors	906008	victors~~~peb1A~~~906008~~~bifunctional adhesin/ABC transporter aspartate/glutamate binding protein adherence
c38c12.fasta	NODE_3_length_248026_cov_396.004916	154416	155144	pebC	1-729/729	===============	0/0	100.00	99.86	victors		victors~~~pebC RM1221~~~3231511~~~amino acid ABC transporter ATP-binding protein PEB1 colonisation
c38c12.fasta	NODE_3_length_248026_cov_396.004916	170610	174122	aas	1-3513/3513	===============	0/0	100.00	99.55	victors	905232	victors~~~aas~~~905232~~~2-acyl-glycerophospho-ethanolamine acyltransferase colonisation
c38c12.fasta	NODE_3_length_248026_cov_396.004916	208273	208851	CJ0977	1-579/579	===============	0/0	100.00	99.14	victors	905268	victors~~~CJ0977~~~905268~~~hypothetical protein invasion
c38c12.fasta	NODE_3_length_248026_cov_396.004916	213228	214346	jlpA	1-1119/1119	===============	0/0	100.00	99.02	victors		victors~~~jlpA RM1221~~~3231574~~~surface-exposed lipoprotein adherence
c38c12.fasta	NODE_4_length_176750_cov_483.378898	12497	13411	Cj0020c	1-915/915	===============	0/0	100.00	97.38	victors	904360	victors~~~Cj0020c~~~904360~~~cytochrome C551 peroxidase colonisation
c38c12.fasta	NODE_4_length_176750_cov_483.378898	13401	15179	Cj0019c	1-1779/1779	===============	0/0	100.00	99.10	victors	904357	victors~~~Cj0019c~~~904357~~~putative MCP-domain signal transduction protein colonisation
c38c12.fasta	NODE_4_length_176750_cov_483.378898	117583	118947	sdaA	1-1365/1365	===============	0/0	100.00	98.17	victors	905896	victors~~~sdaA~~~905896~~~L-serine dehydratase colonisation
c38c12.fasta	NODE_4_length_176750_cov_483.378898	174257	176623	pflA	1-2367/2367	===============	0/0	100.00	99.41	victors	905864	victors~~~pflA~~~905864~~~paralysed flagellum protein colonisation
c38c12.fasta	NODE_5_length_131581_cov_470.084697	11957	12814	Cj0248	1-858/858	===============	0/0	100.00	99.65	victors	904574	victors~~~Cj0248~~~904574~~~hypothetical protein colonisation
c38c12.fasta	NODE_5_length_131581_cov_470.084697	50296	51681	fliI	1-1386/1386	===============	0/0	100.00	97.47	victors		victors~~~fliI 81-176~~~flagellum-specific ATP-synthase motility and colonisation
c38c12.fasta	NODE_6_length_125761_cov_436.587768	10815	12536	Cj0415	1-1722/1722	===============	0/0	100.00	98.37	victors	904739	victors~~~Cj0415~~~904739~~~putative GMC oxidoreductase subunit colonisation
c38c12.fasta	NODE_6_length_125761_cov_436.587768	88488	89264	motA	1-777/777	===============	0/0	100.00	98.20	victors	904661	victors~~~motA~~~904661~~~flagellar motor protein motA colonisation and motility
c38c12.fasta	NODE_6_length_125761_cov_436.587768	89267	90010	motB	1-744/744	===============	0/0	100.00	98.92	victors		victors~~~motB 81-176~~~4682104~~~flagellar motor protein MotB motility and colonisation
c38c12.fasta	NODE_7_length_106693_cov_462.206414	1995	3713	flaB	1-1719/1719	========/======	6/16	99.53	92.82	victors	905630	victors~~~flaB~~~905630~~~flagellin motility colonisation and invasion
c38c12.fasta	NODE_7_length_106693_cov_462.206414	3859	5577	flaA	1-1719/1719	========/======	6/16	99.53	91.89	victors	905631	victors~~~flaA~~~905631~~~flagellin motility colonisation and invasion
c38c12.fasta	NODE_7_length_106693_cov_462.206414	15618	16925	Cj1349	1-1308/1308	===============	0/0	100.00	99.39	victors	905641	victors~~~Cj1349~~~905641~~~putative fibronectin/fibrinogen-binding protein adherence and colonisation
c38c12.fasta	NODE_7_length_106693_cov_462.206414	17559	18548	pldA	1-990/990	===============	0/0	100.00	99.09	victors	905643	victors~~~pldA~~~905643~~~phospholipase A colonisation
c38c12.fasta	NODE_7_length_106693_cov_462.206414	82505	84574	kpsC	1-2070/2070	===============	0/0	100.00	97.83	victors		victors~~~kpsC 81-176~~~4683284~~~capsule polysaccharide export protein KpsC colonisation
c38c12.fasta	NODE_8_length_79643_cov_455.733906	7843	8961	kpsE	1-1119/1119	===============	0/0	100.00	100.00	victors		victors~~~kpsE 81116~~~5617759~~~capsule polysaccharise ABC transporter invasion and capsule
c38c12.fasta	NODE_8_length_79643_cov_455.733906	9620	10402	kpsM	1-783/783	===============	0/0	100.00	90.93	victors		victors~~~kpsM 81-176~~~4683743~~~capsular polysaccharise ABC transporter ABC transporter permease protein invasion and capsule
c38c12.fasta	NODE_8_length_79643_cov_455.733906	20422	21105	Cj1461	1-684/684	===============	0/0	100.00	97.81	victors	905749	victors~~~Cj1461~~~905749~~~putative DNA methylase invasion
c38c12.fasta	NODE_8_length_79643_cov_455.733906	23297	25123	fglK	1-1827/1827	===============	0/0	100.00	99.12	victors	905754	victors~~~fglK~~~905754~~~flagellar hook-associated protein FlgK motility and colonisation
c38c12.fasta	NODE_8_length_79643_cov_455.733906	36603	37562	cadF	1-960/960	===============	0/0	100.00	99.58	victors		victors~~~cadF 81-176~~~4683585~~~fibronectin binding protein adhesion
c38c12.fasta	NODE_8_length_79643_cov_455.733906	63808	63944	Cj0019c	357-493/1779	...==..........	0/0	7.70	81.75	victors	904357	victors~~~Cj0019c~~~904357~~~putative MCP-domain signal transduction protein colonisation
c38c12.fasta	NODE_9_length_74590_cov_474.458739	2504	3220	fliA	1-717/717	===============	0/0	100.00	99.86	victors	904393	victors~~~fliA~~~904393~~~flagellar biosynthesis sigma factor motility and colonisation
a21f23.fasta	NODE_13_length_735_cov_573.247720	1	285	flaA	1-285/1719	===............	0/0	16.58	85.61	victors	905631	victors~~~flaA~~~905631~~~flagellin motility colonisation and invasion
a21f23.fasta	NODE_13_length_735_cov_573.247720	446	735	flaB	1430-1719/1719	............===	0/0	16.87	94.48	victors	905630	victors~~~flaB~~~905630~~~flagellin motility colonisation and invasion
a21f23.fasta	NODE_1_length_344965_cov_573.378708	25056	25805	flaC	1-750/750	===============	0/0	100.00	99.60	victors	905038	victors~~~flaC~~~905038~~~flagellin motility and invasion
a21f23.fasta	NODE_1_length_344965_cov_573.378708	58638	60143	pta	1-1506/1506	===============	0/0	100.00	97.21	victors	905007	victors~~~pta~~~905007~~~putative phosphate acetyltransferase colonisation
a21f23.fasta	NODE_1_length_344965_cov_573.378708	76658	77908	rpoN	1-1251/1251	===============	0/0	100.00	98.96	victors	904991	victors~~~rpoN~~~904991~~~RNA polymerase factor sigma-54 motility colonisation and structure
a21f23.fasta	NODE_1_length_344965_cov_573.378708	120804	121451	Cj0618	1-648/648	===============	0/0	100.00	100.00	victors	904949	victors~~~Cj0618~~~904949~~~hypothetical protein colonisation
a21f23.fasta	NODE_1_length_344965_cov_573.378708	316857	317816	Cj0456c	1-960/960	===============	0/0	100.00	98.33	victors	hypothetical	victors~~~Cj0456c~~~hypothetical protein colonisation
a21f23.fasta	NODE_1_length_344965_cov_573.378708	318279	318848	Cj0454	1-570/570	===============	0/0	100.00	98.07	victors	904777	victors~~~Cj0454~~~904777~~~hypothetical protein colonisation
a21f23.fasta	NODE_1_length_344965_cov_573.378708	322879	323007	Cj0019c	365-493/1779	...==..........	0/0	7.25	79.07	victors	904357	victors~~~Cj0019c~~~904357~~~putative MCP-domain signal transduction protein colonisation
a21f23.fasta	NODE_2_length_338492_cov_532.950327	31863	32978	livJ	1-1116/1116	===============	0/0	100.00	99.73	victors	905311	victors~~~livJ~~~905311~~~branched-chain amino-acid ABC transporter periplasmic binding protein colonisation
a21f23.fasta	NODE_2_length_338492_cov_532.950327	133338	133730	cheY	1-393/393	===============	0/0	100.00	99.75	victors	905409	victors~~~cheY~~~905409~~~chemotaxis regulatory protein motility and colonisation
a21f23.fasta	NODE_2_length_338492_cov_532.950327	134736	136508	pglF	1-1773/1773	===============	0/0	100.00	98.70	victors	UDP-GlcNAc	victors~~~pglF~~~UDP-GlcNAc C46 dehydratase colonisation
a21f23.fasta	NODE_2_length_338492_cov_532.950327	136510	137670	pglE	1-1161/1161	===============	0/0	100.00	99.83	victors	905412	victors~~~pglE~~~905412~~~UDP-4-keto-6-deoxyGlcNAc aminotransferase colonisation
a21f23.fasta	NODE_2_length_338492_cov_532.950327	140686	142827	pglB	1-2142/2142	===============	0/0	100.00	97.90	victors		victors~~~pglB 81-176~~~4682880~~~general glycosylation pathway protein adhesion
a21f23.fasta	NODE_2_length_338492_cov_532.950327	144838	145917	pglH	1-1080/1080	===============	0/0	100.00	99.54	victors	905420	victors~~~pglH~~~905420~~~GalNAc transferase/polymerase colonisation
a21f23.fasta	NODE_2_length_338492_cov_532.950327	159174	159567	CJJ81176_1165	363-756/756	......==/======	2/2	51.98	96.71	victors	4683357	victors~~~CJJ81176_1165~~~4683357~~~LPS glycosyltransferase subfamily protein invasion
a21f23.fasta	NODE_2_length_338492_cov_532.950327	184034	184801	fliR	1-768/768	===============	0/0	100.00	98.83	victors	905469	victors~~~fliR~~~905469~~~flagellar biosynthesis protein FliR motility and colonisation
a21f23.fasta	NODE_2_length_338492_cov_532.950327	230056	230721	dccR	1-666/666	===============	0/0	100.00	98.95	victors	905513	victors~~~dccR~~~905513~~~two-component regulator~~~colonisation
a21f23.fasta	NODE_2_length_338492_cov_532.950327	236504	236878	hspR	1-375/375	===============	0/0	100.00	99.73	victors	905521	victors~~~hspR~~~905521~~~heat shock transcriptional regulator thermotolerance
a21f23.fasta	NODE_2_length_338492_cov_532.950327	268005	269126	dnaJ	1-1122/1122	===============	0/0	100.00	99.73	victors	905551	victors~~~dnaJ~~~905551~~~chaperone protein DnaJ colonisation and thermotolerance
a21f23.fasta	NODE_2_length_338492_cov_532.950327	269283	269954	racR	1-672/672	===============	0/0	100.00	96.88	victors		victors~~~racR 81116~~~5617154~~~DNA binding response regulator colonisation
a21f23.fasta	NODE_2_length_338492_cov_532.950327	289171	290406	Cj1279	1-1236/1236	===============	0/0	100.00	97.57	victors	905570	victors~~~Cj1279~~~905570~~~putative fibronectin domain-containing protein adherence
a21f23.fasta	NODE_2_length_338492_cov_532.950327	324214	324347	pglE	603-736/1161	.......===.....	0/0	11.54	79.85	victors	905412	victors~~~pglE~~~905412~~~UDP-4-keto-6-deoxyGlcNAc aminotransferase colonisation
a21f23.fasta	NODE_2_length_338492_cov_532.950327	326192	326871	Cj1325	1-676/676	========/======	5/10	99.56	78.33	victors	905617	victors~~~Cj1325~~~905617~~~putative methyltransferase colonisation
a21f23.fasta	NODE_2_length_338492_cov_532.950327	338208	338492	flaB	1-285/1719	===............	0/0	16.58	84.21	victors	905630	victors~~~flaB~~~905630~~~flagellin motility colonisation and invasion
a21f23.fasta	NODE_35_length_178_cov_616.594059	3	142	flaB	1019-1158/1719	........===....	0/0	8.14	81.43	victors	905630	victors~~~flaB~~~905630~~~flagellin motility colonisation and invasion
a21f23.fasta	NODE_37_length_155_cov_564.717949	1	155	flaB	1328-1482/1719	...........==..	0/0	9.02	91.61	victors	905630	victors~~~flaB~~~905630~~~flagellin motility colonisation and invasion
a21f23.fasta	NODE_3_length_251042_cov_494.522021	35118	36236	jlpA	1-1119/1119	===============	0/0	100.00	98.84	victors		victors~~~jlpA RM1221~~~3231574~~~surface-exposed lipoprotein adherence
a21f23.fasta	NODE_3_length_251042_cov_494.522021	40612	41190	CJ0977	1-579/579	===============	0/0	100.00	99.31	victors	905268	victors~~~CJ0977~~~905268~~~hypothetical protein invasion
a21f23.fasta	NODE_3_length_251042_cov_494.522021	75218	78730	aas	1-3513/3513	===============	0/0	100.00	99.94	victors	905232	victors~~~aas~~~905232~~~2-acyl-glycerophospho-ethanolamine acyltransferase colonisation
a21f23.fasta	NODE_3_length_251042_cov_494.522021	94193	94921	pebC	1-729/729	===============	0/0	100.00	99.73	victors		victors~~~pebC RM1221~~~3231511~~~amino acid ABC transporter ATP-binding protein PEB1 colonisation
a21f23.fasta	NODE_3_length_251042_cov_494.522021	94943	95722	peb1A	1-780/780	===============	0/0	100.00	99.61	victors	906008	victors~~~peb1A~~~906008~~~bifunctional adhesin/ABC transporter aspartate/glutamate binding protein adherence
a21f23.fasta	NODE_3_length_251042_cov_494.522021	95724	96476	CJJ81176_0927	1-753/753	===============	0/0	100.00	98.67	victors	4683249	victors~~~CJJ81176_0927~~~4683249~~~amino acid ABC transporter pearmease protein PEB1 colonisation
a21f23.fasta	NODE_3_length_251042_cov_494.522021	96487	97146	CJE0997	1-660/660	===============	0/0	100.00	99.85	victors		victors~~~CJE0997 RM1221~~~3231508~~~amino acid ABC transporter permease protein PEB1 colonisation
a21f23.fasta	NODE_3_length_251042_cov_494.522021	101154	102986	ciaB	1-1833/1833	===============	0/0	100.00	99.73	victors	905214	victors~~~ciaB~~~905214~~~CiaB protein invasion
a21f23.fasta	NODE_3_length_251042_cov_494.522021	109098	110564	Cj0903c	1-1467/1467	===============	0/0	100.00	99.66	victors	905201	victors~~~Cj0903c~~~905201~~~putative amino acid transport protein colonisation
a21f23.fasta	NODE_4_length_212947_cov_585.128440	34	982	flaA	771-1719/1719	......==/======	4/10	54.92	81.97	victors	905631	victors~~~flaA~~~905631~~~flagellin motility colonisation and invasion
a21f23.fasta	NODE_4_length_212947_cov_585.128440	9244	10551	Cj1349	1-1308/1308	===============	0/0	100.00	99.62	victors	905641	victors~~~Cj1349~~~905641~~~putative fibronectin/fibrinogen-binding protein adherence and colonisation
a21f23.fasta	NODE_4_length_212947_cov_585.128440	11187	12175	pldA	2-990/990	===============	0/0	99.90	98.79	victors	905643	victors~~~pldA~~~905643~~~phospholipase A colonisation
a21f23.fasta	NODE_4_length_212947_cov_585.128440	77075	78965	kpsC	1-1891/2070	========/=====.	2/2	91.30	95.08	victors		victors~~~kpsC 81-176~~~4683284~~~capsule polysaccharide export protein KpsC colonisation
a21f23.fasta	NODE_4_length_212947_cov_585.128440	105317	106435	kpsE	1-1119/1119	===============	0/0	100.00	96.52	victors		victors~~~kpsE 81116~~~5617759~~~capsule polysaccharise ABC transporter invasion and capsule
a21f23.fasta	NODE_4_length_212947_cov_585.128440	107094	107876	kpsM	1-783/783	===============	0/0	100.00	97.45	victors		victors~~~kpsM 81-176~~~4683743~~~capsular polysaccharise ABC transporter ABC transporter permease protein invasion and capsule
a21f23.fasta	NODE_4_length_212947_cov_585.128440	117899	118582	Cj1461	1-684/684	===============	0/0	100.00	98.10	victors	905749	victors~~~Cj1461~~~905749~~~putative DNA methylase invasion
a21f23.fasta	NODE_4_length_212947_cov_585.128440	120774	122600	fglK	1-1827/1827	===============	0/0	100.00	97.21	victors	905754	victors~~~fglK~~~905754~~~flagellar hook-associated protein FlgK motility and colonisation
a21f23.fasta	NODE_4_length_212947_cov_585.128440	134078	135037	cadF	1-960/960	===============	0/0	100.00	98.85	victors		victors~~~cadF 81-176~~~4683585~~~fibronectin binding protein adhesion
a21f23.fasta	NODE_4_length_212947_cov_585.128440	161280	161416	Cj0019c	357-493/1779	...==..........	0/0	7.70	81.75	victors	904357	victors~~~Cj0019c~~~904357~~~putative MCP-domain signal transduction protein colonisation
a21f23.fasta	NODE_5_length_178270_cov_634.024647	118	2484	pflA	1-2367/2367	===============	0/0	100.00	98.52	victors	905864	victors~~~pflA~~~905864~~~paralysed flagellum protein colonisation
a21f23.fasta	NODE_5_length_178270_cov_634.024647	59593	60957	sdaA	1-1365/1365	===============	0/0	100.00	97.66	victors	905896	victors~~~sdaA~~~905896~~~L-serine dehydratase colonisation
a21f23.fasta	NODE_5_length_178270_cov_634.024647	163063	164841	Cj0019c	1-1779/1779	===============	0/0	100.00	99.89	victors	904357	victors~~~Cj0019c~~~904357~~~putative MCP-domain signal transduction protein colonisation
a21f23.fasta	NODE_5_length_178270_cov_634.024647	164831	165745	Cj0020c	1-915/915	===============	0/0	100.00	100.00	victors	904360	victors~~~Cj0020c~~~904360~~~cytochrome C551 peroxidase colonisation
a21f23.fasta	NODE_6_length_150105_cov_573.020456	16787	19096	cheA	1-2310/2310	===============	0/0	100.00	98.22	victors		victors~~~cheA 81-176~~~4682610~~~chemotaxis protein CheA motility and colonisation
a21f23.fasta	NODE_6_length_150105_cov_573.020456	60023	60766	motB	1-744/744	===============	0/0	100.00	97.85	victors		victors~~~motB 81-176~~~4682104~~~flagellar motor protein MotB motility and colonisation
a21f23.fasta	NODE_6_length_150105_cov_573.020456	60769	61545	motA	1-777/777	===============	0/0	100.00	93.95	victors	904661	victors~~~motA~~~904661~~~flagellar motor protein motA colonisation and motility
a21f23.fasta	NODE_6_length_150105_cov_573.020456	137492	139213	Cj0415	1-1722/1722	===============	0/0	100.00	99.48	victors	904739	victors~~~Cj0415~~~904739~~~putative GMC oxidoreductase subunit colonisation
a21f23.fasta	NODE_7_length_101715_cov_623.938458	69983	70699	fliA	1-717/717	===============	0/0	100.00	99.86	victors	904393	victors~~~fliA~~~904393~~~flagellar biosynthesis sigma factor motility and colonisation
a21f23.fasta	NODE_8_length_88931_cov_595.160724	40824	42209	fliI	1-1386/1386	===============	0/0	100.00	97.62	victors		victors~~~fliI 81-176~~~flagellum-specific ATP-synthase motility and colonisation
a21f23.fasta	NODE_8_length_88931_cov_595.160724	79040	79897	Cj0248	1-858/858	===============	0/0	100.00	99.65	victors	904574	victors~~~Cj0248~~~904574~~~hypothetical protein colonisation
a28f32.fasta	NODE_13_length_735_cov_477.545593	1	290	flaB	1430-1719/1719	............===	0/0	16.87	94.48	victors	905630	victors~~~flaB~~~905630~~~flagellin motility colonisation and invasion
a28f32.fasta	NODE_13_length_735_cov_477.545593	451	735	flaA	1-285/1719	===............	0/0	16.58	85.61	victors	905631	victors~~~flaA~~~905631~~~flagellin motility colonisation and invasion
a28f32.fasta	NODE_1_length_344965_cov_482.328298	21959	22087	Cj0019c	365-493/1779	...==..........	0/0	7.25	79.07	victors	904357	victors~~~Cj0019c~~~904357~~~putative MCP-domain signal transduction protein colonisation
a28f32.fasta	NODE_1_length_344965_cov_482.328298	26118	26687	Cj0454	1-570/570	===============	0/0	100.00	98.07	victors	904777	victors~~~Cj0454~~~904777~~~hypothetical protein colonisation
a28f32.fasta	NODE_1_length_344965_cov_482.328298	27150	28109	Cj0456c	1-960/960	===============	0/0	100.00	98.33	victors	hypothetical	victors~~~Cj0456c~~~hypothetical protein colonisation
a28f32.fasta	NODE_1_length_344965_cov_482.328298	223514	224161	Cj0618	1-648/648	===============	0/0	100.00	100.00	victors	904949	victors~~~Cj0618~~~904949~~~hypothetical protein colonisation
a28f32.fasta	NODE_1_length_344965_cov_482.328298	267057	268307	rpoN	1-1251/1251	===============	0/0	100.00	98.96	victors	904991	victors~~~rpoN~~~904991~~~RNA polymerase factor sigma-54 motility colonisation and structure
a28f32.fasta	NODE_1_length_344965_cov_482.328298	284823	286328	pta	1-1506/1506	===============	0/0	100.00	97.21	victors	905007	victors~~~pta~~~905007~~~putative phosphate acetyltransferase colonisation
a28f32.fasta	NODE_1_length_344965_cov_482.328298	319161	319910	flaC	1-750/750	===============	0/0	100.00	99.60	victors	905038	victors~~~flaC~~~905038~~~flagellin motility and invasion
a28f32.fasta	NODE_25_length_178_cov_538.475248	3	142	flaB	1019-1158/1719	........===....	0/0	8.14	81.43	victors	905630	victors~~~flaB~~~905630~~~flagellin motility colonisation and invasion
a28f32.fasta	NODE_27_length_155_cov_502.358974	1	155	flaB	1328-1482/1719	...........==..	0/0	9.02	91.61	victors	905630	victors~~~flaB~~~905630~~~flagellin motility colonisation and invasion
a28f32.fasta	NODE_2_length_338491_cov_446.656861	1	285	flaB	1-285/1719	===............	0/0	16.58	84.21	victors	905630	victors~~~flaB~~~905630~~~flagellin motility colonisation and invasion
a28f32.fasta	NODE_2_length_338491_cov_446.656861	11622	12301	Cj1325	1-676/676	========/======	5/10	99.56	78.33	victors	905617	victors~~~Cj1325~~~905617~~~putative methyltransferase colonisation
a28f32.fasta	NODE_2_length_338491_cov_446.656861	14146	14279	pglE	603-736/1161	.......===.....	0/0	11.54	79.85	victors	905412	victors~~~pglE~~~905412~~~UDP-4-keto-6-deoxyGlcNAc aminotransferase colonisation
a28f32.fasta	NODE_2_length_338491_cov_446.656861	48086	49321	Cj1279	1-1236/1236	===============	0/0	100.00	97.57	victors	905570	victors~~~Cj1279~~~905570~~~putative fibronectin domain-containing protein adherence
a28f32.fasta	NODE_2_length_338491_cov_446.656861	68538	69209	racR	1-672/672	===============	0/0	100.00	96.88	victors		victors~~~racR 81116~~~5617154~~~DNA binding response regulator colonisation
a28f32.fasta	NODE_2_length_338491_cov_446.656861	69366	70487	dnaJ	1-1122/1122	===============	0/0	100.00	99.73	victors	905551	victors~~~dnaJ~~~905551~~~chaperone protein DnaJ colonisation and thermotolerance
a28f32.fasta	NODE_2_length_338491_cov_446.656861	101614	101988	hspR	1-375/375	===============	0/0	100.00	99.73	victors	905521	victors~~~hspR~~~905521~~~heat shock transcriptional regulator thermotolerance
a28f32.fasta	NODE_2_length_338491_cov_446.656861	107771	108436	dccR	1-666/666	===============	0/0	100.00	98.95	victors	905513	victors~~~dccR~~~905513~~~two-component regulator~~~colonisation
a28f32.fasta	NODE_2_length_338491_cov_446.656861	153691	154458	fliR	1-768/768	===============	0/0	100.00	98.83	victors	905469	victors~~~fliR~~~905469~~~flagellar biosynthesis protein FliR motility and colonisation
a28f32.fasta	NODE_2_length_338491_cov_446.656861	178925	179318	CJJ81176_1165	363-756/756	......==/======	2/2	51.98	96.71	victors	4683357	victors~~~CJJ81176_1165~~~4683357~~~LPS glycosyltransferase subfamily protein invasion
a28f32.fasta	NODE_2_length_338491_cov_446.656861	192575	193654	pglH	1-1080/1080	===============	0/0	100.00	99.54	victors	905420	victors~~~pglH~~~905420~~~GalNAc transferase/polymerase colonisation
a28f32.fasta	NODE_2_length_338491_cov_446.656861	195665	197806	pglB	1-2142/2142	===============	0/0	100.00	97.90	victors		victors~~~pglB 81-176~~~4682880~~~general glycosylation pathway protein adhesion
a28f32.fasta	NODE_2_length_338491_cov_446.656861	200822	201982	pglE	1-1161/1161	===============	0/0	100.00	99.83	victors	905412	victors~~~pglE~~~905412~~~UDP-4-keto-6-deoxyGlcNAc aminotransferase colonisation
a28f32.fasta	NODE_2_length_338491_cov_446.656861	201984	203756	pglF	1-1773/1773	===============	0/0	100.00	98.70	victors	UDP-GlcNAc	victors~~~pglF~~~UDP-GlcNAc C46 dehydratase colonisation
a28f32.fasta	NODE_2_length_338491_cov_446.656861	204762	205154	cheY	1-393/393	===============	0/0	100.00	99.75	victors	905409	victors~~~cheY~~~905409~~~chemotaxis regulatory protein motility and colonisation
a28f32.fasta	NODE_2_length_338491_cov_446.656861	305514	306629	livJ	1-1116/1116	===============	0/0	100.00	99.73	victors	905311	victors~~~livJ~~~905311~~~branched-chain amino-acid ABC transporter periplasmic binding protein colonisation
a28f32.fasta	NODE_3_length_251044_cov_416.376966	140481	141947	Cj0903c	1-1467/1467	===============	0/0	100.00	99.66	victors	905201	victors~~~Cj0903c~~~905201~~~putative amino acid transport protein colonisation
a28f32.fasta	NODE_3_length_251044_cov_416.376966	148059	149891	ciaB	1-1833/1833	===============	0/0	100.00	99.73	victors	905214	victors~~~ciaB~~~905214~~~CiaB protein invasion
a28f32.fasta	NODE_3_length_251044_cov_416.376966	153899	154558	CJE0997	1-660/660	===============	0/0	100.00	99.85	victors		victors~~~CJE0997 RM1221~~~3231508~~~amino acid ABC transporter permease protein PEB1 colonisation
a28f32.fasta	NODE_3_length_251044_cov_416.376966	154569	155321	CJJ81176_0927	1-753/753	===============	0/0	100.00	98.67	victors	4683249	victors~~~CJJ81176_0927~~~4683249~~~amino acid ABC transporter pearmease protein PEB1 colonisation
a28f32.fasta	NODE_3_length_251044_cov_416.376966	155323	156102	peb1A	1-780/780	===============	0/0	100.00	99.61	victors	906008	victors~~~peb1A~~~906008~~~bifunctional adhesin/ABC transporter aspartate/glutamate binding protein adherence
a28f32.fasta	NODE_3_length_251044_cov_416.376966	156124	156852	pebC	1-729/729	===============	0/0	100.00	99.73	victors		victors~~~pebC RM1221~~~3231511~~~amino acid ABC transporter ATP-binding protein PEB1 colonisation
a28f32.fasta	NODE_3_length_251044_cov_416.376966	172315	175827	aas	1-3513/3513	===============	0/0	100.00	99.94	victors	905232	victors~~~aas~~~905232~~~2-acyl-glycerophospho-ethanolamine acyltransferase colonisation
a28f32.fasta	NODE_3_length_251044_cov_416.376966	209855	210433	CJ0977	1-579/579	===============	0/0	100.00	99.31	victors	905268	victors~~~CJ0977~~~905268~~~hypothetical protein invasion
a28f32.fasta	NODE_3_length_251044_cov_416.376966	214809	215927	jlpA	1-1119/1119	===============	0/0	100.00	98.84	victors		victors~~~jlpA RM1221~~~3231574~~~surface-exposed lipoprotein adherence
a28f32.fasta	NODE_4_length_212945_cov_494.396095	51532	51668	Cj0019c	357-493/1779	...==..........	0/0	7.70	81.75	victors	904357	victors~~~Cj0019c~~~904357~~~putative MCP-domain signal transduction protein colonisation
a28f32.fasta	NODE_4_length_212945_cov_494.396095	77911	78870	cadF	1-960/960	===============	0/0	100.00	98.85	victors		victors~~~cadF 81-176~~~4683585~~~fibronectin binding protein adhesion
a28f32.fasta	NODE_4_length_212945_cov_494.396095	90348	92174	fglK	1-1827/1827	===============	0/0	100.00	97.21	victors	905754	victors~~~fglK~~~905754~~~flagellar hook-associated protein FlgK motility and colonisation
a28f32.fasta	NODE_4_length_212945_cov_494.396095	94366	95049	Cj1461	1-684/684	===============	0/0	100.00	98.10	victors	905749	victors~~~Cj1461~~~905749~~~putative DNA methylase invasion
a28f32.fasta	NODE_4_length_212945_cov_494.396095	105072	105854	kpsM	1-783/783	===============	0/0	100.00	97.45	victors		victors~~~kpsM 81-176~~~4683743~~~capsular polysaccharise ABC transporter ABC transporter permease protein invasion and capsule
a28f32.fasta	NODE_4_length_212945_cov_494.396095	106513	107631	kpsE	1-1119/1119	===============	0/0	100.00	96.52	victors		victors~~~kpsE 81116~~~5617759~~~capsule polysaccharise ABC transporter invasion and capsule
a28f32.fasta	NODE_4_length_212945_cov_494.396095	133981	135871	kpsC	1-1891/2070	========/=====.	2/2	91.30	95.08	victors		victors~~~kpsC 81-176~~~4683284~~~capsule polysaccharide export protein KpsC colonisation
a28f32.fasta	NODE_4_length_212945_cov_494.396095	200771	201759	pldA	2-990/990	===============	0/0	99.90	98.79	victors	905643	victors~~~pldA~~~905643~~~phospholipase A colonisation
a28f32.fasta	NODE_4_length_212945_cov_494.396095	202395	203702	Cj1349	1-1308/1308	===============	0/0	100.00	99.62	victors	905641	victors~~~Cj1349~~~905641~~~putative fibronectin/fibrinogen-binding protein adherence and colonisation
a28f32.fasta	NODE_4_length_212945_cov_494.396095	211964	212912	flaA	771-1719/1719	......==/======	4/10	54.92	81.97	victors	905631	victors~~~flaA~~~905631~~~flagellin motility colonisation and invasion
a28f32.fasta	NODE_5_length_178270_cov_541.394853	118	2484	pflA	1-2367/2367	===============	0/0	100.00	98.52	victors	905864	victors~~~pflA~~~905864~~~paralysed flagellum protein colonisation
a28f32.fasta	NODE_5_length_178270_cov_541.394853	59593	60957	sdaA	1-1365/1365	===============	0/0	100.00	97.66	victors	905896	victors~~~sdaA~~~905896~~~L-serine dehydratase colonisation
a28f32.fasta	NODE_5_length_178270_cov_541.394853	163063	164841	Cj0019c	1-1779/1779	===============	0/0	100.00	99.89	victors	904357	victors~~~Cj0019c~~~904357~~~putative MCP-domain signal transduction protein colonisation
a28f32.fasta	NODE_5_length_178270_cov_541.394853	164831	165745	Cj0020c	1-915/915	===============	0/0	100.00	100.00	victors	904360	victors~~~Cj0020c~~~904360~~~cytochrome C551 peroxidase colonisation
a28f32.fasta	NODE_6_length_150105_cov_482.602727	10893	12614	Cj0415	1-1722/1722	===============	0/0	100.00	99.48	victors	904739	victors~~~Cj0415~~~904739~~~putative GMC oxidoreductase subunit colonisation
a28f32.fasta	NODE_6_length_150105_cov_482.602727	88561	89337	motA	1-777/777	===============	0/0	100.00	93.95	victors	904661	victors~~~motA~~~904661~~~flagellar motor protein motA colonisation and motility
a28f32.fasta	NODE_6_length_150105_cov_482.602727	89340	90083	motB	1-744/744	===============	0/0	100.00	97.85	victors		victors~~~motB 81-176~~~4682104~~~flagellar motor protein MotB motility and colonisation
a28f32.fasta	NODE_6_length_150105_cov_482.602727	131010	133319	cheA	1-2310/2310	===============	0/0	100.00	98.22	victors		victors~~~cheA 81-176~~~4682610~~~chemotaxis protein CheA motility and colonisation
a28f32.fasta	NODE_7_length_101717_cov_533.199134	69983	70699	fliA	1-717/717	===============	0/0	100.00	99.86	victors	904393	victors~~~fliA~~~904393~~~flagellar biosynthesis sigma factor motility and colonisation
a28f32.fasta	NODE_8_length_88931_cov_500.413859	40824	42209	fliI	1-1386/1386	===============	0/0	100.00	97.62	victors		victors~~~fliI 81-176~~~flagellum-specific ATP-synthase motility and colonisation
a28f32.fasta	NODE_8_length_88931_cov_500.413859	79040	79897	Cj0248	1-858/858	===============	0/0	100.00	99.65	victors	904574	victors~~~Cj0248~~~904574~~~hypothetical protein colonisation
a34f24.fasta	NODE_11_length_6990_cov_615.392160	3063	4779	flaB	3-1719/1719	========/======	2/8	99.65	93.32	victors	905630	victors~~~flaB~~~905630~~~flagellin motility colonisation and invasion
a34f24.fasta	NODE_11_length_6990_cov_615.392160	4927	6643	flaA	3-1719/1719	========/======	2/8	99.65	95.12	victors	905631	victors~~~flaA~~~905631~~~flagellin motility colonisation and invasion
a34f24.fasta	NODE_1_length_542726_cov_481.825727	23255	24490	Cj1279	1-1236/1236	===============	0/0	100.00	99.92	victors	905570	victors~~~Cj1279~~~905570~~~putative fibronectin domain-containing protein adherence
a34f24.fasta	NODE_1_length_542726_cov_481.825727	43707	44378	racR	1-672/672	===============	0/0	100.00	96.88	victors		victors~~~racR 81116~~~5617154~~~DNA binding response regulator colonisation
a34f24.fasta	NODE_1_length_542726_cov_481.825727	44535	45659	dnaJ	1-1122/1122	========/======	1/3	100.00	98.04	victors	905551	victors~~~dnaJ~~~905551~~~chaperone protein DnaJ colonisation and thermotolerance
a34f24.fasta	NODE_1_length_542726_cov_481.825727	77008	77382	hspR	1-375/375	===============	0/0	100.00	100.00	victors	905521	victors~~~hspR~~~905521~~~heat shock transcriptional regulator thermotolerance
a34f24.fasta	NODE_1_length_542726_cov_481.825727	83168	83833	dccR	1-666/666	===============	0/0	100.00	99.85	victors	905513	victors~~~dccR~~~905513~~~two-component regulator~~~colonisation
a34f24.fasta	NODE_1_length_542726_cov_481.825727	129091	129858	fliR	1-768/768	===============	0/0	100.00	99.87	victors	905469	victors~~~fliR~~~905469~~~flagellar biosynthesis protein FliR motility and colonisation
a34f24.fasta	NODE_1_length_542726_cov_481.825727	171875	172954	pglH	1-1080/1080	===============	0/0	100.00	99.07	victors	905420	victors~~~pglH~~~905420~~~GalNAc transferase/polymerase colonisation
a34f24.fasta	NODE_1_length_542726_cov_481.825727	174965	177106	pglB	1-2142/2142	===============	0/0	100.00	98.27	victors		victors~~~pglB 81-176~~~4682880~~~general glycosylation pathway protein adhesion
a34f24.fasta	NODE_1_length_542726_cov_481.825727	180121	181281	pglE	1-1161/1161	===============	0/0	100.00	100.00	victors	905412	victors~~~pglE~~~905412~~~UDP-4-keto-6-deoxyGlcNAc aminotransferase colonisation
a34f24.fasta	NODE_1_length_542726_cov_481.825727	181283	183055	pglF	1-1773/1773	===============	0/0	100.00	98.93	victors	UDP-GlcNAc	victors~~~pglF~~~UDP-GlcNAc C46 dehydratase colonisation
a34f24.fasta	NODE_1_length_542726_cov_481.825727	184061	184453	cheY	1-393/393	===============	0/0	100.00	99.75	victors	905409	victors~~~cheY~~~905409~~~chemotaxis regulatory protein motility and colonisation
a34f24.fasta	NODE_1_length_542726_cov_481.825727	281883	282998	livJ	1-1116/1116	===============	0/0	100.00	99.55	victors	905311	victors~~~livJ~~~905311~~~branched-chain amino-acid ABC transporter periplasmic binding protein colonisation
a34f24.fasta	NODE_1_length_542726_cov_481.825727	317154	318272	jlpA	1-1119/1119	===============	0/0	100.00	98.39	victors		victors~~~jlpA 81-176~~~4682683~~~surface exposed lipoprotein adherence
a34f24.fasta	NODE_1_length_542726_cov_481.825727	322648	323226	CJ0977	1-579/579	===============	0/0	100.00	100.00	victors	905268	victors~~~CJ0977~~~905268~~~hypothetical protein invasion
a34f24.fasta	NODE_1_length_542726_cov_481.825727	358542	362054	aas	1-3513/3513	===============	0/0	100.00	99.89	victors	905232	victors~~~aas~~~905232~~~2-acyl-glycerophospho-ethanolamine acyltransferase colonisation
a34f24.fasta	NODE_1_length_542726_cov_481.825727	377517	378245	pebC	1-729/729	===============	0/0	100.00	100.00	victors		victors~~~pebC 81-176~~~4682094~~~amino acid ABC transporter ATP-binding protein PEB1 colonisation
a34f24.fasta	NODE_1_length_542726_cov_481.825727	378267	379046	peb1A	1-780/780	===============	0/0	100.00	98.72	victors	906008	victors~~~peb1A~~~906008~~~bifunctional adhesin/ABC transporter aspartate/glutamate binding protein adherence
a34f24.fasta	NODE_1_length_542726_cov_481.825727	379048	379800	CJJ81176_0927	1-753/753	===============	0/0	100.00	99.07	victors	4683249	victors~~~CJJ81176_0927~~~4683249~~~amino acid ABC transporter pearmease protein PEB1 colonisation
a34f24.fasta	NODE_1_length_542726_cov_481.825727	379811	380470	CJE0997	1-660/660	===============	0/0	100.00	98.18	victors		victors~~~CJE0997 RM1221~~~3231508~~~amino acid ABC transporter permease protein PEB1 colonisation
a34f24.fasta	NODE_1_length_542726_cov_481.825727	384478	386310	ciaB	1-1833/1833	===============	0/0	100.00	99.94	victors	905214	victors~~~ciaB~~~905214~~~CiaB protein invasion
a34f24.fasta	NODE_1_length_542726_cov_481.825727	392423	393889	Cj0903c	1-1467/1467	===============	0/0	100.00	100.00	victors	905201	victors~~~Cj0903c~~~905201~~~putative amino acid transport protein colonisation
a34f24.fasta	NODE_2_length_297208_cov_492.411724	19082	19831	flaC	1-750/750	===============	0/0	100.00	100.00	victors	905038	victors~~~flaC~~~905038~~~flagellin motility and invasion
a34f24.fasta	NODE_2_length_297208_cov_492.411724	52665	54170	pta	1-1506/1506	===============	0/0	100.00	97.08	victors	905007	victors~~~pta~~~905007~~~putative phosphate acetyltransferase colonisation
a34f24.fasta	NODE_2_length_297208_cov_492.411724	70666	71916	rpoN	1-1251/1251	===============	0/0	100.00	98.80	victors	904991	victors~~~rpoN~~~904991~~~RNA polymerase factor sigma-54 motility colonisation and structure
a34f24.fasta	NODE_2_length_297208_cov_492.411724	116759	117406	Cj0618	1-648/648	===============	0/0	100.00	100.00	victors	904949	victors~~~Cj0618~~~904949~~~hypothetical protein colonisation
a34f24.fasta	NODE_2_length_297208_cov_492.411724	275065	276024	Cj0456c	1-960/960	===============	0/0	100.00	98.85	victors	hypothetical	victors~~~Cj0456c~~~hypothetical protein colonisation
a34f24.fasta	NODE_2_length_297208_cov_492.411724	276487	277056	Cj0454	1-570/570	===============	0/0	100.00	97.89	victors	904777	victors~~~Cj0454~~~904777~~~hypothetical protein colonisation
a34f24.fasta	NODE_2_length_297208_cov_492.411724	281088	281216	Cj0019c	365-493/1779	...==..........	0/0	7.25	79.07	victors	904357	victors~~~Cj0019c~~~904357~~~putative MCP-domain signal transduction protein colonisation
a34f24.fasta	NODE_3_length_197780_cov_553.712179	119	2485	pflA	1-2367/2367	===============	0/0	100.00	100.00	victors	905864	victors~~~pflA~~~905864~~~paralysed flagellum protein colonisation
a34f24.fasta	NODE_3_length_197780_cov_553.712179	57840	59204	sdaA	1-1365/1365	===============	0/0	100.00	100.00	victors	905896	victors~~~sdaA~~~905896~~~L-serine dehydratase colonisation
a34f24.fasta	NODE_3_length_197780_cov_553.712179	104038	106456	Cj0629	519-2937/2937	..=============	0/0	82.36	98.26	victors	904959	victors~~~Cj0629~~~904959~~~lipoprotein invasion and colonisation
a34f24.fasta	NODE_3_length_197780_cov_553.712179	182576	184354	Cj0019c	1-1779/1779	===============	0/0	100.00	99.83	victors	904357	victors~~~Cj0019c~~~904357~~~putative MCP-domain signal transduction protein colonisation
a34f24.fasta	NODE_3_length_197780_cov_553.712179	184344	185258	Cj0020c	1-915/915	===============	0/0	100.00	99.34	victors	904360	victors~~~Cj0020c~~~904360~~~cytochrome C551 peroxidase colonisation
a34f24.fasta	NODE_4_length_154560_cov_519.246403	21109	23418	cheA	1-2310/2310	===============	0/0	100.00	98.01	victors		victors~~~cheA 81-176~~~4682610~~~chemotaxis protein CheA motility and colonisation
a34f24.fasta	NODE_4_length_154560_cov_519.246403	64394	65137	motB	1-744/744	===============	0/0	100.00	99.46	victors	904660	victors~~~motB~~~904660~~~flagellar motor protein colonisation and motility
a34f24.fasta	NODE_4_length_154560_cov_519.246403	65140	65916	motA	1-777/777	===============	0/0	100.00	100.00	victors	904661	victors~~~motA~~~904661~~~flagellar motor protein motA colonisation and motility
a34f24.fasta	NODE_4_length_154560_cov_519.246403	141877	143598	Cj0415	1-1722/1722	===============	0/0	100.00	98.32	victors	904739	victors~~~Cj0415~~~904739~~~putative GMC oxidoreductase subunit colonisation
a34f24.fasta	NODE_5_length_116593_cov_529.857247	7875	8993	kpsE	1-1119/1119	===============	0/0	100.00	96.87	victors		victors~~~kpsE 81116~~~5617759~~~capsule polysaccharise ABC transporter invasion and capsule
a34f24.fasta	NODE_5_length_116593_cov_529.857247	9652	10434	kpsM	1-783/783	===============	0/0	100.00	96.94	victors		victors~~~kpsM 81-176~~~4683743~~~capsular polysaccharise ABC transporter ABC transporter permease protein invasion and capsule
a34f24.fasta	NODE_5_length_116593_cov_529.857247	20458	21141	Cj1461	1-684/684	===============	0/0	100.00	98.25	victors	905749	victors~~~Cj1461~~~905749~~~putative DNA methylase invasion
a34f24.fasta	NODE_5_length_116593_cov_529.857247	23334	25160	fglK	1-1827/1827	===============	0/0	100.00	98.96	victors	905754	victors~~~fglK~~~905754~~~flagellar hook-associated protein FlgK motility and colonisation
a34f24.fasta	NODE_5_length_116593_cov_529.857247	36640	37599	cadF	1-960/960	===============	0/0	100.00	98.85	victors		victors~~~cadF 81-176~~~4683585~~~fibronectin binding protein adhesion
a34f24.fasta	NODE_5_length_116593_cov_529.857247	63845	63981	Cj0019c	357-493/1779	...==..........	0/0	7.70	81.75	victors	904357	victors~~~Cj0019c~~~904357~~~putative MCP-domain signal transduction protein colonisation
a34f24.fasta	NODE_6_length_102219_cov_541.700172	69979	70695	fliA	1-717/717	===============	0/0	100.00	100.00	victors	904393	victors~~~fliA~~~904393~~~flagellar biosynthesis sigma factor motility and colonisation
a34f24.fasta	NODE_7_length_89578_cov_528.565535	9027	9884	Cj0248	1-858/858	===============	0/0	100.00	99.77	victors	904574	victors~~~Cj0248~~~904574~~~hypothetical protein colonisation
a34f24.fasta	NODE_7_length_89578_cov_528.565535	46706	48091	fliI	1-1386/1386	===============	0/0	100.00	97.26	victors		victors~~~fliI 81-176~~~flagellum-specific ATP-synthase motility and colonisation
a34f24.fasta	NODE_8_length_84447_cov_515.829359	7509	8816	Cj1349	1-1308/1308	===============	0/0	100.00	98.09	victors	905641	victors~~~Cj1349~~~905641~~~putative fibronectin/fibrinogen-binding protein adherence and colonisation
a34f24.fasta	NODE_8_length_84447_cov_515.829359	9450	10439	pldA	1-990/990	===============	0/0	100.00	98.69	victors	905643	victors~~~pldA~~~905643~~~phospholipase A colonisation
a34f24.fasta	NODE_8_length_84447_cov_515.829359	75334	77403	kpsC	1-2070/2070	===============	0/0	100.00	96.14	victors		victors~~~kpsC 81-176~~~4683284~~~capsule polysaccharide export protein KpsC colonisation
a34f24.fasta	NODE_9_length_26751_cov_515.720477	9563	10244	Cj1325	1-676/676	========/======	1/6	100.00	96.33	victors	905617	victors~~~Cj1325~~~905617~~~putative methyltransferase colonisation
a34f24.fasta	NODE_9_length_26751_cov_515.720477	11500	11886	Cj1324	1-387/387	===============	0/0	100.00	100.00	victors	905616	victors~~~Cj1324~~~905616~~~hypothetical protein biofilm and colonisation
a34f24.fasta	NODE_9_length_26751_cov_515.720477	11874	12194	Cj1322	1-321/321	===============	0/0	100.00	100.00	victors	905614	victors~~~Cj1322~~~905614~~~hypothetical protein colonisation
a34f24.fasta	NODE_9_length_26751_cov_515.720477	12267	12809	Cj1321	1-543/543	===============	0/0	100.00	100.00	victors	905613	victors~~~Cj1321~~~905613~~~putative transferase colonisation
a34f24.fasta	NODE_9_length_26751_cov_515.720477	16325	17461	pseA	1-1137/1137	===============	0/0	100.00	99.65	victors	905608	victors~~~pseA~~~905608~~~pseudaminic acid biosynthesis PseA protein adherence and invasion
a38c44.fasta	NODE_1_length_577144_cov_570.097523	348	2064	flaA	3-1719/1719	========/======	2/8	99.65	95.12	victors	905631	victors~~~flaA~~~905631~~~flagellin motility colonisation and invasion
a38c44.fasta	NODE_1_length_577144_cov_570.097523	2212	3928	flaB	3-1719/1719	========/======	2/8	99.65	93.32	victors	905630	victors~~~flaB~~~905630~~~flagellin motility colonisation and invasion
a38c44.fasta	NODE_1_length_577144_cov_570.097523	17197	17879	Cj1325	1-676/676	========/======	1/7	100.00	96.34	victors	905617	victors~~~Cj1325~~~905617~~~putative methyltransferase colonisation
a38c44.fasta	NODE_1_length_577144_cov_570.097523	19135	19521	Cj1324	1-387/387	===============	0/0	100.00	100.00	victors	905616	victors~~~Cj1324~~~905616~~~hypothetical protein biofilm and colonisation
a38c44.fasta	NODE_1_length_577144_cov_570.097523	19509	19829	Cj1322	1-321/321	===============	0/0	100.00	100.00	victors	905614	victors~~~Cj1322~~~905614~~~hypothetical protein colonisation
a38c44.fasta	NODE_1_length_577144_cov_570.097523	19902	20444	Cj1321	1-543/543	===============	0/0	100.00	100.00	victors	905613	victors~~~Cj1321~~~905613~~~putative transferase colonisation
a38c44.fasta	NODE_1_length_577144_cov_570.097523	23961	25097	pseA	1-1137/1137	===============	0/0	100.00	99.65	victors	905608	victors~~~pseA~~~905608~~~pseudaminic acid biosynthesis PseA protein adherence and invasion
a38c44.fasta	NODE_1_length_577144_cov_570.097523	57672	58907	Cj1279	1-1236/1236	===============	0/0	100.00	99.92	victors	905570	victors~~~Cj1279~~~905570~~~putative fibronectin domain-containing protein adherence
a38c44.fasta	NODE_1_length_577144_cov_570.097523	78124	78795	racR	1-672/672	===============	0/0	100.00	96.88	victors		victors~~~racR 81116~~~5617154~~~DNA binding response regulator colonisation
a38c44.fasta	NODE_1_length_577144_cov_570.097523	78952	80076	dnaJ	1-1122/1122	========/======	1/3	100.00	98.04	victors	905551	victors~~~dnaJ~~~905551~~~chaperone protein DnaJ colonisation and thermotolerance
a38c44.fasta	NODE_1_length_577144_cov_570.097523	111425	111799	hspR	1-375/375	===============	0/0	100.00	100.00	victors	905521	victors~~~hspR~~~905521~~~heat shock transcriptional regulator thermotolerance
a38c44.fasta	NODE_1_length_577144_cov_570.097523	117585	118250	dccR	1-666/666	===============	0/0	100.00	99.85	victors	905513	victors~~~dccR~~~905513~~~two-component regulator~~~colonisation
a38c44.fasta	NODE_1_length_577144_cov_570.097523	163508	164275	fliR	1-768/768	===============	0/0	100.00	99.87	victors	905469	victors~~~fliR~~~905469~~~flagellar biosynthesis protein FliR motility and colonisation
a38c44.fasta	NODE_1_length_577144_cov_570.097523	206293	207372	pglH	1-1080/1080	===============	0/0	100.00	99.07	victors	905420	victors~~~pglH~~~905420~~~GalNAc transferase/polymerase colonisation
a38c44.fasta	NODE_1_length_577144_cov_570.097523	209383	211524	pglB	1-2142/2142	===============	0/0	100.00	98.27	victors		victors~~~pglB 81-176~~~4682880~~~general glycosylation pathway protein adhesion
a38c44.fasta	NODE_1_length_577144_cov_570.097523	214539	215699	pglE	1-1161/1161	===============	0/0	100.00	100.00	victors	905412	victors~~~pglE~~~905412~~~UDP-4-keto-6-deoxyGlcNAc aminotransferase colonisation
a38c44.fasta	NODE_1_length_577144_cov_570.097523	215701	217473	pglF	1-1773/1773	===============	0/0	100.00	98.93	victors	UDP-GlcNAc	victors~~~pglF~~~UDP-GlcNAc C46 dehydratase colonisation
a38c44.fasta	NODE_1_length_577144_cov_570.097523	218479	218871	cheY	1-393/393	===============	0/0	100.00	99.75	victors	905409	victors~~~cheY~~~905409~~~chemotaxis regulatory protein motility and colonisation
a38c44.fasta	NODE_1_length_577144_cov_570.097523	316301	317416	livJ	1-1116/1116	===============	0/0	100.00	99.55	victors	905311	victors~~~livJ~~~905311~~~branched-chain amino-acid ABC transporter periplasmic binding protein colonisation
a38c44.fasta	NODE_1_length_577144_cov_570.097523	351572	352690	jlpA	1-1119/1119	===============	0/0	100.00	98.39	victors		victors~~~jlpA 81-176~~~4682683~~~surface exposed lipoprotein adherence
a38c44.fasta	NODE_1_length_577144_cov_570.097523	357066	357644	CJ0977	1-579/579	===============	0/0	100.00	100.00	victors	905268	victors~~~CJ0977~~~905268~~~hypothetical protein invasion
a38c44.fasta	NODE_1_length_577144_cov_570.097523	392960	396472	aas	1-3513/3513	===============	0/0	100.00	99.89	victors	905232	victors~~~aas~~~905232~~~2-acyl-glycerophospho-ethanolamine acyltransferase colonisation
a38c44.fasta	NODE_1_length_577144_cov_570.097523	411935	412663	pebC	1-729/729	===============	0/0	100.00	100.00	victors		victors~~~pebC 81-176~~~4682094~~~amino acid ABC transporter ATP-binding protein PEB1 colonisation
a38c44.fasta	NODE_1_length_577144_cov_570.097523	412685	413464	peb1A	1-780/780	===============	0/0	100.00	98.72	victors	906008	victors~~~peb1A~~~906008~~~bifunctional adhesin/ABC transporter aspartate/glutamate binding protein adherence
a38c44.fasta	NODE_1_length_577144_cov_570.097523	413466	414218	CJJ81176_0927	1-753/753	===============	0/0	100.00	99.07	victors	4683249	victors~~~CJJ81176_0927~~~4683249~~~amino acid ABC transporter pearmease protein PEB1 colonisation
a38c44.fasta	NODE_1_length_577144_cov_570.097523	414229	414888	CJE0997	1-660/660	===============	0/0	100.00	98.18	victors		victors~~~CJE0997 RM1221~~~3231508~~~amino acid ABC transporter permease protein PEB1 colonisation
a38c44.fasta	NODE_1_length_577144_cov_570.097523	418896	420728	ciaB	1-1833/1833	===============	0/0	100.00	99.94	victors	905214	victors~~~ciaB~~~905214~~~CiaB protein invasion
a38c44.fasta	NODE_1_length_577144_cov_570.097523	426841	428307	Cj0903c	1-1467/1467	===============	0/0	100.00	100.00	victors	905201	victors~~~Cj0903c~~~905201~~~putative amino acid transport protein colonisation
a38c44.fasta	NODE_2_length_297234_cov_579.239251	15993	16121	Cj0019c	365-493/1779	...==..........	0/0	7.25	79.07	victors	904357	victors~~~Cj0019c~~~904357~~~putative MCP-domain signal transduction protein colonisation
a38c44.fasta	NODE_2_length_297234_cov_579.239251	20153	20722	Cj0454	1-570/570	===============	0/0	100.00	97.89	victors	904777	victors~~~Cj0454~~~904777~~~hypothetical protein colonisation
a38c44.fasta	NODE_2_length_297234_cov_579.239251	21185	22144	Cj0456c	1-960/960	===============	0/0	100.00	98.85	victors	hypothetical	victors~~~Cj0456c~~~hypothetical protein colonisation
a38c44.fasta	NODE_2_length_297234_cov_579.239251	179801	180448	Cj0618	1-648/648	===============	0/0	100.00	100.00	victors	904949	victors~~~Cj0618~~~904949~~~hypothetical protein colonisation
a38c44.fasta	NODE_2_length_297234_cov_579.239251	225291	226541	rpoN	1-1251/1251	===============	0/0	100.00	98.80	victors	904991	victors~~~rpoN~~~904991~~~RNA polymerase factor sigma-54 motility colonisation and structure
a38c44.fasta	NODE_2_length_297234_cov_579.239251	243040	244545	pta	1-1506/1506	===============	0/0	100.00	97.08	victors	905007	victors~~~pta~~~905007~~~putative phosphate acetyltransferase colonisation
a38c44.fasta	NODE_2_length_297234_cov_579.239251	277379	278128	flaC	1-750/750	===============	0/0	100.00	100.00	victors	905038	victors~~~flaC~~~905038~~~flagellin motility and invasion
a38c44.fasta	NODE_3_length_197755_cov_640.729763	12498	13412	Cj0020c	1-915/915	===============	0/0	100.00	99.34	victors	904360	victors~~~Cj0020c~~~904360~~~cytochrome C551 peroxidase colonisation
a38c44.fasta	NODE_3_length_197755_cov_640.729763	13402	15180	Cj0019c	1-1779/1779	===============	0/0	100.00	99.83	victors	904357	victors~~~Cj0019c~~~904357~~~putative MCP-domain signal transduction protein colonisation
a38c44.fasta	NODE_3_length_197755_cov_640.729763	91300	93718	Cj0629	519-2937/2937	..=============	0/0	82.36	98.26	victors	904959	victors~~~Cj0629~~~904959~~~lipoprotein invasion and colonisation
a38c44.fasta	NODE_3_length_197755_cov_640.729763	138552	139916	sdaA	1-1365/1365	===============	0/0	100.00	100.00	victors	905896	victors~~~sdaA~~~905896~~~L-serine dehydratase colonisation
a38c44.fasta	NODE_3_length_197755_cov_640.729763	195271	197637	pflA	1-2367/2367	===============	0/0	100.00	100.00	victors	905864	victors~~~pflA~~~905864~~~paralysed flagellum protein colonisation
a38c44.fasta	NODE_4_length_154560_cov_606.713690	10963	12684	Cj0415	1-1722/1722	===============	0/0	100.00	98.32	victors	904739	victors~~~Cj0415~~~904739~~~putative GMC oxidoreductase subunit colonisation
a38c44.fasta	NODE_4_length_154560_cov_606.713690	88645	89421	motA	1-777/777	===============	0/0	100.00	100.00	victors	904661	victors~~~motA~~~904661~~~flagellar motor protein motA colonisation and motility
a38c44.fasta	NODE_4_length_154560_cov_606.713690	89424	90167	motB	1-744/744	===============	0/0	100.00	99.46	victors	904660	victors~~~motB~~~904660~~~flagellar motor protein colonisation and motility
a38c44.fasta	NODE_4_length_154560_cov_606.713690	131143	133452	cheA	1-2310/2310	===============	0/0	100.00	98.01	victors		victors~~~cheA 81-176~~~4682610~~~chemotaxis protein CheA motility and colonisation
a38c44.fasta	NODE_5_length_116593_cov_621.321879	52613	52749	Cj0019c	357-493/1779	...==..........	0/0	7.70	81.75	victors	904357	victors~~~Cj0019c~~~904357~~~putative MCP-domain signal transduction protein colonisation
a38c44.fasta	NODE_5_length_116593_cov_621.321879	78995	79954	cadF	1-960/960	===============	0/0	100.00	98.85	victors		victors~~~cadF 81-176~~~4683585~~~fibronectin binding protein adhesion
a38c44.fasta	NODE_5_length_116593_cov_621.321879	91434	93260	fglK	1-1827/1827	===============	0/0	100.00	98.96	victors	905754	victors~~~fglK~~~905754~~~flagellar hook-associated protein FlgK motility and colonisation
a38c44.fasta	NODE_5_length_116593_cov_621.321879	95453	96136	Cj1461	1-684/684	===============	0/0	100.00	98.25	victors	905749	victors~~~Cj1461~~~905749~~~putative DNA methylase invasion
a38c44.fasta	NODE_5_length_116593_cov_621.321879	106160	106942	kpsM	1-783/783	===============	0/0	100.00	96.94	victors		victors~~~kpsM 81-176~~~4683743~~~capsular polysaccharise ABC transporter ABC transporter permease protein invasion and capsule
a38c44.fasta	NODE_5_length_116593_cov_621.321879	107601	108719	kpsE	1-1119/1119	===============	0/0	100.00	96.87	victors		victors~~~kpsE 81116~~~5617759~~~capsule polysaccharise ABC transporter invasion and capsule
a38c44.fasta	NODE_6_length_102220_cov_633.321549	31526	32242	fliA	1-717/717	===============	0/0	100.00	100.00	victors	904393	victors~~~fliA~~~904393~~~flagellar biosynthesis sigma factor motility and colonisation
a38c44.fasta	NODE_7_length_89590_cov_617.787804	9033	9890	Cj0248	1-858/858	===============	0/0	100.00	99.77	victors	904574	victors~~~Cj0248~~~904574~~~hypothetical protein colonisation
a38c44.fasta	NODE_7_length_89590_cov_617.787804	46712	48097	fliI	1-1386/1386	===============	0/0	100.00	97.26	victors		victors~~~fliI 81-176~~~flagellum-specific ATP-synthase motility and colonisation
a38c44.fasta	NODE_8_length_84448_cov_605.304097	7510	8817	Cj1349	1-1308/1308	===============	0/0	100.00	98.09	victors	905641	victors~~~Cj1349~~~905641~~~putative fibronectin/fibrinogen-binding protein adherence and colonisation
a38c44.fasta	NODE_8_length_84448_cov_605.304097	9451	10440	pldA	1-990/990	===============	0/0	100.00	98.69	victors	905643	victors~~~pldA~~~905643~~~phospholipase A colonisation
a38c44.fasta	NODE_8_length_84448_cov_605.304097	75335	77404	kpsC	1-2070/2070	===============	0/0	100.00	96.14	victors		victors~~~kpsC 81-176~~~4683284~~~capsule polysaccharide export protein KpsC colonisation
c14c65.fasta	NODE_12_length_33574_cov_550.995223	18396	20174	Cj0019c	1-1779/1779	===============	0/0	100.00	99.10	victors	904357	victors~~~Cj0019c~~~904357~~~putative MCP-domain signal transduction protein colonisation
c14c65.fasta	NODE_12_length_33574_cov_550.995223	20164	21078	Cj0020c	1-915/915	===============	0/0	100.00	97.38	victors	904360	victors~~~Cj0020c~~~904360~~~cytochrome C551 peroxidase colonisation
c14c65.fasta	NODE_13_length_30059_cov_520.271796	10944	13253	cheA	1-2310/2310	===============	0/0	100.00	98.18	victors		victors~~~cheA 81-176~~~4682610~~~chemotaxis protein CheA motility and colonisation
c14c65.fasta	NODE_15_length_15174_cov_527.736371	2377	2920	Cj1321	1-543/543	========/======	2/3	99.82	98.53	victors	905613	victors~~~Cj1321~~~905613~~~putative transferase colonisation
c14c65.fasta	NODE_15_length_15174_cov_527.736371	2992	3328	Cj1322	1-321/321	========/======	2/16	100.00	94.06	victors	905614	victors~~~Cj1322~~~905614~~~hypothetical protein colonisation
c14c65.fasta	NODE_15_length_15174_cov_527.736371	3316	3702	Cj1324	1-387/387	===============	0/0	100.00	99.48	victors	905616	victors~~~Cj1324~~~905616~~~hypothetical protein biofilm and colonisation
c14c65.fasta	NODE_15_length_15174_cov_527.736371	4959	5634	Cj1325	1-676/676	===============	0/0	100.00	98.08	victors	905617	victors~~~Cj1325~~~905617~~~putative methyltransferase colonisation
c14c65.fasta	NODE_1_length_315721_cov_500.228102	1415	2551	pseA	1-1137/1137	===============	0/0	100.00	99.30	victors	905608	victors~~~pseA~~~905608~~~pseudaminic acid biosynthesis PseA protein adherence and invasion
c14c65.fasta	NODE_1_length_315721_cov_500.228102	33898	35133	Cj1279	1-1236/1236	===============	0/0	100.00	100.00	victors	905570	victors~~~Cj1279~~~905570~~~putative fibronectin domain-containing protein adherence
c14c65.fasta	NODE_1_length_315721_cov_500.228102	54350	55021	racR	1-672/672	===============	0/0	100.00	96.88	victors		victors~~~racR 81116~~~5617154~~~DNA binding response regulator colonisation
c14c65.fasta	NODE_1_length_315721_cov_500.228102	55178	56299	dnaJ	1-1122/1122	===============	0/0	100.00	99.73	victors	905551	victors~~~dnaJ~~~905551~~~chaperone protein DnaJ colonisation and thermotolerance
c14c65.fasta	NODE_1_length_315721_cov_500.228102	87430	87804	hspR	1-375/375	===============	0/0	100.00	100.00	victors	905521	victors~~~hspR~~~905521~~~heat shock transcriptional regulator thermotolerance
c14c65.fasta	NODE_1_length_315721_cov_500.228102	93590	94255	dccR	1-666/666	===============	0/0	100.00	99.85	victors	905513	victors~~~dccR~~~905513~~~two-component regulator~~~colonisation
c14c65.fasta	NODE_1_length_315721_cov_500.228102	139498	140265	fliR	1-768/768	===============	0/0	100.00	98.83	victors	905469	victors~~~fliR~~~905469~~~flagellar biosynthesis protein FliR motility and colonisation
c14c65.fasta	NODE_1_length_315721_cov_500.228102	181371	182447	pglH	1-1077/1077	===============	0/0	100.00	100.00	victors		victors~~~pglH 81-176~~~3231778~~~general glycosylation pathway protein colonisation
c14c65.fasta	NODE_1_length_315721_cov_500.228102	184458	186599	pglB	1-2142/2142	===============	0/0	100.00	98.23	victors		victors~~~pglB 81-176~~~4682880~~~general glycosylation pathway protein adhesion
c14c65.fasta	NODE_1_length_315721_cov_500.228102	189009	190169	pglE	1-1161/1161	===============	0/0	100.00	99.83	victors	905412	victors~~~pglE~~~905412~~~UDP-4-keto-6-deoxyGlcNAc aminotransferase colonisation
c14c65.fasta	NODE_1_length_315721_cov_500.228102	190171	191943	pglF	1-1773/1773	===============	0/0	100.00	98.98	victors	UDP-GlcNAc	victors~~~pglF~~~UDP-GlcNAc C46 dehydratase colonisation
c14c65.fasta	NODE_1_length_315721_cov_500.228102	192949	193341	cheY	1-393/393	===============	0/0	100.00	99.75	victors	905409	victors~~~cheY~~~905409~~~chemotaxis regulatory protein motility and colonisation
c14c65.fasta	NODE_1_length_315721_cov_500.228102	290759	291874	livJ	1-1116/1116	===============	0/0	100.00	99.91	victors	905311	victors~~~livJ~~~905311~~~branched-chain amino-acid ABC transporter periplasmic binding protein colonisation
c14c65.fasta	NODE_2_length_287335_cov_494.161057	16008	16136	Cj0019c	365-493/1779	...==..........	0/0	7.25	79.07	victors	904357	victors~~~Cj0019c~~~904357~~~putative MCP-domain signal transduction protein colonisation
c14c65.fasta	NODE_2_length_287335_cov_494.161057	20169	20738	Cj0454	1-570/570	===============	0/0	100.00	98.25	victors	904777	victors~~~Cj0454~~~904777~~~hypothetical protein colonisation
c14c65.fasta	NODE_2_length_287335_cov_494.161057	21201	22160	Cj0456c	1-960/960	===============	0/0	100.00	97.92	victors	hypothetical	victors~~~Cj0456c~~~hypothetical protein colonisation
c14c65.fasta	NODE_2_length_287335_cov_494.161057	166423	167070	Cj0618	1-648/648	===============	0/0	100.00	100.00	victors	904949	victors~~~Cj0618~~~904949~~~hypothetical protein colonisation
c14c65.fasta	NODE_2_length_287335_cov_494.161057	215446	216696	rpoN	1-1251/1251	===============	0/0	100.00	99.92	victors	904991	victors~~~rpoN~~~904991~~~RNA polymerase factor sigma-54 motility colonisation and structure
c14c65.fasta	NODE_2_length_287335_cov_494.161057	233202	234707	pta	1-1506/1506	===============	0/0	100.00	98.07	victors	905007	victors~~~pta~~~905007~~~putative phosphate acetyltransferase colonisation
c14c65.fasta	NODE_2_length_287335_cov_494.161057	267539	268288	flaC	1-750/750	===============	0/0	100.00	99.47	victors	905038	victors~~~flaC~~~905038~~~flagellin motility and invasion
c14c65.fasta	NODE_3_length_248026_cov_483.855995	138773	140239	Cj0903c	1-1467/1467	===============	0/0	100.00	99.73	victors	905201	victors~~~Cj0903c~~~905201~~~putative amino acid transport protein colonisation
c14c65.fasta	NODE_3_length_248026_cov_483.855995	146352	148184	ciaB	1-1833/1833	===============	0/0	100.00	99.51	victors		victors~~~ciaB 81-176~~~4682759~~~invasion antigen B invasion
c14c65.fasta	NODE_3_length_248026_cov_483.855995	152192	152851	CJE0997	1-660/660	===============	0/0	100.00	99.85	victors		victors~~~CJE0997 RM1221~~~3231508~~~amino acid ABC transporter permease protein PEB1 colonisation
c14c65.fasta	NODE_3_length_248026_cov_483.855995	152862	153614	CJJ81176_0927	1-753/753	===============	0/0	100.00	99.07	victors	4683249	victors~~~CJJ81176_0927~~~4683249~~~amino acid ABC transporter pearmease protein PEB1 colonisation
c14c65.fasta	NODE_3_length_248026_cov_483.855995	153616	154395	peb1A	1-780/780	===============	0/0	100.00	99.23	victors	906008	victors~~~peb1A~~~906008~~~bifunctional adhesin/ABC transporter aspartate/glutamate binding protein adherence
c14c65.fasta	NODE_3_length_248026_cov_483.855995	154417	155145	pebC	1-729/729	===============	0/0	100.00	99.86	victors		victors~~~pebC RM1221~~~3231511~~~amino acid ABC transporter ATP-binding protein PEB1 colonisation
c14c65.fasta	NODE_3_length_248026_cov_483.855995	170611	174123	aas	1-3513/3513	===============	0/0	100.00	99.55	victors	905232	victors~~~aas~~~905232~~~2-acyl-glycerophospho-ethanolamine acyltransferase colonisation
c14c65.fasta	NODE_3_length_248026_cov_483.855995	208274	208852	CJ0977	1-579/579	===============	0/0	100.00	99.14	victors	905268	victors~~~CJ0977~~~905268~~~hypothetical protein invasion
c14c65.fasta	NODE_3_length_248026_cov_483.855995	213229	214347	jlpA	1-1119/1119	===============	0/0	100.00	99.02	victors		victors~~~jlpA RM1221~~~3231574~~~surface-exposed lipoprotein adherence
c14c65.fasta	NODE_4_length_143316_cov_540.652888	84160	85524	sdaA	1-1365/1365	===============	0/0	100.00	98.17	victors	905896	victors~~~sdaA~~~905896~~~L-serine dehydratase colonisation
c14c65.fasta	NODE_4_length_143316_cov_540.652888	140834	143200	pflA	1-2367/2367	===============	0/0	100.00	99.41	victors	905864	victors~~~pflA~~~905864~~~paralysed flagellum protein colonisation
c14c65.fasta	NODE_5_length_131581_cov_534.396391	79901	81286	fliI	1-1386/1386	===============	0/0	100.00	97.47	victors		victors~~~fliI 81-176~~~flagellum-specific ATP-synthase motility and colonisation
c14c65.fasta	NODE_5_length_131581_cov_534.396391	118768	119625	Cj0248	1-858/858	===============	0/0	100.00	99.65	victors	904574	victors~~~Cj0248~~~904574~~~hypothetical protein colonisation
c14c65.fasta	NODE_6_length_125761_cov_509.211125	10815	12536	Cj0415	1-1722/1722	===============	0/0	100.00	98.37	victors	904739	victors~~~Cj0415~~~904739~~~putative GMC oxidoreductase subunit colonisation
c14c65.fasta	NODE_6_length_125761_cov_509.211125	88488	89264	motA	1-777/777	===============	0/0	100.00	98.20	victors	904661	victors~~~motA~~~904661~~~flagellar motor protein motA colonisation and motility
c14c65.fasta	NODE_6_length_125761_cov_509.211125	89267	90010	motB	1-744/744	===============	0/0	100.00	98.92	victors		victors~~~motB 81-176~~~4682104~~~flagellar motor protein MotB motility and colonisation
c14c65.fasta	NODE_7_length_106692_cov_537.018206	22119	24188	kpsC	1-2070/2070	===============	0/0	100.00	97.83	victors		victors~~~kpsC 81-176~~~4683284~~~capsule polysaccharide export protein KpsC colonisation
c14c65.fasta	NODE_7_length_106692_cov_537.018206	88144	89133	pldA	1-990/990	===============	0/0	100.00	99.09	victors	905643	victors~~~pldA~~~905643~~~phospholipase A colonisation
c14c65.fasta	NODE_7_length_106692_cov_537.018206	89767	91074	Cj1349	1-1308/1308	===============	0/0	100.00	99.39	victors	905641	victors~~~Cj1349~~~905641~~~putative fibronectin/fibrinogen-binding protein adherence and colonisation
c14c65.fasta	NODE_7_length_106692_cov_537.018206	101116	102834	flaA	1-1719/1719	========/======	6/16	99.53	91.89	victors	905631	victors~~~flaA~~~905631~~~flagellin motility colonisation and invasion
c14c65.fasta	NODE_7_length_106692_cov_537.018206	102980	104698	flaB	1-1719/1719	========/======	6/16	99.53	92.82	victors	905630	victors~~~flaB~~~905630~~~flagellin motility colonisation and invasion
c14c65.fasta	NODE_8_length_79642_cov_530.976824	7843	8961	kpsE	1-1119/1119	===============	0/0	100.00	100.00	victors		victors~~~kpsE 81116~~~5617759~~~capsule polysaccharise ABC transporter invasion and capsule
c14c65.fasta	NODE_8_length_79642_cov_530.976824	9620	10402	kpsM	1-783/783	===============	0/0	100.00	90.93	victors		victors~~~kpsM 81-176~~~4683743~~~capsular polysaccharise ABC transporter ABC transporter permease protein invasion and capsule
c14c65.fasta	NODE_8_length_79642_cov_530.976824	20422	21105	Cj1461	1-684/684	===============	0/0	100.00	97.81	victors	905749	victors~~~Cj1461~~~905749~~~putative DNA methylase invasion
c14c65.fasta	NODE_8_length_79642_cov_530.976824	23297	25123	fglK	1-1827/1827	===============	0/0	100.00	99.12	victors	905754	victors~~~fglK~~~905754~~~flagellar hook-associated protein FlgK motility and colonisation
c14c65.fasta	NODE_8_length_79642_cov_530.976824	36603	37562	cadF	1-960/960	===============	0/0	100.00	99.58	victors		victors~~~cadF 81-176~~~4683585~~~fibronectin binding protein adhesion
c14c65.fasta	NODE_8_length_79642_cov_530.976824	63808	63944	Cj0019c	357-493/1779	...==..........	0/0	7.70	81.75	victors	904357	victors~~~Cj0019c~~~904357~~~putative MCP-domain signal transduction protein colonisation
c14c65.fasta	NODE_9_length_74590_cov_540.318320	2504	3220	fliA	1-717/717	===============	0/0	100.00	99.86	victors	904393	victors~~~fliA~~~904393~~~flagellar biosynthesis sigma factor motility and colonisation
c21f25.fasta	NODE_12_length_33604_cov_558.352910	12527	13441	Cj0020c	1-915/915	===============	0/0	100.00	97.38	victors	904360	victors~~~Cj0020c~~~904360~~~cytochrome C551 peroxidase colonisation
c21f25.fasta	NODE_12_length_33604_cov_558.352910	13431	15209	Cj0019c	1-1779/1779	===============	0/0	100.00	99.10	victors	904357	victors~~~Cj0019c~~~904357~~~putative MCP-domain signal transduction protein colonisation
c21f25.fasta	NODE_13_length_30059_cov_524.604296	10944	13253	cheA	1-2310/2310	===============	0/0	100.00	98.18	victors		victors~~~cheA 81-176~~~4682610~~~chemotaxis protein CheA motility and colonisation
c21f25.fasta	NODE_15_length_15175_cov_533.294609	2378	2921	Cj1321	1-543/543	========/======	2/3	99.82	98.53	victors	905613	victors~~~Cj1321~~~905613~~~putative transferase colonisation
c21f25.fasta	NODE_15_length_15175_cov_533.294609	2993	3329	Cj1322	1-321/321	========/======	2/16	100.00	94.06	victors	905614	victors~~~Cj1322~~~905614~~~hypothetical protein colonisation
c21f25.fasta	NODE_15_length_15175_cov_533.294609	3317	3703	Cj1324	1-387/387	===============	0/0	100.00	99.48	victors	905616	victors~~~Cj1324~~~905616~~~hypothetical protein biofilm and colonisation
c21f25.fasta	NODE_15_length_15175_cov_533.294609	4960	5635	Cj1325	1-676/676	===============	0/0	100.00	98.08	victors	905617	victors~~~Cj1325~~~905617~~~putative methyltransferase colonisation
c21f25.fasta	NODE_1_length_315719_cov_506.494769	23848	24963	livJ	1-1116/1116	===============	0/0	100.00	99.91	victors	905311	victors~~~livJ~~~905311~~~branched-chain amino-acid ABC transporter periplasmic binding protein colonisation
c21f25.fasta	NODE_1_length_315719_cov_506.494769	122381	122773	cheY	1-393/393	===============	0/0	100.00	99.75	victors	905409	victors~~~cheY~~~905409~~~chemotaxis regulatory protein motility and colonisation
c21f25.fasta	NODE_1_length_315719_cov_506.494769	123779	125551	pglF	1-1773/1773	===============	0/0	100.00	98.98	victors	UDP-GlcNAc	victors~~~pglF~~~UDP-GlcNAc C46 dehydratase colonisation
c21f25.fasta	NODE_1_length_315719_cov_506.494769	125553	126713	pglE	1-1161/1161	===============	0/0	100.00	99.83	victors	905412	victors~~~pglE~~~905412~~~UDP-4-keto-6-deoxyGlcNAc aminotransferase colonisation
c21f25.fasta	NODE_1_length_315719_cov_506.494769	129123	131264	pglB	1-2142/2142	===============	0/0	100.00	98.23	victors		victors~~~pglB 81-176~~~4682880~~~general glycosylation pathway protein adhesion
c21f25.fasta	NODE_1_length_315719_cov_506.494769	133275	134351	pglH	1-1077/1077	===============	0/0	100.00	100.00	victors		victors~~~pglH 81-176~~~3231778~~~general glycosylation pathway protein colonisation
c21f25.fasta	NODE_1_length_315719_cov_506.494769	175457	176224	fliR	1-768/768	===============	0/0	100.00	98.83	victors	905469	victors~~~fliR~~~905469~~~flagellar biosynthesis protein FliR motility and colonisation
c21f25.fasta	NODE_1_length_315719_cov_506.494769	221467	222132	dccR	1-666/666	===============	0/0	100.00	99.85	victors	905513	victors~~~dccR~~~905513~~~two-component regulator~~~colonisation
c21f25.fasta	NODE_1_length_315719_cov_506.494769	227918	228292	hspR	1-375/375	===============	0/0	100.00	100.00	victors	905521	victors~~~hspR~~~905521~~~heat shock transcriptional regulator thermotolerance
c21f25.fasta	NODE_1_length_315719_cov_506.494769	259423	260544	dnaJ	1-1122/1122	===============	0/0	100.00	99.73	victors	905551	victors~~~dnaJ~~~905551~~~chaperone protein DnaJ colonisation and thermotolerance
c21f25.fasta	NODE_1_length_315719_cov_506.494769	260701	261372	racR	1-672/672	===============	0/0	100.00	96.88	victors		victors~~~racR 81116~~~5617154~~~DNA binding response regulator colonisation
c21f25.fasta	NODE_1_length_315719_cov_506.494769	280589	281824	Cj1279	1-1236/1236	===============	0/0	100.00	100.00	victors	905570	victors~~~Cj1279~~~905570~~~putative fibronectin domain-containing protein adherence
c21f25.fasta	NODE_1_length_315719_cov_506.494769	313169	314305	pseA	1-1137/1137	===============	0/0	100.00	99.30	victors	905608	victors~~~pseA~~~905608~~~pseudaminic acid biosynthesis PseA protein adherence and invasion
c21f25.fasta	NODE_2_length_287306_cov_501.367943	19018	19767	flaC	1-750/750	===============	0/0	100.00	99.47	victors	905038	victors~~~flaC~~~905038~~~flagellin motility and invasion
c21f25.fasta	NODE_2_length_287306_cov_501.367943	52599	54104	pta	1-1506/1506	===============	0/0	100.00	98.07	victors	905007	victors~~~pta~~~905007~~~putative phosphate acetyltransferase colonisation
c21f25.fasta	NODE_2_length_287306_cov_501.367943	70611	71861	rpoN	1-1251/1251	===============	0/0	100.00	99.92	victors	904991	victors~~~rpoN~~~904991~~~RNA polymerase factor sigma-54 motility colonisation and structure
c21f25.fasta	NODE_2_length_287306_cov_501.367943	120237	120884	Cj0618	1-648/648	===============	0/0	100.00	100.00	victors	904949	victors~~~Cj0618~~~904949~~~hypothetical protein colonisation
c21f25.fasta	NODE_2_length_287306_cov_501.367943	265147	266106	Cj0456c	1-960/960	===============	0/0	100.00	97.92	victors	hypothetical	victors~~~Cj0456c~~~hypothetical protein colonisation
c21f25.fasta	NODE_2_length_287306_cov_501.367943	266569	267138	Cj0454	1-570/570	===============	0/0	100.00	98.25	victors	904777	victors~~~Cj0454~~~904777~~~hypothetical protein colonisation
c21f25.fasta	NODE_2_length_287306_cov_501.367943	271171	271299	Cj0019c	365-493/1779	...==..........	0/0	7.25	79.07	victors	904357	victors~~~Cj0019c~~~904357~~~putative MCP-domain signal transduction protein colonisation
c21f25.fasta	NODE_3_length_248025_cov_488.489546	138772	140238	Cj0903c	1-1467/1467	===============	0/0	100.00	99.73	victors	905201	victors~~~Cj0903c~~~905201~~~putative amino acid transport protein colonisation
c21f25.fasta	NODE_3_length_248025_cov_488.489546	146351	148183	ciaB	1-1833/1833	===============	0/0	100.00	99.51	victors		victors~~~ciaB 81-176~~~4682759~~~invasion antigen B invasion
c21f25.fasta	NODE_3_length_248025_cov_488.489546	152191	152850	CJE0997	1-660/660	===============	0/0	100.00	99.85	victors		victors~~~CJE0997 RM1221~~~3231508~~~amino acid ABC transporter permease protein PEB1 colonisation
c21f25.fasta	NODE_3_length_248025_cov_488.489546	152861	153613	CJJ81176_0927	1-753/753	===============	0/0	100.00	99.07	victors	4683249	victors~~~CJJ81176_0927~~~4683249~~~amino acid ABC transporter pearmease protein PEB1 colonisation
c21f25.fasta	NODE_3_length_248025_cov_488.489546	153615	154394	peb1A	1-780/780	===============	0/0	100.00	99.23	victors	906008	victors~~~peb1A~~~906008~~~bifunctional adhesin/ABC transporter aspartate/glutamate binding protein adherence
c21f25.fasta	NODE_3_length_248025_cov_488.489546	154416	155144	pebC	1-729/729	===============	0/0	100.00	99.86	victors		victors~~~pebC RM1221~~~3231511~~~amino acid ABC transporter ATP-binding protein PEB1 colonisation
c21f25.fasta	NODE_3_length_248025_cov_488.489546	170610	174122	aas	1-3513/3513	===============	0/0	100.00	99.55	victors	905232	victors~~~aas~~~905232~~~2-acyl-glycerophospho-ethanolamine acyltransferase colonisation
c21f25.fasta	NODE_3_length_248025_cov_488.489546	208273	208851	CJ0977	1-579/579	===============	0/0	100.00	99.14	victors	905268	victors~~~CJ0977~~~905268~~~hypothetical protein invasion
c21f25.fasta	NODE_3_length_248025_cov_488.489546	213228	214346	jlpA	1-1119/1119	===============	0/0	100.00	99.02	victors		victors~~~jlpA RM1221~~~3231574~~~surface-exposed lipoprotein adherence
c21f25.fasta	NODE_4_length_143316_cov_545.802658	84160	85524	sdaA	1-1365/1365	===============	0/0	100.00	98.17	victors	905896	victors~~~sdaA~~~905896~~~L-serine dehydratase colonisation
c21f25.fasta	NODE_4_length_143316_cov_545.802658	140834	143200	pflA	1-2367/2367	===============	0/0	100.00	99.41	victors	905864	victors~~~pflA~~~905864~~~paralysed flagellum protein colonisation
c21f25.fasta	NODE_5_length_132373_cov_546.046298	80693	82078	fliI	1-1386/1386	===============	0/0	100.00	97.47	victors		victors~~~fliI 81-176~~~flagellum-specific ATP-synthase motility and colonisation
c21f25.fasta	NODE_5_length_132373_cov_546.046298	119560	120417	Cj0248	1-858/858	===============	0/0	100.00	99.65	victors	904574	victors~~~Cj0248~~~904574~~~hypothetical protein colonisation
c21f25.fasta	NODE_60_length_235_cov_0.677215	1	235	ciaB	889-1123/1833	.......===.....	0/0	12.82	83.83	victors		victors~~~ciaB 81-176~~~4682759~~~invasion antigen B invasion
c21f25.fasta	NODE_6_length_125761_cov_513.480634	10815	12536	Cj0415	1-1722/1722	===============	0/0	100.00	98.37	victors	904739	victors~~~Cj0415~~~904739~~~putative GMC oxidoreductase subunit colonisation
c21f25.fasta	NODE_6_length_125761_cov_513.480634	88488	89264	motA	1-777/777	===============	0/0	100.00	98.20	victors	904661	victors~~~motA~~~904661~~~flagellar motor protein motA colonisation and motility
c21f25.fasta	NODE_6_length_125761_cov_513.480634	89267	90010	motB	1-744/744	===============	0/0	100.00	98.92	victors		victors~~~motB 81-176~~~4682104~~~flagellar motor protein MotB motility and colonisation
c21f25.fasta	NODE_7_length_106693_cov_541.428500	1995	3713	flaB	1-1719/1719	========/======	6/16	99.53	92.82	victors	905630	victors~~~flaB~~~905630~~~flagellin motility colonisation and invasion
c21f25.fasta	NODE_7_length_106693_cov_541.428500	3859	5577	flaA	1-1719/1719	========/======	6/16	99.53	91.89	victors	905631	victors~~~flaA~~~905631~~~flagellin motility colonisation and invasion
c21f25.fasta	NODE_7_length_106693_cov_541.428500	15619	16926	Cj1349	1-1308/1308	===============	0/0	100.00	99.39	victors	905641	victors~~~Cj1349~~~905641~~~putative fibronectin/fibrinogen-binding protein adherence and colonisation
c21f25.fasta	NODE_7_length_106693_cov_541.428500	17560	18549	pldA	1-990/990	===============	0/0	100.00	99.09	victors	905643	victors~~~pldA~~~905643~~~phospholipase A colonisation
c21f25.fasta	NODE_7_length_106693_cov_541.428500	82505	84574	kpsC	1-2070/2070	===============	0/0	100.00	97.83	victors		victors~~~kpsC 81-176~~~4683284~~~capsule polysaccharide export protein KpsC colonisation
c21f25.fasta	NODE_8_length_79642_cov_534.233294	15699	15835	Cj0019c	357-493/1779	...==..........	0/0	7.70	81.75	victors	904357	victors~~~Cj0019c~~~904357~~~putative MCP-domain signal transduction protein colonisation
c21f25.fasta	NODE_8_length_79642_cov_534.233294	42081	43040	cadF	1-960/960	===============	0/0	100.00	99.58	victors		victors~~~cadF 81-176~~~4683585~~~fibronectin binding protein adhesion
c21f25.fasta	NODE_8_length_79642_cov_534.233294	54520	56346	fglK	1-1827/1827	===============	0/0	100.00	99.12	victors	905754	victors~~~fglK~~~905754~~~flagellar hook-associated protein FlgK motility and colonisation
c21f25.fasta	NODE_8_length_79642_cov_534.233294	58538	59221	Cj1461	1-684/684	===============	0/0	100.00	97.81	victors	905749	victors~~~Cj1461~~~905749~~~putative DNA methylase invasion
c21f25.fasta	NODE_8_length_79642_cov_534.233294	69241	70023	kpsM	1-783/783	===============	0/0	100.00	90.93	victors		victors~~~kpsM 81-176~~~4683743~~~capsular polysaccharise ABC transporter ABC transporter permease protein invasion and capsule
c21f25.fasta	NODE_8_length_79642_cov_534.233294	70682	71800	kpsE	1-1119/1119	===============	0/0	100.00	100.00	victors		victors~~~kpsE 81116~~~5617759~~~capsule polysaccharise ABC transporter invasion and capsule
c21f25.fasta	NODE_9_length_74590_cov_543.541302	71371	72087	fliA	1-717/717	===============	0/0	100.00	99.86	victors	904393	victors~~~fliA~~~904393~~~flagellar biosynthesis sigma factor motility and colonisation
c28f45.fasta	NODE_12_length_33574_cov_502.356957	18396	20174	Cj0019c	1-1779/1779	===============	0/0	100.00	99.10	victors	904357	victors~~~Cj0019c~~~904357~~~putative MCP-domain signal transduction protein colonisation
c28f45.fasta	NODE_12_length_33574_cov_502.356957	20164	21078	Cj0020c	1-915/915	===============	0/0	100.00	97.38	victors	904360	victors~~~Cj0020c~~~904360~~~cytochrome C551 peroxidase colonisation
c28f45.fasta	NODE_13_length_30059_cov_461.403809	16807	19116	cheA	1-2310/2310	===============	0/0	100.00	98.18	victors		victors~~~cheA 81-176~~~4682610~~~chemotaxis protein CheA motility and colonisation
c28f45.fasta	NODE_15_length_15178_cov_460.637375	2379	2922	Cj1321	1-543/543	========/======	2/3	99.82	98.53	victors	905613	victors~~~Cj1321~~~905613~~~putative transferase colonisation
c28f45.fasta	NODE_15_length_15178_cov_460.637375	2994	3330	Cj1322	1-321/321	========/======	2/16	100.00	94.06	victors	905614	victors~~~Cj1322~~~905614~~~hypothetical protein colonisation
c28f45.fasta	NODE_15_length_15178_cov_460.637375	3318	3704	Cj1324	1-387/387	===============	0/0	100.00	99.48	victors	905616	victors~~~Cj1324~~~905616~~~hypothetical protein biofilm and colonisation
c28f45.fasta	NODE_15_length_15178_cov_460.637375	4961	5638	Cj1325	1-676/676	========/======	1/2	100.00	97.79	victors	905617	victors~~~Cj1325~~~905617~~~putative methyltransferase colonisation
c28f45.fasta	NODE_1_length_315720_cov_439.197121	23848	24963	livJ	1-1116/1116	===============	0/0	100.00	99.91	victors	905311	victors~~~livJ~~~905311~~~branched-chain amino-acid ABC transporter periplasmic binding protein colonisation
c28f45.fasta	NODE_1_length_315720_cov_439.197121	122381	122773	cheY	1-393/393	===============	0/0	100.00	99.75	victors	905409	victors~~~cheY~~~905409~~~chemotaxis regulatory protein motility and colonisation
c28f45.fasta	NODE_1_length_315720_cov_439.197121	123779	125551	pglF	1-1773/1773	===============	0/0	100.00	98.98	victors	UDP-GlcNAc	victors~~~pglF~~~UDP-GlcNAc C46 dehydratase colonisation
c28f45.fasta	NODE_1_length_315720_cov_439.197121	125553	126713	pglE	1-1161/1161	===============	0/0	100.00	99.83	victors	905412	victors~~~pglE~~~905412~~~UDP-4-keto-6-deoxyGlcNAc aminotransferase colonisation
c28f45.fasta	NODE_1_length_315720_cov_439.197121	129123	131264	pglB	1-2142/2142	===============	0/0	100.00	98.23	victors		victors~~~pglB 81-176~~~4682880~~~general glycosylation pathway protein adhesion
c28f45.fasta	NODE_1_length_315720_cov_439.197121	133275	134351	pglH	1-1077/1077	===============	0/0	100.00	100.00	victors		victors~~~pglH 81-176~~~3231778~~~general glycosylation pathway protein colonisation
c28f45.fasta	NODE_1_length_315720_cov_439.197121	175457	176224	fliR	1-768/768	===============	0/0	100.00	98.83	victors	905469	victors~~~fliR~~~905469~~~flagellar biosynthesis protein FliR motility and colonisation
c28f45.fasta	NODE_1_length_315720_cov_439.197121	221467	222132	dccR	1-666/666	===============	0/0	100.00	99.85	victors	905513	victors~~~dccR~~~905513~~~two-component regulator~~~colonisation
c28f45.fasta	NODE_1_length_315720_cov_439.197121	227918	228292	hspR	1-375/375	===============	0/0	100.00	100.00	victors	905521	victors~~~hspR~~~905521~~~heat shock transcriptional regulator thermotolerance
c28f45.fasta	NODE_1_length_315720_cov_439.197121	259423	260544	dnaJ	1-1122/1122	===============	0/0	100.00	99.73	victors	905551	victors~~~dnaJ~~~905551~~~chaperone protein DnaJ colonisation and thermotolerance
c28f45.fasta	NODE_1_length_315720_cov_439.197121	260701	261372	racR	1-672/672	===============	0/0	100.00	96.88	victors		victors~~~racR 81116~~~5617154~~~DNA binding response regulator colonisation
c28f45.fasta	NODE_1_length_315720_cov_439.197121	280589	281824	Cj1279	1-1236/1236	===============	0/0	100.00	100.00	victors	905570	victors~~~Cj1279~~~905570~~~putative fibronectin domain-containing protein adherence
c28f45.fasta	NODE_1_length_315720_cov_439.197121	313170	314306	pseA	1-1137/1137	===============	0/0	100.00	99.30	victors	905608	victors~~~pseA~~~905608~~~pseudaminic acid biosynthesis PseA protein adherence and invasion
c28f45.fasta	NODE_2_length_287336_cov_434.298041	16008	16136	Cj0019c	365-493/1779	...==..........	0/0	7.25	79.07	victors	904357	victors~~~Cj0019c~~~904357~~~putative MCP-domain signal transduction protein colonisation
c28f45.fasta	NODE_2_length_287336_cov_434.298041	20169	20738	Cj0454	1-570/570	===============	0/0	100.00	98.25	victors	904777	victors~~~Cj0454~~~904777~~~hypothetical protein colonisation
c28f45.fasta	NODE_2_length_287336_cov_434.298041	21201	22160	Cj0456c	1-960/960	===============	0/0	100.00	97.92	victors	hypothetical	victors~~~Cj0456c~~~hypothetical protein colonisation
c28f45.fasta	NODE_2_length_287336_cov_434.298041	166423	167070	Cj0618	1-648/648	===============	0/0	100.00	100.00	victors	904949	victors~~~Cj0618~~~904949~~~hypothetical protein colonisation
c28f45.fasta	NODE_2_length_287336_cov_434.298041	215446	216696	rpoN	1-1251/1251	===============	0/0	100.00	99.92	victors	904991	victors~~~rpoN~~~904991~~~RNA polymerase factor sigma-54 motility colonisation and structure
c28f45.fasta	NODE_2_length_287336_cov_434.298041	233203	234708	pta	1-1506/1506	===============	0/0	100.00	98.07	victors	905007	victors~~~pta~~~905007~~~putative phosphate acetyltransferase colonisation
c28f45.fasta	NODE_2_length_287336_cov_434.298041	267540	268289	flaC	1-750/750	===============	0/0	100.00	99.47	victors	905038	victors~~~flaC~~~905038~~~flagellin motility and invasion
c28f45.fasta	NODE_3_length_248026_cov_418.016806	138772	140238	Cj0903c	1-1467/1467	===============	0/0	100.00	99.73	victors	905201	victors~~~Cj0903c~~~905201~~~putative amino acid transport protein colonisation
c28f45.fasta	NODE_3_length_248026_cov_418.016806	146351	148183	ciaB	1-1833/1833	===============	0/0	100.00	99.51	victors		victors~~~ciaB 81-176~~~4682759~~~invasion antigen B invasion
c28f45.fasta	NODE_3_length_248026_cov_418.016806	152191	152850	CJE0997	1-660/660	===============	0/0	100.00	99.85	victors		victors~~~CJE0997 RM1221~~~3231508~~~amino acid ABC transporter permease protein PEB1 colonisation
c28f45.fasta	NODE_3_length_248026_cov_418.016806	152861	153613	CJJ81176_0927	1-753/753	===============	0/0	100.00	99.07	victors	4683249	victors~~~CJJ81176_0927~~~4683249~~~amino acid ABC transporter pearmease protein PEB1 colonisation
c28f45.fasta	NODE_3_length_248026_cov_418.016806	153615	154394	peb1A	1-780/780	===============	0/0	100.00	99.23	victors	906008	victors~~~peb1A~~~906008~~~bifunctional adhesin/ABC transporter aspartate/glutamate binding protein adherence
c28f45.fasta	NODE_3_length_248026_cov_418.016806	154416	155144	pebC	1-729/729	===============	0/0	100.00	99.86	victors		victors~~~pebC RM1221~~~3231511~~~amino acid ABC transporter ATP-binding protein PEB1 colonisation
c28f45.fasta	NODE_3_length_248026_cov_418.016806	170610	174122	aas	1-3513/3513	===============	0/0	100.00	99.55	victors	905232	victors~~~aas~~~905232~~~2-acyl-glycerophospho-ethanolamine acyltransferase colonisation
c28f45.fasta	NODE_3_length_248026_cov_418.016806	208273	208851	CJ0977	1-579/579	===============	0/0	100.00	99.14	victors	905268	victors~~~CJ0977~~~905268~~~hypothetical protein invasion
c28f45.fasta	NODE_3_length_248026_cov_418.016806	213228	214346	jlpA	1-1119/1119	===============	0/0	100.00	99.02	victors		victors~~~jlpA RM1221~~~3231574~~~surface-exposed lipoprotein adherence
c28f45.fasta	NODE_4_length_143316_cov_489.710589	84160	85524	sdaA	1-1365/1365	===============	0/0	100.00	98.17	victors	905896	victors~~~sdaA~~~905896~~~L-serine dehydratase colonisation
c28f45.fasta	NODE_4_length_143316_cov_489.710589	140834	143200	pflA	1-2367/2367	===============	0/0	100.00	99.41	victors	905864	victors~~~pflA~~~905864~~~paralysed flagellum protein colonisation
c28f45.fasta	NODE_5_length_131581_cov_481.594856	11957	12814	Cj0248	1-858/858	===============	0/0	100.00	99.65	victors	904574	victors~~~Cj0248~~~904574~~~hypothetical protein colonisation
c28f45.fasta	NODE_5_length_131581_cov_481.594856	50296	51681	fliI	1-1386/1386	===============	0/0	100.00	97.47	victors		victors~~~fliI 81-176~~~flagellum-specific ATP-synthase motility and colonisation
c28f45.fasta	NODE_6_length_125761_cov_451.010216	10815	12536	Cj0415	1-1722/1722	===============	0/0	100.00	98.37	victors	904739	victors~~~Cj0415~~~904739~~~putative GMC oxidoreductase subunit colonisation
c28f45.fasta	NODE_6_length_125761_cov_451.010216	88488	89264	motA	1-777/777	===============	0/0	100.00	98.20	victors	904661	victors~~~motA~~~904661~~~flagellar motor protein motA colonisation and motility
c28f45.fasta	NODE_6_length_125761_cov_451.010216	89267	90010	motB	1-744/744	===============	0/0	100.00	98.92	victors		victors~~~motB 81-176~~~4682104~~~flagellar motor protein MotB motility and colonisation
c28f45.fasta	NODE_7_length_106695_cov_476.195483	1995	3713	flaB	1-1719/1719	========/======	6/16	99.53	92.82	victors	905630	victors~~~flaB~~~905630~~~flagellin motility colonisation and invasion
c28f45.fasta	NODE_7_length_106695_cov_476.195483	3859	5577	flaA	1-1719/1719	========/======	6/16	99.53	91.89	victors	905631	victors~~~flaA~~~905631~~~flagellin motility colonisation and invasion
c28f45.fasta	NODE_7_length_106695_cov_476.195483	15619	16926	Cj1349	1-1308/1308	===============	0/0	100.00	99.39	victors	905641	victors~~~Cj1349~~~905641~~~putative fibronectin/fibrinogen-binding protein adherence and colonisation
c28f45.fasta	NODE_7_length_106695_cov_476.195483	17560	18549	pldA	1-990/990	===============	0/0	100.00	99.09	victors	905643	victors~~~pldA~~~905643~~~phospholipase A colonisation
c28f45.fasta	NODE_7_length_106695_cov_476.195483	82506	84575	kpsC	1-2070/2070	===============	0/0	100.00	97.83	victors		victors~~~kpsC 81-176~~~4683284~~~capsule polysaccharide export protein KpsC colonisation
c28f45.fasta	NODE_8_length_79642_cov_473.288883	7843	8961	kpsE	1-1119/1119	===============	0/0	100.00	100.00	victors		victors~~~kpsE 81116~~~5617759~~~capsule polysaccharise ABC transporter invasion and capsule
c28f45.fasta	NODE_8_length_79642_cov_473.288883	9620	10402	kpsM	1-783/783	===============	0/0	100.00	90.93	victors		victors~~~kpsM 81-176~~~4683743~~~capsular polysaccharise ABC transporter ABC transporter permease protein invasion and capsule
c28f45.fasta	NODE_8_length_79642_cov_473.288883	20422	21105	Cj1461	1-684/684	===============	0/0	100.00	97.81	victors	905749	victors~~~Cj1461~~~905749~~~putative DNA methylase invasion
c28f45.fasta	NODE_8_length_79642_cov_473.288883	23297	25123	fglK	1-1827/1827	===============	0/0	100.00	99.12	victors	905754	victors~~~fglK~~~905754~~~flagellar hook-associated protein FlgK motility and colonisation
c28f45.fasta	NODE_8_length_79642_cov_473.288883	36603	37562	cadF	1-960/960	===============	0/0	100.00	99.58	victors		victors~~~cadF 81-176~~~4683585~~~fibronectin binding protein adhesion
c28f45.fasta	NODE_8_length_79642_cov_473.288883	63808	63944	Cj0019c	357-493/1779	...==..........	0/0	7.70	81.75	victors	904357	victors~~~Cj0019c~~~904357~~~putative MCP-domain signal transduction protein colonisation
c28f45.fasta	NODE_9_length_74591_cov_487.142832	71372	72088	fliA	1-717/717	===============	0/0	100.00	99.86	victors	904393	victors~~~fliA~~~904393~~~flagellar biosynthesis sigma factor motility and colonisation
c34f34.fasta	NODE_12_length_33574_cov_548.562707	18396	20174	Cj0019c	1-1779/1779	===============	0/0	100.00	99.10	victors	904357	victors~~~Cj0019c~~~904357~~~putative MCP-domain signal transduction protein colonisation
c34f34.fasta	NODE_12_length_33574_cov_548.562707	20164	21078	Cj0020c	1-915/915	===============	0/0	100.00	97.38	victors	904360	victors~~~Cj0020c~~~904360~~~cytochrome C551 peroxidase colonisation
c34f34.fasta	NODE_13_length_30059_cov_508.051831	16807	19116	cheA	1-2310/2310	===============	0/0	100.00	98.18	victors		victors~~~cheA 81-176~~~4682610~~~chemotaxis protein CheA motility and colonisation
c34f34.fasta	NODE_15_length_15173_cov_524.043190	9541	10215	Cj1325	1-676/676	========/======	1/1	99.85	97.93	victors	905617	victors~~~Cj1325~~~905617~~~putative methyltransferase colonisation
c34f34.fasta	NODE_15_length_15173_cov_524.043190	11472	11858	Cj1324	1-387/387	===============	0/0	100.00	99.48	victors	905616	victors~~~Cj1324~~~905616~~~hypothetical protein biofilm and colonisation
c34f34.fasta	NODE_15_length_15173_cov_524.043190	11846	12182	Cj1322	1-321/321	========/======	2/16	100.00	94.06	victors	905614	victors~~~Cj1322~~~905614~~~hypothetical protein colonisation
c34f34.fasta	NODE_15_length_15173_cov_524.043190	12254	12797	Cj1321	1-543/543	========/======	2/3	99.82	98.53	victors	905613	victors~~~Cj1321~~~905613~~~putative transferase colonisation
c34f34.fasta	NODE_1_length_315719_cov_491.653101	1415	2551	pseA	1-1137/1137	===============	0/0	100.00	99.30	victors	905608	victors~~~pseA~~~905608~~~pseudaminic acid biosynthesis PseA protein adherence and invasion
c34f34.fasta	NODE_1_length_315719_cov_491.653101	33896	35131	Cj1279	1-1236/1236	===============	0/0	100.00	100.00	victors	905570	victors~~~Cj1279~~~905570~~~putative fibronectin domain-containing protein adherence
c34f34.fasta	NODE_1_length_315719_cov_491.653101	54348	55019	racR	1-672/672	===============	0/0	100.00	96.88	victors		victors~~~racR 81116~~~5617154~~~DNA binding response regulator colonisation
c34f34.fasta	NODE_1_length_315719_cov_491.653101	55176	56297	dnaJ	1-1122/1122	===============	0/0	100.00	99.73	victors	905551	victors~~~dnaJ~~~905551~~~chaperone protein DnaJ colonisation and thermotolerance
c34f34.fasta	NODE_1_length_315719_cov_491.653101	87428	87802	hspR	1-375/375	===============	0/0	100.00	100.00	victors	905521	victors~~~hspR~~~905521~~~heat shock transcriptional regulator thermotolerance
c34f34.fasta	NODE_1_length_315719_cov_491.653101	93588	94253	dccR	1-666/666	===============	0/0	100.00	99.85	victors	905513	victors~~~dccR~~~905513~~~two-component regulator~~~colonisation
c34f34.fasta	NODE_1_length_315719_cov_491.653101	139496	140263	fliR	1-768/768	===============	0/0	100.00	98.83	victors	905469	victors~~~fliR~~~905469~~~flagellar biosynthesis protein FliR motility and colonisation
c34f34.fasta	NODE_1_length_315719_cov_491.653101	181369	182445	pglH	1-1077/1077	===============	0/0	100.00	100.00	victors		victors~~~pglH 81-176~~~3231778~~~general glycosylation pathway protein colonisation
c34f34.fasta	NODE_1_length_315719_cov_491.653101	184456	186597	pglB	1-2142/2142	===============	0/0	100.00	98.23	victors		victors~~~pglB 81-176~~~4682880~~~general glycosylation pathway protein adhesion
c34f34.fasta	NODE_1_length_315719_cov_491.653101	189007	190167	pglE	1-1161/1161	===============	0/0	100.00	99.83	victors	905412	victors~~~pglE~~~905412~~~UDP-4-keto-6-deoxyGlcNAc aminotransferase colonisation
c34f34.fasta	NODE_1_length_315719_cov_491.653101	190169	191941	pglF	1-1773/1773	===============	0/0	100.00	98.98	victors	UDP-GlcNAc	victors~~~pglF~~~UDP-GlcNAc C46 dehydratase colonisation
c34f34.fasta	NODE_1_length_315719_cov_491.653101	192947	193339	cheY	1-393/393	===============	0/0	100.00	99.75	victors	905409	victors~~~cheY~~~905409~~~chemotaxis regulatory protein motility and colonisation
c34f34.fasta	NODE_1_length_315719_cov_491.653101	290757	291872	livJ	1-1116/1116	===============	0/0	100.00	99.91	victors	905311	victors~~~livJ~~~905311~~~branched-chain amino-acid ABC transporter periplasmic binding protein colonisation
c34f34.fasta	NODE_2_length_287334_cov_487.025047	16008	16136	Cj0019c	365-493/1779	...==..........	0/0	7.25	79.07	victors	904357	victors~~~Cj0019c~~~904357~~~putative MCP-domain signal transduction protein colonisation
c34f34.fasta	NODE_2_length_287334_cov_487.025047	20169	20738	Cj0454	1-570/570	===============	0/0	100.00	98.25	victors	904777	victors~~~Cj0454~~~904777~~~hypothetical protein colonisation
c34f34.fasta	NODE_2_length_287334_cov_487.025047	21201	22160	Cj0456c	1-960/960	===============	0/0	100.00	97.92	victors	hypothetical	victors~~~Cj0456c~~~hypothetical protein colonisation
c34f34.fasta	NODE_2_length_287334_cov_487.025047	166422	167069	Cj0618	1-648/648	===============	0/0	100.00	100.00	victors	904949	victors~~~Cj0618~~~904949~~~hypothetical protein colonisation
c34f34.fasta	NODE_2_length_287334_cov_487.025047	215445	216695	rpoN	1-1251/1251	===============	0/0	100.00	99.92	victors	904991	victors~~~rpoN~~~904991~~~RNA polymerase factor sigma-54 motility colonisation and structure
c34f34.fasta	NODE_2_length_287334_cov_487.025047	233202	234707	pta	1-1506/1506	===============	0/0	100.00	98.07	victors	905007	victors~~~pta~~~905007~~~putative phosphate acetyltransferase colonisation
c34f34.fasta	NODE_2_length_287334_cov_487.025047	267539	268288	flaC	1-750/750	===============	0/0	100.00	99.47	victors	905038	victors~~~flaC~~~905038~~~flagellin motility and invasion
c34f34.fasta	NODE_3_length_248025_cov_474.451724	33680	34798	jlpA	1-1119/1119	===============	0/0	100.00	99.02	victors		victors~~~jlpA RM1221~~~3231574~~~surface-exposed lipoprotein adherence
c34f34.fasta	NODE_3_length_248025_cov_474.451724	39175	39753	CJ0977	1-579/579	===============	0/0	100.00	99.14	victors	905268	victors~~~CJ0977~~~905268~~~hypothetical protein invasion
c34f34.fasta	NODE_3_length_248025_cov_474.451724	73904	77416	aas	1-3513/3513	===============	0/0	100.00	99.55	victors	905232	victors~~~aas~~~905232~~~2-acyl-glycerophospho-ethanolamine acyltransferase colonisation
c34f34.fasta	NODE_3_length_248025_cov_474.451724	92882	93610	pebC	1-729/729	===============	0/0	100.00	99.86	victors		victors~~~pebC RM1221~~~3231511~~~amino acid ABC transporter ATP-binding protein PEB1 colonisation
c34f34.fasta	NODE_3_length_248025_cov_474.451724	93632	94411	peb1A	1-780/780	===============	0/0	100.00	99.23	victors	906008	victors~~~peb1A~~~906008~~~bifunctional adhesin/ABC transporter aspartate/glutamate binding protein adherence
c34f34.fasta	NODE_3_length_248025_cov_474.451724	94413	95165	CJJ81176_0927	1-753/753	===============	0/0	100.00	99.07	victors	4683249	victors~~~CJJ81176_0927~~~4683249~~~amino acid ABC transporter pearmease protein PEB1 colonisation
c34f34.fasta	NODE_3_length_248025_cov_474.451724	95176	95835	CJE0997	1-660/660	===============	0/0	100.00	99.85	victors		victors~~~CJE0997 RM1221~~~3231508~~~amino acid ABC transporter permease protein PEB1 colonisation
c34f34.fasta	NODE_3_length_248025_cov_474.451724	99843	101675	ciaB	1-1833/1833	===============	0/0	100.00	99.51	victors		victors~~~ciaB 81-176~~~4682759~~~invasion antigen B invasion
c34f34.fasta	NODE_3_length_248025_cov_474.451724	107788	109254	Cj0903c	1-1467/1467	===============	0/0	100.00	99.73	victors	905201	victors~~~Cj0903c~~~905201~~~putative amino acid transport protein colonisation
c34f34.fasta	NODE_4_length_143316_cov_531.209552	84160	85524	sdaA	1-1365/1365	===============	0/0	100.00	98.17	victors	905896	victors~~~sdaA~~~905896~~~L-serine dehydratase colonisation
c34f34.fasta	NODE_4_length_143316_cov_531.209552	140834	143200	pflA	1-2367/2367	===============	0/0	100.00	99.41	victors	905864	victors~~~pflA~~~905864~~~paralysed flagellum protein colonisation
c34f34.fasta	NODE_5_length_132373_cov_529.132816	80693	82078	fliI	1-1386/1386	===============	0/0	100.00	97.47	victors		victors~~~fliI 81-176~~~flagellum-specific ATP-synthase motility and colonisation
c34f34.fasta	NODE_5_length_132373_cov_529.132816	119560	120417	Cj0248	1-858/858	===============	0/0	100.00	99.65	victors	904574	victors~~~Cj0248~~~904574~~~hypothetical protein colonisation
c34f34.fasta	NODE_6_length_125761_cov_500.550603	35752	36495	motB	1-744/744	===============	0/0	100.00	98.92	victors		victors~~~motB 81-176~~~4682104~~~flagellar motor protein MotB motility and colonisation
c34f34.fasta	NODE_6_length_125761_cov_500.550603	36498	37274	motA	1-777/777	===============	0/0	100.00	98.20	victors	904661	victors~~~motA~~~904661~~~flagellar motor protein motA colonisation and motility
c34f34.fasta	NODE_6_length_125761_cov_500.550603	113226	114947	Cj0415	1-1722/1722	===============	0/0	100.00	98.37	victors	904739	victors~~~Cj0415~~~904739~~~putative GMC oxidoreductase subunit colonisation
c34f34.fasta	NODE_7_length_106693_cov_525.267042	1995	3713	flaB	1-1719/1719	========/======	6/16	99.53	92.82	victors	905630	victors~~~flaB~~~905630~~~flagellin motility colonisation and invasion
c34f34.fasta	NODE_7_length_106693_cov_525.267042	3859	5577	flaA	1-1719/1719	========/======	6/16	99.53	91.89	victors	905631	victors~~~flaA~~~905631~~~flagellin motility colonisation and invasion
c34f34.fasta	NODE_7_length_106693_cov_525.267042	15618	16925	Cj1349	1-1308/1308	===============	0/0	100.00	99.39	victors	905641	victors~~~Cj1349~~~905641~~~putative fibronectin/fibrinogen-binding protein adherence and colonisation
c34f34.fasta	NODE_7_length_106693_cov_525.267042	17559	18548	pldA	1-990/990	===============	0/0	100.00	99.09	victors	905643	victors~~~pldA~~~905643~~~phospholipase A colonisation
c34f34.fasta	NODE_7_length_106693_cov_525.267042	82504	84573	kpsC	1-2070/2070	===============	0/0	100.00	97.83	victors		victors~~~kpsC 81-176~~~4683284~~~capsule polysaccharide export protein KpsC colonisation
c34f34.fasta	NODE_8_length_79642_cov_520.311154	15699	15835	Cj0019c	357-493/1779	...==..........	0/0	7.70	81.75	victors	904357	victors~~~Cj0019c~~~904357~~~putative MCP-domain signal transduction protein colonisation
c34f34.fasta	NODE_8_length_79642_cov_520.311154	42081	43040	cadF	1-960/960	===============	0/0	100.00	99.58	victors		victors~~~cadF 81-176~~~4683585~~~fibronectin binding protein adhesion
c34f34.fasta	NODE_8_length_79642_cov_520.311154	54520	56346	fglK	1-1827/1827	===============	0/0	100.00	99.12	victors	905754	victors~~~fglK~~~905754~~~flagellar hook-associated protein FlgK motility and colonisation
c34f34.fasta	NODE_8_length_79642_cov_520.311154	58538	59221	Cj1461	1-684/684	===============	0/0	100.00	97.81	victors	905749	victors~~~Cj1461~~~905749~~~putative DNA methylase invasion
c34f34.fasta	NODE_8_length_79642_cov_520.311154	69241	70023	kpsM	1-783/783	===============	0/0	100.00	90.93	victors		victors~~~kpsM 81-176~~~4683743~~~capsular polysaccharise ABC transporter ABC transporter permease protein invasion and capsule
c34f34.fasta	NODE_8_length_79642_cov_520.311154	70682	71800	kpsE	1-1119/1119	===============	0/0	100.00	100.00	victors		victors~~~kpsE 81116~~~5617759~~~capsule polysaccharise ABC transporter invasion and capsule
c34f34.fasta	NODE_9_length_74591_cov_528.449405	2504	3220	fliA	1-717/717	===============	0/0	100.00	99.86	victors	904393	victors~~~fliA~~~904393~~~flagellar biosynthesis sigma factor motility and colonisation
c38c24.fasta	NODE_10_length_89220_cov_494.480688	17254	17970	fliA	1-717/717	===============	0/0	100.00	100.00	victors	904393	victors~~~fliA~~~904393~~~flagellar biosynthesis sigma factor motility and colonisation
c38c24.fasta	NODE_11_length_80257_cov_448.324520	65072	66850	Cj0019c	1-1779/1779	===============	0/0	100.00	99.38	victors	904357	victors~~~Cj0019c~~~904357~~~putative MCP-domain signal transduction protein colonisation
c38c24.fasta	NODE_11_length_80257_cov_448.324520	66840	67754	Cj0020c	1-915/915	===============	0/0	100.00	98.47	victors	904360	victors~~~Cj0020c~~~904360~~~cytochrome C551 peroxidase colonisation
c38c24.fasta	NODE_12_length_63062_cov_424.126729	7362	8669	Cj1349	1-1308/1308	===============	0/0	100.00	99.92	victors	905641	victors~~~Cj1349~~~905641~~~putative fibronectin/fibrinogen-binding protein adherence and colonisation
c38c24.fasta	NODE_12_length_63062_cov_424.126729	9303	10292	pldA	1-990/990	===============	0/0	100.00	99.90	victors	905643	victors~~~pldA~~~905643~~~phospholipase A colonisation
c38c24.fasta	NODE_13_length_37108_cov_456.275013	28024	30093	kpsC	1-2070/2070	========/======	2/2	99.95	95.46	victors		victors~~~kpsC 81-176~~~4683284~~~capsule polysaccharide export protein KpsC colonisation
c38c24.fasta	NODE_15_length_23851_cov_387.913393	13673	14320	Cj0618	1-648/648	===============	0/0	100.00	100.00	victors	904949	victors~~~Cj0618~~~904949~~~hypothetical protein colonisation
c38c24.fasta	NODE_18_length_11222_cov_398.604307	5675	6350	Cj1325	1-676/676	===============	0/0	100.00	100.00	victors	905617	victors~~~Cj1325~~~905617~~~putative methyltransferase colonisation
c38c24.fasta	NODE_18_length_11222_cov_398.604307	7605	7990	Cj1324	1-387/387	========/======	1/1	99.74	99.74	victors	905616	victors~~~Cj1324~~~905616~~~hypothetical protein biofilm and colonisation
c38c24.fasta	NODE_18_length_11222_cov_398.604307	7978	8311	Cj1322	1-321/321	========/======	1/13	100.00	96.11	victors	905614	victors~~~Cj1322~~~905614~~~hypothetical protein colonisation
c38c24.fasta	NODE_18_length_11222_cov_398.604307	8384	8926	Cj1321	1-543/543	===============	0/0	100.00	99.82	victors	905613	victors~~~Cj1321~~~905613~~~putative transferase colonisation
c38c24.fasta	NODE_1_length_303893_cov_393.775545	1354	2490	pseA	1-1137/1137	===============	0/0	100.00	99.38	victors	905608	victors~~~pseA~~~905608~~~pseudaminic acid biosynthesis PseA protein adherence and invasion
c38c24.fasta	NODE_1_length_303893_cov_393.775545	33835	35070	Cj1279	1-1236/1236	===============	0/0	100.00	99.76	victors	905570	victors~~~Cj1279~~~905570~~~putative fibronectin domain-containing protein adherence
c38c24.fasta	NODE_1_length_303893_cov_393.775545	54287	54958	racR	1-672/672	===============	0/0	100.00	96.88	victors		victors~~~racR 81116~~~5617154~~~DNA binding response regulator colonisation
c38c24.fasta	NODE_1_length_303893_cov_393.775545	55115	56236	dnaJ	1-1122/1122	===============	0/0	100.00	99.82	victors	905551	victors~~~dnaJ~~~905551~~~chaperone protein DnaJ colonisation and thermotolerance
c38c24.fasta	NODE_1_length_303893_cov_393.775545	87363	87737	hspR	1-375/375	===============	0/0	100.00	100.00	victors	905521	victors~~~hspR~~~905521~~~heat shock transcriptional regulator thermotolerance
c38c24.fasta	NODE_1_length_303893_cov_393.775545	93523	94188	dccR	1-666/666	===============	0/0	100.00	99.10	victors	905513	victors~~~dccR~~~905513~~~two-component regulator~~~colonisation
c38c24.fasta	NODE_1_length_303893_cov_393.775545	139443	140210	fliR	1-768/768	===============	0/0	100.00	98.70	victors	905469	victors~~~fliR~~~905469~~~flagellar biosynthesis protein FliR motility and colonisation
c38c24.fasta	NODE_1_length_303893_cov_393.775545	164728	165121	CJJ81176_1165	363-756/756	.......========	0/0	52.12	95.18	victors	4683357	victors~~~CJJ81176_1165~~~4683357~~~LPS glycosyltransferase subfamily protein invasion
c38c24.fasta	NODE_1_length_303893_cov_393.775545	183061	184140	pglH	1-1080/1080	===============	0/0	100.00	99.35	victors	905420	victors~~~pglH~~~905420~~~GalNAc transferase/polymerase colonisation
c38c24.fasta	NODE_1_length_303893_cov_393.775545	186148	188289	pglB	1-2142/2142	===============	0/0	100.00	97.99	victors		victors~~~pglB 81-176~~~4682880~~~general glycosylation pathway protein adhesion
c38c24.fasta	NODE_1_length_303893_cov_393.775545	190699	191859	pglE	1-1161/1161	===============	0/0	100.00	99.83	victors	905412	victors~~~pglE~~~905412~~~UDP-4-keto-6-deoxyGlcNAc aminotransferase colonisation
c38c24.fasta	NODE_1_length_303893_cov_393.775545	191861	193633	pglF	1-1773/1773	===============	0/0	100.00	99.04	victors	UDP-GlcNAc	victors~~~pglF~~~UDP-GlcNAc C46 dehydratase colonisation
c38c24.fasta	NODE_1_length_303893_cov_393.775545	194639	195031	cheY	1-393/393	===============	0/0	100.00	99.49	victors	905409	victors~~~cheY~~~905409~~~chemotaxis regulatory protein motility and colonisation
c38c24.fasta	NODE_1_length_303893_cov_393.775545	290749	291864	livJ	1-1116/1116	===============	0/0	100.00	99.73	victors	905311	victors~~~livJ~~~905311~~~branched-chain amino-acid ABC transporter periplasmic binding protein colonisation
c38c24.fasta	NODE_22_length_5960_cov_537.764576	1983	3701	flaB	1-1719/1719	===============	0/0	100.00	98.72	victors	905630	victors~~~flaB~~~905630~~~flagellin motility colonisation and invasion
c38c24.fasta	NODE_22_length_5960_cov_537.764576	3846	5564	flaA	1-1719/1719	===============	0/0	100.00	98.08	victors	905631	victors~~~flaA~~~905631~~~flagellin motility colonisation and invasion
c38c24.fasta	NODE_27_length_3426_cov_852.073156	616	828	Cj0629	12-230/2937	==....../......	1/6	7.25	91.32	victors	904959	victors~~~Cj0629~~~904959~~~lipoprotein invasion and colonisation
c38c24.fasta	NODE_27_length_3426_cov_852.073156	823	1961	Cj0629	290-1438/2937	.======./......	6/26	38.51	89.97	victors	904959	victors~~~Cj0629~~~904959~~~lipoprotein invasion and colonisation
c38c24.fasta	NODE_27_length_3426_cov_852.073156	1953	3328	Cj0629	1562-2937/2937	.......=/======	2/6	46.75	98.91	victors	904959	victors~~~Cj0629~~~904959~~~lipoprotein invasion and colonisation
c38c24.fasta	NODE_2_length_164083_cov_410.238375	141973	142932	Cj0456c	1-960/960	===============	0/0	100.00	98.75	victors	hypothetical	victors~~~Cj0456c~~~hypothetical protein colonisation
c38c24.fasta	NODE_2_length_164083_cov_410.238375	143395	143964	Cj0454	1-570/570	===============	0/0	100.00	98.77	victors	904777	victors~~~Cj0454~~~904777~~~hypothetical protein colonisation
c38c24.fasta	NODE_2_length_164083_cov_410.238375	147997	148125	Cj0019c	365-493/1779	...==..........	0/0	7.25	79.07	victors	904357	victors~~~Cj0019c~~~904357~~~putative MCP-domain signal transduction protein colonisation
c38c24.fasta	NODE_3_length_154132_cov_364.984635	4272	6104	ciaB	1-1833/1833	===============	0/0	100.00	99.62	victors		victors~~~ciaB 81-176~~~4682759~~~invasion antigen B invasion
c38c24.fasta	NODE_3_length_154132_cov_364.984635	12207	13673	Cj0903c	1-1467/1467	===============	0/0	100.00	99.66	victors	905201	victors~~~Cj0903c~~~905201~~~putative amino acid transport protein colonisation
c38c24.fasta	NODE_4_length_153991_cov_421.319756	16795	19104	cheA	1-2310/2310	===============	0/0	100.00	98.05	victors		victors~~~cheA 81-176~~~4682610~~~chemotaxis protein CheA motility and colonisation
c38c24.fasta	NODE_4_length_153991_cov_421.319756	63897	64640	motB	1-744/744	===============	0/0	100.00	99.87	victors	904660	victors~~~motB~~~904660~~~flagellar motor protein colonisation and motility
c38c24.fasta	NODE_4_length_153991_cov_421.319756	64643	65419	motA	1-777/777	===============	0/0	100.00	98.71	victors	904661	victors~~~motA~~~904661~~~flagellar motor protein motA colonisation and motility
c38c24.fasta	NODE_4_length_153991_cov_421.319756	141379	143100	Cj0415	1-1722/1722	===============	0/0	100.00	98.61	victors	904739	victors~~~Cj0415~~~904739~~~putative GMC oxidoreductase subunit colonisation
c38c24.fasta	NODE_5_length_118794_cov_378.373165	42070	43188	jlpA	1-1119/1119	===============	0/0	100.00	99.37	victors		victors~~~jlpA RM1221~~~3231574~~~surface-exposed lipoprotein adherence
c38c24.fasta	NODE_5_length_118794_cov_378.373165	47563	48141	CJ0977	1-579/579	===============	0/0	100.00	99.14	victors	905268	victors~~~CJ0977~~~905268~~~hypothetical protein invasion
c38c24.fasta	NODE_5_length_118794_cov_378.373165	83326	86838	aas	1-3513/3513	===============	0/0	100.00	97.95	victors	905232	victors~~~aas~~~905232~~~2-acyl-glycerophospho-ethanolamine acyltransferase colonisation
c38c24.fasta	NODE_5_length_118794_cov_378.373165	102301	103029	pebC	1-729/729	===============	0/0	100.00	99.73	victors		victors~~~pebC RM1221~~~3231511~~~amino acid ABC transporter ATP-binding protein PEB1 colonisation
c38c24.fasta	NODE_5_length_118794_cov_378.373165	103051	103830	peb1A	1-780/780	===============	0/0	100.00	98.85	victors	906008	victors~~~peb1A~~~906008~~~bifunctional adhesin/ABC transporter aspartate/glutamate binding protein adherence
c38c24.fasta	NODE_5_length_118794_cov_378.373165	103832	104584	CJJ81176_0927	1-753/753	===============	0/0	100.00	98.94	victors	4683249	victors~~~CJJ81176_0927~~~4683249~~~amino acid ABC transporter pearmease protein PEB1 colonisation
c38c24.fasta	NODE_5_length_118794_cov_378.373165	104595	105254	CJE0997	1-660/660	===============	0/0	100.00	99.85	victors		victors~~~CJE0997 RM1221~~~3231508~~~amino acid ABC transporter permease protein PEB1 colonisation
c38c24.fasta	NODE_6_length_118184_cov_432.179422	51872	52008	Cj0019c	357-493/1779	...==..........	0/0	7.70	81.75	victors	904357	victors~~~Cj0019c~~~904357~~~putative MCP-domain signal transduction protein colonisation
c38c24.fasta	NODE_6_length_118184_cov_432.179422	78254	79213	cadF	1-960/960	===============	0/0	100.00	98.96	victors		victors~~~cadF 81-176~~~4683585~~~fibronectin binding protein adhesion
c38c24.fasta	NODE_6_length_118184_cov_432.179422	90694	92520	fglK	1-1827/1827	===============	0/0	100.00	97.81	victors	905754	victors~~~fglK~~~905754~~~flagellar hook-associated protein FlgK motility and colonisation
c38c24.fasta	NODE_6_length_118184_cov_432.179422	94712	95395	Cj1461	1-684/684	===============	0/0	100.00	98.10	victors	905749	victors~~~Cj1461~~~905749~~~putative DNA methylase invasion
c38c24.fasta	NODE_6_length_118184_cov_432.179422	105416	106198	kpsM	1-783/783	===============	0/0	100.00	97.57	victors		victors~~~kpsM 81-176~~~4683743~~~capsular polysaccharise ABC transporter ABC transporter permease protein invasion and capsule
c38c24.fasta	NODE_6_length_118184_cov_432.179422	106857	107975	kpsE	1-1119/1119	===============	0/0	100.00	96.60	victors		victors~~~kpsE 81116~~~5617759~~~capsule polysaccharise ABC transporter invasion and capsule
c38c24.fasta	NODE_7_length_106501_cov_372.799199	34558	35808	rpoN	1-1251/1251	===============	0/0	100.00	99.20	victors	904991	victors~~~rpoN~~~904991~~~RNA polymerase factor sigma-54 motility colonisation and structure
c38c24.fasta	NODE_7_length_106501_cov_372.799199	52299	53804	pta	1-1506/1506	===============	0/0	100.00	99.53	victors	905007	victors~~~pta~~~905007~~~putative phosphate acetyltransferase colonisation
c38c24.fasta	NODE_7_length_106501_cov_372.799199	86639	87388	flaC	1-750/750	===============	0/0	100.00	92.40	victors	905038	victors~~~flaC~~~905038~~~flagellin motility and invasion
c38c24.fasta	NODE_8_length_103056_cov_439.448684	119	2485	pflA	1-2367/2367	===============	0/0	100.00	99.79	victors	905864	victors~~~pflA~~~905864~~~paralysed flagellum protein colonisation
c38c24.fasta	NODE_8_length_103056_cov_439.448684	57812	59176	sdaA	1-1365/1365	===============	0/0	100.00	98.46	victors	905896	victors~~~sdaA~~~905896~~~L-serine dehydratase colonisation
c38c24.fasta	NODE_9_length_91902_cov_427.005216	11957	12814	Cj0248	1-858/858	===============	0/0	100.00	99.77	victors	904574	victors~~~Cj0248~~~904574~~~hypothetical protein colonisation
c38c24.fasta	NODE_9_length_91902_cov_427.005216	49705	51090	fliI	1-1386/1386	===============	0/0	100.00	97.47	victors		victors~~~fliI 81-176~~~flagellum-specific ATP-synthase motility and colonisation
a21f35.fasta	NODE_13_length_735_cov_540.086626	1	290	flaB	1430-1719/1719	............===	0/0	16.87	94.48	victors	905630	victors~~~flaB~~~905630~~~flagellin motility colonisation and invasion
a21f35.fasta	NODE_13_length_735_cov_540.086626	451	735	flaA	1-285/1719	===............	0/0	16.58	85.61	victors	905631	victors~~~flaA~~~905631~~~flagellin motility colonisation and invasion
a21f35.fasta	NODE_1_length_344966_cov_533.138839	25055	25804	flaC	1-750/750	===============	0/0	100.00	99.60	victors	905038	victors~~~flaC~~~905038~~~flagellin motility and invasion
a21f35.fasta	NODE_1_length_344966_cov_533.138839	58637	60142	pta	1-1506/1506	===============	0/0	100.00	97.21	victors	905007	victors~~~pta~~~905007~~~putative phosphate acetyltransferase colonisation
a21f35.fasta	NODE_1_length_344966_cov_533.138839	76659	77909	rpoN	1-1251/1251	===============	0/0	100.00	98.96	victors	904991	victors~~~rpoN~~~904991~~~RNA polymerase factor sigma-54 motility colonisation and structure
a21f35.fasta	NODE_1_length_344966_cov_533.138839	120805	121452	Cj0618	1-648/648	===============	0/0	100.00	100.00	victors	904949	victors~~~Cj0618~~~904949~~~hypothetical protein colonisation
a21f35.fasta	NODE_1_length_344966_cov_533.138839	316858	317817	Cj0456c	1-960/960	===============	0/0	100.00	98.33	victors	hypothetical	victors~~~Cj0456c~~~hypothetical protein colonisation
a21f35.fasta	NODE_1_length_344966_cov_533.138839	318280	318849	Cj0454	1-570/570	===============	0/0	100.00	98.07	victors	904777	victors~~~Cj0454~~~904777~~~hypothetical protein colonisation
a21f35.fasta	NODE_1_length_344966_cov_533.138839	322880	323008	Cj0019c	365-493/1779	...==..........	0/0	7.25	79.07	victors	904357	victors~~~Cj0019c~~~904357~~~putative MCP-domain signal transduction protein colonisation
a21f35.fasta	NODE_26_length_178_cov_586.217822	3	142	flaB	1019-1158/1719	........===....	0/0	8.14	81.43	victors	905630	victors~~~flaB~~~905630~~~flagellin motility colonisation and invasion
a21f35.fasta	NODE_28_length_155_cov_516.628205	1	155	flaB	1328-1482/1719	...........==..	0/0	9.02	91.61	victors	905630	victors~~~flaB~~~905630~~~flagellin motility colonisation and invasion
a21f35.fasta	NODE_2_length_338490_cov_494.919778	31863	32978	livJ	1-1116/1116	===============	0/0	100.00	99.73	victors	905311	victors~~~livJ~~~905311~~~branched-chain amino-acid ABC transporter periplasmic binding protein colonisation
a21f35.fasta	NODE_2_length_338490_cov_494.919778	133338	133730	cheY	1-393/393	===============	0/0	100.00	99.75	victors	905409	victors~~~cheY~~~905409~~~chemotaxis regulatory protein motility and colonisation
a21f35.fasta	NODE_2_length_338490_cov_494.919778	134736	136508	pglF	1-1773/1773	===============	0/0	100.00	98.70	victors	UDP-GlcNAc	victors~~~pglF~~~UDP-GlcNAc C46 dehydratase colonisation
a21f35.fasta	NODE_2_length_338490_cov_494.919778	136510	137670	pglE	1-1161/1161	===============	0/0	100.00	99.83	victors	905412	victors~~~pglE~~~905412~~~UDP-4-keto-6-deoxyGlcNAc aminotransferase colonisation
a21f35.fasta	NODE_2_length_338490_cov_494.919778	140686	142827	pglB	1-2142/2142	===============	0/0	100.00	97.90	victors		victors~~~pglB 81-176~~~4682880~~~general glycosylation pathway protein adhesion
a21f35.fasta	NODE_2_length_338490_cov_494.919778	144838	145917	pglH	1-1080/1080	===============	0/0	100.00	99.54	victors	905420	victors~~~pglH~~~905420~~~GalNAc transferase/polymerase colonisation
a21f35.fasta	NODE_2_length_338490_cov_494.919778	159174	159567	CJJ81176_1165	363-756/756	......==/======	2/2	51.98	96.71	victors	4683357	victors~~~CJJ81176_1165~~~4683357~~~LPS glycosyltransferase subfamily protein invasion
a21f35.fasta	NODE_2_length_338490_cov_494.919778	184034	184801	fliR	1-768/768	===============	0/0	100.00	98.83	victors	905469	victors~~~fliR~~~905469~~~flagellar biosynthesis protein FliR motility and colonisation
a21f35.fasta	NODE_2_length_338490_cov_494.919778	230056	230721	dccR	1-666/666	===============	0/0	100.00	98.95	victors	905513	victors~~~dccR~~~905513~~~two-component regulator~~~colonisation
a21f35.fasta	NODE_2_length_338490_cov_494.919778	236504	236878	hspR	1-375/375	===============	0/0	100.00	99.73	victors	905521	victors~~~hspR~~~905521~~~heat shock transcriptional regulator thermotolerance
a21f35.fasta	NODE_2_length_338490_cov_494.919778	268005	269126	dnaJ	1-1122/1122	===============	0/0	100.00	99.73	victors	905551	victors~~~dnaJ~~~905551~~~chaperone protein DnaJ colonisation and thermotolerance
a21f35.fasta	NODE_2_length_338490_cov_494.919778	269283	269954	racR	1-672/672	===============	0/0	100.00	96.88	victors		victors~~~racR 81116~~~5617154~~~DNA binding response regulator colonisation
a21f35.fasta	NODE_2_length_338490_cov_494.919778	289171	290406	Cj1279	1-1236/1236	===============	0/0	100.00	97.57	victors	905570	victors~~~Cj1279~~~905570~~~putative fibronectin domain-containing protein adherence
a21f35.fasta	NODE_2_length_338490_cov_494.919778	324212	324345	pglE	603-736/1161	.......===.....	0/0	11.54	79.85	victors	905412	victors~~~pglE~~~905412~~~UDP-4-keto-6-deoxyGlcNAc aminotransferase colonisation
a21f35.fasta	NODE_2_length_338490_cov_494.919778	326190	326869	Cj1325	1-676/676	========/======	5/10	99.56	78.33	victors	905617	victors~~~Cj1325~~~905617~~~putative methyltransferase colonisation
a21f35.fasta	NODE_2_length_338490_cov_494.919778	338206	338490	flaB	1-285/1719	===............	0/0	16.58	84.21	victors	905630	victors~~~flaB~~~905630~~~flagellin motility colonisation and invasion
a21f35.fasta	NODE_3_length_251042_cov_462.936433	35117	36235	jlpA	1-1119/1119	===============	0/0	100.00	98.84	victors		victors~~~jlpA RM1221~~~3231574~~~surface-exposed lipoprotein adherence
a21f35.fasta	NODE_3_length_251042_cov_462.936433	40611	41189	CJ0977	1-579/579	===============	0/0	100.00	99.31	victors	905268	victors~~~CJ0977~~~905268~~~hypothetical protein invasion
a21f35.fasta	NODE_3_length_251042_cov_462.936433	75217	78729	aas	1-3513/3513	===============	0/0	100.00	99.94	victors	905232	victors~~~aas~~~905232~~~2-acyl-glycerophospho-ethanolamine acyltransferase colonisation
a21f35.fasta	NODE_3_length_251042_cov_462.936433	94192	94920	pebC	1-729/729	===============	0/0	100.00	99.73	victors		victors~~~pebC RM1221~~~3231511~~~amino acid ABC transporter ATP-binding protein PEB1 colonisation
a21f35.fasta	NODE_3_length_251042_cov_462.936433	94942	95721	peb1A	1-780/780	===============	0/0	100.00	99.61	victors	906008	victors~~~peb1A~~~906008~~~bifunctional adhesin/ABC transporter aspartate/glutamate binding protein adherence
a21f35.fasta	NODE_3_length_251042_cov_462.936433	95723	96475	CJJ81176_0927	1-753/753	===============	0/0	100.00	98.67	victors	4683249	victors~~~CJJ81176_0927~~~4683249~~~amino acid ABC transporter pearmease protein PEB1 colonisation
a21f35.fasta	NODE_3_length_251042_cov_462.936433	96486	97145	CJE0997	1-660/660	===============	0/0	100.00	99.85	victors		victors~~~CJE0997 RM1221~~~3231508~~~amino acid ABC transporter permease protein PEB1 colonisation
a21f35.fasta	NODE_3_length_251042_cov_462.936433	101153	102985	ciaB	1-1833/1833	===============	0/0	100.00	99.73	victors	905214	victors~~~ciaB~~~905214~~~CiaB protein invasion
a21f35.fasta	NODE_3_length_251042_cov_462.936433	109097	110563	Cj0903c	1-1467/1467	===============	0/0	100.00	99.66	victors	905201	victors~~~Cj0903c~~~905201~~~putative amino acid transport protein colonisation
a21f35.fasta	NODE_4_length_212947_cov_546.989346	34	982	flaA	771-1719/1719	......==/======	4/10	54.92	81.97	victors	905631	victors~~~flaA~~~905631~~~flagellin motility colonisation and invasion
a21f35.fasta	NODE_4_length_212947_cov_546.989346	9244	10551	Cj1349	1-1308/1308	===============	0/0	100.00	99.62	victors	905641	victors~~~Cj1349~~~905641~~~putative fibronectin/fibrinogen-binding protein adherence and colonisation
a21f35.fasta	NODE_4_length_212947_cov_546.989346	11187	12175	pldA	2-990/990	===============	0/0	99.90	98.79	victors	905643	victors~~~pldA~~~905643~~~phospholipase A colonisation
a21f35.fasta	NODE_4_length_212947_cov_546.989346	77075	78965	kpsC	1-1891/2070	========/=====.	2/2	91.30	95.08	victors		victors~~~kpsC 81-176~~~4683284~~~capsule polysaccharide export protein KpsC colonisation
a21f35.fasta	NODE_4_length_212947_cov_546.989346	105317	106435	kpsE	1-1119/1119	===============	0/0	100.00	96.52	victors		victors~~~kpsE 81116~~~5617759~~~capsule polysaccharise ABC transporter invasion and capsule
a21f35.fasta	NODE_4_length_212947_cov_546.989346	107094	107876	kpsM	1-783/783	===============	0/0	100.00	97.45	victors		victors~~~kpsM 81-176~~~4683743~~~capsular polysaccharise ABC transporter ABC transporter permease protein invasion and capsule
a21f35.fasta	NODE_4_length_212947_cov_546.989346	117899	118582	Cj1461	1-684/684	===============	0/0	100.00	98.10	victors	905749	victors~~~Cj1461~~~905749~~~putative DNA methylase invasion
a21f35.fasta	NODE_4_length_212947_cov_546.989346	120774	122600	fglK	1-1827/1827	===============	0/0	100.00	97.21	victors	905754	victors~~~fglK~~~905754~~~flagellar hook-associated protein FlgK motility and colonisation
a21f35.fasta	NODE_4_length_212947_cov_546.989346	134078	135037	cadF	1-960/960	===============	0/0	100.00	98.85	victors		victors~~~cadF 81-176~~~4683585~~~fibronectin binding protein adhesion
a21f35.fasta	NODE_4_length_212947_cov_546.989346	161280	161416	Cj0019c	357-493/1779	...==..........	0/0	7.70	81.75	victors	904357	victors~~~Cj0019c~~~904357~~~putative MCP-domain signal transduction protein colonisation
a21f35.fasta	NODE_5_length_178270_cov_595.309760	12526	13440	Cj0020c	1-915/915	===============	0/0	100.00	100.00	victors	904360	victors~~~Cj0020c~~~904360~~~cytochrome C551 peroxidase colonisation
a21f35.fasta	NODE_5_length_178270_cov_595.309760	13430	15208	Cj0019c	1-1779/1779	===============	0/0	100.00	99.89	victors	904357	victors~~~Cj0019c~~~904357~~~putative MCP-domain signal transduction protein colonisation
a21f35.fasta	NODE_5_length_178270_cov_595.309760	117314	118678	sdaA	1-1365/1365	===============	0/0	100.00	97.66	victors	905896	victors~~~sdaA~~~905896~~~L-serine dehydratase colonisation
a21f35.fasta	NODE_5_length_178270_cov_595.309760	175787	178153	pflA	1-2367/2367	===============	0/0	100.00	98.52	victors	905864	victors~~~pflA~~~905864~~~paralysed flagellum protein colonisation
a21f35.fasta	NODE_6_length_150105_cov_529.335797	16787	19096	cheA	1-2310/2310	===============	0/0	100.00	98.22	victors		victors~~~cheA 81-176~~~4682610~~~chemotaxis protein CheA motility and colonisation
a21f35.fasta	NODE_6_length_150105_cov_529.335797	60023	60766	motB	1-744/744	===============	0/0	100.00	97.85	victors		victors~~~motB 81-176~~~4682104~~~flagellar motor protein MotB motility and colonisation
a21f35.fasta	NODE_6_length_150105_cov_529.335797	60769	61545	motA	1-777/777	===============	0/0	100.00	93.95	victors	904661	victors~~~motA~~~904661~~~flagellar motor protein motA colonisation and motility
a21f35.fasta	NODE_6_length_150105_cov_529.335797	137492	139213	Cj0415	1-1722/1722	===============	0/0	100.00	99.48	victors	904739	victors~~~Cj0415~~~904739~~~putative GMC oxidoreductase subunit colonisation
a21f35.fasta	NODE_7_length_101715_cov_586.912139	31017	31733	fliA	1-717/717	===============	0/0	100.00	99.86	victors	904393	victors~~~fliA~~~904393~~~flagellar biosynthesis sigma factor motility and colonisation
a21f35.fasta	NODE_8_length_88931_cov_549.794438	40824	42209	fliI	1-1386/1386	===============	0/0	100.00	97.62	victors		victors~~~fliI 81-176~~~flagellum-specific ATP-synthase motility and colonisation
a21f35.fasta	NODE_8_length_88931_cov_549.794438	79040	79897	Cj0248	1-858/858	===============	0/0	100.00	99.65	victors	904574	victors~~~Cj0248~~~904574~~~hypothetical protein colonisation
a28f64.fasta	NODE_1_length_577142_cov_516.599842	348	2064	flaA	3-1719/1719	========/======	2/8	99.65	95.12	victors	905631	victors~~~flaA~~~905631~~~flagellin motility colonisation and invasion
a28f64.fasta	NODE_1_length_577142_cov_516.599842	2212	3928	flaB	3-1719/1719	========/======	2/8	99.65	93.32	victors	905630	victors~~~flaB~~~905630~~~flagellin motility colonisation and invasion
a28f64.fasta	NODE_1_length_577142_cov_516.599842	17197	17878	Cj1325	1-676/676	========/======	1/6	100.00	96.33	victors	905617	victors~~~Cj1325~~~905617~~~putative methyltransferase colonisation
a28f64.fasta	NODE_1_length_577142_cov_516.599842	19134	19520	Cj1324	1-387/387	===============	0/0	100.00	100.00	victors	905616	victors~~~Cj1324~~~905616~~~hypothetical protein biofilm and colonisation
a28f64.fasta	NODE_1_length_577142_cov_516.599842	19508	19828	Cj1322	1-321/321	===============	0/0	100.00	100.00	victors	905614	victors~~~Cj1322~~~905614~~~hypothetical protein colonisation
a28f64.fasta	NODE_1_length_577142_cov_516.599842	19901	20443	Cj1321	1-543/543	===============	0/0	100.00	100.00	victors	905613	victors~~~Cj1321~~~905613~~~putative transferase colonisation
a28f64.fasta	NODE_1_length_577142_cov_516.599842	23960	25096	pseA	1-1137/1137	===============	0/0	100.00	99.65	victors	905608	victors~~~pseA~~~905608~~~pseudaminic acid biosynthesis PseA protein adherence and invasion
a28f64.fasta	NODE_1_length_577142_cov_516.599842	57669	58904	Cj1279	1-1236/1236	===============	0/0	100.00	99.92	victors	905570	victors~~~Cj1279~~~905570~~~putative fibronectin domain-containing protein adherence
a28f64.fasta	NODE_1_length_577142_cov_516.599842	78121	78792	racR	1-672/672	===============	0/0	100.00	96.88	victors		victors~~~racR 81116~~~5617154~~~DNA binding response regulator colonisation
a28f64.fasta	NODE_1_length_577142_cov_516.599842	78949	80073	dnaJ	1-1122/1122	========/======	1/3	100.00	98.04	victors	905551	victors~~~dnaJ~~~905551~~~chaperone protein DnaJ colonisation and thermotolerance
a28f64.fasta	NODE_1_length_577142_cov_516.599842	111422	111796	hspR	1-375/375	===============	0/0	100.00	100.00	victors	905521	victors~~~hspR~~~905521~~~heat shock transcriptional regulator thermotolerance
a28f64.fasta	NODE_1_length_577142_cov_516.599842	117582	118247	dccR	1-666/666	===============	0/0	100.00	99.85	victors	905513	victors~~~dccR~~~905513~~~two-component regulator~~~colonisation
a28f64.fasta	NODE_1_length_577142_cov_516.599842	163505	164272	fliR	1-768/768	===============	0/0	100.00	99.87	victors	905469	victors~~~fliR~~~905469~~~flagellar biosynthesis protein FliR motility and colonisation
a28f64.fasta	NODE_1_length_577142_cov_516.599842	206291	207370	pglH	1-1080/1080	===============	0/0	100.00	99.07	victors	905420	victors~~~pglH~~~905420~~~GalNAc transferase/polymerase colonisation
a28f64.fasta	NODE_1_length_577142_cov_516.599842	209381	211522	pglB	1-2142/2142	===============	0/0	100.00	98.27	victors		victors~~~pglB 81-176~~~4682880~~~general glycosylation pathway protein adhesion
a28f64.fasta	NODE_1_length_577142_cov_516.599842	214537	215697	pglE	1-1161/1161	===============	0/0	100.00	100.00	victors	905412	victors~~~pglE~~~905412~~~UDP-4-keto-6-deoxyGlcNAc aminotransferase colonisation
a28f64.fasta	NODE_1_length_577142_cov_516.599842	215699	217471	pglF	1-1773/1773	===============	0/0	100.00	98.93	victors	UDP-GlcNAc	victors~~~pglF~~~UDP-GlcNAc C46 dehydratase colonisation
a28f64.fasta	NODE_1_length_577142_cov_516.599842	218477	218869	cheY	1-393/393	===============	0/0	100.00	99.75	victors	905409	victors~~~cheY~~~905409~~~chemotaxis regulatory protein motility and colonisation
a28f64.fasta	NODE_1_length_577142_cov_516.599842	316299	317414	livJ	1-1116/1116	===============	0/0	100.00	99.55	victors	905311	victors~~~livJ~~~905311~~~branched-chain amino-acid ABC transporter periplasmic binding protein colonisation
a28f64.fasta	NODE_1_length_577142_cov_516.599842	351570	352688	jlpA	1-1119/1119	===============	0/0	100.00	98.39	victors		victors~~~jlpA 81-176~~~4682683~~~surface exposed lipoprotein adherence
a28f64.fasta	NODE_1_length_577142_cov_516.599842	357064	357642	CJ0977	1-579/579	===============	0/0	100.00	100.00	victors	905268	victors~~~CJ0977~~~905268~~~hypothetical protein invasion
a28f64.fasta	NODE_1_length_577142_cov_516.599842	392958	396470	aas	1-3513/3513	===============	0/0	100.00	99.89	victors	905232	victors~~~aas~~~905232~~~2-acyl-glycerophospho-ethanolamine acyltransferase colonisation
a28f64.fasta	NODE_1_length_577142_cov_516.599842	411933	412661	pebC	1-729/729	===============	0/0	100.00	100.00	victors		victors~~~pebC 81-176~~~4682094~~~amino acid ABC transporter ATP-binding protein PEB1 colonisation
a28f64.fasta	NODE_1_length_577142_cov_516.599842	412683	413462	peb1A	1-780/780	===============	0/0	100.00	98.72	victors	906008	victors~~~peb1A~~~906008~~~bifunctional adhesin/ABC transporter aspartate/glutamate binding protein adherence
a28f64.fasta	NODE_1_length_577142_cov_516.599842	413464	414216	CJJ81176_0927	1-753/753	===============	0/0	100.00	99.07	victors	4683249	victors~~~CJJ81176_0927~~~4683249~~~amino acid ABC transporter pearmease protein PEB1 colonisation
a28f64.fasta	NODE_1_length_577142_cov_516.599842	414227	414886	CJE0997	1-660/660	===============	0/0	100.00	98.18	victors		victors~~~CJE0997 RM1221~~~3231508~~~amino acid ABC transporter permease protein PEB1 colonisation
a28f64.fasta	NODE_1_length_577142_cov_516.599842	418894	420726	ciaB	1-1833/1833	===============	0/0	100.00	99.94	victors	905214	victors~~~ciaB~~~905214~~~CiaB protein invasion
a28f64.fasta	NODE_1_length_577142_cov_516.599842	426839	428305	Cj0903c	1-1467/1467	===============	0/0	100.00	100.00	victors	905201	victors~~~Cj0903c~~~905201~~~putative amino acid transport protein colonisation
a28f64.fasta	NODE_2_length_297208_cov_526.139494	19081	19830	flaC	1-750/750	===============	0/0	100.00	100.00	victors	905038	victors~~~flaC~~~905038~~~flagellin motility and invasion
a28f64.fasta	NODE_2_length_297208_cov_526.139494	52664	54169	pta	1-1506/1506	===============	0/0	100.00	97.08	victors	905007	victors~~~pta~~~905007~~~putative phosphate acetyltransferase colonisation
a28f64.fasta	NODE_2_length_297208_cov_526.139494	70668	71918	rpoN	1-1251/1251	===============	0/0	100.00	98.80	victors	904991	victors~~~rpoN~~~904991~~~RNA polymerase factor sigma-54 motility colonisation and structure
a28f64.fasta	NODE_2_length_297208_cov_526.139494	116761	117408	Cj0618	1-648/648	===============	0/0	100.00	100.00	victors	904949	victors~~~Cj0618~~~904949~~~hypothetical protein colonisation
a28f64.fasta	NODE_2_length_297208_cov_526.139494	275065	276024	Cj0456c	1-960/960	===============	0/0	100.00	98.85	victors	hypothetical	victors~~~Cj0456c~~~hypothetical protein colonisation
a28f64.fasta	NODE_2_length_297208_cov_526.139494	276487	277056	Cj0454	1-570/570	===============	0/0	100.00	97.89	victors	904777	victors~~~Cj0454~~~904777~~~hypothetical protein colonisation
a28f64.fasta	NODE_2_length_297208_cov_526.139494	281088	281216	Cj0019c	365-493/1779	...==..........	0/0	7.25	79.07	victors	904357	victors~~~Cj0019c~~~904357~~~putative MCP-domain signal transduction protein colonisation
a28f64.fasta	NODE_3_length_197780_cov_590.433999	119	2485	pflA	1-2367/2367	===============	0/0	100.00	100.00	victors	905864	victors~~~pflA~~~905864~~~paralysed flagellum protein colonisation
a28f64.fasta	NODE_3_length_197780_cov_590.433999	57840	59204	sdaA	1-1365/1365	===============	0/0	100.00	100.00	victors	905896	victors~~~sdaA~~~905896~~~L-serine dehydratase colonisation
a28f64.fasta	NODE_3_length_197780_cov_590.433999	104038	106456	Cj0629	519-2937/2937	..=============	0/0	82.36	98.26	victors	904959	victors~~~Cj0629~~~904959~~~lipoprotein invasion and colonisation
a28f64.fasta	NODE_3_length_197780_cov_590.433999	182576	184354	Cj0019c	1-1779/1779	===============	0/0	100.00	99.83	victors	904357	victors~~~Cj0019c~~~904357~~~putative MCP-domain signal transduction protein colonisation
a28f64.fasta	NODE_3_length_197780_cov_590.433999	184344	185258	Cj0020c	1-915/915	===============	0/0	100.00	99.34	victors	904360	victors~~~Cj0020c~~~904360~~~cytochrome C551 peroxidase colonisation
a28f64.fasta	NODE_4_length_154560_cov_555.341112	10963	12684	Cj0415	1-1722/1722	===============	0/0	100.00	98.32	victors	904739	victors~~~Cj0415~~~904739~~~putative GMC oxidoreductase subunit colonisation
a28f64.fasta	NODE_4_length_154560_cov_555.341112	88645	89421	motA	1-777/777	===============	0/0	100.00	100.00	victors	904661	victors~~~motA~~~904661~~~flagellar motor protein motA colonisation and motility
a28f64.fasta	NODE_4_length_154560_cov_555.341112	89424	90167	motB	1-744/744	===============	0/0	100.00	99.46	victors	904660	victors~~~motB~~~904660~~~flagellar motor protein colonisation and motility
a28f64.fasta	NODE_4_length_154560_cov_555.341112	131143	133452	cheA	1-2310/2310	===============	0/0	100.00	98.01	victors		victors~~~cheA 81-176~~~4682610~~~chemotaxis protein CheA motility and colonisation
a28f64.fasta	NODE_5_length_116593_cov_571.043900	52613	52749	Cj0019c	357-493/1779	...==..........	0/0	7.70	81.75	victors	904357	victors~~~Cj0019c~~~904357~~~putative MCP-domain signal transduction protein colonisation
a28f64.fasta	NODE_5_length_116593_cov_571.043900	78995	79954	cadF	1-960/960	===============	0/0	100.00	98.85	victors		victors~~~cadF 81-176~~~4683585~~~fibronectin binding protein adhesion
a28f64.fasta	NODE_5_length_116593_cov_571.043900	91434	93260	fglK	1-1827/1827	===============	0/0	100.00	98.96	victors	905754	victors~~~fglK~~~905754~~~flagellar hook-associated protein FlgK motility and colonisation
a28f64.fasta	NODE_5_length_116593_cov_571.043900	95453	96136	Cj1461	1-684/684	===============	0/0	100.00	98.25	victors	905749	victors~~~Cj1461~~~905749~~~putative DNA methylase invasion
a28f64.fasta	NODE_5_length_116593_cov_571.043900	106160	106942	kpsM	1-783/783	===============	0/0	100.00	96.94	victors		victors~~~kpsM 81-176~~~4683743~~~capsular polysaccharise ABC transporter ABC transporter permease protein invasion and capsule
a28f64.fasta	NODE_5_length_116593_cov_571.043900	107601	108719	kpsE	1-1119/1119	===============	0/0	100.00	96.87	victors		victors~~~kpsE 81116~~~5617759~~~capsule polysaccharise ABC transporter invasion and capsule
a28f64.fasta	NODE_6_length_102220_cov_586.493397	69979	70695	fliA	1-717/717	===============	0/0	100.00	100.00	victors	904393	victors~~~fliA~~~904393~~~flagellar biosynthesis sigma factor motility and colonisation
a28f64.fasta	NODE_7_length_89590_cov_567.347809	41494	42879	fliI	1-1386/1386	===============	0/0	100.00	97.26	victors		victors~~~fliI 81-176~~~flagellum-specific ATP-synthase motility and colonisation
a28f64.fasta	NODE_7_length_89590_cov_567.347809	79701	80558	Cj0248	1-858/858	===============	0/0	100.00	99.77	victors	904574	victors~~~Cj0248~~~904574~~~hypothetical protein colonisation
a28f64.fasta	NODE_8_length_84447_cov_557.862712	7509	8816	Cj1349	1-1308/1308	===============	0/0	100.00	98.09	victors	905641	victors~~~Cj1349~~~905641~~~putative fibronectin/fibrinogen-binding protein adherence and colonisation
a28f64.fasta	NODE_8_length_84447_cov_557.862712	9450	10439	pldA	1-990/990	===============	0/0	100.00	98.69	victors	905643	victors~~~pldA~~~905643~~~phospholipase A colonisation
a28f64.fasta	NODE_8_length_84447_cov_557.862712	75334	77403	kpsC	1-2070/2070	===============	0/0	100.00	96.14	victors		victors~~~kpsC 81-176~~~4683284~~~capsule polysaccharide export protein KpsC colonisation
a34f42.fasta	NODE_1_length_577144_cov_574.645458	348	2064	flaA	3-1719/1719	========/======	2/8	99.65	95.12	victors	905631	victors~~~flaA~~~905631~~~flagellin motility colonisation and invasion
a34f42.fasta	NODE_1_length_577144_cov_574.645458	2212	3928	flaB	3-1719/1719	========/======	2/8	99.65	93.32	victors	905630	victors~~~flaB~~~905630~~~flagellin motility colonisation and invasion
a34f42.fasta	NODE_1_length_577144_cov_574.645458	17197	17878	Cj1325	1-676/676	========/======	1/6	100.00	96.33	victors	905617	victors~~~Cj1325~~~905617~~~putative methyltransferase colonisation
a34f42.fasta	NODE_1_length_577144_cov_574.645458	19134	19520	Cj1324	1-387/387	===============	0/0	100.00	100.00	victors	905616	victors~~~Cj1324~~~905616~~~hypothetical protein biofilm and colonisation
a34f42.fasta	NODE_1_length_577144_cov_574.645458	19508	19828	Cj1322	1-321/321	===============	0/0	100.00	100.00	victors	905614	victors~~~Cj1322~~~905614~~~hypothetical protein colonisation
a34f42.fasta	NODE_1_length_577144_cov_574.645458	19901	20443	Cj1321	1-543/543	===============	0/0	100.00	100.00	victors	905613	victors~~~Cj1321~~~905613~~~putative transferase colonisation
a34f42.fasta	NODE_1_length_577144_cov_574.645458	23960	25096	pseA	1-1137/1137	===============	0/0	100.00	99.65	victors	905608	victors~~~pseA~~~905608~~~pseudaminic acid biosynthesis PseA protein adherence and invasion
a34f42.fasta	NODE_1_length_577144_cov_574.645458	57671	58906	Cj1279	1-1236/1236	===============	0/0	100.00	99.92	victors	905570	victors~~~Cj1279~~~905570~~~putative fibronectin domain-containing protein adherence
a34f42.fasta	NODE_1_length_577144_cov_574.645458	78123	78794	racR	1-672/672	===============	0/0	100.00	96.88	victors		victors~~~racR 81116~~~5617154~~~DNA binding response regulator colonisation
a34f42.fasta	NODE_1_length_577144_cov_574.645458	78951	80075	dnaJ	1-1122/1122	========/======	1/3	100.00	98.04	victors	905551	victors~~~dnaJ~~~905551~~~chaperone protein DnaJ colonisation and thermotolerance
a34f42.fasta	NODE_1_length_577144_cov_574.645458	111424	111798	hspR	1-375/375	===============	0/0	100.00	100.00	victors	905521	victors~~~hspR~~~905521~~~heat shock transcriptional regulator thermotolerance
a34f42.fasta	NODE_1_length_577144_cov_574.645458	117584	118249	dccR	1-666/666	===============	0/0	100.00	99.85	victors	905513	victors~~~dccR~~~905513~~~two-component regulator~~~colonisation
a34f42.fasta	NODE_1_length_577144_cov_574.645458	163507	164274	fliR	1-768/768	===============	0/0	100.00	99.87	victors	905469	victors~~~fliR~~~905469~~~flagellar biosynthesis protein FliR motility and colonisation
a34f42.fasta	NODE_1_length_577144_cov_574.645458	206293	207372	pglH	1-1080/1080	===============	0/0	100.00	99.07	victors	905420	victors~~~pglH~~~905420~~~GalNAc transferase/polymerase colonisation
a34f42.fasta	NODE_1_length_577144_cov_574.645458	209383	211524	pglB	1-2142/2142	===============	0/0	100.00	98.27	victors		victors~~~pglB 81-176~~~4682880~~~general glycosylation pathway protein adhesion
a34f42.fasta	NODE_1_length_577144_cov_574.645458	214539	215699	pglE	1-1161/1161	===============	0/0	100.00	100.00	victors	905412	victors~~~pglE~~~905412~~~UDP-4-keto-6-deoxyGlcNAc aminotransferase colonisation
a34f42.fasta	NODE_1_length_577144_cov_574.645458	215701	217473	pglF	1-1773/1773	===============	0/0	100.00	98.93	victors	UDP-GlcNAc	victors~~~pglF~~~UDP-GlcNAc C46 dehydratase colonisation
a34f42.fasta	NODE_1_length_577144_cov_574.645458	218479	218871	cheY	1-393/393	===============	0/0	100.00	99.75	victors	905409	victors~~~cheY~~~905409~~~chemotaxis regulatory protein motility and colonisation
a34f42.fasta	NODE_1_length_577144_cov_574.645458	316301	317416	livJ	1-1116/1116	===============	0/0	100.00	99.55	victors	905311	victors~~~livJ~~~905311~~~branched-chain amino-acid ABC transporter periplasmic binding protein colonisation
a34f42.fasta	NODE_1_length_577144_cov_574.645458	351572	352690	jlpA	1-1119/1119	===============	0/0	100.00	98.39	victors		victors~~~jlpA 81-176~~~4682683~~~surface exposed lipoprotein adherence
a34f42.fasta	NODE_1_length_577144_cov_574.645458	357066	357644	CJ0977	1-579/579	===============	0/0	100.00	100.00	victors	905268	victors~~~CJ0977~~~905268~~~hypothetical protein invasion
a34f42.fasta	NODE_1_length_577144_cov_574.645458	392960	396472	aas	1-3513/3513	===============	0/0	100.00	99.89	victors	905232	victors~~~aas~~~905232~~~2-acyl-glycerophospho-ethanolamine acyltransferase colonisation
a34f42.fasta	NODE_1_length_577144_cov_574.645458	411935	412663	pebC	1-729/729	===============	0/0	100.00	100.00	victors		victors~~~pebC 81-176~~~4682094~~~amino acid ABC transporter ATP-binding protein PEB1 colonisation
a34f42.fasta	NODE_1_length_577144_cov_574.645458	412685	413464	peb1A	1-780/780	===============	0/0	100.00	98.72	victors	906008	victors~~~peb1A~~~906008~~~bifunctional adhesin/ABC transporter aspartate/glutamate binding protein adherence
a34f42.fasta	NODE_1_length_577144_cov_574.645458	413466	414218	CJJ81176_0927	1-753/753	===============	0/0	100.00	99.07	victors	4683249	victors~~~CJJ81176_0927~~~4683249~~~amino acid ABC transporter pearmease protein PEB1 colonisation
a34f42.fasta	NODE_1_length_577144_cov_574.645458	414229	414888	CJE0997	1-660/660	===============	0/0	100.00	98.18	victors		victors~~~CJE0997 RM1221~~~3231508~~~amino acid ABC transporter permease protein PEB1 colonisation
a34f42.fasta	NODE_1_length_577144_cov_574.645458	418896	420728	ciaB	1-1833/1833	===============	0/0	100.00	99.94	victors	905214	victors~~~ciaB~~~905214~~~CiaB protein invasion
a34f42.fasta	NODE_1_length_577144_cov_574.645458	426841	428307	Cj0903c	1-1467/1467	===============	0/0	100.00	100.00	victors	905201	victors~~~Cj0903c~~~905201~~~putative amino acid transport protein colonisation
a34f42.fasta	NODE_2_length_297233_cov_583.193111	19107	19856	flaC	1-750/750	===============	0/0	100.00	100.00	victors	905038	victors~~~flaC~~~905038~~~flagellin motility and invasion
a34f42.fasta	NODE_2_length_297233_cov_583.193111	52690	54195	pta	1-1506/1506	===============	0/0	100.00	97.08	victors	905007	victors~~~pta~~~905007~~~putative phosphate acetyltransferase colonisation
a34f42.fasta	NODE_2_length_297233_cov_583.193111	70693	71943	rpoN	1-1251/1251	===============	0/0	100.00	98.80	victors	904991	victors~~~rpoN~~~904991~~~RNA polymerase factor sigma-54 motility colonisation and structure
a34f42.fasta	NODE_2_length_297233_cov_583.193111	116786	117433	Cj0618	1-648/648	===============	0/0	100.00	100.00	victors	904949	victors~~~Cj0618~~~904949~~~hypothetical protein colonisation
a34f42.fasta	NODE_2_length_297233_cov_583.193111	275090	276049	Cj0456c	1-960/960	===============	0/0	100.00	98.85	victors	hypothetical	victors~~~Cj0456c~~~hypothetical protein colonisation
a34f42.fasta	NODE_2_length_297233_cov_583.193111	276512	277081	Cj0454	1-570/570	===============	0/0	100.00	97.89	victors	904777	victors~~~Cj0454~~~904777~~~hypothetical protein colonisation
a34f42.fasta	NODE_2_length_297233_cov_583.193111	281113	281241	Cj0019c	365-493/1779	...==..........	0/0	7.25	79.07	victors	904357	victors~~~Cj0019c~~~904357~~~putative MCP-domain signal transduction protein colonisation
a34f42.fasta	NODE_3_length_197755_cov_630.107109	119	2485	pflA	1-2367/2367	===============	0/0	100.00	100.00	victors	905864	victors~~~pflA~~~905864~~~paralysed flagellum protein colonisation
a34f42.fasta	NODE_3_length_197755_cov_630.107109	57840	59204	sdaA	1-1365/1365	===============	0/0	100.00	100.00	victors	905896	victors~~~sdaA~~~905896~~~L-serine dehydratase colonisation
a34f42.fasta	NODE_3_length_197755_cov_630.107109	104038	106456	Cj0629	519-2937/2937	..=============	0/0	82.36	98.26	victors	904959	victors~~~Cj0629~~~904959~~~lipoprotein invasion and colonisation
a34f42.fasta	NODE_3_length_197755_cov_630.107109	182576	184354	Cj0019c	1-1779/1779	===============	0/0	100.00	99.83	victors	904357	victors~~~Cj0019c~~~904357~~~putative MCP-domain signal transduction protein colonisation
a34f42.fasta	NODE_3_length_197755_cov_630.107109	184344	185258	Cj0020c	1-915/915	===============	0/0	100.00	99.34	victors	904360	victors~~~Cj0020c~~~904360~~~cytochrome C551 peroxidase colonisation
a34f42.fasta	NODE_4_length_154560_cov_603.571565	21109	23418	cheA	1-2310/2310	===============	0/0	100.00	98.01	victors		victors~~~cheA 81-176~~~4682610~~~chemotaxis protein CheA motility and colonisation
a34f42.fasta	NODE_4_length_154560_cov_603.571565	64394	65137	motB	1-744/744	===============	0/0	100.00	99.46	victors	904660	victors~~~motB~~~904660~~~flagellar motor protein colonisation and motility
a34f42.fasta	NODE_4_length_154560_cov_603.571565	65140	65916	motA	1-777/777	===============	0/0	100.00	100.00	victors	904661	victors~~~motA~~~904661~~~flagellar motor protein motA colonisation and motility
a34f42.fasta	NODE_4_length_154560_cov_603.571565	141877	143598	Cj0415	1-1722/1722	===============	0/0	100.00	98.32	victors	904739	victors~~~Cj0415~~~904739~~~putative GMC oxidoreductase subunit colonisation
a34f42.fasta	NODE_5_length_116593_cov_614.047805	52613	52749	Cj0019c	357-493/1779	...==..........	0/0	7.70	81.75	victors	904357	victors~~~Cj0019c~~~904357~~~putative MCP-domain signal transduction protein colonisation
a34f42.fasta	NODE_5_length_116593_cov_614.047805	78995	79954	cadF	1-960/960	===============	0/0	100.00	98.85	victors		victors~~~cadF 81-176~~~4683585~~~fibronectin binding protein adhesion
a34f42.fasta	NODE_5_length_116593_cov_614.047805	91434	93260	fglK	1-1827/1827	===============	0/0	100.00	98.96	victors	905754	victors~~~fglK~~~905754~~~flagellar hook-associated protein FlgK motility and colonisation
a34f42.fasta	NODE_5_length_116593_cov_614.047805	95453	96136	Cj1461	1-684/684	===============	0/0	100.00	98.25	victors	905749	victors~~~Cj1461~~~905749~~~putative DNA methylase invasion
a34f42.fasta	NODE_5_length_116593_cov_614.047805	106160	106942	kpsM	1-783/783	===============	0/0	100.00	96.94	victors		victors~~~kpsM 81-176~~~4683743~~~capsular polysaccharise ABC transporter ABC transporter permease protein invasion and capsule
a34f42.fasta	NODE_5_length_116593_cov_614.047805	107601	108719	kpsE	1-1119/1119	===============	0/0	100.00	96.87	victors		victors~~~kpsE 81116~~~5617759~~~capsule polysaccharise ABC transporter invasion and capsule
a34f42.fasta	NODE_6_length_102220_cov_621.720715	31526	32242	fliA	1-717/717	===============	0/0	100.00	100.00	victors	904393	victors~~~fliA~~~904393~~~flagellar biosynthesis sigma factor motility and colonisation
a34f42.fasta	NODE_7_length_89591_cov_609.286089	41495	42880	fliI	1-1386/1386	===============	0/0	100.00	97.26	victors		victors~~~fliI 81-176~~~flagellum-specific ATP-synthase motility and colonisation
a34f42.fasta	NODE_7_length_89591_cov_609.286089	79702	80559	Cj0248	1-858/858	===============	0/0	100.00	99.77	victors	904574	victors~~~Cj0248~~~904574~~~hypothetical protein colonisation
a34f42.fasta	NODE_8_length_84449_cov_601.155976	7046	9115	kpsC	1-2070/2070	===============	0/0	100.00	96.14	victors		victors~~~kpsC 81-176~~~4683284~~~capsule polysaccharide export protein KpsC colonisation
a34f42.fasta	NODE_8_length_84449_cov_601.155976	74010	74999	pldA	1-990/990	===============	0/0	100.00	98.69	victors	905643	victors~~~pldA~~~905643~~~phospholipase A colonisation
a34f42.fasta	NODE_8_length_84449_cov_601.155976	75633	76940	Cj1349	1-1308/1308	===============	0/0	100.00	98.09	victors	905641	victors~~~Cj1349~~~905641~~~putative fibronectin/fibrinogen-binding protein adherence and colonisation
a38c51.fasta	NODE_1_length_577145_cov_498.708670	148838	150304	Cj0903c	1-1467/1467	===============	0/0	100.00	100.00	victors	905201	victors~~~Cj0903c~~~905201~~~putative amino acid transport protein colonisation
a38c51.fasta	NODE_1_length_577145_cov_498.708670	156417	158249	ciaB	1-1833/1833	===============	0/0	100.00	99.94	victors	905214	victors~~~ciaB~~~905214~~~CiaB protein invasion
a38c51.fasta	NODE_1_length_577145_cov_498.708670	162257	162916	CJE0997	1-660/660	===============	0/0	100.00	98.18	victors		victors~~~CJE0997 RM1221~~~3231508~~~amino acid ABC transporter permease protein PEB1 colonisation
a38c51.fasta	NODE_1_length_577145_cov_498.708670	162927	163679	CJJ81176_0927	1-753/753	===============	0/0	100.00	99.07	victors	4683249	victors~~~CJJ81176_0927~~~4683249~~~amino acid ABC transporter pearmease protein PEB1 colonisation
a38c51.fasta	NODE_1_length_577145_cov_498.708670	163681	164460	peb1A	1-780/780	===============	0/0	100.00	98.72	victors	906008	victors~~~peb1A~~~906008~~~bifunctional adhesin/ABC transporter aspartate/glutamate binding protein adherence
a38c51.fasta	NODE_1_length_577145_cov_498.708670	164482	165210	pebC	1-729/729	===============	0/0	100.00	100.00	victors		victors~~~pebC 81-176~~~4682094~~~amino acid ABC transporter ATP-binding protein PEB1 colonisation
a38c51.fasta	NODE_1_length_577145_cov_498.708670	180673	184185	aas	1-3513/3513	===============	0/0	100.00	99.89	victors	905232	victors~~~aas~~~905232~~~2-acyl-glycerophospho-ethanolamine acyltransferase colonisation
a38c51.fasta	NODE_1_length_577145_cov_498.708670	219501	220079	CJ0977	1-579/579	===============	0/0	100.00	100.00	victors	905268	victors~~~CJ0977~~~905268~~~hypothetical protein invasion
a38c51.fasta	NODE_1_length_577145_cov_498.708670	224455	225573	jlpA	1-1119/1119	===============	0/0	100.00	98.39	victors		victors~~~jlpA 81-176~~~4682683~~~surface exposed lipoprotein adherence
a38c51.fasta	NODE_1_length_577145_cov_498.708670	259729	260844	livJ	1-1116/1116	===============	0/0	100.00	99.55	victors	905311	victors~~~livJ~~~905311~~~branched-chain amino-acid ABC transporter periplasmic binding protein colonisation
a38c51.fasta	NODE_1_length_577145_cov_498.708670	358274	358666	cheY	1-393/393	===============	0/0	100.00	99.75	victors	905409	victors~~~cheY~~~905409~~~chemotaxis regulatory protein motility and colonisation
a38c51.fasta	NODE_1_length_577145_cov_498.708670	359672	361444	pglF	1-1773/1773	===============	0/0	100.00	98.93	victors	UDP-GlcNAc	victors~~~pglF~~~UDP-GlcNAc C46 dehydratase colonisation
a38c51.fasta	NODE_1_length_577145_cov_498.708670	361446	362606	pglE	1-1161/1161	===============	0/0	100.00	100.00	victors	905412	victors~~~pglE~~~905412~~~UDP-4-keto-6-deoxyGlcNAc aminotransferase colonisation
a38c51.fasta	NODE_1_length_577145_cov_498.708670	365621	367762	pglB	1-2142/2142	===============	0/0	100.00	98.27	victors		victors~~~pglB 81-176~~~4682880~~~general glycosylation pathway protein adhesion
a38c51.fasta	NODE_1_length_577145_cov_498.708670	369773	370852	pglH	1-1080/1080	===============	0/0	100.00	99.07	victors	905420	victors~~~pglH~~~905420~~~GalNAc transferase/polymerase colonisation
a38c51.fasta	NODE_1_length_577145_cov_498.708670	412871	413638	fliR	1-768/768	===============	0/0	100.00	99.87	victors	905469	victors~~~fliR~~~905469~~~flagellar biosynthesis protein FliR motility and colonisation
a38c51.fasta	NODE_1_length_577145_cov_498.708670	458896	459561	dccR	1-666/666	===============	0/0	100.00	99.85	victors	905513	victors~~~dccR~~~905513~~~two-component regulator~~~colonisation
a38c51.fasta	NODE_1_length_577145_cov_498.708670	465347	465721	hspR	1-375/375	===============	0/0	100.00	100.00	victors	905521	victors~~~hspR~~~905521~~~heat shock transcriptional regulator thermotolerance
a38c51.fasta	NODE_1_length_577145_cov_498.708670	497070	498194	dnaJ	1-1122/1122	========/======	1/3	100.00	98.04	victors	905551	victors~~~dnaJ~~~905551~~~chaperone protein DnaJ colonisation and thermotolerance
a38c51.fasta	NODE_1_length_577145_cov_498.708670	498351	499022	racR	1-672/672	===============	0/0	100.00	96.88	victors		victors~~~racR 81116~~~5617154~~~DNA binding response regulator colonisation
a38c51.fasta	NODE_1_length_577145_cov_498.708670	518239	519474	Cj1279	1-1236/1236	===============	0/0	100.00	99.92	victors	905570	victors~~~Cj1279~~~905570~~~putative fibronectin domain-containing protein adherence
a38c51.fasta	NODE_1_length_577145_cov_498.708670	552049	553185	pseA	1-1137/1137	===============	0/0	100.00	99.65	victors	905608	victors~~~pseA~~~905608~~~pseudaminic acid biosynthesis PseA protein adherence and invasion
a38c51.fasta	NODE_1_length_577145_cov_498.708670	556702	557244	Cj1321	1-543/543	===============	0/0	100.00	100.00	victors	905613	victors~~~Cj1321~~~905613~~~putative transferase colonisation
a38c51.fasta	NODE_1_length_577145_cov_498.708670	557317	557637	Cj1322	1-321/321	===============	0/0	100.00	100.00	victors	905614	victors~~~Cj1322~~~905614~~~hypothetical protein colonisation
a38c51.fasta	NODE_1_length_577145_cov_498.708670	557625	558011	Cj1324	1-387/387	===============	0/0	100.00	100.00	victors	905616	victors~~~Cj1324~~~905616~~~hypothetical protein biofilm and colonisation
a38c51.fasta	NODE_1_length_577145_cov_498.708670	559267	559949	Cj1325	1-676/676	========/======	1/7	100.00	96.34	victors	905617	victors~~~Cj1325~~~905617~~~putative methyltransferase colonisation
a38c51.fasta	NODE_1_length_577145_cov_498.708670	573218	574934	flaB	3-1719/1719	========/======	2/8	99.65	93.32	victors	905630	victors~~~flaB~~~905630~~~flagellin motility colonisation and invasion
a38c51.fasta	NODE_1_length_577145_cov_498.708670	575082	576798	flaA	3-1719/1719	========/======	2/8	99.65	95.12	victors	905631	victors~~~flaA~~~905631~~~flagellin motility colonisation and invasion
a38c51.fasta	NODE_2_length_297207_cov_510.064231	19082	19831	flaC	1-750/750	===============	0/0	100.00	100.00	victors	905038	victors~~~flaC~~~905038~~~flagellin motility and invasion
a38c51.fasta	NODE_2_length_297207_cov_510.064231	52665	54170	pta	1-1506/1506	===============	0/0	100.00	97.08	victors	905007	victors~~~pta~~~905007~~~putative phosphate acetyltransferase colonisation
a38c51.fasta	NODE_2_length_297207_cov_510.064231	70667	71917	rpoN	1-1251/1251	===============	0/0	100.00	98.80	victors	904991	victors~~~rpoN~~~904991~~~RNA polymerase factor sigma-54 motility colonisation and structure
a38c51.fasta	NODE_2_length_297207_cov_510.064231	116760	117407	Cj0618	1-648/648	===============	0/0	100.00	100.00	victors	904949	victors~~~Cj0618~~~904949~~~hypothetical protein colonisation
a38c51.fasta	NODE_2_length_297207_cov_510.064231	275064	276023	Cj0456c	1-960/960	===============	0/0	100.00	98.85	victors	hypothetical	victors~~~Cj0456c~~~hypothetical protein colonisation
a38c51.fasta	NODE_2_length_297207_cov_510.064231	276486	277055	Cj0454	1-570/570	===============	0/0	100.00	97.89	victors	904777	victors~~~Cj0454~~~904777~~~hypothetical protein colonisation
a38c51.fasta	NODE_2_length_297207_cov_510.064231	281087	281215	Cj0019c	365-493/1779	...==..........	0/0	7.25	79.07	victors	904357	victors~~~Cj0019c~~~904357~~~putative MCP-domain signal transduction protein colonisation
a38c51.fasta	NODE_3_length_197781_cov_577.168363	12524	13438	Cj0020c	1-915/915	===============	0/0	100.00	99.34	victors	904360	victors~~~Cj0020c~~~904360~~~cytochrome C551 peroxidase colonisation
a38c51.fasta	NODE_3_length_197781_cov_577.168363	13428	15206	Cj0019c	1-1779/1779	===============	0/0	100.00	99.83	victors	904357	victors~~~Cj0019c~~~904357~~~putative MCP-domain signal transduction protein colonisation
a38c51.fasta	NODE_3_length_197781_cov_577.168363	91326	93744	Cj0629	519-2937/2937	..=============	0/0	82.36	98.26	victors	904959	victors~~~Cj0629~~~904959~~~lipoprotein invasion and colonisation
a38c51.fasta	NODE_3_length_197781_cov_577.168363	138578	139942	sdaA	1-1365/1365	===============	0/0	100.00	100.00	victors	905896	victors~~~sdaA~~~905896~~~L-serine dehydratase colonisation
a38c51.fasta	NODE_3_length_197781_cov_577.168363	195297	197663	pflA	1-2367/2367	===============	0/0	100.00	100.00	victors	905864	victors~~~pflA~~~905864~~~paralysed flagellum protein colonisation
a38c51.fasta	NODE_4_length_154560_cov_537.997042	10963	12684	Cj0415	1-1722/1722	===============	0/0	100.00	98.32	victors	904739	victors~~~Cj0415~~~904739~~~putative GMC oxidoreductase subunit colonisation
a38c51.fasta	NODE_4_length_154560_cov_537.997042	88645	89421	motA	1-777/777	===============	0/0	100.00	100.00	victors	904661	victors~~~motA~~~904661~~~flagellar motor protein motA colonisation and motility
a38c51.fasta	NODE_4_length_154560_cov_537.997042	89424	90167	motB	1-744/744	===============	0/0	100.00	99.46	victors	904660	victors~~~motB~~~904660~~~flagellar motor protein colonisation and motility
a38c51.fasta	NODE_4_length_154560_cov_537.997042	131143	133452	cheA	1-2310/2310	===============	0/0	100.00	98.01	victors		victors~~~cheA 81-176~~~4682610~~~chemotaxis protein CheA motility and colonisation
a38c51.fasta	NODE_5_length_116593_cov_550.238302	7875	8993	kpsE	1-1119/1119	===============	0/0	100.00	96.87	victors		victors~~~kpsE 81116~~~5617759~~~capsule polysaccharise ABC transporter invasion and capsule
a38c51.fasta	NODE_5_length_116593_cov_550.238302	9652	10434	kpsM	1-783/783	===============	0/0	100.00	96.94	victors		victors~~~kpsM 81-176~~~4683743~~~capsular polysaccharise ABC transporter ABC transporter permease protein invasion and capsule
a38c51.fasta	NODE_5_length_116593_cov_550.238302	20458	21141	Cj1461	1-684/684	===============	0/0	100.00	98.25	victors	905749	victors~~~Cj1461~~~905749~~~putative DNA methylase invasion
a38c51.fasta	NODE_5_length_116593_cov_550.238302	23334	25160	fglK	1-1827/1827	===============	0/0	100.00	98.96	victors	905754	victors~~~fglK~~~905754~~~flagellar hook-associated protein FlgK motility and colonisation
a38c51.fasta	NODE_5_length_116593_cov_550.238302	36640	37599	cadF	1-960/960	===============	0/0	100.00	98.85	victors		victors~~~cadF 81-176~~~4683585~~~fibronectin binding protein adhesion
a38c51.fasta	NODE_5_length_116593_cov_550.238302	63845	63981	Cj0019c	357-493/1779	...==..........	0/0	7.70	81.75	victors	904357	victors~~~Cj0019c~~~904357~~~putative MCP-domain signal transduction protein colonisation
a38c51.fasta	NODE_6_length_102220_cov_568.175479	69979	70695	fliA	1-717/717	===============	0/0	100.00	100.00	victors	904393	victors~~~fliA~~~904393~~~flagellar biosynthesis sigma factor motility and colonisation
a38c51.fasta	NODE_7_length_89590_cov_550.712202	9033	9890	Cj0248	1-858/858	===============	0/0	100.00	99.77	victors	904574	victors~~~Cj0248~~~904574~~~hypothetical protein colonisation
a38c51.fasta	NODE_7_length_89590_cov_550.712202	46712	48097	fliI	1-1386/1386	===============	0/0	100.00	97.26	victors		victors~~~fliI 81-176~~~flagellum-specific ATP-synthase motility and colonisation
a38c51.fasta	NODE_8_length_84447_cov_540.823788	7510	8817	Cj1349	1-1308/1308	===============	0/0	100.00	98.09	victors	905641	victors~~~Cj1349~~~905641~~~putative fibronectin/fibrinogen-binding protein adherence and colonisation
a38c51.fasta	NODE_8_length_84447_cov_540.823788	9451	10440	pldA	1-990/990	===============	0/0	100.00	98.69	victors	905643	victors~~~pldA~~~905643~~~phospholipase A colonisation
a38c51.fasta	NODE_8_length_84447_cov_540.823788	75335	77404	kpsC	1-2070/2070	===============	0/0	100.00	96.14	victors		victors~~~kpsC 81-176~~~4683284~~~capsule polysaccharide export protein KpsC colonisation
c14f11.fasta	NODE_12_length_33574_cov_601.049796	18396	20174	Cj0019c	1-1779/1779	===============	0/0	100.00	99.10	victors	904357	victors~~~Cj0019c~~~904357~~~putative MCP-domain signal transduction protein colonisation
c14f11.fasta	NODE_12_length_33574_cov_601.049796	20164	21078	Cj0020c	1-915/915	===============	0/0	100.00	97.38	victors	904360	victors~~~Cj0020c~~~904360~~~cytochrome C551 peroxidase colonisation
c14f11.fasta	NODE_13_length_30059_cov_556.904976	16807	19116	cheA	1-2310/2310	===============	0/0	100.00	98.18	victors		victors~~~cheA 81-176~~~4682610~~~chemotaxis protein CheA motility and colonisation
c14f11.fasta	NODE_15_length_15174_cov_555.279459	9541	10216	Cj1325	1-676/676	===============	0/0	100.00	98.08	victors	905617	victors~~~Cj1325~~~905617~~~putative methyltransferase colonisation
c14f11.fasta	NODE_15_length_15174_cov_555.279459	11473	11859	Cj1324	1-387/387	===============	0/0	100.00	99.48	victors	905616	victors~~~Cj1324~~~905616~~~hypothetical protein biofilm and colonisation
c14f11.fasta	NODE_15_length_15174_cov_555.279459	11847	12183	Cj1322	1-321/321	========/======	2/16	100.00	94.06	victors	905614	victors~~~Cj1322~~~905614~~~hypothetical protein colonisation
c14f11.fasta	NODE_15_length_15174_cov_555.279459	12255	12798	Cj1321	1-543/543	========/======	2/3	99.82	98.53	victors	905613	victors~~~Cj1321~~~905613~~~putative transferase colonisation
c14f11.fasta	NODE_1_length_315721_cov_523.455520	1415	2551	pseA	1-1137/1137	===============	0/0	100.00	99.30	victors	905608	victors~~~pseA~~~905608~~~pseudaminic acid biosynthesis PseA protein adherence and invasion
c14f11.fasta	NODE_1_length_315721_cov_523.455520	33898	35133	Cj1279	1-1236/1236	===============	0/0	100.00	100.00	victors	905570	victors~~~Cj1279~~~905570~~~putative fibronectin domain-containing protein adherence
c14f11.fasta	NODE_1_length_315721_cov_523.455520	54350	55021	racR	1-672/672	===============	0/0	100.00	96.88	victors		victors~~~racR 81116~~~5617154~~~DNA binding response regulator colonisation
c14f11.fasta	NODE_1_length_315721_cov_523.455520	55178	56299	dnaJ	1-1122/1122	===============	0/0	100.00	99.73	victors	905551	victors~~~dnaJ~~~905551~~~chaperone protein DnaJ colonisation and thermotolerance
c14f11.fasta	NODE_1_length_315721_cov_523.455520	87430	87804	hspR	1-375/375	===============	0/0	100.00	100.00	victors	905521	victors~~~hspR~~~905521~~~heat shock transcriptional regulator thermotolerance
c14f11.fasta	NODE_1_length_315721_cov_523.455520	93590	94255	dccR	1-666/666	===============	0/0	100.00	99.85	victors	905513	victors~~~dccR~~~905513~~~two-component regulator~~~colonisation
c14f11.fasta	NODE_1_length_315721_cov_523.455520	139498	140265	fliR	1-768/768	===============	0/0	100.00	98.83	victors	905469	victors~~~fliR~~~905469~~~flagellar biosynthesis protein FliR motility and colonisation
c14f11.fasta	NODE_1_length_315721_cov_523.455520	181371	182447	pglH	1-1077/1077	===============	0/0	100.00	100.00	victors		victors~~~pglH 81-176~~~3231778~~~general glycosylation pathway protein colonisation
c14f11.fasta	NODE_1_length_315721_cov_523.455520	184458	186599	pglB	1-2142/2142	===============	0/0	100.00	98.23	victors		victors~~~pglB 81-176~~~4682880~~~general glycosylation pathway protein adhesion
c14f11.fasta	NODE_1_length_315721_cov_523.455520	189009	190169	pglE	1-1161/1161	===============	0/0	100.00	99.83	victors	905412	victors~~~pglE~~~905412~~~UDP-4-keto-6-deoxyGlcNAc aminotransferase colonisation
c14f11.fasta	NODE_1_length_315721_cov_523.455520	190171	191943	pglF	1-1773/1773	===============	0/0	100.00	98.98	victors	UDP-GlcNAc	victors~~~pglF~~~UDP-GlcNAc C46 dehydratase colonisation
c14f11.fasta	NODE_1_length_315721_cov_523.455520	192949	193341	cheY	1-393/393	===============	0/0	100.00	99.75	victors	905409	victors~~~cheY~~~905409~~~chemotaxis regulatory protein motility and colonisation
c14f11.fasta	NODE_1_length_315721_cov_523.455520	290759	291874	livJ	1-1116/1116	===============	0/0	100.00	99.91	victors	905311	victors~~~livJ~~~905311~~~branched-chain amino-acid ABC transporter periplasmic binding protein colonisation
c14f11.fasta	NODE_2_length_287337_cov_519.493083	16008	16136	Cj0019c	365-493/1779	...==..........	0/0	7.25	79.07	victors	904357	victors~~~Cj0019c~~~904357~~~putative MCP-domain signal transduction protein colonisation
c14f11.fasta	NODE_2_length_287337_cov_519.493083	20169	20738	Cj0454	1-570/570	===============	0/0	100.00	98.25	victors	904777	victors~~~Cj0454~~~904777~~~hypothetical protein colonisation
c14f11.fasta	NODE_2_length_287337_cov_519.493083	21201	22160	Cj0456c	1-960/960	===============	0/0	100.00	97.92	victors	hypothetical	victors~~~Cj0456c~~~hypothetical protein colonisation
c14f11.fasta	NODE_2_length_287337_cov_519.493083	166424	167071	Cj0618	1-648/648	===============	0/0	100.00	100.00	victors	904949	victors~~~Cj0618~~~904949~~~hypothetical protein colonisation
c14f11.fasta	NODE_2_length_287337_cov_519.493083	215447	216697	rpoN	1-1251/1251	===============	0/0	100.00	99.92	victors	904991	victors~~~rpoN~~~904991~~~RNA polymerase factor sigma-54 motility colonisation and structure
c14f11.fasta	NODE_2_length_287337_cov_519.493083	233204	234709	pta	1-1506/1506	===============	0/0	100.00	98.07	victors	905007	victors~~~pta~~~905007~~~putative phosphate acetyltransferase colonisation
c14f11.fasta	NODE_2_length_287337_cov_519.493083	267541	268290	flaC	1-750/750	===============	0/0	100.00	99.47	victors	905038	victors~~~flaC~~~905038~~~flagellin motility and invasion
c14f11.fasta	NODE_3_length_248025_cov_501.578831	138772	140238	Cj0903c	1-1467/1467	===============	0/0	100.00	99.73	victors	905201	victors~~~Cj0903c~~~905201~~~putative amino acid transport protein colonisation
c14f11.fasta	NODE_3_length_248025_cov_501.578831	146351	148183	ciaB	1-1833/1833	===============	0/0	100.00	99.51	victors		victors~~~ciaB 81-176~~~4682759~~~invasion antigen B invasion
c14f11.fasta	NODE_3_length_248025_cov_501.578831	152191	152850	CJE0997	1-660/660	===============	0/0	100.00	99.85	victors		victors~~~CJE0997 RM1221~~~3231508~~~amino acid ABC transporter permease protein PEB1 colonisation
c14f11.fasta	NODE_3_length_248025_cov_501.578831	152861	153613	CJJ81176_0927	1-753/753	===============	0/0	100.00	99.07	victors	4683249	victors~~~CJJ81176_0927~~~4683249~~~amino acid ABC transporter pearmease protein PEB1 colonisation
c14f11.fasta	NODE_3_length_248025_cov_501.578831	153615	154394	peb1A	1-780/780	===============	0/0	100.00	99.23	victors	906008	victors~~~peb1A~~~906008~~~bifunctional adhesin/ABC transporter aspartate/glutamate binding protein adherence
c14f11.fasta	NODE_3_length_248025_cov_501.578831	154416	155144	pebC	1-729/729	===============	0/0	100.00	99.86	victors		victors~~~pebC RM1221~~~3231511~~~amino acid ABC transporter ATP-binding protein PEB1 colonisation
c14f11.fasta	NODE_3_length_248025_cov_501.578831	170610	174122	aas	1-3513/3513	===============	0/0	100.00	99.55	victors	905232	victors~~~aas~~~905232~~~2-acyl-glycerophospho-ethanolamine acyltransferase colonisation
c14f11.fasta	NODE_3_length_248025_cov_501.578831	208273	208851	CJ0977	1-579/579	===============	0/0	100.00	99.14	victors	905268	victors~~~CJ0977~~~905268~~~hypothetical protein invasion
c14f11.fasta	NODE_3_length_248025_cov_501.578831	213228	214346	jlpA	1-1119/1119	===============	0/0	100.00	99.02	victors		victors~~~jlpA RM1221~~~3231574~~~surface-exposed lipoprotein adherence
c14f11.fasta	NODE_4_length_143316_cov_585.501456	84160	85524	sdaA	1-1365/1365	===============	0/0	100.00	98.17	victors	905896	victors~~~sdaA~~~905896~~~L-serine dehydratase colonisation
c14f11.fasta	NODE_4_length_143316_cov_585.501456	140834	143200	pflA	1-2367/2367	===============	0/0	100.00	99.41	victors	905864	victors~~~pflA~~~905864~~~paralysed flagellum protein colonisation
c14f11.fasta	NODE_5_length_132373_cov_579.841174	80693	82078	fliI	1-1386/1386	===============	0/0	100.00	97.47	victors		victors~~~fliI 81-176~~~flagellum-specific ATP-synthase motility and colonisation
c14f11.fasta	NODE_5_length_132373_cov_579.841174	119560	120417	Cj0248	1-858/858	===============	0/0	100.00	99.65	victors	904574	victors~~~Cj0248~~~904574~~~hypothetical protein colonisation
c14f11.fasta	NODE_6_length_125761_cov_542.136803	10815	12536	Cj0415	1-1722/1722	===============	0/0	100.00	98.37	victors	904739	victors~~~Cj0415~~~904739~~~putative GMC oxidoreductase subunit colonisation
c14f11.fasta	NODE_6_length_125761_cov_542.136803	88488	89264	motA	1-777/777	===============	0/0	100.00	98.20	victors	904661	victors~~~motA~~~904661~~~flagellar motor protein motA colonisation and motility
c14f11.fasta	NODE_6_length_125761_cov_542.136803	89267	90010	motB	1-744/744	===============	0/0	100.00	98.92	victors		victors~~~motB 81-176~~~4682104~~~flagellar motor protein MotB motility and colonisation
c14f11.fasta	NODE_7_length_91620_cov_565.364528	7047	9116	kpsC	1-2070/2070	===============	0/0	100.00	97.83	victors		victors~~~kpsC 81-176~~~4683284~~~capsule polysaccharide export protein KpsC colonisation
c14f11.fasta	NODE_7_length_91620_cov_565.364528	73072	74061	pldA	1-990/990	===============	0/0	100.00	99.09	victors	905643	victors~~~pldA~~~905643~~~phospholipase A colonisation
c14f11.fasta	NODE_7_length_91620_cov_565.364528	74695	76002	Cj1349	1-1308/1308	===============	0/0	100.00	99.39	victors	905641	victors~~~Cj1349~~~905641~~~putative fibronectin/fibrinogen-binding protein adherence and colonisation
c14f11.fasta	NODE_7_length_91620_cov_565.364528	86044	87762	flaA	1-1719/1719	========/======	6/16	99.53	91.89	victors	905631	victors~~~flaA~~~905631~~~flagellin motility colonisation and invasion
c14f11.fasta	NODE_7_length_91620_cov_565.364528	87908	89626	flaB	1-1719/1719	========/======	6/16	99.53	92.82	victors	905630	victors~~~flaB~~~905630~~~flagellin motility colonisation and invasion
c14f11.fasta	NODE_8_length_79642_cov_566.567410	7843	8961	kpsE	1-1119/1119	===============	0/0	100.00	100.00	victors		victors~~~kpsE 81116~~~5617759~~~capsule polysaccharise ABC transporter invasion and capsule
c14f11.fasta	NODE_8_length_79642_cov_566.567410	9620	10402	kpsM	1-783/783	===============	0/0	100.00	90.93	victors		victors~~~kpsM 81-176~~~4683743~~~capsular polysaccharise ABC transporter ABC transporter permease protein invasion and capsule
c14f11.fasta	NODE_8_length_79642_cov_566.567410	20422	21105	Cj1461	1-684/684	===============	0/0	100.00	97.81	victors	905749	victors~~~Cj1461~~~905749~~~putative DNA methylase invasion
c14f11.fasta	NODE_8_length_79642_cov_566.567410	23297	25123	fglK	1-1827/1827	===============	0/0	100.00	99.12	victors	905754	victors~~~fglK~~~905754~~~flagellar hook-associated protein FlgK motility and colonisation
c14f11.fasta	NODE_8_length_79642_cov_566.567410	36603	37562	cadF	1-960/960	===============	0/0	100.00	99.58	victors		victors~~~cadF 81-176~~~4683585~~~fibronectin binding protein adhesion
c14f11.fasta	NODE_8_length_79642_cov_566.567410	63808	63944	Cj0019c	357-493/1779	...==..........	0/0	7.70	81.75	victors	904357	victors~~~Cj0019c~~~904357~~~putative MCP-domain signal transduction protein colonisation
c14f11.fasta	NODE_9_length_74590_cov_583.939662	71371	72087	fliA	1-717/717	===============	0/0	100.00	99.86	victors	904393	victors~~~fliA~~~904393~~~flagellar biosynthesis sigma factor motility and colonisation
c21f44.fasta	NODE_12_length_33604_cov_563.867450	12527	13441	Cj0020c	1-915/915	===============	0/0	100.00	97.38	victors	904360	victors~~~Cj0020c~~~904360~~~cytochrome C551 peroxidase colonisation
c21f44.fasta	NODE_12_length_33604_cov_563.867450	13431	15209	Cj0019c	1-1779/1779	===============	0/0	100.00	99.10	victors	904357	victors~~~Cj0019c~~~904357~~~putative MCP-domain signal transduction protein colonisation
c21f44.fasta	NODE_13_length_30392_cov_545.373808	10944	13253	cheA	1-2310/2310	===============	0/0	100.00	98.18	victors		victors~~~cheA 81-176~~~4682610~~~chemotaxis protein CheA motility and colonisation
c21f44.fasta	NODE_15_length_15175_cov_547.145847	2378	2921	Cj1321	1-543/543	========/======	2/3	99.82	98.53	victors	905613	victors~~~Cj1321~~~905613~~~putative transferase colonisation
c21f44.fasta	NODE_15_length_15175_cov_547.145847	2993	3329	Cj1322	1-321/321	========/======	2/16	100.00	94.06	victors	905614	victors~~~Cj1322~~~905614~~~hypothetical protein colonisation
c21f44.fasta	NODE_15_length_15175_cov_547.145847	3317	3703	Cj1324	1-387/387	===============	0/0	100.00	99.48	victors	905616	victors~~~Cj1324~~~905616~~~hypothetical protein biofilm and colonisation
c21f44.fasta	NODE_15_length_15175_cov_547.145847	4960	5635	Cj1325	1-676/676	===============	0/0	100.00	98.08	victors	905617	victors~~~Cj1325~~~905617~~~putative methyltransferase colonisation
c21f44.fasta	NODE_1_length_315720_cov_515.149764	23848	24963	livJ	1-1116/1116	===============	0/0	100.00	99.91	victors	905311	victors~~~livJ~~~905311~~~branched-chain amino-acid ABC transporter periplasmic binding protein colonisation
c21f44.fasta	NODE_1_length_315720_cov_515.149764	122381	122773	cheY	1-393/393	===============	0/0	100.00	99.75	victors	905409	victors~~~cheY~~~905409~~~chemotaxis regulatory protein motility and colonisation
c21f44.fasta	NODE_1_length_315720_cov_515.149764	123779	125551	pglF	1-1773/1773	===============	0/0	100.00	98.98	victors	UDP-GlcNAc	victors~~~pglF~~~UDP-GlcNAc C46 dehydratase colonisation
c21f44.fasta	NODE_1_length_315720_cov_515.149764	125553	126713	pglE	1-1161/1161	===============	0/0	100.00	99.83	victors	905412	victors~~~pglE~~~905412~~~UDP-4-keto-6-deoxyGlcNAc aminotransferase colonisation
c21f44.fasta	NODE_1_length_315720_cov_515.149764	129123	131264	pglB	1-2142/2142	===============	0/0	100.00	98.23	victors		victors~~~pglB 81-176~~~4682880~~~general glycosylation pathway protein adhesion
c21f44.fasta	NODE_1_length_315720_cov_515.149764	133275	134351	pglH	1-1077/1077	===============	0/0	100.00	100.00	victors		victors~~~pglH 81-176~~~3231778~~~general glycosylation pathway protein colonisation
c21f44.fasta	NODE_1_length_315720_cov_515.149764	175457	176224	fliR	1-768/768	===============	0/0	100.00	98.83	victors	905469	victors~~~fliR~~~905469~~~flagellar biosynthesis protein FliR motility and colonisation
c21f44.fasta	NODE_1_length_315720_cov_515.149764	221467	222132	dccR	1-666/666	===============	0/0	100.00	99.85	victors	905513	victors~~~dccR~~~905513~~~two-component regulator~~~colonisation
c21f44.fasta	NODE_1_length_315720_cov_515.149764	227918	228292	hspR	1-375/375	===============	0/0	100.00	100.00	victors	905521	victors~~~hspR~~~905521~~~heat shock transcriptional regulator thermotolerance
c21f44.fasta	NODE_1_length_315720_cov_515.149764	259423	260544	dnaJ	1-1122/1122	===============	0/0	100.00	99.73	victors	905551	victors~~~dnaJ~~~905551~~~chaperone protein DnaJ colonisation and thermotolerance
c21f44.fasta	NODE_1_length_315720_cov_515.149764	260701	261372	racR	1-672/672	===============	0/0	100.00	96.88	victors		victors~~~racR 81116~~~5617154~~~DNA binding response regulator colonisation
c21f44.fasta	NODE_1_length_315720_cov_515.149764	280589	281824	Cj1279	1-1236/1236	===============	0/0	100.00	100.00	victors	905570	victors~~~Cj1279~~~905570~~~putative fibronectin domain-containing protein adherence
c21f44.fasta	NODE_1_length_315720_cov_515.149764	313170	314306	pseA	1-1137/1137	===============	0/0	100.00	99.30	victors	905608	victors~~~pseA~~~905608~~~pseudaminic acid biosynthesis PseA protein adherence and invasion
c21f44.fasta	NODE_2_length_287305_cov_511.489454	19018	19767	flaC	1-750/750	===============	0/0	100.00	99.47	victors	905038	victors~~~flaC~~~905038~~~flagellin motility and invasion
c21f44.fasta	NODE_2_length_287305_cov_511.489454	52599	54104	pta	1-1506/1506	===============	0/0	100.00	98.07	victors	905007	victors~~~pta~~~905007~~~putative phosphate acetyltransferase colonisation
c21f44.fasta	NODE_2_length_287305_cov_511.489454	70610	71860	rpoN	1-1251/1251	===============	0/0	100.00	99.92	victors	904991	victors~~~rpoN~~~904991~~~RNA polymerase factor sigma-54 motility colonisation and structure
c21f44.fasta	NODE_2_length_287305_cov_511.489454	120236	120883	Cj0618	1-648/648	===============	0/0	100.00	100.00	victors	904949	victors~~~Cj0618~~~904949~~~hypothetical protein colonisation
c21f44.fasta	NODE_2_length_287305_cov_511.489454	265146	266105	Cj0456c	1-960/960	===============	0/0	100.00	97.92	victors	hypothetical	victors~~~Cj0456c~~~hypothetical protein colonisation
c21f44.fasta	NODE_2_length_287305_cov_511.489454	266568	267137	Cj0454	1-570/570	===============	0/0	100.00	98.25	victors	904777	victors~~~Cj0454~~~904777~~~hypothetical protein colonisation
c21f44.fasta	NODE_2_length_287305_cov_511.489454	271170	271298	Cj0019c	365-493/1779	...==..........	0/0	7.25	79.07	victors	904357	victors~~~Cj0019c~~~904357~~~putative MCP-domain signal transduction protein colonisation
c21f44.fasta	NODE_3_length_248025_cov_502.209774	138773	140239	Cj0903c	1-1467/1467	===============	0/0	100.00	99.73	victors	905201	victors~~~Cj0903c~~~905201~~~putative amino acid transport protein colonisation
c21f44.fasta	NODE_3_length_248025_cov_502.209774	146352	148184	ciaB	1-1833/1833	===============	0/0	100.00	99.51	victors		victors~~~ciaB 81-176~~~4682759~~~invasion antigen B invasion
c21f44.fasta	NODE_3_length_248025_cov_502.209774	152192	152851	CJE0997	1-660/660	===============	0/0	100.00	99.85	victors		victors~~~CJE0997 RM1221~~~3231508~~~amino acid ABC transporter permease protein PEB1 colonisation
c21f44.fasta	NODE_3_length_248025_cov_502.209774	152862	153614	CJJ81176_0927	1-753/753	===============	0/0	100.00	99.07	victors	4683249	victors~~~CJJ81176_0927~~~4683249~~~amino acid ABC transporter pearmease protein PEB1 colonisation
c21f44.fasta	NODE_3_length_248025_cov_502.209774	153616	154395	peb1A	1-780/780	===============	0/0	100.00	99.23	victors	906008	victors~~~peb1A~~~906008~~~bifunctional adhesin/ABC transporter aspartate/glutamate binding protein adherence
c21f44.fasta	NODE_3_length_248025_cov_502.209774	154417	155145	pebC	1-729/729	===============	0/0	100.00	99.86	victors		victors~~~pebC RM1221~~~3231511~~~amino acid ABC transporter ATP-binding protein PEB1 colonisation
c21f44.fasta	NODE_3_length_248025_cov_502.209774	170611	174123	aas	1-3513/3513	===============	0/0	100.00	99.55	victors	905232	victors~~~aas~~~905232~~~2-acyl-glycerophospho-ethanolamine acyltransferase colonisation
c21f44.fasta	NODE_3_length_248025_cov_502.209774	208274	208852	CJ0977	1-579/579	===============	0/0	100.00	99.14	victors	905268	victors~~~CJ0977~~~905268~~~hypothetical protein invasion
c21f44.fasta	NODE_3_length_248025_cov_502.209774	213229	214347	jlpA	1-1119/1119	===============	0/0	100.00	99.02	victors		victors~~~jlpA RM1221~~~3231574~~~surface-exposed lipoprotein adherence
c21f44.fasta	NODE_4_length_143327_cov_556.274590	128	2494	pflA	1-2367/2367	===============	0/0	100.00	99.41	victors	905864	victors~~~pflA~~~905864~~~paralysed flagellum protein colonisation
c21f44.fasta	NODE_4_length_143327_cov_556.274590	57804	59168	sdaA	1-1365/1365	===============	0/0	100.00	98.17	victors	905896	victors~~~sdaA~~~905896~~~L-serine dehydratase colonisation
c21f44.fasta	NODE_5_length_131581_cov_554.781087	11957	12814	Cj0248	1-858/858	===============	0/0	100.00	99.65	victors	904574	victors~~~Cj0248~~~904574~~~hypothetical protein colonisation
c21f44.fasta	NODE_5_length_131581_cov_554.781087	50296	51681	fliI	1-1386/1386	===============	0/0	100.00	97.47	victors		victors~~~fliI 81-176~~~flagellum-specific ATP-synthase motility and colonisation
c21f44.fasta	NODE_6_length_125761_cov_526.519549	10815	12536	Cj0415	1-1722/1722	===============	0/0	100.00	98.37	victors	904739	victors~~~Cj0415~~~904739~~~putative GMC oxidoreductase subunit colonisation
c21f44.fasta	NODE_6_length_125761_cov_526.519549	88488	89264	motA	1-777/777	===============	0/0	100.00	98.20	victors	904661	victors~~~motA~~~904661~~~flagellar motor protein motA colonisation and motility
c21f44.fasta	NODE_6_length_125761_cov_526.519549	89267	90010	motB	1-744/744	===============	0/0	100.00	98.92	victors		victors~~~motB 81-176~~~4682104~~~flagellar motor protein MotB motility and colonisation
c21f44.fasta	NODE_7_length_106694_cov_553.381628	1995	3713	flaB	1-1719/1719	========/======	6/16	99.53	92.82	victors	905630	victors~~~flaB~~~905630~~~flagellin motility colonisation and invasion
c21f44.fasta	NODE_7_length_106694_cov_553.381628	3859	5577	flaA	1-1719/1719	========/======	6/16	99.53	91.89	victors	905631	victors~~~flaA~~~905631~~~flagellin motility colonisation and invasion
c21f44.fasta	NODE_7_length_106694_cov_553.381628	15619	16926	Cj1349	1-1308/1308	===============	0/0	100.00	99.39	victors	905641	victors~~~Cj1349~~~905641~~~putative fibronectin/fibrinogen-binding protein adherence and colonisation
c21f44.fasta	NODE_7_length_106694_cov_553.381628	17560	18549	pldA	1-990/990	===============	0/0	100.00	99.09	victors	905643	victors~~~pldA~~~905643~~~phospholipase A colonisation
c21f44.fasta	NODE_7_length_106694_cov_553.381628	82505	84574	kpsC	1-2070/2070	===============	0/0	100.00	97.83	victors		victors~~~kpsC 81-176~~~4683284~~~capsule polysaccharide export protein KpsC colonisation
c21f44.fasta	NODE_8_length_79642_cov_546.401181	7843	8961	kpsE	1-1119/1119	===============	0/0	100.00	100.00	victors		victors~~~kpsE 81116~~~5617759~~~capsule polysaccharise ABC transporter invasion and capsule
c21f44.fasta	NODE_8_length_79642_cov_546.401181	9620	10402	kpsM	1-783/783	===============	0/0	100.00	90.93	victors		victors~~~kpsM 81-176~~~4683743~~~capsular polysaccharise ABC transporter ABC transporter permease protein invasion and capsule
c21f44.fasta	NODE_8_length_79642_cov_546.401181	20422	21105	Cj1461	1-684/684	===============	0/0	100.00	97.81	victors	905749	victors~~~Cj1461~~~905749~~~putative DNA methylase invasion
c21f44.fasta	NODE_8_length_79642_cov_546.401181	23297	25123	fglK	1-1827/1827	===============	0/0	100.00	99.12	victors	905754	victors~~~fglK~~~905754~~~flagellar hook-associated protein FlgK motility and colonisation
c21f44.fasta	NODE_8_length_79642_cov_546.401181	36603	37562	cadF	1-960/960	===============	0/0	100.00	99.58	victors		victors~~~cadF 81-176~~~4683585~~~fibronectin binding protein adhesion
c21f44.fasta	NODE_8_length_79642_cov_546.401181	63808	63944	Cj0019c	357-493/1779	...==..........	0/0	7.70	81.75	victors	904357	victors~~~Cj0019c~~~904357~~~putative MCP-domain signal transduction protein colonisation
c21f44.fasta	NODE_9_length_74590_cov_558.249352	71371	72087	fliA	1-717/717	===============	0/0	100.00	99.86	victors	904393	victors~~~fliA~~~904393~~~flagellar biosynthesis sigma factor motility and colonisation
c28f52.fasta	NODE_12_length_30059_cov_562.832266	10944	13253	cheA	1-2310/2310	===============	0/0	100.00	98.18	victors		victors~~~cheA 81-176~~~4682610~~~chemotaxis protein CheA motility and colonisation
c28f52.fasta	NODE_14_length_15175_cov_564.953636	9541	10216	Cj1325	1-676/676	===============	0/0	100.00	98.08	victors	905617	victors~~~Cj1325~~~905617~~~putative methyltransferase colonisation
c28f52.fasta	NODE_14_length_15175_cov_564.953636	11473	11859	Cj1324	1-387/387	===============	0/0	100.00	99.48	victors	905616	victors~~~Cj1324~~~905616~~~hypothetical protein biofilm and colonisation
c28f52.fasta	NODE_14_length_15175_cov_564.953636	11847	12183	Cj1322	1-321/321	========/======	2/16	100.00	94.06	victors	905614	victors~~~Cj1322~~~905614~~~hypothetical protein colonisation
c28f52.fasta	NODE_14_length_15175_cov_564.953636	12255	12798	Cj1321	1-543/543	========/======	2/3	99.82	98.53	victors	905613	victors~~~Cj1321~~~905613~~~putative transferase colonisation
c28f52.fasta	NODE_1_length_315719_cov_544.047253	1415	2551	pseA	1-1137/1137	===============	0/0	100.00	99.30	victors	905608	victors~~~pseA~~~905608~~~pseudaminic acid biosynthesis PseA protein adherence and invasion
c28f52.fasta	NODE_1_length_315719_cov_544.047253	33895	35130	Cj1279	1-1236/1236	===============	0/0	100.00	100.00	victors	905570	victors~~~Cj1279~~~905570~~~putative fibronectin domain-containing protein adherence
c28f52.fasta	NODE_1_length_315719_cov_544.047253	54347	55018	racR	1-672/672	===============	0/0	100.00	96.88	victors		victors~~~racR 81116~~~5617154~~~DNA binding response regulator colonisation
c28f52.fasta	NODE_1_length_315719_cov_544.047253	55175	56296	dnaJ	1-1122/1122	===============	0/0	100.00	99.73	victors	905551	victors~~~dnaJ~~~905551~~~chaperone protein DnaJ colonisation and thermotolerance
c28f52.fasta	NODE_1_length_315719_cov_544.047253	87427	87801	hspR	1-375/375	===============	0/0	100.00	100.00	victors	905521	victors~~~hspR~~~905521~~~heat shock transcriptional regulator thermotolerance
c28f52.fasta	NODE_1_length_315719_cov_544.047253	93587	94252	dccR	1-666/666	===============	0/0	100.00	99.85	victors	905513	victors~~~dccR~~~905513~~~two-component regulator~~~colonisation
c28f52.fasta	NODE_1_length_315719_cov_544.047253	139495	140262	fliR	1-768/768	===============	0/0	100.00	98.83	victors	905469	victors~~~fliR~~~905469~~~flagellar biosynthesis protein FliR motility and colonisation
c28f52.fasta	NODE_1_length_315719_cov_544.047253	181369	182445	pglH	1-1077/1077	===============	0/0	100.00	100.00	victors		victors~~~pglH 81-176~~~3231778~~~general glycosylation pathway protein colonisation
c28f52.fasta	NODE_1_length_315719_cov_544.047253	184456	186597	pglB	1-2142/2142	===============	0/0	100.00	98.23	victors		victors~~~pglB 81-176~~~4682880~~~general glycosylation pathway protein adhesion
c28f52.fasta	NODE_1_length_315719_cov_544.047253	189007	190167	pglE	1-1161/1161	===============	0/0	100.00	99.83	victors	905412	victors~~~pglE~~~905412~~~UDP-4-keto-6-deoxyGlcNAc aminotransferase colonisation
c28f52.fasta	NODE_1_length_315719_cov_544.047253	190169	191941	pglF	1-1773/1773	===============	0/0	100.00	98.98	victors	UDP-GlcNAc	victors~~~pglF~~~UDP-GlcNAc C46 dehydratase colonisation
c28f52.fasta	NODE_1_length_315719_cov_544.047253	192947	193339	cheY	1-393/393	===============	0/0	100.00	99.75	victors	905409	victors~~~cheY~~~905409~~~chemotaxis regulatory protein motility and colonisation
c28f52.fasta	NODE_1_length_315719_cov_544.047253	290757	291872	livJ	1-1116/1116	===============	0/0	100.00	99.91	victors	905311	victors~~~livJ~~~905311~~~branched-chain amino-acid ABC transporter periplasmic binding protein colonisation
c28f52.fasta	NODE_2_length_287335_cov_540.006889	16008	16136	Cj0019c	365-493/1779	...==..........	0/0	7.25	79.07	victors	904357	victors~~~Cj0019c~~~904357~~~putative MCP-domain signal transduction protein colonisation
c28f52.fasta	NODE_2_length_287335_cov_540.006889	20169	20738	Cj0454	1-570/570	===============	0/0	100.00	98.25	victors	904777	victors~~~Cj0454~~~904777~~~hypothetical protein colonisation
c28f52.fasta	NODE_2_length_287335_cov_540.006889	21201	22160	Cj0456c	1-960/960	===============	0/0	100.00	97.92	victors	hypothetical	victors~~~Cj0456c~~~hypothetical protein colonisation
c28f52.fasta	NODE_2_length_287335_cov_540.006889	166423	167070	Cj0618	1-648/648	===============	0/0	100.00	100.00	victors	904949	victors~~~Cj0618~~~904949~~~hypothetical protein colonisation
c28f52.fasta	NODE_2_length_287335_cov_540.006889	215446	216696	rpoN	1-1251/1251	===============	0/0	100.00	99.92	victors	904991	victors~~~rpoN~~~904991~~~RNA polymerase factor sigma-54 motility colonisation and structure
c28f52.fasta	NODE_2_length_287335_cov_540.006889	233202	234707	pta	1-1506/1506	===============	0/0	100.00	98.07	victors	905007	victors~~~pta~~~905007~~~putative phosphate acetyltransferase colonisation
c28f52.fasta	NODE_2_length_287335_cov_540.006889	267539	268288	flaC	1-750/750	===============	0/0	100.00	99.47	victors	905038	victors~~~flaC~~~905038~~~flagellin motility and invasion
c28f52.fasta	NODE_3_length_248027_cov_527.285308	138773	140239	Cj0903c	1-1467/1467	===============	0/0	100.00	99.73	victors	905201	victors~~~Cj0903c~~~905201~~~putative amino acid transport protein colonisation
c28f52.fasta	NODE_3_length_248027_cov_527.285308	146352	148184	ciaB	1-1833/1833	===============	0/0	100.00	99.51	victors		victors~~~ciaB 81-176~~~4682759~~~invasion antigen B invasion
c28f52.fasta	NODE_3_length_248027_cov_527.285308	152192	152851	CJE0997	1-660/660	===============	0/0	100.00	99.85	victors		victors~~~CJE0997 RM1221~~~3231508~~~amino acid ABC transporter permease protein PEB1 colonisation
c28f52.fasta	NODE_3_length_248027_cov_527.285308	152862	153614	CJJ81176_0927	1-753/753	===============	0/0	100.00	99.07	victors	4683249	victors~~~CJJ81176_0927~~~4683249~~~amino acid ABC transporter pearmease protein PEB1 colonisation
c28f52.fasta	NODE_3_length_248027_cov_527.285308	153616	154395	peb1A	1-780/780	===============	0/0	100.00	99.23	victors	906008	victors~~~peb1A~~~906008~~~bifunctional adhesin/ABC transporter aspartate/glutamate binding protein adherence
c28f52.fasta	NODE_3_length_248027_cov_527.285308	154417	155145	pebC	1-729/729	===============	0/0	100.00	99.86	victors		victors~~~pebC RM1221~~~3231511~~~amino acid ABC transporter ATP-binding protein PEB1 colonisation
c28f52.fasta	NODE_3_length_248027_cov_527.285308	170611	174123	aas	1-3513/3513	===============	0/0	100.00	99.55	victors	905232	victors~~~aas~~~905232~~~2-acyl-glycerophospho-ethanolamine acyltransferase colonisation
c28f52.fasta	NODE_3_length_248027_cov_527.285308	208274	208852	CJ0977	1-579/579	===============	0/0	100.00	99.14	victors	905268	victors~~~CJ0977~~~905268~~~hypothetical protein invasion
c28f52.fasta	NODE_3_length_248027_cov_527.285308	213229	214347	jlpA	1-1119/1119	===============	0/0	100.00	99.02	victors		victors~~~jlpA RM1221~~~3231574~~~surface-exposed lipoprotein adherence
c28f52.fasta	NODE_4_length_176739_cov_579.807101	117	2483	pflA	1-2367/2367	===============	0/0	100.00	99.41	victors	905864	victors~~~pflA~~~905864~~~paralysed flagellum protein colonisation
c28f52.fasta	NODE_4_length_176739_cov_579.807101	57793	59157	sdaA	1-1365/1365	===============	0/0	100.00	98.17	victors	905896	victors~~~sdaA~~~905896~~~L-serine dehydratase colonisation
c28f52.fasta	NODE_4_length_176739_cov_579.807101	161561	163339	Cj0019c	1-1779/1779	===============	0/0	100.00	99.10	victors	904357	victors~~~Cj0019c~~~904357~~~putative MCP-domain signal transduction protein colonisation
c28f52.fasta	NODE_4_length_176739_cov_579.807101	163329	164243	Cj0020c	1-915/915	===============	0/0	100.00	97.38	victors	904360	victors~~~Cj0020c~~~904360~~~cytochrome C551 peroxidase colonisation
c28f52.fasta	NODE_5_length_131580_cov_576.949134	11957	12814	Cj0248	1-858/858	===============	0/0	100.00	99.65	victors	904574	victors~~~Cj0248~~~904574~~~hypothetical protein colonisation
c28f52.fasta	NODE_5_length_131580_cov_576.949134	50296	51681	fliI	1-1386/1386	===============	0/0	100.00	97.47	victors		victors~~~fliI 81-176~~~flagellum-specific ATP-synthase motility and colonisation
c28f52.fasta	NODE_6_length_125761_cov_551.830822	10815	12536	Cj0415	1-1722/1722	===============	0/0	100.00	98.37	victors	904739	victors~~~Cj0415~~~904739~~~putative GMC oxidoreductase subunit colonisation
c28f52.fasta	NODE_6_length_125761_cov_551.830822	88488	89264	motA	1-777/777	===============	0/0	100.00	98.20	victors	904661	victors~~~motA~~~904661~~~flagellar motor protein motA colonisation and motility
c28f52.fasta	NODE_6_length_125761_cov_551.830822	89267	90010	motB	1-744/744	===============	0/0	100.00	98.92	victors		victors~~~motB 81-176~~~4682104~~~flagellar motor protein MotB motility and colonisation
c28f52.fasta	NODE_7_length_106693_cov_577.896929	1995	3713	flaB	1-1719/1719	========/======	6/16	99.53	92.82	victors	905630	victors~~~flaB~~~905630~~~flagellin motility colonisation and invasion
c28f52.fasta	NODE_7_length_106693_cov_577.896929	3859	5577	flaA	1-1719/1719	========/======	6/16	99.53	91.89	victors	905631	victors~~~flaA~~~905631~~~flagellin motility colonisation and invasion
c28f52.fasta	NODE_7_length_106693_cov_577.896929	15619	16926	Cj1349	1-1308/1308	===============	0/0	100.00	99.39	victors	905641	victors~~~Cj1349~~~905641~~~putative fibronectin/fibrinogen-binding protein adherence and colonisation
c28f52.fasta	NODE_7_length_106693_cov_577.896929	17560	18549	pldA	1-990/990	===============	0/0	100.00	99.09	victors	905643	victors~~~pldA~~~905643~~~phospholipase A colonisation
c28f52.fasta	NODE_7_length_106693_cov_577.896929	82505	84574	kpsC	1-2070/2070	===============	0/0	100.00	97.83	victors		victors~~~kpsC 81-176~~~4683284~~~capsule polysaccharide export protein KpsC colonisation
c28f52.fasta	NODE_8_length_79643_cov_567.022950	15700	15836	Cj0019c	357-493/1779	...==..........	0/0	7.70	81.75	victors	904357	victors~~~Cj0019c~~~904357~~~putative MCP-domain signal transduction protein colonisation
c28f52.fasta	NODE_8_length_79643_cov_567.022950	42082	43041	cadF	1-960/960	===============	0/0	100.00	99.58	victors		victors~~~cadF 81-176~~~4683585~~~fibronectin binding protein adhesion
c28f52.fasta	NODE_8_length_79643_cov_567.022950	54521	56347	fglK	1-1827/1827	===============	0/0	100.00	99.12	victors	905754	victors~~~fglK~~~905754~~~flagellar hook-associated protein FlgK motility and colonisation
c28f52.fasta	NODE_8_length_79643_cov_567.022950	58539	59222	Cj1461	1-684/684	===============	0/0	100.00	97.81	victors	905749	victors~~~Cj1461~~~905749~~~putative DNA methylase invasion
c28f52.fasta	NODE_8_length_79643_cov_567.022950	69242	70024	kpsM	1-783/783	===============	0/0	100.00	90.93	victors		victors~~~kpsM 81-176~~~4683743~~~capsular polysaccharise ABC transporter ABC transporter permease protein invasion and capsule
c28f52.fasta	NODE_8_length_79643_cov_567.022950	70683	71801	kpsE	1-1119/1119	===============	0/0	100.00	100.00	victors		victors~~~kpsE 81116~~~5617759~~~capsule polysaccharise ABC transporter invasion and capsule
c28f52.fasta	NODE_9_length_74589_cov_576.632368	2503	3219	fliA	1-717/717	===============	0/0	100.00	99.86	victors	904393	victors~~~fliA~~~904393~~~flagellar biosynthesis sigma factor motility and colonisation
c34f43.fasta	NODE_12_length_33574_cov_578.266293	18396	20174	Cj0019c	1-1779/1779	===============	0/0	100.00	99.10	victors	904357	victors~~~Cj0019c~~~904357~~~putative MCP-domain signal transduction protein colonisation
c34f43.fasta	NODE_12_length_33574_cov_578.266293	20164	21078	Cj0020c	1-915/915	===============	0/0	100.00	97.38	victors	904360	victors~~~Cj0020c~~~904360~~~cytochrome C551 peroxidase colonisation
c34f43.fasta	NODE_13_length_30059_cov_548.786272	10944	13253	cheA	1-2310/2310	===============	0/0	100.00	98.18	victors		victors~~~cheA 81-176~~~4682610~~~chemotaxis protein CheA motility and colonisation
c34f43.fasta	NODE_15_length_15174_cov_555.417103	2378	2921	Cj1321	1-543/543	========/======	2/3	99.82	98.53	victors	905613	victors~~~Cj1321~~~905613~~~putative transferase colonisation
c34f43.fasta	NODE_15_length_15174_cov_555.417103	2993	3329	Cj1322	1-321/321	========/======	2/16	100.00	94.06	victors	905614	victors~~~Cj1322~~~905614~~~hypothetical protein colonisation
c34f43.fasta	NODE_15_length_15174_cov_555.417103	3317	3703	Cj1324	1-387/387	===============	0/0	100.00	99.48	victors	905616	victors~~~Cj1324~~~905616~~~hypothetical protein biofilm and colonisation
c34f43.fasta	NODE_15_length_15174_cov_555.417103	4960	5634	Cj1325	1-676/676	========/======	1/1	99.85	97.93	victors	905617	victors~~~Cj1325~~~905617~~~putative methyltransferase colonisation
c34f43.fasta	NODE_1_length_315717_cov_526.980025	23848	24963	livJ	1-1116/1116	===============	0/0	100.00	99.91	victors	905311	victors~~~livJ~~~905311~~~branched-chain amino-acid ABC transporter periplasmic binding protein colonisation
c34f43.fasta	NODE_1_length_315717_cov_526.980025	122381	122773	cheY	1-393/393	===============	0/0	100.00	99.75	victors	905409	victors~~~cheY~~~905409~~~chemotaxis regulatory protein motility and colonisation
c34f43.fasta	NODE_1_length_315717_cov_526.980025	123779	125551	pglF	1-1773/1773	===============	0/0	100.00	98.98	victors	UDP-GlcNAc	victors~~~pglF~~~UDP-GlcNAc C46 dehydratase colonisation
c34f43.fasta	NODE_1_length_315717_cov_526.980025	125553	126713	pglE	1-1161/1161	===============	0/0	100.00	99.83	victors	905412	victors~~~pglE~~~905412~~~UDP-4-keto-6-deoxyGlcNAc aminotransferase colonisation
c34f43.fasta	NODE_1_length_315717_cov_526.980025	129123	131264	pglB	1-2142/2142	===============	0/0	100.00	98.23	victors		victors~~~pglB 81-176~~~4682880~~~general glycosylation pathway protein adhesion
c34f43.fasta	NODE_1_length_315717_cov_526.980025	133275	134351	pglH	1-1077/1077	===============	0/0	100.00	100.00	victors		victors~~~pglH 81-176~~~3231778~~~general glycosylation pathway protein colonisation
c34f43.fasta	NODE_1_length_315717_cov_526.980025	175457	176224	fliR	1-768/768	===============	0/0	100.00	98.83	victors	905469	victors~~~fliR~~~905469~~~flagellar biosynthesis protein FliR motility and colonisation
c34f43.fasta	NODE_1_length_315717_cov_526.980025	221467	222132	dccR	1-666/666	===============	0/0	100.00	99.85	victors	905513	victors~~~dccR~~~905513~~~two-component regulator~~~colonisation
c34f43.fasta	NODE_1_length_315717_cov_526.980025	227918	228292	hspR	1-375/375	===============	0/0	100.00	100.00	victors	905521	victors~~~hspR~~~905521~~~heat shock transcriptional regulator thermotolerance
c34f43.fasta	NODE_1_length_315717_cov_526.980025	259423	260544	dnaJ	1-1122/1122	===============	0/0	100.00	99.73	victors	905551	victors~~~dnaJ~~~905551~~~chaperone protein DnaJ colonisation and thermotolerance
c34f43.fasta	NODE_1_length_315717_cov_526.980025	260701	261372	racR	1-672/672	===============	0/0	100.00	96.88	victors		victors~~~racR 81116~~~5617154~~~DNA binding response regulator colonisation
c34f43.fasta	NODE_1_length_315717_cov_526.980025	280589	281824	Cj1279	1-1236/1236	===============	0/0	100.00	100.00	victors	905570	victors~~~Cj1279~~~905570~~~putative fibronectin domain-containing protein adherence
c34f43.fasta	NODE_1_length_315717_cov_526.980025	313167	314303	pseA	1-1137/1137	===============	0/0	100.00	99.30	victors	905608	victors~~~pseA~~~905608~~~pseudaminic acid biosynthesis PseA protein adherence and invasion
c34f43.fasta	NODE_2_length_287336_cov_521.653595	16008	16136	Cj0019c	365-493/1779	...==..........	0/0	7.25	79.07	victors	904357	victors~~~Cj0019c~~~904357~~~putative MCP-domain signal transduction protein colonisation
c34f43.fasta	NODE_2_length_287336_cov_521.653595	20169	20738	Cj0454	1-570/570	===============	0/0	100.00	98.25	victors	904777	victors~~~Cj0454~~~904777~~~hypothetical protein colonisation
c34f43.fasta	NODE_2_length_287336_cov_521.653595	21201	22160	Cj0456c	1-960/960	===============	0/0	100.00	97.92	victors	hypothetical	victors~~~Cj0456c~~~hypothetical protein colonisation
c34f43.fasta	NODE_2_length_287336_cov_521.653595	166423	167070	Cj0618	1-648/648	===============	0/0	100.00	100.00	victors	904949	victors~~~Cj0618~~~904949~~~hypothetical protein colonisation
c34f43.fasta	NODE_2_length_287336_cov_521.653595	215446	216696	rpoN	1-1251/1251	===============	0/0	100.00	99.92	victors	904991	victors~~~rpoN~~~904991~~~RNA polymerase factor sigma-54 motility colonisation and structure
c34f43.fasta	NODE_2_length_287336_cov_521.653595	233204	234709	pta	1-1506/1506	===============	0/0	100.00	98.07	victors	905007	victors~~~pta~~~905007~~~putative phosphate acetyltransferase colonisation
c34f43.fasta	NODE_2_length_287336_cov_521.653595	267541	268290	flaC	1-750/750	===============	0/0	100.00	99.47	victors	905038	victors~~~flaC~~~905038~~~flagellin motility and invasion
c34f43.fasta	NODE_3_length_248024_cov_507.384368	138772	140238	Cj0903c	1-1467/1467	===============	0/0	100.00	99.73	victors	905201	victors~~~Cj0903c~~~905201~~~putative amino acid transport protein colonisation
c34f43.fasta	NODE_3_length_248024_cov_507.384368	146351	148183	ciaB	1-1833/1833	===============	0/0	100.00	99.51	victors		victors~~~ciaB 81-176~~~4682759~~~invasion antigen B invasion
c34f43.fasta	NODE_3_length_248024_cov_507.384368	152191	152850	CJE0997	1-660/660	===============	0/0	100.00	99.85	victors		victors~~~CJE0997 RM1221~~~3231508~~~amino acid ABC transporter permease protein PEB1 colonisation
c34f43.fasta	NODE_3_length_248024_cov_507.384368	152861	153613	CJJ81176_0927	1-753/753	===============	0/0	100.00	99.07	victors	4683249	victors~~~CJJ81176_0927~~~4683249~~~amino acid ABC transporter pearmease protein PEB1 colonisation
c34f43.fasta	NODE_3_length_248024_cov_507.384368	153615	154394	peb1A	1-780/780	===============	0/0	100.00	99.23	victors	906008	victors~~~peb1A~~~906008~~~bifunctional adhesin/ABC transporter aspartate/glutamate binding protein adherence
c34f43.fasta	NODE_3_length_248024_cov_507.384368	154416	155144	pebC	1-729/729	===============	0/0	100.00	99.86	victors		victors~~~pebC RM1221~~~3231511~~~amino acid ABC transporter ATP-binding protein PEB1 colonisation
[truncated: 1,588 more rows]
